# Supplementary material for: Four-dimensional Fano toric complete intersections
Source: Proc Math Phys Eng Sci. 2015 Mar 8;471(2175):20140704. doi: 10.1098/rspa.2014.0704 (PMC4353041; doi:10.1098/rspa.2014.0704)
Supplement: Code [file rspa20140704supp1.zip]

Archive with 16 entries (15 files):
- code/all_ci.m
- code/ci.m
- code/COPYING.txt
- code/euler.m
- code/intrinsics.spec
- code/laurent.m
- code/mutation.m
- code/mutation_graph.m
- code/period_sequence.m
- code/picard_fuchs.m
- code/ramification.m
- code/README.txt
- code/to_laurent.m
- code/utilities.m
- code/weyl.m
- code/
