# Supplementary material for: Four-dimensional Fano toric complete intersections
Source: Proc Math Phys Eng Sci. 2015 Mar 8;471(2175):20140704. doi: 10.1098/rspa.2014.0704 (PMC4353041; doi:10.1098/rspa.2014.0704)
Supplement: Code [file rspa20140704supp1.zip › code/ci.m]

/////////////////////////////////////////////////////////////////////////
// Magma functions for computing the quantum period sequence for a Fano
// toric complete intersection
//
// Written in 2010--2014 by
//
// Tom Coates <t.coates@imperial.ac.uk>
// Alexander Kasprzyk <a.m.kasprzyk@imperial.ac.uk>
//
// To the extent possible under law, the author(s) have dedicated all
// copyright and related and neighboring rights to this software to the
// public domain worldwide. This software is distributed without any
// warranty. You should have received a copy of the CC0 Public Domain
// Dedication along with this software. If not, see
// <http://creativecommons.org/publicdomain/zero/1.0/>.
//
// If you make use of this code in an academic or commercial context, 
// you should acknowledge this by including a reference or citation to
// the paper "Four-Dimensional Fano Toric Complete Intersections" by  
// Tom Coates, Alexander Kasprzyk, and Thomas Prince, 2014.
//
/////////////////////////////////////////////////////////////////////////

/////////////////////////////////////////////////////////////////////////
// local functions
/////////////////////////////////////////////////////////////////////////

// Validates the arguments for weight data. Returns true followed by ample on
// success, false followed by an error message otherwise.
function validate_weight_data(W : ample:=false, define_fan:=false,
  allow_weak_fano:=false)
    if not (#W ne 0 and #W[1] ne 0) then
        return false, "The fan must be defined by at least one weight.";
    end if;
    d:=#W[1];
    if not &and[#wt eq d : wt in W] then
        return false, "The weights must all be of the same length.";
    end if;
    if not Type(define_fan) eq BoolElt then
        return false, "The parameter 'define_fan' must be a boolean.";
    end if;
    if not Type(allow_weak_fano) eq BoolElt then
        return false, "Parameter 'allow_weak_fano' must be a boolean.";
    end if;
    if not ample cmpeq false then
        if not (Type(ample) eq SeqEnum and #ample eq #W) then
            return false, Sprintf("The parameter 'ample' must be a sequence of integers of length %o.",#W);
        end if;
        bool,ample:=CanChangeUniverse(ample,Integers());
        if not bool then
    	    return false, "The parameter 'ample' must be a sequence of integers.";
    	end if;
    end if;
    if not define_fan then
        // Try to create the associated fan
        try
            F:=FanWithWeights(W : ample:=ample);
        catch e
            return false,"The weight data does not define a fan.";
        end try;
        // Is this a complete fan?
        if not IsComplete(F) then
            return false,"The fan is not complete.";
        end if;
        // Do we allow this ambient?
        X:=ToricVariety(Rationals(),F);
        if not IsWeightedProjectiveSpace(X) then
            if not IsNonSingular(X) then
                return false,"The toric variety is not nonsingular.";
            end if;
            if allow_weak_fano then
                if not IsWeakFano(X) then
                    return false,"The toric variety must be a weak Fano variety.";
                end if;
            else
                if not IsFano(X) then
                    return false,"The toric variety must be a smooth Fano variety.";
                end if;
            end if;
        end if;
    end if;
    return true,ample;
end function;

// Validates the arguments for the weight data and bundles. Returns true
// followed by ample on success, false followed by an error message otherwise.
function validate_weight_data_and_bundles(W,K : ample:=false, define_fan:=false,
                                                         allow_weak_fano:=false)
    bool,ample:=validate_weight_data(W : ample:=ample, define_fan:=define_fan,
                                              allow_weak_fano:=allow_weak_fano);
    if not bool then
        return false,ample;
    end if;
    d:=#W;
    if not &and[#s eq d : s in K] then
        return false, Sprintf("The intersection data must be a sequence of sequences of integers, each of length %o.",d);
    end if;
    return true,ample;
end function;

// Given weights W and optional ample divisor, returns the toric divisors, nef
// cone, and Mori cone. Assumes that W defines a smooth toric Fano.
function divisor_data_from_weights(W : ample:=false)
    // Create the weight matrix
    weight_matrix:=Matrix(W);
    // Extract the toric divisors
    L:=ToricLattice(#W);
    D:=RowSequence(Transpose(weight_matrix));
    // If no ample divisor is given, use -K
    if ample cmpeq false then
        ample:=LatticeVector(Eltseq(&+Rows(Transpose(weight_matrix))));
    else
        ample:=LatticeVector(ample);
    end if;
    L:=Parent(ample);
    ChangeUniverse(~D,L);
    // Calculate the minimal anticones
    cones:=[];
    for idx in Subsets({1..#D},#W) do
        C:=Cone([L | D[j] : j in idx]);
        if ample in C then
            Append(~cones,C);
        end if;
    end for;
    // Calculate the nef cone and the Mori code
    nef:=&meet cones;
    mori:=Dual(nef);
    // Return the data
    return D,nef,mori;
end function;


// Returns the specified coefficients of the I-function for the
// complete intersection specified by line_bundles (a sequence of elements of
// the nef cone NC). D is the divisor data, NC and MC are the nef and Mori
// cones, degrees_to_sum is the intersection of MC with the half-spaces
// D[i] ge 0. "start" and "finish" are indexed from zero, i.e. they correspond
// to the power of t in the I-function. The resulting sequence is defined
// over the rationals.
function I_function(D,NC,MC,degrees_to_sum,line_bundles,
  start,finish)
    // Compute the basic geometric data
    mK:=&+D;
    // Ensure that the line bundles are in the correct ambient
    ChangeUniverse(~line_bundles,Ambient(NC));
    // We force the computation of the Hilbert basis for "degrees_to_sum" using
    // the "Hemmecke" algorithm
    _:=HilbertBasis(degrees_to_sum : algorithm:="Hemmecke");
    // Calculate the I-function for the complete intersection
    c1:=&+line_bundles;
    I:=[Rationals()|];
    for h in [start..finish] do
        coeff:=Rationals() ! 0;
        for d in Points(degrees_to_sum,mK - c1,h) do
            twist_factor:=&*[Integers() |
                Factorial(Integers() ! (rho * d)) : rho in line_bundles];
            ambient_factor:=&*[Integers() |
                Factorial(Integers() ! (D[i] * d)) : i in [1..#D]];
            coeff +:= twist_factor / ambient_factor;
        end for;
        Append(~I,coeff);
    end for;
    // Return what we have
    return I;
end function;

// Takes the coefficients [c0,c1,c2,...] of an I-function and applies the mirror
// map so as to zero c1, and then regularises. Attempts to cast the resulting
// sequence into the integers before returning.
function mirror_map_and_regularize(I_coeffs)
    // Create the ring for the quantum period to live in
    R:=PolynomialRing(Rationals());
    t:=R.1;
    I:=R ! I_coeffs;
    // Do the "mirror map", which just amounts to multiplying by exp(at) so as
    // to zero the coefficient of t in exp(at)*I
    n:=#I_coeffs - 1;
    if Coefficient(I,1) eq 0 then
        I_after_mirror_map:=I;
    else
        a := -Coefficient(I,1);
        exp_factor:=&+[R | a^k * t^k / Factorial(k) : k in [0..n]];
        I_after_mirror_map:=I * exp_factor;
        // This is only correct up to degree n, so truncate it
        I_after_mirror_map:=R ! (Coefficients(I_after_mirror_map)[1..n + 1]);
    end if;
    // Regularise
    cs:=Coefficients(I_after_mirror_map);
    I_reg:=R ! [Universe(cs) | cs[k] * Factorial(k - 1) : k in [1..#cs]];
    // Rebuild the period sequence
    ps:=Coefficients(I_reg);
    if #ps lt n + 1 then
        ps cat:= ZeroSequence(Universe(ps),n + 1 - #ps);
    end if;
    // Attempt to cast the sequence into the integers before returning
    bool,intps:=CanChangeUniverse(ps,Integers());
    if bool then ps:=intps; end if;
    return ps;
end function;

// Returns n + 1 terms of the regularised period sequence for the complete
// intersection specified by line_bundles (a sequence of elements of the nef
// cone NC). D is the divisor data, NC and MC are the nef and Mori cones,
// degrees_to_sum is the intersection of MC with the half-spaces D[i] ge 0.
function period_sequence(D,NC,MC,degrees_to_sum,
  line_bundles,n)
    return mirror_map_and_regularize(
        I_function(D,NC,MC,degrees_to_sum,line_bundles,0,n));
end function;

/////////////////////////////////////////////////////////////////////////
// intrinsics
/////////////////////////////////////////////////////////////////////////

intrinsic PeriodSequenceForCompleteIntersection( W::SeqEnum[SeqEnum[RngIntElt]],
    K::SeqEnum[SeqEnum[RngIntElt]], n::RngIntElt : ample:=false,
    define_fan:=false, allow_weak_fano:=false ) -> SeqEnum[RngIntElt]
{The first n+1 terms of the period sequence corresponding to the given complete intersection in the smooth toric Fano variety (or weighted projective space) X generated by the given weight data. The optional parameter 'ample' can be used to specify the ample divisor to use. If the optional parameter 'define_fan' (default: false) is set to true then the verification that the data defines a smooth toric Fano variety is skipped. Set 'allow_weak_fano' to true (default: false) to allow weak Fano ambients.}
    // Sanity check
    require n gt 0: "The number of terms to compute must be a positive integer";
    bool,ample:=validate_weight_data_and_bundles(W,K : ample:=ample,
                      define_fan:=define_fan, allow_weak_fano:=allow_weak_fano);
    require bool: ample;
    // Calculate the basic geometric data
    D,NC,MC:=divisor_data_from_weights(W : ample:=ample);
    degrees_to_sum:=ConeWithInequalities(D);
    if not degrees_to_sum subset MC then
        degrees_to_sum:=MC meet degrees_to_sum;
    end if;
    // Calculate the period sequence
    ps:=period_sequence(D,NC,MC,degrees_to_sum,K,n);
    require Universe(ps) cmpeq Integers():
        "Unable to recast period sequence as a sequence of integers. Perhaps the input data was invalid?";
    return ps;
end intrinsic;
