# Supplementary material for: Four-dimensional Fano toric complete intersections
Source: Proc Math Phys Eng Sci. 2015 Mar 8;471(2175):20140704. doi: 10.1098/rspa.2014.0704 (PMC4353041; doi:10.1098/rspa.2014.0704)
Supplement: Code [file rspa20140704supp1.zip › code/euler.m]

/////////////////////////////////////////////////////////////////////////
// Magma functions for determining the Euler number of a complete
// intersection in a smooth toric Fano variety
//
// Written in 2010--2014 by
//
// Tom Coates <t.coates@imperial.ac.uk>
// Alexander Kasprzyk <a.m.kasprzyk@imperial.ac.uk>
//
// To the extent possible under law, the author(s) have dedicated all
// copyright and related and neighboring rights to this software to the
// public domain worldwide. This software is distributed without any
// warranty. You should have received a copy of the CC0 Public Domain
// Dedication along with this software. If not, see
// <http://creativecommons.org/publicdomain/zero/1.0/>.
//
// If you make use of this code in an academic or commercial context, 
// you should acknowledge this by including a reference or citation to
// the paper "Four-Dimensional Fano Toric Complete Intersections" by  
// Tom Coates, Alexander Kasprzyk, and Thomas Prince, 2014.
//
/////////////////////////////////////////////////////////////////////////

import "ci.m": validate_weight_data_and_bundles;

/////////////////////////////////////////////////////////////////////////
// Local functions
/////////////////////////////////////////////////////////////////////////

// Returns the Chow ring for the toric variety defined by the 
// smooth complete fan F, together with the map from the
// polynomial ring on the toric divisors to the Chow ring
function chow_ring_for_fan(F)
    // Sanity check
    error if Type(F) ne TorFan, "Need a fan!";
    error if not IsComplete(F) or not IsNonsingular(F), "Need a smooth complete fan!";
    // Create the ambient ring
    nrays:=#Rays(F);
    R:=PolynomialRing(Rationals(),nrays);
    // Force all the cones to be computed and extract their indices
    _:=AllCones(F);
    cone_idxs:=SequenceToSet(F`cone_indices);
    // Create the ideal "a" of all non-cones
    a_idxs:=&cat[[PowerSet(Integers()) | idx : idx in Subsets({1..nrays},j) |
									     not idx in cone_idxs] : j in [1..Dimension(Ambient(F)) + 1]];
    a:=Ideal([R | &*[R | R.i : i in idx] : idx in a_idxs]);
    // Create the ideal "b" of kernels
    bs:=RowSequence(Transpose(Matrix(Rays(F))));
    b:=Ideal([R | &+[b[i] * R.i : i in [1..nrays]] : b in bs]);
    // Return the Chow ring, and the embedding map
    ch,emb:=R / (a + b);
    return ch,emb;
end function;

// a sanity check that Magma knows how to do division in the Chow ring
function divide_in_Chow(a,b)
    c:=a/b;
    bool,c:=IsCoercible(Integers(),c);
    error if not bool, "Isn't an integer";
    error if c * b ne a, "Can't divide";
    return c;
end function;

// compute the Euler number of the complete intersection
// specified by wts, bundles.  If define_fan:=true then it is
// not checked that the weight data specify a smooth Fano
// toric variety
function Euler_for_weight_data(wts,bundles : define_fan:=false)
    F := FanWithWeights(wts : define_fan:=define_fan);
    Y := ToricVariety(Rationals(),F);
    bool, M := AreGradingsEquivalent(wts,Gradings(Y));
    assert bool;
    new_bundle_matrix := M*Transpose(Matrix(bundles));
    new_bundles_as_LC_of_toric := RowSequence(Solution(Transpose(Matrix(Gradings(Y))),
						       Transpose(new_bundle_matrix)));
    ch, emb := chow_ring_for_fan(F);
    R := Domain(emb);
    L := [&+[emb(R.i*bundle[i]) : i in [1..Rank(R)]] : bundle in new_bundles_as_LC_of_toric];
    genHtopY := &*[emb(R.i) : i in Representative(ConeIndices(F))];
    TY_term := &*[1+emb(R.i) : i in [1..Rank(R)]];
    bundle_term := &*[&+[(-1)^i*c1^i : i in [0..Dimension(Y)]] : c1 in L];
    Euler_term := &*L;
    top_degree_part := &+[t : t in Terms(TY_term*bundle_term*Euler_term) | Degree(t) eq Dimension(Y)];
    return divide_in_Chow(top_degree_part,genHtopY);
end function;
    
    
/////////////////////////////////////////////////////////////////////////
// Intrinsics
/////////////////////////////////////////////////////////////////////////

intrinsic EulerNumberForCompleteIntersection(
		wts::SeqEnum[SeqEnum[RngIntElt]],
	        bundles::SeqEnum[SeqEnum[RngIntElt]] :
		define_fan:=false)
    -> RngIntElt
{Computes the Euler number of the complete intersection in a smooth toric Fano variety defined by the GIT data wts, bundles.  If the optional parameter 'define_fan' (default: false) is set to true then the verification that the weight data 'wts' defines a smooth toric Fano variety is skipped.}
    bool, ample := validate_weight_data_and_bundles(wts,bundles : define_fan:=define_fan);
    require bool: ample;
    return Euler_for_weight_data(wts,bundles : define_fan:=define_fan);
end intrinsic;
