# Supplementary material for: Four-dimensional Fano toric complete intersections
Source: Proc Math Phys Eng Sci. 2015 Mar 8;471(2175):20140704. doi: 10.1098/rspa.2014.0704 (PMC4353041; doi:10.1098/rspa.2014.0704)
Supplement: Code [file rspa20140704supp1.zip › code/intrinsics.spec]

{
    utilities.m
    weyl.m
    period_sequence.m
    ramification.m
    picard_fuchs.m
    ci.m
    all_ci.m
    to_laurent.m
    laurent.m
    mutation.m
    mutation_graph.m
}
