# Supplementary material for: Four-dimensional Fano toric complete intersections
Source: Proc Math Phys Eng Sci. 2015 Mar 8;471(2175):20140704. doi: 10.1098/rspa.2014.0704 (PMC4353041; doi:10.1098/rspa.2014.0704)
Supplement: Code [file rspa20140704supp1.zip › code/period_sequence.m]

/////////////////////////////////////////////////////////////////////////
// Magma functions for computing the period sequence of a Laurent
// polynomial
//
// Written in 2010--2014 by
//
// Tom Coates <t.coates@imperial.ac.uk>
// Alexander Kasprzyk <a.m.kasprzyk@imperial.ac.uk>
//
// To the extent possible under law, the author(s) have dedicated all
// copyright and related and neighboring rights to this software to the
// public domain worldwide. This software is distributed without any
// warranty. You should have received a copy of the CC0 Public Domain
// Dedication along with this software. If not, see
// <http://creativecommons.org/publicdomain/zero/1.0/>.
//
// If you make use of this code in an academic or commercial context, 
// you should acknowledge this by including a reference or citation to
// the paper "Four-Dimensional Fano Toric Complete Intersections" by  
// Tom Coates, Alexander Kasprzyk, and Thomas Prince, 2014.
//
/////////////////////////////////////////////////////////////////////////

/////////////////////////////////////////////////////////////////////////
// Local functions
/////////////////////////////////////////////////////////////////////////

// Returns the constant terms of f^i for 0 <= i <= k, where f is a Laurent
// polynomial.
function first_k_terms(f,k)
    // Extract the denominator and numerator
    den:=Denominator(f);
    if den in CoefficientRing(Parent(f)) then
        den:=Parent(f) ! 1;
    else
        den:=Monomials(den)[1];
    end if;
    f:=Numerator(f);
    // Record the polynomial ring and coefficient ring
    R:=Parent(f);
    F:=CoefficientRing(R);
    // Now we can compute the constant terms
    ff:=R ! 1;
    dd:=R ! 1;
    S:=[F | 1];
    for i in [1..k] do
        vprintf Fanosearch: "Calculating f^%o...\n",i;
        t:=Cputime();
        ff *:= f;
        dd *:= den;
        cs,ms:=CoefficientsAndMonomials(ff);
        idx:=Index(ms,dd);
        c:=idx ne 0 select cs[idx] else F ! 0;
        Append(~S,c);
        vprintf Fanosearch: "Time: %os\n",Cputime(t);
    end for;
    // Return the sequence
    return S;
end function;

// Computes the first k + 1 coefficients of the period sequence by naively
// calculating successive powers of f.
function successive_powers_naive(f,k)
    // Perform the computation
    cs:=first_k_terms(f,k);
    // Return the coefficients
    if Universe(cs) cmpeq Rationals() then
        bool,newcs:=CanChangeUniverse(cs,Integers());
        if bool then cs:=newcs; end if;
    end if;
    return cs;
end function;

/////////////////////////////////////////////////////////////////////////
// Intrinsics
/////////////////////////////////////////////////////////////////////////

intrinsic PeriodSequence( f::FldFunRatMElt, k::RngIntElt) -> SeqEnum
{The first k+1 terms of the period sequence, calculated by computing successive powers of f.}
    // Sanity check
    require k gt 0: "The number of terms to compute must be a positive integer";
    require IsLaurent(f): "The rational function must be a Laurent polynomial";
    // Compute the period sequence
    cs:=successive_powers_naive(f,k);
    return cs;
end intrinsic;
