# Supplementary material for: Four-dimensional Fano toric complete intersections
Source: Proc Math Phys Eng Sci. 2015 Mar 8;471(2175):20140704. doi: 10.1098/rspa.2014.0704 (PMC4353041; doi:10.1098/rspa.2014.0704)
Supplement: Code [file rspa20140704supp1.zip › code/picard_fuchs.m]

/////////////////////////////////////////////////////////////////////////
// Magma functions to compute Picard--Fuchs operators and quantum
// differential operators
//
// Written in 2010--2014 by
//
// Tom Coates <t.coates@imperial.ac.uk>
// Alexander Kasprzyk <a.m.kasprzyk@imperial.ac.uk>
//
// To the extent possible under law, the author(s) have dedicated all
// copyright and related and neighboring rights to this software to the
// public domain worldwide. This software is distributed without any
// warranty. You should have received a copy of the CC0 Public Domain
// Dedication along with this software. If not, see
// <http://creativecommons.org/publicdomain/zero/1.0/>.
//
// If you make use of this code in an academic or commercial context, 
// you should acknowledge this by including a reference or citation to
// the paper "Four-Dimensional Fano Toric Complete Intersections" by  
// Tom Coates, Alexander Kasprzyk, and Thomas Prince, 2014.
//
/////////////////////////////////////////////////////////////////////////

import "weyl.m": polynomial_ring_2;

// The period sequence must be longer than the margin we place around the
// boundary cases.
MARGIN:=5;

/////////////////////////////////////////////////////////////////////////
// Validation functions
/////////////////////////////////////////////////////////////////////////

// Validates the values of N and r against the length of then given period
// sequence S (as used by, for example, "annihilator" below). Returns true,_
// on success, false followed by an error message otherwise.
function validate_N_and_r_values(S,N,r)
    if N le 0 or r le 0 then
        return false,"Bounds must be positive integers.";
    end if;
    minlen:=(N + 1) * (r + 1) + MARGIN;
    if #S lt minlen then
        return false,Sprintf("Bounds incompatible with length: the sequence must be of length at least %o.",minlen);
    end if;
    return true,_;
end function;

// Validates the given data (as used by, for example, "calculate_annihilator"
// below). Returns true,maximum_height,maximum_N,maximum_r on success,
// false,errmsg,_,_ otherwise (where errmsg is an appropriate error message).
function validate_calculate_annihilator(S :
  minimum_N:=1,
  maximum_N:=false,
  minimum_r:=1,
  maximum_r:=false,
  maximum_height:=false)
    // Sanity check
    if Type(minimum_N) ne RngIntElt or minimum_N lt 1 then
        return false,"Parameter 'minimum_N' must be a positive integer.",_,_;
    end if;
    if Type(minimum_r) ne RngIntElt or minimum_r lt 1 then
        return false,"Parameter 'minimum_r' must be a positive integer.",_,_;
    end if;
    if #S le MARGIN then
        return false,Sprintf("The sequence must be of length at least %o.",MARGIN + 1),_,_;
    end if;
    if maximum_height cmpeq false then
        maximum_height:=#S - MARGIN - 1;
    elif Type(maximum_height) ne RngIntElt or maximum_height lt 1 then
        return false,"Parameter 'maximum_height' must be a positive integer.",_,_;
    end if;
    if maximum_N cmpeq false then
        maximum_N:=maximum_height;
    elif Type(maximum_N) ne RngIntElt or maximum_N lt 1 then
        return false,"Parameter 'maximum_N' must be a positive integer.",_,_;
    end if;
    if maximum_r cmpeq false then
        maximum_r:=maximum_height;
    elif Type(maximum_r) ne RngIntElt or maximum_r lt 1 then
        return false,"Parameter 'maximum_r' must be a positive integer.",_,_;
    end if;
    if maximum_r lt minimum_r then
        return false,"The minimum and maximum range for r are incompatible.",_,_;
    end if;
    if maximum_N lt minimum_N then
        return false,"The minimum and maximum range for N are incompatible.",_,_;
    end if;
    return true,maximum_height,maximum_N,maximum_r;
end function;

/////////////////////////////////////////////////////////////////////////
// Local functions
/////////////////////////////////////////////////////////////////////////

// Clears out the denominators of the given Picard-Fuchs operator L and ensures
// that the sign of the leading coefficient is positive.
function normalise_operator_coeffs(L)
    // Clear out the denominators
    L:=LCM([Denominator(c) : c in Coefficients(L)]) * L;
    // Remove any common factors
    L:=L / GCD([Numerator(c) : c in Coefficients(L)]);
    // Fix the sign of the leading coefficient
    return Sign(LeadingCoefficient(L)) * L;
end function;

// The result of applying D^N to S
function apply_D(S,N)
    error if N lt 0, "Argument 2 must be a non-negative integer.";
    return [Universe(S) | (i - 1)^N * S[i] : i in [1..#S]];
end function;

// The result of multiplying S by t^r
function multiply_by_t(S,r)
    error if r lt 0, "Argument 2 must be a non-negative integer.";
    r:=Minimum(#S,r);
    return [Universe(S) | 0 : i in [1..r]] cat S[1..#S - r];
end function;

// Multiply every element in S by k
function multiply_sequence(k,S)
    return [Universe(S) | k * s : s in S];
end function;

// Given a sequence S of coefficients, and search bounds N and r (where N is the
// maximum power of D, and r is the maximum power of r), attempts to find a
// differential operator annihilating S. Returns a sequence of candidate
// operators as polynomials in \QQ[t,D].
function annihilator(S,N,r)
    // Sanity checks
    bool,msg:=validate_N_and_r_values(S,N,r);
    error if not bool, msg;
    // We need to work over the rationals
    ChangeUniverse(~S,Rationals());
    // Calculate the kernel
    SS:=[PowerSequence(Universe(S))|];
    for i in [0..N] do
        SS cat:=[multiply_by_t(S,j) : j in [0..r]];
        S:=apply_D(S,1);
    end for;
    // Convert each of the possible solutions into equations
    R:=polynomial_ring_2();
    diffs:=[R|];
    for k in Basis(Kernel(Matrix(SS))) do
        // "cs" is the array of coefficients, where cs[i * (m + 1) + j + 1] is
        // the coefficient of t^j D^i
        cs:=Eltseq(k);
        // We multiply through by the lcm to remove any denominators and keep
        // the coeffs integral
        if Universe(cs) cmpeq Rationals() then
            mult:=LCM([Integers() | Denominator(c) : c in cs]);
            cs:=[Rationals() | mult * c : c in cs];
        else
            mult:=LCM([Integers() | Denominator(Numerator(c)) : c in cs]) *
                  LCM([Denominator(c) : c in cs]);
            cs:=[Universe(S) | mult * c : c in cs];
        end if;
        // Finally, turn the array of coeffs into a function in t and D
        d:=&+[cs[i * (r + 1) + j + 1] * R.1^j * R.2^i :
                                        i in [0..N], j in [0..r]];
        Append(~diffs,d);
    end for;
    // Return the sequence of results
    return diffs;
end function;

// Find the smallest value of [N,r] with a differential operator, taking care
// to avoid the boundary cases. Returns true followed by the differential
// operator and period sequence used on success, false otherwise. Smallest
// means smallest (N + 1)(r + 1), breaking ties by smallest N. Recall that the
// number of free parameters in the differential operator is (N+1)(r+1).
function calculate_annihilator(S :
  minimum_N:=1,
  maximum_N:=false,
  minimum_r:=1,
  maximum_r:=false,
  maximum_height:=false)
    // Sanity check -- on failure the second return value will be an error msg
    bool,maximum_height,maximum_N,maximum_r:=validate_calculate_annihilator(S :
        minimum_N:=minimum_N,
        minimum_r:=minimum_r,
        maximum_height:=maximum_height,
        maximum_N:=maximum_N,
        maximum_r:=maximum_r);
    error if not bool, maximum_height;
    // Calculate the initial range of heights to search
    start_height:=Max(4,(1 + minimum_N) * (1 + minimum_r));
    end_height:=Min(maximum_height,#S - MARGIN - 1);
    // To begin with we have no candidate differential operator
    have_candidate:=false;
    candidate:=0;
    candidate_N:=-1;
    candidate_r:=-1;
    // Create all the pairs to try, sorted in order of height
    pairs_to_try:=&cat[[[N,r] : N in [1..height], r in [1..height] |
           (N + 1) * (r + 1) eq height] : height in [start_height..end_height]];
    // Extract only the pairs where N and r are large enough
    pairs_to_try:=[I : I in pairs_to_try | I[1] ge minimum_N and
            I[2] ge minimum_r and I[1] le maximum_N and I[2] le maximum_r];
    // Recover the map QQ[t,D] -> W<D,t>
    _,_,psi:=WeylAlgebra();
    // Now compute annihilators, in increasing order of height. If we find
    // exactly one annihilating operator, compare that to our candidate and
    // replace the candidate if it is better, and then adjust the search so
    // that we only look for operators with strictly lower N. If we find more
    // than one annihilating operator then we know for sure that N is too high,
    // so adjust the search to look for operators with strictly lower N.
    while #pairs_to_try gt 0 do
        // Grab the first pair and delete it from the list
        N,r:=Explode(pairs_to_try[1]);
        Remove(~pairs_to_try,1);
        vprintf Fanosearch: "Trying height %o (N=%o, r=%o)\n",(N+1)*(r+1),N,r;
        diffs:=annihilator(S,N,r);
        if #diffs ne 0 then
            // How many operators have we found? If it's only one, great.
            // Otherwise we need to do more work.
    	    if #diffs eq 1 then
                vprintf Fanosearch: "-> Found 1 operator.\n";
                // Is it better than our candidate operator?
                if have_candidate then
                    if N lt candidate_N or
                       N eq candidate_N and r lt candidate_r then
                        candidate:=psi(diffs[1]);
                        candidate_N:=N;
                        candidate_r:=r;
                    end if;
                else
                    have_candidate:=true;
                    candidate:=psi(diffs[1]);
                    candidate_N:=N;
                    candidate_r:=r;
                end if;
        	// Now delete pairs (N,r) that are worse than our current
                // candidate
        	vprintf Fanosearch: "-> Search restricted to N<%o or N=%o and r<%o.\n",candidate_N,candidate_N,candidate_r;
                pairs_to_try:=[I : I in pairs_to_try | I[1] lt candidate_N or
                               (I[1] eq candidate_N and I[2] lt candidate_r)];
    	    else
        	// We have more than one operator, so we know for sure that N
                // is too high
                vprintf Fanosearch: "-> Found %o operators.\n-> Search restricted to N<%o.\n",#diffs,N;
        	// Delete pairs (N',r') with N' ge N
                pairs_to_try:=[I : I in pairs_to_try | I[1] lt N];
            end if;
            vprintf Fanosearch: "-> %o more pairs to try.\n",#pairs_to_try;
        end if;
    end while;
    // Did we find a candidate?
    if have_candidate then return true,candidate; end if;
    return false,_;
end function;

/////////////////////////////////////////////////////////////////////////
// Intrinsics
/////////////////////////////////////////////////////////////////////////

intrinsic PicardFuchsOperator( S::SeqEnum[RngIntElt] :
    minimum_N:=1,
    maximum_N:=false,
    minimum_r:=1,
    maximum_r:=false,
    maximum_height:=false ) -> AlgFPElt
{Attempts a numerical computation of the Picard-Fuchs operator (as an element of the Weyl algebra W<D,t>) for the given period sequence S.}
    // Sanity check
    require &and[IsDefined(S,i) : i in [1..#S]]: 
	    "Argument must not contain undefined elements.";
    bool,maximum_height,maximum_N,maximum_r:=validate_calculate_annihilator(S :
        minimum_N:=minimum_N,
        minimum_r:=minimum_r,
        maximum_height:=maximum_height,
        maximum_N:=maximum_N,
        maximum_r:=maximum_r);
    require bool: maximum_height;   // (second return value is an error msg)
    // Let calculate_annihilator do the work
    bool,L:=calculate_annihilator(S :
        minimum_N:=minimum_N,
        minimum_r:=minimum_r,
        maximum_height:=maximum_height,
        maximum_N:=maximum_N,
        maximum_r:=maximum_r);
    // Any luck?
    require bool: "Unable to find a Picard-Fuchs operator. There may not be enough terms in the period sequence, or you may need to adjust the parameters 'minimum_N', 'minimum_r', or 'maximum_height'.";
    // Normalise the coefficients and return
    return normalise_operator_coeffs(L);
end intrinsic;
