# Supplementary material for: Four-dimensional Fano toric complete intersections
Source: Proc Math Phys Eng Sci. 2015 Mar 8;471(2175):20140704. doi: 10.1098/rspa.2014.0704 (PMC4353041; doi:10.1098/rspa.2014.0704)
Supplement: Code [file rspa20140704supp1.zip › code/README.txt]

Magma code for computing quantum period sequences, quantum
differential operators, mirror Laurent polynomials, ramification data,
and mutations

Written in 2010--2014 by 

Tom Coates <t.coates@imperial.ac.uk>
Alexander Kasprzyk <a.m.kasprzyk@imperial.ac.uk>

To the extent possible under law, the author(s) have dedicated all
copyright and related and neighboring rights to this software to the
public domain worldwide. This software is distributed without any
warranty. You should have received a copy of the CC0 Public Domain
Dedication along with this software. If not, see
<http://creativecommons.org/publicdomain/zero/1.0/>.

If you make use of this code in an academic or commercial context, you
should acknowledge this by including a reference or citation to the
paper "Four-Dimensional Fano Toric Complete Intersections" by  
Tom Coates, Alexander Kasprzyk, and Thomas Prince, 2014.


============================================================

The accompanying Magma scripts allow the computation of:
*  quantum period sequences;
*  quantum differential operators;
*  mirror Laurent polynomials;
*  classical period sequences of Laurent polynomials;
*  mutations between Laurent polynomials;
*  Picard--Fuchs operators; and
*  local monodromy data for quantum and Picard--Fuchs local systems.
The algorithms used are described in the paper  "Four-Dimensional Fano 
Toric Complete Intersections" by  Tom Coates, Alexander Kasprzyk, and 
Thomas Prince, 2014, and in the references therein.  The scripts require 
Magma V2.20-5 or higher.  Magma can obtained from the Computational 
Algebra Group at the University of Sydney, Australia; see

http://magma.maths.usyd.edu.au/magma/

To use the scripts, ensure that your working directory contains the
scripts, start Magma, and enter:

AttachSpec("intrinsics.spec");

This provides the following Magma intrinsics:

CoefficientsAndExponents
CoefficientsAndMonomials
CompleteIntersectionsAndPeriodSequences
FanosearchIsVerbose
FanosearchSetVerbose
IsExtremal
LaurentForCompleteIntersection
LaurentNormalForm
LocalMonodromyAtPoint
PeriodSequence
PeriodSequenceForCompleteIntersection
PicardFuchsOperator
PrintLaurent
RamificationData
RamificationDefect
Symbol
WeylAlgebra

A description of each intrinsic can be found by entering the intrinsic
name followed by a semicolon.  For example, entering:

PeriodSequenceForCompleteIntersection;

produces output as follows:

===START OF MAGMA OUTPUT===
Intrinsic 'PeriodSequenceForCompleteIntersection'

Signatures:

    (<SeqEnum[SeqEnum[RngIntElt]]> W, <SeqEnum[SeqEnum[RngIntElt]]> K, 
    <RngIntElt> n) -> SeqEnum
    [
        ample,
        define_fan,
        allow_weak_fano
    ]

        The first n+1 terms of the period sequence corresponding to the given 
        complete intersection in the smooth toric Fano variety (or weighted 
        projective space) X generated by the given weight data. The optional 
        parameter 'ample' can be used to specify the ample divisor to use. If 
        the optional parameter 'define_fan' (default: false) is set to true then
        the verification that the data defines a smooth toric Fano variety is 
        skipped. Set 'allow_weak_fano' to true (default: false) to allow weak 
        Fano ambients.
===END OF MAGMA OUTPUT===

Examples of how to use the intrinsics follow.

===START OF MAGMA INPUT===
AttachSpec("intrinsics.spec");
// we will need the Weyl algebra.  Here D = t*d/dt
// note the variable ordering
W<D,t> := WeylAlgebra();
// make a Laurent polynomial that is mirror to the projective plane P^2
R<x,y> := RationalFunctionField(Rationals(),2);
f := x+y+1/(x*y);
// compute 100 terms of its period sequence
ps := PeriodSequence(f,100);
// compute the Picard--Fuchs operator numerically, from the period sequence
PF := PicardFuchsOperator(ps);
PF;
// compute the local monodromy data for the Picard--Fuchs operator
RamificationData(PF);
// is this Laurent polynomial extremal?
IsExtremal(PF);

// we construct the cubic fourfold in P^5
// the weight data for P^5
weights := [[1,1,1,1,1,1]];
// the line bundle defining the cubic
bundles := [[3]];
// obtain a mirror Laurent polynomial, using the Przyjalkowski method
f := LaurentForCompleteIntersection(weights,bundles);
// name the variables, for pretty-printing
_<x,y,z,w> := Parent(f);
PrintLaurent(f);
// compute the first 20 terms of the period sequence
PeriodSequence(f,20);
// this agrees with the Landau--Ginzburg model for the cubic constructed
// in Ilten--Lewis--Przyjalkowsk section 2.1
g := (1+x+y)^3/(x*y*z*w) + z + w;
PeriodSequence(g,20);
// the two Laurent polynomials are not equal
f eq g;
// but they become equal after a monomial change of variables
LaurentNormalForm(f) eq LaurentNormalForm(g);
// rather than use Lairez's algorithm, let us compute 300 terms of the 
// quantum period sequence directly from the complete intersection data:
ps := PeriodSequenceForCompleteIntersection(weights, bundles, 300);
// compute the quantum differential operator numerically, from the period sequence
PF := PicardFuchsOperator(ps);
PF;
// compute the local monodromy data for the quantum local system
RamificationData(PF);
// is the quantum local system extremal?
IsExtremal(PF);

// we find all 4-dimensional complete intersections X in P^6 such that the 
// line bundles L_1, L_2 defining X satisfy -K_{P^6} - L_1 - L_2 is ample.
// first, the weights for P^6
weights := [[1,1,1,1,1,1,1]];
// now, all the complete intersections as above together with 10 terms of 
// their regularized quantum period sequences
CompleteIntersectionsAndPeriodSequences(weights,10 : dimensions:={4});
// the output shows that we found the complete intersections in P^6 of types:
// (1,1), (1,2), (1,3), (1,4), (1,5), (2,2), (2,3), (2,4), and (3,3)

// we show that two distinct sets of complete intersection data give the same
// regularized quantum period sequence
// the first set of complete intersection data:
weights_1 := [[ 0, 0, 0, 1, 1, 0, 1 ], [ 1, 1, 1, 1, 0, 1, 1 ]];
bundles_1 := [[ 0, 2 ]];
// the second set of complete intersection data:
weights_2 := [[ 0, 0, 1, 1, 0, 0, 1 ], [ 0, 1, 1, 0, 0, 1, 1 ], [ 1, 0, 1, 0, 1, 0, 1 ]];
bundles_2 := [];
// the first 10 terms of the regularized quantum period sequences agree
// to see this, construct mirror Laurent polynomials...
f_1 := LaurentForCompleteIntersection(weights_1,bundles_1);
f_2 := LaurentForCompleteIntersection(weights_2,bundles_2);
// ...and compute the first 10 terms of their classical period sequences
PeriodSequence(f_1,10);
PeriodSequence(f_2,10);
// there is no monomial change of basis sending f_1 to f_2
LaurentNormalForm(f_1) eq LaurentNormalForm(f_2);
// but they are related by a mutation
MutationGraph({f_1,f_2} : terminate_if_connected:=true);

===END OF MAGMA INPUT===
