# Supplementary material for: Four-dimensional Fano toric complete intersections
Source: Proc Math Phys Eng Sci. 2015 Mar 8;471(2175):20140704. doi: 10.1098/rspa.2014.0704 (PMC4353041; doi:10.1098/rspa.2014.0704)
Supplement: Code [file rspa20140704supp1.zip › code/utilities.m]

/////////////////////////////////////////////////////////////////////////
// Magma functions for controlling verbosity in the rest of our scripts
//
// Written in 2010--2014 by
//
// Tom Coates <t.coates@imperial.ac.uk>
// Alexander Kasprzyk <a.m.kasprzyk@imperial.ac.uk>
//
// To the extent possible under law, the author(s) have dedicated all
// copyright and related and neighboring rights to this software to the
// public domain worldwide. This software is distributed without any
// warranty. You should have received a copy of the CC0 Public Domain
// Dedication along with this software. If not, see
// <http://creativecommons.org/publicdomain/zero/1.0/>.
//
// If you make use of this code in an academic or commercial context, 
// you should acknowledge this by including a reference or citation to
// the paper "Four-Dimensional Fano Toric Complete Intersections" by  
// Tom Coates, Alexander Kasprzyk, and Thomas Prince, 2014.
//
/////////////////////////////////////////////////////////////////////////

/////////////////////////////////////////////////////////////////////////
// Fanosearch verbose flag
/////////////////////////////////////////////////////////////////////////

// The Fanosearch verbose flag (max level: 1)
declare verbose Fanosearch, 1;

intrinsic FanosearchSetVerbose( v::BoolElt )
{Set the verbose flag to: off, if v is false; minimum value if v is true.}
    SetVerbose("Fanosearch",v);
end intrinsic;

intrinsic FanosearchIsVerbose() -> BoolElt
{True iff the verbose flag is currently non-zero}
    return IsVerbose("Fanosearch");
end intrinsic;
