# Supplementary material for: Four-dimensional Fano toric complete intersections
Source: Proc Math Phys Eng Sci. 2015 Mar 8;471(2175):20140704. doi: 10.1098/rspa.2014.0704 (PMC4353041; doi:10.1098/rspa.2014.0704)
Supplement: Code [file rspa20140704supp1.zip › code/weyl.m]

/////////////////////////////////////////////////////////////////////////
// A Magma implementation of the Weyl algebra
//
// Written in 2010--2014 by
//
// Tom Coates <t.coates@imperial.ac.uk>
// Alexander Kasprzyk <a.m.kasprzyk@imperial.ac.uk>
//
// To the extent possible under law, the author(s) have dedicated all
// copyright and related and neighboring rights to this software to the
// public domain worldwide. This software is distributed without any
// warranty. You should have received a copy of the CC0 Public Domain
// Dedication along with this software. If not, see
// <http://creativecommons.org/publicdomain/zero/1.0/>.
//
// If you make use of this code in an academic or commercial context, 
// you should acknowledge this by including a reference or citation to
// the paper "Four-Dimensional Fano Toric Complete Intersections" by  
// Tom Coates, Alexander Kasprzyk, and Thomas Prince, 2014.
//
/////////////////////////////////////////////////////////////////////////

/////////////////////////////////////////////////////////////////////////
// The Weyl algebra W<D,t> implemented as a quotient of the free algebra
// in two variables by the idea <tD + t - Dt>.
/////////////////////////////////////////////////////////////////////////

// The local cache in which we store the Weyl algebra
weyl_cache:=NewStore();

/////////////////////////////////////////////////////////////////////////
// Local functions
/////////////////////////////////////////////////////////////////////////

// Returns the common polynomial ring \QQ[t,D].
function polynomial_ring_2()
    bool,R:=StoreIsDefined(weyl_cache,"polyring");
    if not bool then
        R:=PolynomialRing(Rationals(),2);
        StoreSet(weyl_cache,"polyring",R);
    end if;
    return R;
end function;

/////////////////////////////////////////////////////////////////////////
// Intrinsics
/////////////////////////////////////////////////////////////////////////

intrinsic InternalIsWeylAlgebra( W::AlgFP ) -> BoolElt,Map,Map
{True iff W is the Weyl algebra W<D,t> (or W<t,D>). If true, also returns the map W -> K[t,D] and the map K[t,D] -> W.}
	// Verify the rank
	if Rank(W) ne 2 then
		return false,_,_;
	end if;
	// Perhaps this is our cached copy of the Weyl algebra
	WW,phi,psi:=WeylAlgebra();
	if W cmpeq WW then
		return true,phi,psi;
	end if;
	// We need to look more carefully
	B:=Basis(DivisorIdeal(W));
	if #B ne 1 then
		return false,_,_;
	end if;
	// Is the quotient relation correct?
	I:=Universe(B);
	if B[1] eq I.1 * I.2 - I.2 * I.1 - I.2 then
		// This looks like W<D,t>
		RR:=PolynomialRing(CoefficientRing(W),2);
		phi:=hom<W -> RR | [RR.2,RR.1]>;
		psi:=hom<RR -> W | [W.2,W.1]>;
		return true,phi,psi;
	elif B[1] eq I.1 * I.2 - I.2 * I.1 + I.1 then
		// This looks like W<t,D>
		RR:=PolynomialRing(CoefficientRing(W),2);
		phi:=hom<W -> RR | [RR.1,RR.2]>;
		psi:=hom<RR -> W | [W.1,W.2]>;
		return true,phi,psi;
	end if;
	// If we're here then it wasn't W<D,t> or W<t,D>
	return false,_,_;
end intrinsic;

intrinsic WeylAlgebra( K::Rng ) -> AlgFP,Map,Map
{The Weyl algebra W<D,t>, over the field K, in two variables such that Dt = tD + t. Also gives the map W<D,t> -> K[t,D] and the map K[t,D] -> W<D,t> (note the necessary change of variable ordering).}
	// Sanity check
	require IsField(K): "Argument 1 is not a field";
	// If we've been passed the rationals we make use of the cache
	if K cmpeq Rationals() then
		return WeylAlgebra();
	end if;
	// Create the Weyl algebra W<D,t>
	R:=FreeAlgebra(K,2);
	W:=R / ideal< R | R.2 * R.1 + R.2 - R.1 * R.2>;
	// Create the maps between W<D,t> and the polynomial ring K[t,D]
    RR:=PolynomialRing(K,2);
    phi:=hom<W -> RR | [RR.2,RR.1]>;
    psi:=hom<RR -> W | [W.2,W.1]>;
	// Return the Weyl algebra and the maps
	return W,phi,psi;
end intrinsic;

intrinsic WeylAlgebra() -> AlgFP,Map,Map
{The Weyl algebra W<D,t>, over the rationals, in two variables such that Dt = tD + t. Also gives the map W<D,t> -> \QQ[t,D] and the map \QQ[t,D] -> W<D,t> (note the necessary change of variable ordering).}
    bool,W:=StoreIsDefined(weyl_cache,"weyl");
    if not bool then
        // Create the Weyl algebra W<D,t>
        R:=FreeAlgebra(Rationals(),2);
        W:=R / ideal< R | R.2 * R.1 + R.2 - R.1 * R.2>;
        // Create the maps between W<D,t> and the polynomial ring RR[t,D]
        RR:=polynomial_ring_2();
        phi:=hom<W -> RR | [RR.2,RR.1]>;
        psi:=hom<RR -> W | [W.2,W.1]>;
        // Cache the data
        StoreSet(weyl_cache,"weyl",W);
        StoreSet(weyl_cache,"weyl_to_polyring",phi);
        StoreSet(weyl_cache,"polyring_to_weyl",psi);
    else
        // Extract the remaining data from the cache
        phi:=StoreGet(weyl_cache,"weyl_to_polyring");
        psi:=StoreGet(weyl_cache,"polyring_to_weyl");
    end if;
    // Return the Weyl algebra and the maps
    return W,phi,psi;
end intrinsic;

intrinsic Symbol( f::AlgFPElt ) -> RngUPolElt
{The symbol of the differential operator f, where f an element of the Weyl algebra W<D,t>. The symbol will be given as a polynomial in K[t], where K is the coefficient ring of W.}
    // Sanity check
    bool,phi:=InternalIsWeylAlgebra(Parent(f));
    require bool: "Argument must be an element of the Weyl algebra W<D,t>";
    // Extract the symbol and map it into \QQ[t]
    ff:=phi(f);
    symbol:=Coefficient(ff,2,Degree(ff,2));
    R:=PolynomialRing(CoefficientRing(Codomain(phi)));
    pi:=hom<Parent(symbol) -> R | [R.1,0]>;
    return pi(symbol);
end intrinsic;
