# Supplementary material for: Four-dimensional Fano toric complete intersections
Source: Proc Math Phys Eng Sci. 2015 Mar 8;471(2175):20140704. doi: 10.1098/rspa.2014.0704 (PMC4353041; doi:10.1098/rspa.2014.0704)
Supplement: Data [file rspa20140704supp2.zip]

Archive with 6 entries (5 files):
- data/complete_intersection_data.txt
- data/COPYING.txt
- data/period_sequence_data.txt
- data/ramification_data.txt
- data/README.txt
- data/
