# Supplementary material for: Four-dimensional Fano toric complete intersections
Source: Proc Math Phys Eng Sci. 2015 Mar 8;471(2175):20140704. doi: 10.1098/rspa.2014.0704 (PMC4353041; doi:10.1098/rspa.2014.0704)
Supplement: Data [file rspa20140704supp2.zip › data/complete_intersection_data.txt]

Bundles: [[2,1]]
PeriodID: 1
PolyDimension: 5
PolyID: 1008
PolyRank: 2
Weights: [[0,1,1,1,1,2,1],[1,0,0,0,0,1,0]]

Bundles: [[1,1]]
PeriodID: 1
PolyDimension: 5
PolyID: 1009
PolyRank: 2
Weights: [[0,1,1,1,1,1,1],[1,0,0,0,0,1,0]]

Bundles: [[0,1]]
PeriodID: 1
PolyDimension: 5
PolyID: 1010
PolyRank: 2
Weights: [[0,1,1,1,1,0,1],[1,0,0,0,0,1,0]]

Bundles: [[1]]
PeriodID: 1
PolyDimension: 5
PolyID: 1013
PolyRank: 1
Weights: [[1,1,1,1,1,1]]

Bundles: [[0,0,0,1,0],[0,0,1,0,1],[0,1,0,0,1],[1,0,0,0,2]]
PeriodID: 1
PolyDimension: 8
PolyID: 103000
PolyRank: 5
Weights: [[0,0,0,0,0,0,0,1,0,0,0,0,1],[0,0,0,0,0,0,1,0,0,0,0,1,0],[0,0,0,0,0,1,0,0,0,0,1,0,0],[0,0,0,0,1,0,0,0,0,1,0,0,0],[1,1,1,1,0,0,0,0,1,0,1,1,2]]

Bundles: [[0,0,1,2],[0,0,1,2],[0,1,0,1],[1,0,0,1]]
PeriodID: 1
PolyDimension: 8
PolyID: 103095
PolyRank: 4
Weights: [[0,0,0,0,0,0,1,0,0,0,1,0],[0,0,0,0,0,1,0,0,0,1,0,0],[0,0,0,0,1,0,0,1,0,0,0,1],[1,1,1,1,2,0,0,0,1,1,1,2]]

Bundles: [[0,1,0],[1,0,4]]
PeriodID: 1
PolyDimension: 6
PolyID: 1031
PolyRank: 3
Weights: [[0,0,0,0,0,1,0,0,1],[0,0,0,0,1,0,0,1,0],[1,1,1,1,0,0,1,0,4]]

Bundles: [[0,0,1,1],[0,0,1,1],[0,1,0,1],[1,0,0,2]]
PeriodID: 1
PolyDimension: 8
PolyID: 103105
PolyRank: 4
Weights: [[0,0,0,0,0,0,0,1,0,0,1,0],[0,0,0,0,0,1,0,0,0,1,0,0],[0,0,0,0,1,0,1,0,0,0,0,1],[1,1,1,1,1,0,0,0,1,1,2,1]]

Bundles: [[1,4],[1,4]]
PeriodID: 1
PolyDimension: 6
PolyID: 1033
PolyRank: 2
Weights: [[0,0,0,0,1,1,0,1],[1,1,1,1,4,0,1,4]]

Bundles: [[0,1,1],[1,0,3]]
PeriodID: 1
PolyDimension: 6
PolyID: 1055
PolyRank: 3
Weights: [[0,0,0,0,0,1,0,0,1],[0,0,0,0,1,0,0,1,0],[1,1,1,1,0,0,1,1,3]]

Bundles: [[0,0,0,1,1],[0,0,1,0,1],[0,1,0,0,1],[1,0,0,0,1]]
PeriodID: 1
PolyDimension: 8
PolyID: 106440
PolyRank: 5
Weights: [[0,0,0,0,0,0,0,1,0,0,0,0,1],[0,0,0,0,0,0,1,0,0,0,0,1,0],[0,0,0,0,0,1,0,0,0,0,1,0,0],[0,0,0,0,1,0,0,0,0,1,0,0,0],[1,1,1,1,0,0,0,0,1,1,1,1,1]]

Bundles: [[0,1,2],[1,0,2]]
PeriodID: 1
PolyDimension: 6
PolyID: 1079
PolyRank: 3
Weights: [[0,0,0,0,0,1,0,0,1],[0,0,0,0,1,0,0,1,0],[1,1,1,1,0,0,1,2,2]]

Bundles: []
PeriodID: 1
PolyDimension: 4
PolyID: 147
PolyRank: 1
Weights: [[1,1,1,1,1]]

Bundles: [[1,4]]
PeriodID: 1
PolyDimension: 5
PolyID: 149
PolyRank: 2
Weights: [[0,0,0,0,1,0,1],[1,1,1,1,0,1,4]]

Bundles: [[0,0,1],[0,1,0],[1,0,4]]
PeriodID: 1
PolyDimension: 7
PolyID: 80661
PolyRank: 3
Weights: [[0,0,0,0,0,0,1,0,0,1],[0,0,0,0,0,1,0,0,1,0],[1,1,1,1,1,0,0,1,0,4]]

Bundles: [[0,1],[1,4],[1,4]]
PeriodID: 1
PolyDimension: 7
PolyID: 80663
PolyRank: 2
Weights: [[0,0,0,0,0,1,1,0,1],[1,1,1,1,1,4,0,1,4]]

Bundles: [[0,0,1],[0,1,1],[1,0,3]]
PeriodID: 1
PolyDimension: 7
PolyID: 80664
PolyRank: 3
Weights: [[0,0,0,0,0,0,1,0,0,1],[0,0,0,0,0,1,0,0,1,0],[1,1,1,1,1,0,0,1,1,3]]

Bundles: [[0,0,1],[0,1,2],[1,0,2]]
PeriodID: 1
PolyDimension: 7
PolyID: 80667
PolyRank: 3
Weights: [[0,0,0,0,0,0,1,0,0,1],[0,0,0,0,0,1,0,0,1,0],[1,1,1,1,1,0,0,1,2,2]]

Bundles: [[0,0,1,0],[0,1,0,0],[1,0,0,3]]
PeriodID: 1
PolyDimension: 7
PolyID: 80673
PolyRank: 4
Weights: [[0,0,0,0,0,0,1,0,0,0,1],[0,0,0,0,0,1,0,0,0,1,0],[0,0,0,0,1,0,0,0,1,0,0],[1,1,1,1,0,0,0,1,0,0,3]]

Bundles: [[0,1,0],[1,0,3],[1,0,3]]
PeriodID: 1
PolyDimension: 7
PolyID: 80676
PolyRank: 3
Weights: [[0,0,0,0,0,1,1,0,0,1],[0,0,0,0,1,0,0,0,1,0],[1,1,1,1,0,3,0,1,0,3]]

Bundles: [[0,1,0],[0,1,0],[1,0,3]]
PeriodID: 1
PolyDimension: 7
PolyID: 80678
PolyRank: 3
Weights: [[0,0,0,0,0,0,1,0,1,0],[0,0,0,0,1,1,0,0,0,1],[1,1,1,1,0,0,0,1,3,0]]

Bundles: [[1,3],[1,3],[1,3]]
PeriodID: 1
PolyDimension: 7
PolyID: 80684
PolyRank: 2
Weights: [[0,0,0,0,1,1,1,0,1],[1,1,1,1,3,3,0,1,3]]

Bundles: [[0,0,1,0],[0,1,0,1],[1,0,0,2]]
PeriodID: 1
PolyDimension: 7
PolyID: 80686
PolyRank: 4
Weights: [[0,0,0,0,0,0,1,0,0,0,1],[0,0,0,0,0,1,0,0,0,1,0],[0,0,0,0,1,0,0,0,1,0,0],[1,1,1,1,0,0,0,1,0,1,2]]

Bundles: [[0,1,2],[0,1,2],[1,0,1]]
PeriodID: 1
PolyDimension: 7
PolyID: 80692
PolyRank: 3
Weights: [[0,0,0,0,0,1,0,0,1,0],[0,0,0,0,1,0,1,0,0,1],[1,1,1,1,2,0,0,1,1,2]]

Bundles: [[0,1,1],[0,1,1],[1,0,2]]
PeriodID: 1
PolyDimension: 7
PolyID: 80694
PolyRank: 3
Weights: [[0,0,0,0,0,0,1,0,1,0],[0,0,0,0,1,1,0,0,0,1],[1,1,1,1,1,0,0,1,2,1]]

Bundles: [[0,0,1,1],[0,1,0,1],[1,0,0,1]]
PeriodID: 1
PolyDimension: 7
PolyID: 80700
PolyRank: 4
Weights: [[0,0,0,0,0,0,1,0,0,0,1],[0,0,0,0,0,1,0,0,0,1,0],[0,0,0,0,1,0,0,0,1,0,0],[1,1,1,1,0,0,0,1,1,1,1]]

Bundles: [[0,0,0,1],[0,0,1,0],[2,1,0,0]]
PeriodID: 1
PolyDimension: 7
PolyID: 80840
PolyRank: 4
Weights: [[0,0,0,1,1,1,1,0,0,2,1],[0,0,1,0,0,0,0,0,0,1,0],[0,1,0,0,0,0,0,0,1,0,0],[1,0,0,0,0,0,0,1,0,0,0]]

Bundles: [[0,0,0,1],[1,0,1,0],[1,1,0,0]]
PeriodID: 1
PolyDimension: 7
PolyID: 80841
PolyRank: 4
Weights: [[0,0,0,1,1,1,1,0,1,1,1],[0,0,1,0,0,0,0,0,0,1,0],[0,1,0,0,0,0,0,0,1,0,0],[1,0,0,0,0,0,0,1,0,0,0]]

Bundles: [[0,0,0,1],[0,0,1,0],[1,1,0,0]]
PeriodID: 1
PolyDimension: 7
PolyID: 80842
PolyRank: 4
Weights: [[0,0,0,1,1,1,1,0,0,1,1],[0,0,1,0,0,0,0,0,0,1,0],[0,1,0,0,0,0,0,0,1,0,0],[1,0,0,0,0,0,0,1,0,0,0]]

Bundles: [[0,0,0,1],[0,0,1,0],[0,1,0,0]]
PeriodID: 1
PolyDimension: 7
PolyID: 80843
PolyRank: 4
Weights: [[0,0,0,1,1,1,1,0,0,0,1],[0,0,1,0,0,0,0,0,0,1,0],[0,1,0,0,0,0,0,0,1,0,0],[1,0,0,0,0,0,0,1,0,0,0]]

Bundles: [[0,0,1],[1,0,0],[3,1,0]]
PeriodID: 1
PolyDimension: 7
PolyID: 80848
PolyRank: 3
Weights: [[0,0,1,1,1,1,1,0,3,1],[0,1,0,0,0,0,0,0,1,0],[1,0,0,0,0,0,0,1,0,0]]

Bundles: [[1,0,0],[1,0,1],[2,1,0]]
PeriodID: 1
PolyDimension: 7
PolyID: 80849
PolyRank: 3
Weights: [[0,0,1,1,1,1,1,1,2,1],[0,1,0,0,0,0,0,0,1,0],[1,0,0,0,0,0,0,1,0,0]]

Bundles: [[0,0,1],[1,0,0],[2,1,0]]
PeriodID: 1
PolyDimension: 7
PolyID: 80850
PolyRank: 3
Weights: [[0,0,1,1,1,1,1,0,2,1],[0,1,0,0,0,0,0,0,1,0],[1,0,0,0,0,0,0,1,0,0]]

Bundles: [[1,0,0],[1,0,1],[1,1,0]]
PeriodID: 1
PolyDimension: 7
PolyID: 80851
PolyRank: 3
Weights: [[0,0,1,1,1,1,1,1,1,1],[0,1,0,0,0,0,0,0,1,0],[1,0,0,0,0,0,0,1,0,0]]

Bundles: [[0,0,1],[1,0,0],[1,1,0]]
PeriodID: 1
PolyDimension: 7
PolyID: 80852
PolyRank: 3
Weights: [[0,0,1,1,1,1,1,0,1,1],[0,1,0,0,0,0,0,0,1,0],[1,0,0,0,0,0,0,1,0,0]]

Bundles: [[0,0,1],[0,1,0],[1,0,0]]
PeriodID: 1
PolyDimension: 7
PolyID: 80853
PolyRank: 3
Weights: [[0,0,1,1,1,1,1,0,0,1],[0,1,0,0,0,0,0,0,1,0],[1,0,0,0,0,0,0,1,0,0]]

Bundles: [[0,0,1],[1,2,0],[1,2,0]]
PeriodID: 1
PolyDimension: 7
PolyID: 80858
PolyRank: 3
Weights: [[0,0,0,0,0,1,1,0,0,1],[0,1,1,1,1,2,0,0,1,2],[1,0,0,0,0,0,0,1,0,0]]

Bundles: [[1,0,1],[1,1,0],[1,1,0]]
PeriodID: 1
PolyDimension: 7
PolyID: 80863
PolyRank: 3
Weights: [[0,1,0,1,1,1,1,1,1,1],[0,1,1,0,0,0,0,0,1,0],[1,0,0,0,0,0,0,1,0,0]]

Bundles: [[0,1,0],[0,1,0],[2,0,1]]
PeriodID: 1
PolyDimension: 7
PolyID: 80864
PolyRank: 3
Weights: [[0,0,0,1,1,1,1,2,0,1],[0,1,1,0,0,0,0,0,1,0],[1,0,0,0,0,0,0,1,0,0]]

Bundles: [[0,0,1],[1,1,0],[1,1,0]]
PeriodID: 1
PolyDimension: 7
PolyID: 80865
PolyRank: 3
Weights: [[0,1,0,1,1,1,1,0,1,1],[0,1,1,0,0,0,0,0,1,0],[1,0,0,0,0,0,0,1,0,0]]

Bundles: [[0,1,0],[0,1,0],[1,0,1]]
PeriodID: 1
PolyDimension: 7
PolyID: 80866
PolyRank: 3
Weights: [[0,0,0,1,1,1,1,1,0,1],[0,1,1,0,0,0,0,0,1,0],[1,0,0,0,0,0,0,1,0,0]]

Bundles: [[0,0,1],[0,1,0],[0,1,0]]
PeriodID: 1
PolyDimension: 7
PolyID: 80867
PolyRank: 3
Weights: [[0,0,0,1,1,1,1,0,0,1],[0,1,1,0,0,0,0,0,1,0],[1,0,0,0,0,0,0,1,0,0]]

Bundles: [[1,0],[1,0],[4,1]]
PeriodID: 1
PolyDimension: 7
PolyID: 80872
PolyRank: 2
Weights: [[0,1,1,1,1,1,1,4,1],[1,0,0,0,0,0,0,1,0]]

Bundles: [[1,0],[1,0],[3,1]]
PeriodID: 1
PolyDimension: 7
PolyID: 80874
PolyRank: 2
Weights: [[0,1,1,1,1,1,1,3,1],[1,0,0,0,0,0,0,1,0]]

Bundles: [[1,0],[1,0],[2,1]]
PeriodID: 1
PolyDimension: 7
PolyID: 80875
PolyRank: 2
Weights: [[0,1,1,1,1,1,1,2,1],[1,0,0,0,0,0,0,1,0]]

Bundles: [[1,0],[1,0],[1,1]]
PeriodID: 1
PolyDimension: 7
PolyID: 80876
PolyRank: 2
Weights: [[0,1,1,1,1,1,1,1,1],[1,0,0,0,0,0,0,1,0]]

Bundles: [[0,1],[1,0],[1,0]]
PeriodID: 1
PolyDimension: 7
PolyID: 80877
PolyRank: 2
Weights: [[0,1,1,1,1,1,1,0,1],[1,0,0,0,0,0,0,1,0]]

Bundles: [[0,1],[1,3],[1,3]]
PeriodID: 1
PolyDimension: 7
PolyID: 80878
PolyRank: 2
Weights: [[0,0,0,0,0,1,1,0,1],[1,1,1,1,1,3,0,1,3]]

Bundles: [[1,2],[1,2],[1,2]]
PeriodID: 1
PolyDimension: 7
PolyID: 80880
PolyRank: 2
Weights: [[0,0,0,0,1,1,1,0,1],[1,1,1,1,2,2,0,1,2]]

Bundles: [[0,1],[1,2],[1,2]]
PeriodID: 1
PolyDimension: 7
PolyID: 80885
PolyRank: 2
Weights: [[1,1,0,0,0,0,0,1,0],[2,0,1,1,1,1,1,2,1]]

Bundles: [[1,0],[1,1],[1,1]]
PeriodID: 1
PolyDimension: 7
PolyID: 80887
PolyRank: 2
Weights: [[1,0,1,1,1,1,1,1,1],[1,1,0,0,0,0,0,1,0]]

Bundles: [[0,1],[0,1],[1,0]]
PeriodID: 1
PolyDimension: 7
PolyID: 80888
PolyRank: 2
Weights: [[0,0,1,1,1,1,1,0,1],[1,1,0,0,0,0,0,1,0]]

Bundles: [[1,1],[1,1],[1,1]]
PeriodID: 1
PolyDimension: 7
PolyID: 80889
PolyRank: 2
Weights: [[0,0,0,0,1,1,1,0,1],[1,1,1,1,1,1,0,1,1]]

Bundles: [[0,1],[0,1],[0,1]]
PeriodID: 1
PolyDimension: 7
PolyID: 80890
PolyRank: 2
Weights: [[0,0,0,1,1,1,1,0,1],[1,1,1,0,0,0,0,1,0]]

Bundles: [[1],[1],[1]]
PeriodID: 1
PolyDimension: 7
PolyID: 80891
PolyRank: 1
Weights: [[1,1,1,1,1,1,1,1]]

Bundles: [[0,0,0,1],[0,0,1,0],[0,1,0,0],[1,0,0,4]]
PeriodID: 1
PolyDimension: 8
PolyID: 829942
PolyRank: 4
Weights: [[0,0,0,0,0,0,0,1,0,0,0,1],[0,0,0,0,0,0,1,0,0,0,1,0],[0,0,0,0,0,1,0,0,0,1,0,0],[1,1,1,1,1,0,0,0,1,0,0,4]]

Bundles: [[0,0,1],[0,1,0],[1,0,4],[1,0,4]]
PeriodID: 1
PolyDimension: 8
PolyID: 829945
PolyRank: 3
Weights: [[0,0,0,0,0,0,1,1,0,0,1],[0,0,0,0,0,1,0,0,0,1,0],[1,1,1,1,1,0,4,0,1,0,4]]

Bundles: [[0,0,1],[0,1,0],[0,1,0],[1,0,4]]
PeriodID: 1
PolyDimension: 8
PolyID: 829947
PolyRank: 3
Weights: [[0,0,0,0,0,0,0,1,0,1,0],[0,0,0,0,0,1,1,0,0,0,1],[1,1,1,1,1,0,0,0,1,4,0]]

Bundles: [[0,1],[1,4],[1,4],[1,4]]
PeriodID: 1
PolyDimension: 8
PolyID: 829953
PolyRank: 2
Weights: [[0,0,0,0,0,1,1,1,0,1],[1,1,1,1,1,4,4,0,1,4]]

Bundles: [[0,0,0,1],[0,0,1,0],[0,1,0,1],[1,0,0,3]]
PeriodID: 1
PolyDimension: 8
PolyID: 829955
PolyRank: 4
Weights: [[0,0,0,0,0,0,0,1,0,0,0,1],[0,0,0,0,0,0,1,0,0,0,1,0],[0,0,0,0,0,1,0,0,0,1,0,0],[1,1,1,1,1,0,0,0,1,0,1,3]]

Bundles: [[0,0,1],[0,1,3],[0,1,3],[1,0,1]]
PeriodID: 1
PolyDimension: 8
PolyID: 829961
PolyRank: 3
Weights: [[0,0,0,0,0,0,1,0,0,1,0],[0,0,0,0,0,1,0,1,0,0,1],[1,1,1,1,1,3,0,0,1,1,3]]

Bundles: [[0,0,1],[0,1,1],[0,1,1],[1,0,3]]
PeriodID: 1
PolyDimension: 8
PolyID: 829963
PolyRank: 3
Weights: [[0,0,0,0,0,0,0,1,0,1,0],[0,0,0,0,0,1,1,0,0,0,1],[1,1,1,1,1,1,0,0,1,3,1]]

Bundles: [[0,0,0,1],[0,0,1,0],[0,1,0,2],[1,0,0,2]]
PeriodID: 1
PolyDimension: 8
PolyID: 829971
PolyRank: 4
Weights: [[0,0,0,0,0,0,0,1,0,0,0,1],[0,0,0,0,0,0,1,0,0,0,1,0],[0,0,0,0,0,1,0,0,0,1,0,0],[1,1,1,1,1,0,0,0,1,0,2,2]]

Bundles: [[0,0,1],[0,1,2],[0,1,2],[1,0,2]]
PeriodID: 1
PolyDimension: 8
PolyID: 829981
PolyRank: 3
Weights: [[0,0,0,0,0,0,1,0,0,1,0],[0,0,0,0,0,1,0,1,0,0,1],[1,1,1,1,1,2,0,0,1,2,2]]

Bundles: [[0,0,0,1],[0,0,1,1],[0,1,0,1],[1,0,0,2]]
PeriodID: 1
PolyDimension: 8
PolyID: 829989
PolyRank: 4
Weights: [[0,0,0,0,0,0,0,1,0,0,0,1],[0,0,0,0,0,0,1,0,0,0,1,0],[0,0,0,0,0,1,0,0,0,1,0,0],[1,1,1,1,1,0,0,0,1,1,1,2]]

Bundles: [[0,0,0,1,0],[0,0,1,0,0],[0,1,0,0,0],[1,0,0,0,3]]
PeriodID: 1
PolyDimension: 8
PolyID: 830008
PolyRank: 5
Weights: [[0,0,0,0,0,0,0,1,0,0,0,0,1],[0,0,0,0,0,0,1,0,0,0,0,1,0],[0,0,0,0,0,1,0,0,0,0,1,0,0],[0,0,0,0,1,0,0,0,0,1,0,0,0],[1,1,1,1,0,0,0,0,1,0,0,0,3]]

Bundles: [[0,0,1,0],[0,1,0,0],[1,0,0,3],[1,0,0,3]]
PeriodID: 1
PolyDimension: 8
PolyID: 830011
PolyRank: 4
Weights: [[0,0,0,0,0,0,1,1,0,0,0,1],[0,0,0,0,0,1,0,0,0,0,1,0],[0,0,0,0,1,0,0,0,0,1,0,0],[1,1,1,1,0,0,3,0,1,0,0,3]]

Bundles: [[0,0,1,0],[0,1,0,0],[0,1,0,0],[1,0,0,3]]
PeriodID: 1
PolyDimension: 8
PolyID: 830013
PolyRank: 4
Weights: [[0,0,0,0,0,0,0,1,0,0,1,0],[0,0,0,0,0,1,1,0,0,0,0,1],[0,0,0,0,1,0,0,0,0,1,0,0],[1,1,1,1,0,0,0,0,1,0,3,0]]

Bundles: [[0,1,0],[1,0,3],[1,0,3],[1,0,3]]
PeriodID: 1
PolyDimension: 8
PolyID: 830022
PolyRank: 3
Weights: [[0,0,0,0,0,1,1,1,0,0,1],[0,0,0,0,1,0,0,0,0,1,0],[1,1,1,1,0,3,3,0,1,0,3]]

Bundles: [[0,1,0],[0,1,0],[0,1,0],[1,0,3]]
PeriodID: 1
PolyDimension: 8
PolyID: 830036
PolyRank: 3
Weights: [[0,0,0,0,0,0,0,1,0,1,0],[0,0,0,0,1,1,1,0,0,0,1],[1,1,1,1,0,0,0,0,1,3,0]]

Bundles: [[0,1,0],[0,1,0],[1,0,3],[1,0,3]]
PeriodID: 1
PolyDimension: 8
PolyID: 830044
PolyRank: 3
Weights: [[0,0,0,0,0,0,1,1,0,0,1],[0,0,0,0,1,1,0,0,0,1,0],[1,1,1,1,0,0,3,0,1,0,3]]

Bundles: [[1,3],[1,3],[1,3],[1,3]]
PeriodID: 1
PolyDimension: 8
PolyID: 830046
PolyRank: 2
Weights: [[0,0,0,0,1,1,1,1,0,1],[1,1,1,1,3,3,3,0,1,3]]

Bundles: [[0,0,0,1,0],[0,0,1,0,0],[0,1,0,0,1],[1,0,0,0,2]]
PeriodID: 1
PolyDimension: 8
PolyID: 830062
PolyRank: 5
Weights: [[0,0,0,0,0,0,0,1,0,0,0,0,1],[0,0,0,0,0,0,1,0,0,0,0,1,0],[0,0,0,0,0,1,0,0,0,0,1,0,0],[0,0,0,0,1,0,0,0,0,1,0,0,0],[1,1,1,1,0,0,0,0,1,0,0,1,2]]

Bundles: [[0,0,1,0],[0,1,0,2],[0,1,0,2],[1,0,0,1]]
PeriodID: 1
PolyDimension: 8
PolyID: 830069
PolyRank: 4
Weights: [[0,0,0,0,0,0,1,0,0,0,1,0],[0,0,0,0,0,1,0,1,0,0,0,1],[0,0,0,0,1,0,0,0,0,1,0,0],[1,1,1,1,0,2,0,0,1,0,1,2]]

Bundles: [[0,0,1,0],[0,1,0,1],[0,1,0,1],[1,0,0,2]]
PeriodID: 1
PolyDimension: 8
PolyID: 830072
PolyRank: 4
Weights: [[0,0,0,0,0,0,0,1,0,0,1,0],[0,0,0,0,0,1,1,0,0,0,0,1],[0,0,0,0,1,0,0,0,0,1,0,0],[1,1,1,1,0,1,0,0,1,0,2,1]]

Bundles: [[0,0,1,0],[0,0,1,0],[0,1,0,1],[1,0,0,2]]
PeriodID: 1
PolyDimension: 8
PolyID: 830089
PolyRank: 4
Weights: [[0,0,0,0,0,0,0,1,0,0,1,0],[0,0,0,0,0,0,1,0,0,1,0,0],[0,0,0,0,1,1,0,0,0,0,0,1],[1,1,1,1,0,0,0,0,1,1,2,0]]

Bundles: [[0,1,2],[0,1,2],[0,1,2],[1,0,1]]
PeriodID: 1
PolyDimension: 8
PolyID: 830098
PolyRank: 3
Weights: [[0,0,0,0,0,0,1,0,0,1,0],[0,0,0,0,1,1,0,1,0,0,1],[1,1,1,1,2,2,0,0,1,1,2]]

Bundles: [[0,1,1],[0,1,1],[0,1,1],[1,0,2]]
PeriodID: 1
PolyDimension: 8
PolyID: 830104
PolyRank: 3
Weights: [[0,0,0,0,0,0,0,1,0,1,0],[0,0,0,0,1,1,1,0,0,0,1],[1,1,1,1,1,1,0,0,1,2,1]]

Bundles: [[0,1,1],[0,1,1],[1,0,2],[1,0,2]]
PeriodID: 1
PolyDimension: 8
PolyID: 830115
PolyRank: 3
Weights: [[0,0,0,0,0,1,0,1,0,0,1],[0,0,0,0,1,0,1,0,0,1,0],[1,1,1,1,1,2,0,0,1,1,2]]

Bundles: [[0,0,0,1,0],[0,0,1,0,1],[0,1,0,0,1],[1,0,0,0,1]]
PeriodID: 1
PolyDimension: 8
PolyID: 830125
PolyRank: 5
Weights: [[0,0,0,0,0,0,0,1,0,0,0,0,1],[0,0,0,0,0,0,1,0,0,0,0,1,0],[0,0,0,0,0,1,0,0,0,0,1,0,0],[0,0,0,0,1,0,0,0,0,1,0,0,0],[1,1,1,1,0,0,0,0,1,0,1,1,1]]

Bundles: [[0,0,1,1],[0,0,1,1],[0,1,0,1],[1,0,0,1]]
PeriodID: 1
PolyDimension: 8
PolyID: 830136
PolyRank: 4
Weights: [[0,0,0,0,0,0,1,0,0,0,1,0],[0,0,0,0,0,1,0,0,0,1,0,0],[0,0,0,0,1,0,0,1,0,0,0,1],[1,1,1,1,1,0,0,0,1,1,1,1]]

Bundles: [[0,0,0,0,1],[0,0,0,1,0],[0,0,1,0,0],[2,1,0,0,0]]
PeriodID: 1
PolyDimension: 8
PolyID: 830640
PolyRank: 5
Weights: [[0,0,0,0,1,1,1,1,0,0,0,2,1],[0,0,0,1,0,0,0,0,0,0,0,1,0],[0,0,1,0,0,0,0,0,0,0,1,0,0],[0,1,0,0,0,0,0,0,0,1,0,0,0],[1,0,0,0,0,0,0,0,1,0,0,0,0]]

Bundles: [[0,0,0,0,1],[0,0,0,1,0],[1,0,1,0,0],[1,1,0,0,0]]
PeriodID: 1
PolyDimension: 8
PolyID: 830641
PolyRank: 5
Weights: [[0,0,0,0,1,1,1,1,0,0,1,1,1],[0,0,0,1,0,0,0,0,0,0,0,1,0],[0,0,1,0,0,0,0,0,0,0,1,0,0],[0,1,0,0,0,0,0,0,0,1,0,0,0],[1,0,0,0,0,0,0,0,1,0,0,0,0]]

Bundles: [[0,0,0,0,1],[0,0,0,1,0],[0,0,1,0,0],[1,1,0,0,0]]
PeriodID: 1
PolyDimension: 8
PolyID: 830642
PolyRank: 5
Weights: [[0,0,0,0,1,1,1,1,0,0,0,1,1],[0,0,0,1,0,0,0,0,0,0,0,1,0],[0,0,1,0,0,0,0,0,0,0,1,0,0],[0,1,0,0,0,0,0,0,0,1,0,0,0],[1,0,0,0,0,0,0,0,1,0,0,0,0]]

Bundles: [[0,0,0,0,1],[0,0,0,1,0],[0,0,1,0,0],[0,1,0,0,0]]
PeriodID: 1
PolyDimension: 8
PolyID: 830643
PolyRank: 5
Weights: [[0,0,0,0,1,1,1,1,0,0,0,0,1],[0,0,0,1,0,0,0,0,0,0,0,1,0],[0,0,1,0,0,0,0,0,0,0,1,0,0],[0,1,0,0,0,0,0,0,0,1,0,0,0],[1,0,0,0,0,0,0,0,1,0,0,0,0]]

Bundles: [[0,0,0,1],[0,0,1,0],[1,0,0,0],[3,1,0,0]]
PeriodID: 1
PolyDimension: 8
PolyID: 830648
PolyRank: 4
Weights: [[0,0,0,1,1,1,1,1,0,0,3,1],[0,0,1,0,0,0,0,0,0,0,1,0],[0,1,0,0,0,0,0,0,0,1,0,0],[1,0,0,0,0,0,0,0,1,0,0,0]]

Bundles: [[0,0,0,1],[1,0,0,0],[1,0,1,0],[2,1,0,0]]
PeriodID: 1
PolyDimension: 8
PolyID: 830649
PolyRank: 4
Weights: [[0,0,0,1,1,1,1,1,0,1,2,1],[0,0,1,0,0,0,0,0,0,0,1,0],[0,1,0,0,0,0,0,0,0,1,0,0],[1,0,0,0,0,0,0,0,1,0,0,0]]

Bundles: [[1,0,0,0],[1,0,0,1],[1,0,1,0],[1,1,0,0]]
PeriodID: 1
PolyDimension: 8
PolyID: 830650
PolyRank: 4
Weights: [[0,0,0,1,1,1,1,1,1,1,1,1],[0,0,1,0,0,0,0,0,0,0,1,0],[0,1,0,0,0,0,0,0,0,1,0,0],[1,0,0,0,0,0,0,0,1,0,0,0]]

Bundles: [[0,0,0,1],[0,0,1,0],[1,0,0,0],[2,1,0,0]]
PeriodID: 1
PolyDimension: 8
PolyID: 830651
PolyRank: 4
Weights: [[0,0,0,1,1,1,1,1,0,0,2,1],[0,0,1,0,0,0,0,0,0,0,1,0],[0,1,0,0,0,0,0,0,0,1,0,0],[1,0,0,0,0,0,0,0,1,0,0,0]]

Bundles: [[0,0,0,1],[1,0,0,0],[1,0,1,0],[1,1,0,0]]
PeriodID: 1
PolyDimension: 8
PolyID: 830652
PolyRank: 4
Weights: [[0,0,0,1,1,1,1,1,0,1,1,1],[0,0,1,0,0,0,0,0,0,0,1,0],[0,1,0,0,0,0,0,0,0,1,0,0],[1,0,0,0,0,0,0,0,1,0,0,0]]

Bundles: [[0,0,0,1],[0,0,1,0],[1,0,0,0],[1,1,0,0]]
PeriodID: 1
PolyDimension: 8
PolyID: 830653
PolyRank: 4
Weights: [[0,0,0,1,1,1,1,1,0,0,1,1],[0,0,1,0,0,0,0,0,0,0,1,0],[0,1,0,0,0,0,0,0,0,1,0,0],[1,0,0,0,0,0,0,0,1,0,0,0]]

Bundles: [[0,0,0,1],[0,0,1,0],[0,1,0,0],[1,0,0,0]]
PeriodID: 1
PolyDimension: 8
PolyID: 830654
PolyRank: 4
Weights: [[0,0,0,1,1,1,1,1,0,0,0,1],[0,0,1,0,0,0,0,0,0,0,1,0],[0,1,0,0,0,0,0,0,0,1,0,0],[1,0,0,0,0,0,0,0,1,0,0,0]]

Bundles: [[0,0,0,1],[0,0,1,0],[1,2,0,0],[1,2,0,0]]
PeriodID: 1
PolyDimension: 8
PolyID: 830663
PolyRank: 4
Weights: [[0,0,0,0,0,0,1,1,0,0,0,1],[0,0,1,1,1,1,2,0,0,0,1,2],[0,1,0,0,0,0,0,0,0,1,0,0],[1,0,0,0,0,0,0,0,1,0,0,0]]

Bundles: [[0,0,0,1],[1,0,1,0],[1,1,0,0],[1,1,0,0]]
PeriodID: 1
PolyDimension: 8
PolyID: 830668
PolyRank: 4
Weights: [[0,0,1,0,1,1,1,1,0,1,1,1],[0,0,1,1,0,0,0,0,0,0,1,0],[0,1,0,0,0,0,0,0,0,1,0,0],[1,0,0,0,0,0,0,0,1,0,0,0]]

Bundles: [[0,0,0,1],[0,1,0,0],[0,1,0,0],[2,0,1,0]]
PeriodID: 1
PolyDimension: 8
PolyID: 830669
PolyRank: 4
Weights: [[0,0,0,0,1,1,1,1,0,2,0,1],[0,0,1,1,0,0,0,0,0,0,1,0],[0,1,0,0,0,0,0,0,0,1,0,0],[1,0,0,0,0,0,0,0,1,0,0,0]]

Bundles: [[0,1,0,0],[0,1,0,0],[1,0,0,1],[1,0,1,0]]
PeriodID: 1
PolyDimension: 8
PolyID: 830670
PolyRank: 4
Weights: [[0,0,0,0,1,1,1,1,1,1,0,1],[0,0,1,1,0,0,0,0,0,0,1,0],[0,1,0,0,0,0,0,0,0,1,0,0],[1,0,0,0,0,0,0,0,1,0,0,0]]

Bundles: [[0,0,0,1],[0,0,1,0],[1,1,0,0],[1,1,0,0]]
PeriodID: 1
PolyDimension: 8
PolyID: 830671
PolyRank: 4
Weights: [[0,0,1,0,1,1,1,1,0,0,1,1],[0,0,1,1,0,0,0,0,0,0,1,0],[0,1,0,0,0,0,0,0,0,1,0,0],[1,0,0,0,0,0,0,0,1,0,0,0]]

Bundles: [[0,0,0,1],[0,1,0,0],[0,1,0,0],[1,0,1,0]]
PeriodID: 1
PolyDimension: 8
PolyID: 830672
PolyRank: 4
Weights: [[0,0,0,0,1,1,1,1,0,1,0,1],[0,0,1,1,0,0,0,0,0,0,1,0],[0,1,0,0,0,0,0,0,0,1,0,0],[1,0,0,0,0,0,0,0,1,0,0,0]]

Bundles: [[0,0,0,1],[0,0,1,0],[0,1,0,0],[0,1,0,0]]
PeriodID: 1
PolyDimension: 8
PolyID: 830673
PolyRank: 4
Weights: [[0,0,0,0,1,1,1,1,0,0,0,1],[0,0,1,1,0,0,0,0,0,0,1,0],[0,1,0,0,0,0,0,0,0,1,0,0],[1,0,0,0,0,0,0,0,1,0,0,0]]

Bundles: [[0,0,1],[1,0,0],[1,0,0],[4,1,0]]
PeriodID: 1
PolyDimension: 8
PolyID: 830679
PolyRank: 3
Weights: [[0,0,1,1,1,1,1,1,0,4,1],[0,1,0,0,0,0,0,0,0,1,0],[1,0,0,0,0,0,0,0,1,0,0]]

Bundles: [[1,0,0],[1,0,0],[1,0,1],[3,1,0]]
PeriodID: 1
PolyDimension: 8
PolyID: 830680
PolyRank: 3
Weights: [[0,0,1,1,1,1,1,1,1,3,1],[0,1,0,0,0,0,0,0,0,1,0],[1,0,0,0,0,0,0,0,1,0,0]]

Bundles: [[1,0,0],[1,0,0],[2,0,1],[2,1,0]]
PeriodID: 1
PolyDimension: 8
PolyID: 830681
PolyRank: 3
Weights: [[0,0,1,1,1,1,1,1,2,2,1],[0,1,0,0,0,0,0,0,0,1,0],[1,0,0,0,0,0,0,0,1,0,0]]

Bundles: [[0,0,1],[1,0,0],[1,0,0],[3,1,0]]
PeriodID: 1
PolyDimension: 8
PolyID: 830683
PolyRank: 3
Weights: [[0,0,1,1,1,1,1,1,0,3,1],[0,1,0,0,0,0,0,0,0,1,0],[1,0,0,0,0,0,0,0,1,0,0]]

Bundles: [[1,0,0],[1,0,0],[1,0,1],[2,1,0]]
PeriodID: 1
PolyDimension: 8
PolyID: 830684
PolyRank: 3
Weights: [[0,0,1,1,1,1,1,1,1,2,1],[0,1,0,0,0,0,0,0,0,1,0],[1,0,0,0,0,0,0,0,1,0,0]]

Bundles: [[0,0,1],[1,0,0],[1,0,0],[2,1,0]]
PeriodID: 1
PolyDimension: 8
PolyID: 830685
PolyRank: 3
Weights: [[0,0,1,1,1,1,1,1,0,2,1],[0,1,0,0,0,0,0,0,0,1,0],[1,0,0,0,0,0,0,0,1,0,0]]

Bundles: [[1,0,0],[1,0,0],[1,0,1],[1,1,0]]
PeriodID: 1
PolyDimension: 8
PolyID: 830686
PolyRank: 3
Weights: [[0,0,1,1,1,1,1,1,1,1,1],[0,1,0,0,0,0,0,0,0,1,0],[1,0,0,0,0,0,0,0,1,0,0]]

Bundles: [[0,0,1],[1,0,0],[1,0,0],[1,1,0]]
PeriodID: 1
PolyDimension: 8
PolyID: 830687
PolyRank: 3
Weights: [[0,0,1,1,1,1,1,1,0,1,1],[0,1,0,0,0,0,0,0,0,1,0],[1,0,0,0,0,0,0,0,1,0,0]]

Bundles: [[0,0,1],[0,1,0],[1,0,0],[1,0,0]]
PeriodID: 1
PolyDimension: 8
PolyID: 830688
PolyRank: 3
Weights: [[0,0,1,1,1,1,1,1,0,0,1],[0,1,0,0,0,0,0,0,0,1,0],[1,0,0,0,0,0,0,0,1,0,0]]

Bundles: [[0,0,1],[0,1,0],[1,3,0],[1,3,0]]
PeriodID: 1
PolyDimension: 8
PolyID: 830702
PolyRank: 3
Weights: [[0,0,0,0,0,0,1,1,0,0,1],[0,1,1,1,1,1,3,0,0,1,3],[1,0,0,0,0,0,0,0,1,0,0]]

Bundles: [[0,0,1],[1,2,0],[1,2,0],[1,2,0]]
PeriodID: 1
PolyDimension: 8
PolyID: 830705
PolyRank: 3
Weights: [[0,0,0,0,0,1,1,1,0,0,1],[0,1,1,1,1,2,2,0,0,1,2],[1,0,0,0,0,0,0,0,1,0,0]]

Bundles: [[0,1,0],[0,1,1],[1,2,0],[1,2,0]]
PeriodID: 1
PolyDimension: 8
PolyID: 830714
PolyRank: 3
Weights: [[0,1,1,0,0,0,0,0,0,1,0],[0,2,0,1,1,1,1,1,1,2,1],[1,0,0,0,0,0,0,0,1,0,0]]

Bundles: [[1,0,0],[1,1,0],[1,1,0],[2,0,1]]
PeriodID: 1
PolyDimension: 8
PolyID: 830716
PolyRank: 3
Weights: [[0,1,0,1,1,1,1,1,2,1,1],[0,1,1,0,0,0,0,0,0,1,0],[1,0,0,0,0,0,0,0,1,0,0]]

Bundles: [[0,1,0],[0,1,0],[1,0,0],[3,0,1]]
PeriodID: 1
PolyDimension: 8
PolyID: 830717
PolyRank: 3
Weights: [[0,0,0,1,1,1,1,1,3,0,1],[0,1,1,0,0,0,0,0,0,1,0],[1,0,0,0,0,0,0,0,1,0,0]]

Bundles: [[0,0,1],[0,1,0],[1,2,0],[1,2,0]]
PeriodID: 1
PolyDimension: 8
PolyID: 830718
PolyRank: 3
Weights: [[0,1,1,0,0,0,0,0,0,1,0],[0,2,0,1,1,1,1,1,0,2,1],[1,0,0,0,0,0,0,0,1,0,0]]

Bundles: [[1,0,0],[1,0,1],[1,1,0],[1,1,0]]
PeriodID: 1
PolyDimension: 8
PolyID: 830720
PolyRank: 3
Weights: [[0,1,0,1,1,1,1,1,1,1,1],[0,1,1,0,0,0,0,0,0,1,0],[1,0,0,0,0,0,0,0,1,0,0]]

Bundles: [[0,1,0],[0,1,0],[1,0,0],[2,0,1]]
PeriodID: 1
PolyDimension: 8
PolyID: 830721
PolyRank: 3
Weights: [[0,0,0,1,1,1,1,1,2,0,1],[0,1,1,0,0,0,0,0,0,1,0],[1,0,0,0,0,0,0,0,1,0,0]]

Bundles: [[0,0,1],[1,0,0],[1,1,0],[1,1,0]]
PeriodID: 1
PolyDimension: 8
PolyID: 830722
PolyRank: 3
Weights: [[0,1,0,1,1,1,1,1,0,1,1],[0,1,1,0,0,0,0,0,0,1,0],[1,0,0,0,0,0,0,0,1,0,0]]

Bundles: [[0,1,0],[0,1,0],[1,0,0],[1,0,1]]
PeriodID: 1
PolyDimension: 8
PolyID: 830723
PolyRank: 3
Weights: [[0,0,0,1,1,1,1,1,1,0,1],[0,1,1,0,0,0,0,0,0,1,0],[1,0,0,0,0,0,0,0,1,0,0]]

Bundles: [[0,0,1],[0,1,0],[0,1,0],[1,0,0]]
PeriodID: 1
PolyDimension: 8
PolyID: 830724
PolyRank: 3
Weights: [[0,0,0,1,1,1,1,1,0,0,1],[0,1,1,0,0,0,0,0,0,1,0],[1,0,0,0,0,0,0,0,1,0,0]]

Bundles: [[0,1,1],[1,1,0],[1,1,0],[1,1,0]]
PeriodID: 1
PolyDimension: 8
PolyID: 830726
PolyRank: 3
Weights: [[0,0,0,0,0,1,1,1,0,0,1],[0,1,1,1,1,1,1,0,1,1,1],[1,0,0,0,0,0,0,0,1,0,0]]

Bundles: [[0,2,1],[1,0,0],[1,0,0],[1,0,0]]
PeriodID: 1
PolyDimension: 8
PolyID: 830735
PolyRank: 3
Weights: [[0,0,0,0,0,1,1,1,0,0,1],[0,1,1,1,1,0,0,0,2,1,0],[1,0,0,0,0,0,0,0,1,0,0]]

Bundles: [[0,0,1],[1,1,0],[1,1,0],[1,1,0]]
PeriodID: 1
PolyDimension: 8
PolyID: 830741
PolyRank: 3
Weights: [[0,0,0,0,0,1,1,1,0,0,1],[0,1,1,1,1,1,1,0,0,1,1],[1,0,0,0,0,0,0,0,1,0,0]]

Bundles: [[0,1,0],[0,1,0],[0,1,0],[1,0,1]]
PeriodID: 1
PolyDimension: 8
PolyID: 830742
PolyRank: 3
Weights: [[0,0,0,0,1,1,1,1,1,0,1],[0,1,1,1,0,0,0,0,0,1,0],[1,0,0,0,0,0,0,0,1,0,0]]

Bundles: [[0,0,1],[0,1,0],[0,1,0],[0,1,0]]
PeriodID: 1
PolyDimension: 8
PolyID: 830743
PolyRank: 3
Weights: [[0,0,0,0,1,1,1,1,0,0,1],[0,1,1,1,0,0,0,0,0,1,0],[1,0,0,0,0,0,0,0,1,0,0]]

Bundles: [[1,0],[1,0],[1,0],[4,1]]
PeriodID: 1
PolyDimension: 8
PolyID: 830744
PolyRank: 2
Weights: [[0,1,1,1,1,1,1,1,4,1],[1,0,0,0,0,0,0,0,1,0]]

Bundles: [[1,0],[1,0],[1,0],[3,1]]
PeriodID: 1
PolyDimension: 8
PolyID: 830745
PolyRank: 2
Weights: [[0,1,1,1,1,1,1,1,3,1],[1,0,0,0,0,0,0,0,1,0]]

Bundles: [[1,0],[1,0],[1,0],[2,1]]
PeriodID: 1
PolyDimension: 8
PolyID: 830746
PolyRank: 2
Weights: [[0,1,1,1,1,1,1,1,2,1],[1,0,0,0,0,0,0,0,1,0]]

Bundles: [[1,0],[1,0],[1,0],[1,1]]
PeriodID: 1
PolyDimension: 8
PolyID: 830747
PolyRank: 2
Weights: [[0,1,1,1,1,1,1,1,1,1],[1,0,0,0,0,0,0,0,1,0]]

Bundles: [[0,1],[1,0],[1,0],[1,0]]
PeriodID: 1
PolyDimension: 8
PolyID: 830748
PolyRank: 2
Weights: [[0,1,1,1,1,1,1,1,0,1],[1,0,0,0,0,0,0,0,1,0]]

Bundles: [[0,1],[0,1],[1,4],[1,4]]
PeriodID: 1
PolyDimension: 8
PolyID: 830749
PolyRank: 2
Weights: [[0,0,0,0,0,0,1,1,0,1],[1,1,1,1,1,1,4,0,1,4]]

Bundles: [[0,1],[1,3],[1,3],[1,3]]
PeriodID: 1
PolyDimension: 8
PolyID: 830752
PolyRank: 2
Weights: [[0,0,0,0,0,1,1,1,0,1],[1,1,1,1,1,3,3,0,1,3]]

Bundles: [[0,1,0],[0,1,0],[1,0,2],[1,0,2]]
PeriodID: 1
PolyDimension: 8
PolyID: 830755
PolyRank: 3
Weights: [[0,0,0,0,0,0,1,1,0,0,1],[0,0,0,0,1,1,0,0,0,1,0],[1,1,1,1,0,0,2,0,1,0,2]]

Bundles: [[1,2],[1,2],[1,2],[1,2]]
PeriodID: 1
PolyDimension: 8
PolyID: 830757
PolyRank: 2
Weights: [[0,0,0,0,1,1,1,1,0,1],[1,1,1,1,2,2,2,0,1,2]]

Bundles: [[0,1,1],[0,1,1],[1,0,1],[1,0,1]]
PeriodID: 1
PolyDimension: 8
PolyID: 830759
PolyRank: 3
Weights: [[0,0,0,0,0,1,0,1,0,0,1],[0,0,0,0,1,0,1,0,0,1,0],[1,1,1,1,1,1,0,0,1,1,1]]

Bundles: [[0,0,1],[0,0,1],[1,1,0],[1,1,0]]
PeriodID: 1
PolyDimension: 8
PolyID: 830768
PolyRank: 3
Weights: [[0,0,1,0,1,1,1,1,0,1,1],[0,0,1,1,0,0,0,0,0,1,0],[1,1,0,0,0,0,0,0,1,0,0]]

Bundles: [[0,0,1],[0,0,1],[0,1,0],[0,1,0]]
PeriodID: 1
PolyDimension: 8
PolyID: 830769
PolyRank: 3
Weights: [[0,0,0,0,1,1,1,1,0,0,1],[0,0,1,1,0,0,0,0,0,1,0],[1,1,0,0,0,0,0,0,1,0,0]]

Bundles: [[0,1],[0,1],[1,3],[1,3]]
PeriodID: 1
PolyDimension: 8
PolyID: 830771
PolyRank: 2
Weights: [[1,1,0,0,0,0,0,0,1,0],[3,0,1,1,1,1,1,1,3,1]]

Bundles: [[0,1],[0,1],[1,2],[1,2]]
PeriodID: 1
PolyDimension: 8
PolyID: 830773
PolyRank: 2
Weights: [[1,1,0,0,0,0,0,0,1,0],[2,0,1,1,1,1,1,1,2,1]]

Bundles: [[1,0],[1,0],[1,1],[1,1]]
PeriodID: 1
PolyDimension: 8
PolyID: 830775
PolyRank: 2
Weights: [[1,0,1,1,1,1,1,1,1,1],[1,1,0,0,0,0,0,0,1,0]]

Bundles: [[0,1],[0,1],[1,0],[1,0]]
PeriodID: 1
PolyDimension: 8
PolyID: 830776
PolyRank: 2
Weights: [[0,0,1,1,1,1,1,1,0,1],[1,1,0,0,0,0,0,0,1,0]]

Bundles: [[0,1],[1,2],[1,2],[1,2]]
PeriodID: 1
PolyDimension: 8
PolyID: 830777
PolyRank: 2
Weights: [[0,0,0,0,0,1,1,1,0,1],[1,1,1,1,1,2,2,0,1,2]]

Bundles: [[1,1],[1,1],[1,1],[1,1]]
PeriodID: 1
PolyDimension: 8
PolyID: 830779
PolyRank: 2
Weights: [[0,0,0,0,1,1,1,1,0,1],[1,1,1,1,1,1,1,0,1,1]]

Bundles: [[1,0],[1,1],[1,1],[1,1]]
PeriodID: 1
PolyDimension: 8
PolyID: 830780
PolyRank: 2
Weights: [[1,1,0,1,1,1,1,1,1,1],[1,1,1,0,0,0,0,0,1,0]]

Bundles: [[0,1],[0,1],[0,1],[1,0]]
PeriodID: 1
PolyDimension: 8
PolyID: 830781
PolyRank: 2
Weights: [[0,0,0,1,1,1,1,1,0,1],[1,1,1,0,0,0,0,0,1,0]]

Bundles: [[1,0],[1,0],[1,0],[1,0]]
PeriodID: 1
PolyDimension: 8
PolyID: 830782
PolyRank: 2
Weights: [[0,0,0,0,1,1,1,1,0,1],[1,1,1,1,0,0,0,0,1,0]]

Bundles: [[0,1],[0,1],[0,1],[0,1]]
PeriodID: 1
PolyDimension: 8
PolyID: 830782
PolyRank: 2
Weights: [[0,0,0,0,1,1,1,1,0,1],[1,1,1,1,0,0,0,0,1,0]]

Bundles: [[1],[1],[1],[1]]
PeriodID: 1
PolyDimension: 8
PolyID: 830783
PolyRank: 1
Weights: [[1,1,1,1,1,1,1,1,1]]

Bundles: [[0,0,0,1,0],[0,0,1,0,0],[0,1,0,0,0],[1,0,0,0,4]]
PeriodID: 1
PolyDimension: 8
PolyID: 84305
PolyRank: 5
Weights: [[0,0,0,0,0,0,0,1,0,0,0,0,1],[0,0,0,0,0,0,1,0,0,0,0,1,0],[0,0,0,0,0,1,0,0,0,0,1,0,0],[0,0,0,0,1,0,0,0,0,1,0,0,0],[1,1,1,1,0,0,0,0,1,0,0,0,4]]

Bundles: [[0,0,1,0],[0,1,0,0],[1,0,0,4],[1,0,0,4]]
PeriodID: 1
PolyDimension: 8
PolyID: 84308
PolyRank: 4
Weights: [[0,0,0,0,0,0,1,1,0,0,0,1],[0,0,0,0,0,1,0,0,0,0,1,0],[0,0,0,0,1,0,0,0,0,1,0,0],[1,1,1,1,0,0,4,0,1,0,0,4]]

Bundles: [[0,0,1,0],[0,1,0,0],[0,1,0,0],[1,0,0,4]]
PeriodID: 1
PolyDimension: 8
PolyID: 84310
PolyRank: 4
Weights: [[0,0,0,0,0,0,0,1,0,0,1,0],[0,0,0,0,0,1,1,0,0,0,0,1],[0,0,0,0,1,0,0,0,0,1,0,0],[1,1,1,1,0,0,0,0,1,0,4,0]]

Bundles: [[0,1,0],[1,0,4],[1,0,4],[1,0,4]]
PeriodID: 1
PolyDimension: 8
PolyID: 84319
PolyRank: 3
Weights: [[0,0,0,0,0,1,1,1,0,0,1],[0,0,0,0,1,0,0,0,0,1,0],[1,1,1,1,0,4,4,0,1,0,4]]

Bundles: [[0,1,0],[0,1,0],[0,1,0],[1,0,4]]
PeriodID: 1
PolyDimension: 8
PolyID: 84335
PolyRank: 3
Weights: [[0,0,0,0,0,0,0,1,0,1,0],[0,0,0,0,1,1,1,0,0,0,1],[1,1,1,1,0,0,0,0,1,4,0]]

Bundles: [[0,1,0],[0,1,0],[1,0,4],[1,0,4]]
PeriodID: 1
PolyDimension: 8
PolyID: 84344
PolyRank: 3
Weights: [[0,0,0,0,0,0,1,1,0,0,1],[0,0,0,0,1,1,0,0,0,1,0],[1,1,1,1,0,0,4,0,1,0,4]]

Bundles: [[1,4],[1,4],[1,4],[1,4]]
PeriodID: 1
PolyDimension: 8
PolyID: 84346
PolyRank: 2
Weights: [[0,0,0,0,1,1,1,1,0,1],[1,1,1,1,4,4,4,0,1,4]]

Bundles: [[0,1],[1,4]]
PeriodID: 1
PolyDimension: 6
PolyID: 8566
PolyRank: 2
Weights: [[0,0,0,0,0,1,0,1],[1,1,1,1,1,0,1,4]]

Bundles: [[0,1,0],[1,0,3]]
PeriodID: 1
PolyDimension: 6
PolyID: 8567
PolyRank: 3
Weights: [[0,0,0,0,0,1,0,0,1],[0,0,0,0,1,0,0,1,0],[1,1,1,1,0,0,1,0,3]]

Bundles: [[1,3],[1,3]]
PeriodID: 1
PolyDimension: 6
PolyID: 8569
PolyRank: 2
Weights: [[0,0,0,0,1,1,0,1],[1,1,1,1,3,0,1,3]]

Bundles: [[0,1,1],[1,0,2]]
PeriodID: 1
PolyDimension: 6
PolyID: 8570
PolyRank: 3
Weights: [[0,0,0,0,0,1,0,0,1],[0,0,0,0,1,0,0,1,0],[1,1,1,1,0,0,1,1,2]]

Bundles: [[0,0,1],[2,1,0]]
PeriodID: 1
PolyDimension: 6
PolyID: 8616
PolyRank: 3
Weights: [[0,0,1,1,1,1,0,2,1],[0,1,0,0,0,0,0,1,0],[1,0,0,0,0,0,1,0,0]]

Bundles: [[1,0,1],[1,1,0]]
PeriodID: 1
PolyDimension: 6
PolyID: 8617
PolyRank: 3
Weights: [[0,0,1,1,1,1,1,1,1],[0,1,0,0,0,0,0,1,0],[1,0,0,0,0,0,1,0,0]]

Bundles: [[0,0,1],[1,1,0]]
PeriodID: 1
PolyDimension: 6
PolyID: 8618
PolyRank: 3
Weights: [[0,0,1,1,1,1,0,1,1],[0,1,0,0,0,0,0,1,0],[1,0,0,0,0,0,1,0,0]]

Bundles: [[0,0,1],[0,1,0]]
PeriodID: 1
PolyDimension: 6
PolyID: 8619
PolyRank: 3
Weights: [[0,0,1,1,1,1,0,0,1],[0,1,0,0,0,0,0,1,0],[1,0,0,0,0,0,1,0,0]]

Bundles: [[1,0],[3,1]]
PeriodID: 1
PolyDimension: 6
PolyID: 8624
PolyRank: 2
Weights: [[0,1,1,1,1,1,3,1],[1,0,0,0,0,0,1,0]]

Bundles: [[1,0],[2,1]]
PeriodID: 1
PolyDimension: 6
PolyID: 8625
PolyRank: 2
Weights: [[0,1,1,1,1,1,2,1],[1,0,0,0,0,0,1,0]]

Bundles: [[1,0],[1,1]]
PeriodID: 1
PolyDimension: 6
PolyID: 8626
PolyRank: 2
Weights: [[0,1,1,1,1,1,1,1],[1,0,0,0,0,0,1,0]]

Bundles: [[0,1],[1,0]]
PeriodID: 1
PolyDimension: 6
PolyID: 8627
PolyRank: 2
Weights: [[0,1,1,1,1,1,0,1],[1,0,0,0,0,0,1,0]]

Bundles: [[1,2],[1,2]]
PeriodID: 1
PolyDimension: 6
PolyID: 8628
PolyRank: 2
Weights: [[0,0,0,0,1,1,0,1],[1,1,1,1,2,0,1,2]]

Bundles: [[1,1],[1,1]]
PeriodID: 1
PolyDimension: 6
PolyID: 8632
PolyRank: 2
Weights: [[1,0,1,1,1,1,1,1],[1,1,0,0,0,0,1,0]]

Bundles: [[0,1],[0,1]]
PeriodID: 1
PolyDimension: 6
PolyID: 8633
PolyRank: 2
Weights: [[0,0,1,1,1,1,0,1],[1,1,0,0,0,0,1,0]]

Bundles: [[1],[1]]
PeriodID: 1
PolyDimension: 6
PolyID: 8635
PolyRank: 1
Weights: [[1,1,1,1,1,1,1]]

Bundles: [[0,0,1,0],[0,1,0,0],[1,0,0,4]]
PeriodID: 1
PolyDimension: 7
PolyID: 8863
PolyRank: 4
Weights: [[0,0,0,0,0,0,1,0,0,0,1],[0,0,0,0,0,1,0,0,0,1,0],[0,0,0,0,1,0,0,0,1,0,0],[1,1,1,1,0,0,0,1,0,0,4]]

Bundles: [[0,1,0],[1,0,4],[1,0,4]]
PeriodID: 1
PolyDimension: 7
PolyID: 8866
PolyRank: 3
Weights: [[0,0,0,0,0,1,1,0,0,1],[0,0,0,0,1,0,0,0,1,0],[1,1,1,1,0,4,0,1,0,4]]

Bundles: [[0,1,0],[0,1,0],[1,0,4]]
PeriodID: 1
PolyDimension: 7
PolyID: 8868
PolyRank: 3
Weights: [[0,0,0,0,0,0,1,0,1,0],[0,0,0,0,1,1,0,0,0,1],[1,1,1,1,0,0,0,1,4,0]]

Bundles: [[1,4],[1,4],[1,4]]
PeriodID: 1
PolyDimension: 7
PolyID: 8874
PolyRank: 2
Weights: [[0,0,0,0,1,1,1,0,1],[1,1,1,1,4,4,0,1,4]]

Bundles: [[0,0,0,1,0],[0,0,1,0,0],[0,1,0,0,1],[1,0,0,0,3]]
PeriodID: 1
PolyDimension: 8
PolyID: 89757
PolyRank: 5
Weights: [[0,0,0,0,0,0,0,1,0,0,0,0,1],[0,0,0,0,0,0,1,0,0,0,0,1,0],[0,0,0,0,0,1,0,0,0,0,1,0,0],[0,0,0,0,1,0,0,0,0,1,0,0,0],[1,1,1,1,0,0,0,0,1,0,0,1,3]]

Bundles: [[0,0,1,0],[0,1,0,3],[0,1,0,3],[1,0,0,1]]
PeriodID: 1
PolyDimension: 8
PolyID: 89774
PolyRank: 4
Weights: [[0,0,0,0,0,0,1,0,0,0,1,0],[0,0,0,0,0,1,0,1,0,0,0,1],[0,0,0,0,1,0,0,0,0,1,0,0],[1,1,1,1,0,3,0,0,1,0,1,3]]

Bundles: [[0,0,1,0],[0,1,0,1],[0,1,0,1],[1,0,0,3]]
PeriodID: 1
PolyDimension: 8
PolyID: 89780
PolyRank: 4
Weights: [[0,0,0,0,0,0,0,1,0,0,1,0],[0,0,0,0,0,1,1,0,0,0,0,1],[0,0,0,0,1,0,0,0,0,1,0,0],[1,1,1,1,0,1,0,0,1,0,3,1]]

Bundles: [[0,0,1,0],[0,0,1,0],[0,1,0,1],[1,0,0,3]]
PeriodID: 1
PolyDimension: 8
PolyID: 89815
PolyRank: 4
Weights: [[0,0,0,0,0,0,0,1,0,0,1,0],[0,0,0,0,0,0,1,0,0,1,0,0],[0,0,0,0,1,1,0,0,0,0,0,1],[1,1,1,1,0,0,0,0,1,1,3,0]]

Bundles: [[0,1,3],[0,1,3],[0,1,3],[1,0,1]]
PeriodID: 1
PolyDimension: 8
PolyID: 89841
PolyRank: 3
Weights: [[0,0,0,0,0,0,1,0,0,1,0],[0,0,0,0,1,1,0,1,0,0,1],[1,1,1,1,3,3,0,0,1,1,3]]

Bundles: [[0,1,1],[0,1,1],[0,1,1],[1,0,3]]
PeriodID: 1
PolyDimension: 8
PolyID: 89866
PolyRank: 3
Weights: [[0,0,0,0,0,0,0,1,0,1,0],[0,0,0,0,1,1,1,0,0,0,1],[1,1,1,1,1,1,0,0,1,3,1]]

Bundles: [[0,1,1],[0,1,1],[1,0,3],[1,0,3]]
PeriodID: 1
PolyDimension: 8
PolyID: 89893
PolyRank: 3
Weights: [[0,0,0,0,0,1,0,1,0,0,1],[0,0,0,0,1,0,1,0,0,1,0],[1,1,1,1,1,3,0,0,1,1,3]]

Bundles: [[0,0,1,0],[0,1,0,1],[1,0,0,3]]
PeriodID: 1
PolyDimension: 7
PolyID: 9256
PolyRank: 4
Weights: [[0,0,0,0,0,0,1,0,0,0,1],[0,0,0,0,0,1,0,0,0,1,0],[0,0,0,0,1,0,0,0,1,0,0],[1,1,1,1,0,0,0,1,0,1,3]]

Bundles: [[0,1,3],[0,1,3],[1,0,1]]
PeriodID: 1
PolyDimension: 7
PolyID: 9270
PolyRank: 3
Weights: [[0,0,0,0,0,1,0,0,1,0],[0,0,0,0,1,0,1,0,0,1],[1,1,1,1,3,0,0,1,1,3]]

Bundles: [[0,1,1],[0,1,1],[1,0,3]]
PeriodID: 1
PolyDimension: 7
PolyID: 9273
PolyRank: 3
Weights: [[0,0,0,0,0,0,1,0,1,0],[0,0,0,0,1,1,0,0,0,1],[1,1,1,1,1,0,0,1,3,1]]

Bundles: [[0,0,0,1,0],[0,0,1,0,0],[0,1,0,0,2],[1,0,0,0,2]]
PeriodID: 1
PolyDimension: 8
PolyID: 93541
PolyRank: 5
Weights: [[0,0,0,0,0,0,0,1,0,0,0,0,1],[0,0,0,0,0,0,1,0,0,0,0,1,0],[0,0,0,0,0,1,0,0,0,0,1,0,0],[0,0,0,0,1,0,0,0,0,1,0,0,0],[1,1,1,1,0,0,0,0,1,0,0,2,2]]

Bundles: [[0,0,1,0],[0,1,0,2],[0,1,0,2],[1,0,0,2]]
PeriodID: 1
PolyDimension: 8
PolyID: 93557
PolyRank: 4
Weights: [[0,0,0,0,0,0,1,0,0,0,1,0],[0,0,0,0,0,1,0,1,0,0,0,1],[0,0,0,0,1,0,0,0,0,1,0,0],[1,1,1,1,0,2,0,0,1,0,2,2]]

Bundles: [[0,0,1,0],[0,0,1,0],[0,1,0,2],[1,0,0,2]]
PeriodID: 1
PolyDimension: 8
PolyID: 93587
PolyRank: 4
Weights: [[0,0,0,0,0,0,0,1,0,0,1,0],[0,0,0,0,0,0,1,0,0,1,0,0],[0,0,0,0,1,1,0,0,0,0,0,1],[1,1,1,1,0,0,0,0,1,2,2,0]]

Bundles: [[0,1,2],[0,1,2],[0,1,2],[1,0,2]]
PeriodID: 1
PolyDimension: 8
PolyID: 93620
PolyRank: 3
Weights: [[0,0,0,0,0,0,1,0,0,1,0],[0,0,0,0,1,1,0,1,0,0,1],[1,1,1,1,2,2,0,0,1,2,2]]

Bundles: [[0,1,2],[0,1,2],[1,0,2],[1,0,2]]
PeriodID: 1
PolyDimension: 8
PolyID: 93652
PolyRank: 3
Weights: [[0,0,0,0,0,1,0,1,0,0,1],[0,0,0,0,1,0,1,0,0,1,0],[1,1,1,1,2,2,0,0,1,2,2]]

Bundles: [[0,0,1,0],[0,1,0,2],[1,0,0,2]]
PeriodID: 1
PolyDimension: 7
PolyID: 9549
PolyRank: 4
Weights: [[0,0,0,0,0,0,1,0,0,0,1],[0,0,0,0,0,1,0,0,0,1,0],[0,0,0,0,1,0,0,0,1,0,0],[1,1,1,1,0,0,0,1,0,2,2]]

Bundles: [[0,1,2],[0,1,2],[1,0,2]]
PeriodID: 1
PolyDimension: 7
PolyID: 9562
PolyRank: 3
Weights: [[0,0,0,0,0,1,0,0,1,0],[0,0,0,0,1,0,1,0,0,1],[1,1,1,1,2,0,0,1,2,2]]

Bundles: [[1,3]]
PeriodID: 1
PolyDimension: 5
PolyID: 990
PolyRank: 2
Weights: [[0,0,0,0,1,0,1],[1,1,1,1,0,1,3]]

Bundles: [[0,0,1,1],[0,1,0,1],[1,0,0,2]]
PeriodID: 1
PolyDimension: 7
PolyID: 9935
PolyRank: 4
Weights: [[0,0,0,0,0,0,1,0,0,0,1],[0,0,0,0,0,1,0,0,0,1,0],[0,0,0,0,1,0,0,0,1,0,0],[1,1,1,1,0,0,0,1,1,1,2]]

Bundles: [[0,1]]
PeriodID: 2
PolyDimension: 5
PolyID: 1002
PolyRank: 2
Weights: [[0,0,1,1,1,0,1],[1,1,1,1,0,1,1]]

Bundles: [[1,1]]
PeriodID: 2
PolyDimension: 5
PolyID: 1010
PolyRank: 2
Weights: [[0,1,1,1,1,0,1],[1,0,0,0,0,1,0]]

Bundles: [[0,0,1,0],[0,1,0,1],[0,1,0,1],[1,0,0,2]]
PeriodID: 2
PolyDimension: 8
PolyID: 103033
PolyRank: 4
Weights: [[0,0,0,0,0,0,0,1,0,0,1,0],[0,0,0,0,0,1,1,0,0,0,0,1],[0,0,0,0,1,0,0,0,0,1,0,0],[1,1,1,1,0,0,0,0,1,0,2,1]]

Bundles: [[0,1,1],[0,1,1],[0,1,1],[1,0,2]]
PeriodID: 2
PolyDimension: 8
PolyID: 103196
PolyRank: 3
Weights: [[0,0,0,0,0,0,0,1,0,1,0],[0,0,0,0,1,1,1,0,0,0,1],[1,1,1,1,1,0,0,0,1,2,1]]

Bundles: [[0,1,2],[0,1,2],[1,0,1],[1,0,1]]
PeriodID: 2
PolyDimension: 8
PolyID: 103244
PolyRank: 3
Weights: [[0,0,0,0,0,1,1,0,0,0,1],[0,0,0,0,1,0,0,1,0,1,0],[1,1,1,1,2,0,0,0,1,2,1]]

Bundles: [[0,0,1,1],[0,1,0,1],[1,0,0,1],[1,0,0,1]]
PeriodID: 2
PolyDimension: 8
PolyID: 106461
PolyRank: 4
Weights: [[0,0,0,0,0,0,1,1,0,0,0,1],[0,0,0,0,0,1,0,0,0,0,1,0],[0,0,0,0,1,0,0,0,0,1,0,0],[1,1,1,1,0,0,0,0,1,1,1,1]]

Bundles: [[0,0,1,0,0],[0,1,0,0,0],[1,0,0,3,3]]
PeriodID: 2
PolyDimension: 7
PolyID: 11179
PolyRank: 5
Weights: [[0,0,0,0,0,0,1,0,0,0,0,1],[0,0,0,0,0,1,0,0,0,0,1,0],[0,0,0,0,1,0,0,0,0,1,0,0],[1,1,0,1,0,0,0,1,1,0,0,3],[1,1,1,0,0,0,0,1,0,0,0,3]]

Bundles: [[0,1,0,0],[1,0,3,3],[1,0,3,3]]
PeriodID: 2
PolyDimension: 7
PolyID: 11182
PolyRank: 4
Weights: [[0,0,0,0,0,1,1,0,0,0,1],[0,0,0,0,1,0,0,0,0,1,0],[1,1,0,1,0,3,0,1,1,0,3],[1,1,1,0,0,3,0,1,0,0,3]]

Bundles: [[0,1,0,0],[0,1,0,0],[1,0,3,3]]
PeriodID: 2
PolyDimension: 7
PolyID: 11186
PolyRank: 4
Weights: [[0,0,0,0,0,0,1,0,0,1,0],[0,0,0,0,1,1,0,0,0,0,1],[1,1,0,1,0,0,0,1,1,3,0],[1,1,1,0,0,0,0,1,0,3,0]]

Bundles: [[1,3,3],[1,3,3],[1,3,3]]
PeriodID: 2
PolyDimension: 7
PolyID: 11195
PolyRank: 3
Weights: [[0,0,0,0,1,1,1,0,0,1],[1,1,0,1,3,3,0,1,1,3],[1,1,1,0,3,3,0,1,0,3]]

Bundles: [[0,0,1,0],[0,1,0,0],[1,0,3,3]]
PeriodID: 2
PolyDimension: 7
PolyID: 11394
PolyRank: 4
Weights: [[0,0,0,0,0,0,1,0,0,1,0],[0,0,0,1,0,0,0,0,1,0,0],[1,1,0,0,1,1,0,1,0,3,1],[1,1,1,0,0,0,0,1,0,3,0]]

Bundles: [[0,1,0],[0,1,0],[1,3,3]]
PeriodID: 2
PolyDimension: 7
PolyID: 11417
PolyRank: 3
Weights: [[0,0,0,0,0,0,1,0,1,0],[1,1,0,1,1,1,0,1,3,1],[1,1,1,0,0,0,0,1,3,0]]

Bundles: [[0,1,0],[1,3,3],[1,3,3]]
PeriodID: 2
PolyDimension: 7
PolyID: 11426
PolyRank: 3
Weights: [[0,0,0,0,0,1,1,0,0,1],[1,1,0,1,1,3,0,1,1,3],[1,1,1,0,0,3,0,1,0,3]]

Bundles: [[0,1,0,0],[1,0,3,3]]
PeriodID: 2
PolyDimension: 6
PolyID: 1191
PolyRank: 4
Weights: [[0,0,0,0,0,1,0,0,0,1],[0,0,0,0,1,0,0,0,1,0],[1,1,0,1,0,0,1,1,0,3],[1,1,1,0,0,0,1,0,0,3]]

Bundles: [[1,3,3],[1,3,3]]
PeriodID: 2
PolyDimension: 6
PolyID: 1193
PolyRank: 3
Weights: [[0,0,0,0,1,1,0,0,1],[1,1,0,1,3,0,1,1,3],[1,1,1,0,3,0,1,0,3]]

Bundles: [[0,0,0,1,0,0],[0,0,1,0,0,0],[0,1,0,0,0,0],[1,0,0,0,3,3]]
PeriodID: 2
PolyDimension: 8
PolyID: 119305
PolyRank: 6
Weights: [[0,0,0,0,0,0,0,1,0,0,0,0,0,1],[0,0,0,0,0,0,1,0,0,0,0,0,1,0],[0,0,0,0,0,1,0,0,0,0,0,1,0,0],[0,0,0,0,1,0,0,0,0,0,1,0,0,0],[1,1,0,1,0,0,0,0,1,1,0,0,0,3],[1,1,1,0,0,0,0,0,1,0,0,0,0,3]]

Bundles: [[0,0,1,0,0],[0,1,0,0,0],[1,0,0,3,3],[1,0,0,3,3]]
PeriodID: 2
PolyDimension: 8
PolyID: 119308
PolyRank: 5
Weights: [[0,0,0,0,0,0,1,1,0,0,0,0,1],[0,0,0,0,0,1,0,0,0,0,0,1,0],[0,0,0,0,1,0,0,0,0,0,1,0,0],[1,1,0,1,0,0,3,0,1,1,0,0,3],[1,1,1,0,0,0,3,0,1,0,0,0,3]]

Bundles: [[0,0,1,0,0],[0,1,0,0,0],[0,1,0,0,0],[1,0,0,3,3]]
PeriodID: 2
PolyDimension: 8
PolyID: 119312
PolyRank: 5
Weights: [[0,0,0,0,0,0,0,1,0,0,0,1,0],[0,0,0,0,0,1,1,0,0,0,0,0,1],[0,0,0,0,1,0,0,0,0,0,1,0,0],[1,1,0,1,0,0,0,0,1,1,0,3,0],[1,1,1,0,0,0,0,0,1,0,0,3,0]]

Bundles: [[0,1,0,0],[1,0,3,3],[1,0,3,3],[1,0,3,3]]
PeriodID: 2
PolyDimension: 8
PolyID: 119324
PolyRank: 4
Weights: [[0,0,0,0,0,1,1,1,0,0,0,1],[0,0,0,0,1,0,0,0,0,0,1,0],[1,1,0,1,0,3,3,0,1,1,0,3],[1,1,1,0,0,3,3,0,1,0,0,3]]

Bundles: [[0,1,0,0],[0,1,0,0],[0,1,0,0],[1,0,3,3]]
PeriodID: 2
PolyDimension: 8
PolyID: 119358
PolyRank: 4
Weights: [[0,0,0,0,0,0,0,1,0,0,1,0],[0,0,0,0,1,1,1,0,0,0,0,1],[1,1,0,1,0,0,0,0,1,1,3,0],[1,1,1,0,0,0,0,0,1,0,3,0]]

Bundles: [[0,1,0,0],[0,1,0,0],[1,0,3,3],[1,0,3,3]]
PeriodID: 2
PolyDimension: 8
PolyID: 119375
PolyRank: 4
Weights: [[0,0,0,0,0,0,1,1,0,0,0,1],[0,0,0,0,1,1,0,0,0,0,1,0],[1,1,0,1,0,0,3,0,1,1,0,3],[1,1,1,0,0,0,3,0,1,0,0,3]]

Bundles: [[1,3,3],[1,3,3],[1,3,3],[1,3,3]]
PeriodID: 2
PolyDimension: 8
PolyID: 119377
PolyRank: 3
Weights: [[0,0,0,0,1,1,1,1,0,0,1],[1,1,0,1,3,3,3,0,1,1,3],[1,1,1,0,3,3,3,0,1,0,3]]

Bundles: [[0,0,0,1,0],[0,0,1,0,0],[0,1,0,0,0],[1,0,0,3,3]]
PeriodID: 2
PolyDimension: 8
PolyID: 120472
PolyRank: 5
Weights: [[0,0,0,0,0,0,0,1,0,0,0,1,0],[0,0,0,0,1,0,0,0,0,0,1,0,0],[0,0,0,1,0,0,0,0,0,1,0,0,0],[1,1,0,0,0,1,1,0,1,0,0,3,1],[1,1,1,0,0,0,0,0,1,0,0,3,0]]

Bundles: [[0,0,1,0],[0,0,1,0],[0,1,0,0],[1,0,3,3]]
PeriodID: 2
PolyDimension: 8
PolyID: 120500
PolyRank: 4
Weights: [[0,0,0,0,0,0,0,1,0,0,1,0],[0,0,0,1,0,0,0,0,0,1,0,0],[1,1,0,0,1,1,1,0,1,0,3,1],[1,1,1,0,0,0,0,0,1,0,3,0]]

Bundles: [[0,0,1,0],[0,1,0,0],[1,0,3,3],[1,0,3,3]]
PeriodID: 2
PolyDimension: 8
PolyID: 120516
PolyRank: 4
Weights: [[0,0,0,0,0,0,1,1,0,0,0,1],[0,0,0,1,0,0,0,0,0,1,0,0],[1,1,0,0,1,1,3,0,1,0,1,3],[1,1,1,0,0,0,3,0,1,0,0,3]]

Bundles: [[0,0,1,0],[0,1,0,0],[0,1,0,0],[1,0,3,3]]
PeriodID: 2
PolyDimension: 8
PolyID: 120534
PolyRank: 4
Weights: [[0,0,0,0,0,0,0,1,0,1,0,0],[0,0,0,0,0,1,1,0,0,0,0,1],[1,1,0,1,1,0,0,0,1,3,1,0],[1,1,1,0,0,0,0,0,1,3,0,0]]

Bundles: [[0,1,0],[0,1,0],[0,1,0],[1,3,3]]
PeriodID: 2
PolyDimension: 8
PolyID: 120588
PolyRank: 3
Weights: [[0,0,0,0,0,0,0,1,0,1,0],[1,1,0,1,1,1,1,0,1,3,1],[1,1,1,0,0,0,0,0,1,3,0]]

Bundles: [[0,1,0],[1,3,3],[1,3,3],[1,3,3]]
PeriodID: 2
PolyDimension: 8
PolyID: 120603
PolyRank: 3
Weights: [[0,0,0,0,0,1,1,1,0,0,1],[1,1,0,1,1,3,3,0,1,1,3],[1,1,1,0,0,3,3,0,1,0,3]]

Bundles: [[0,1,0],[0,1,0],[1,3,3],[1,3,3]]
PeriodID: 2
PolyDimension: 8
PolyID: 120616
PolyRank: 3
Weights: [[0,0,0,1,0,0,0,1,0,1,0],[1,1,0,3,1,1,1,0,1,3,1],[1,1,1,3,0,0,0,0,1,3,0]]

Bundles: [[0,1,0],[1,3,3]]
PeriodID: 2
PolyDimension: 6
PolyID: 1236
PolyRank: 3
Weights: [[0,0,0,0,0,1,0,1,0],[1,1,0,1,1,0,1,3,1],[1,1,1,0,0,0,1,3,0]]

Bundles: []
PeriodID: 2
PolyDimension: 4
PolyID: 138
PolyRank: 2
Weights: [[0,1,1,1,0,1],[1,1,1,0,1,1]]

Bundles: [[0,1,1,1],[1,0,2,2]]
PeriodID: 2
PolyDimension: 6
PolyID: 1526
PolyRank: 4
Weights: [[0,0,0,0,0,1,0,0,0,1],[0,0,0,0,1,0,0,0,1,0],[1,1,0,1,0,0,1,1,1,2],[1,1,1,0,0,0,1,0,1,2]]

Bundles: [[1,3,3]]
PeriodID: 2
PolyDimension: 5
PolyID: 159
PolyRank: 3
Weights: [[0,0,0,0,1,0,0,1],[1,1,0,1,0,1,1,3],[1,1,1,0,0,1,0,3]]

Bundles: [[0,0,1,0,0],[0,1,0,1,1],[1,0,0,2,2]]
PeriodID: 2
PolyDimension: 7
PolyID: 16217
PolyRank: 5
Weights: [[0,0,0,0,0,0,1,0,0,0,0,1],[0,0,0,0,0,1,0,0,0,0,1,0],[0,0,0,0,1,0,0,0,0,1,0,0],[1,1,0,1,0,0,0,1,1,0,1,2],[1,1,1,0,0,0,0,1,0,0,1,2]]

Bundles: [[0,1,2,2],[0,1,2,2],[1,0,1,1]]
PeriodID: 2
PolyDimension: 7
PolyID: 16234
PolyRank: 4
Weights: [[0,0,0,0,0,1,0,0,0,1,0],[0,0,0,0,1,0,1,0,0,0,1],[1,1,0,1,2,0,0,1,1,1,2],[1,1,1,0,2,0,0,1,0,1,2]]

Bundles: [[0,1,1,1],[0,1,1,1],[1,0,2,2]]
PeriodID: 2
PolyDimension: 7
PolyID: 16238
PolyRank: 4
Weights: [[0,0,0,0,0,0,1,0,0,1,0],[0,0,0,0,1,1,0,0,0,0,1],[1,1,0,1,1,0,0,1,1,2,1],[1,1,1,0,1,0,0,1,0,2,1]]

Bundles: [[0,0,1,0],[0,1,1,1],[1,0,2,2]]
PeriodID: 2
PolyDimension: 7
PolyID: 17429
PolyRank: 4
Weights: [[0,0,0,0,0,0,1,0,0,1,0],[0,0,0,0,0,1,0,0,1,0,0],[1,1,0,1,1,0,0,1,1,2,1],[1,1,1,0,0,0,0,1,1,2,0]]

Bundles: [[0,0,0,1,0,0],[0,0,1,0,0,0],[0,1,0,0,1,1],[1,0,0,0,2,2]]
PeriodID: 2
PolyDimension: 8
PolyID: 187346
PolyRank: 6
Weights: [[0,0,0,0,0,0,0,1,0,0,0,0,0,1],[0,0,0,0,0,0,1,0,0,0,0,0,1,0],[0,0,0,0,0,1,0,0,0,0,0,1,0,0],[0,0,0,0,1,0,0,0,0,0,1,0,0,0],[1,1,0,1,0,0,0,0,1,1,0,0,1,2],[1,1,1,0,0,0,0,0,1,0,0,0,1,2]]

Bundles: [[0,0,1,0,0],[0,1,0,2,2],[0,1,0,2,2],[1,0,0,1,1]]
PeriodID: 2
PolyDimension: 8
PolyID: 187366
PolyRank: 5
Weights: [[0,0,0,0,0,0,1,0,0,0,0,1,0],[0,0,0,0,0,1,0,1,0,0,0,0,1],[0,0,0,0,1,0,0,0,0,0,1,0,0],[1,1,0,1,0,2,0,0,1,1,0,1,2],[1,1,1,0,0,2,0,0,1,0,0,1,2]]

Bundles: [[0,0,1,0,0],[0,1,0,1,1],[0,1,0,1,1],[1,0,0,2,2]]
PeriodID: 2
PolyDimension: 8
PolyID: 187373
PolyRank: 5
Weights: [[0,0,0,0,0,0,0,1,0,0,0,1,0],[0,0,0,0,0,1,1,0,0,0,0,0,1],[0,0,0,0,1,0,0,0,0,0,1,0,0],[1,1,0,1,0,1,0,0,1,1,0,2,1],[1,1,1,0,0,1,0,0,1,0,0,2,1]]

Bundles: [[0,0,1,0,0],[0,0,1,0,0],[0,1,0,1,1],[1,0,0,2,2]]
PeriodID: 2
PolyDimension: 8
PolyID: 187422
PolyRank: 5
Weights: [[0,0,0,0,0,0,0,1,0,0,0,1,0],[0,0,0,0,0,0,1,0,0,0,1,0,0],[0,0,0,0,1,1,0,0,0,0,0,0,1],[1,1,0,1,0,0,0,0,1,1,1,2,0],[1,1,1,0,0,0,0,0,1,0,1,2,0]]

Bundles: [[0,1,2,2],[0,1,2,2],[0,1,2,2],[1,0,1,1]]
PeriodID: 2
PolyDimension: 8
PolyID: 187458
PolyRank: 4
Weights: [[0,0,0,0,0,0,1,0,0,0,1,0],[0,0,0,0,1,1,0,1,0,0,0,1],[1,1,0,1,2,2,0,0,1,1,1,2],[1,1,1,0,2,2,0,0,1,0,1,2]]

Bundles: [[0,1,1,1],[0,1,1,1],[0,1,1,1],[1,0,2,2]]
PeriodID: 2
PolyDimension: 8
PolyID: 187490
PolyRank: 4
Weights: [[0,0,0,0,0,0,0,1,0,0,1,0],[0,0,0,0,1,1,1,0,0,0,0,1],[1,1,0,1,1,1,0,0,1,1,2,1],[1,1,1,0,1,1,0,0,1,0,2,1]]

Bundles: [[0,1,1,1],[0,1,1,1],[1,0,2,2],[1,0,2,2]]
PeriodID: 2
PolyDimension: 8
PolyID: 187547
PolyRank: 4
Weights: [[0,0,0,0,0,1,0,1,0,0,0,1],[0,0,0,0,1,0,1,0,0,0,1,0],[1,1,0,1,1,2,0,0,1,1,1,2],[1,1,1,0,1,2,0,0,1,0,1,2]]

Bundles: [[0,0,0,1,0],[0,0,1,0,0],[0,1,0,1,1],[1,0,0,2,2]]
PeriodID: 2
PolyDimension: 8
PolyID: 196055
PolyRank: 5
Weights: [[0,0,0,0,0,0,0,1,0,0,0,1,0],[0,0,0,0,0,0,1,0,0,0,1,0,0],[0,0,0,1,0,0,0,0,0,1,0,0,0],[1,1,0,0,1,1,0,0,1,0,1,2,1],[1,1,1,0,0,0,0,0,1,0,1,2,0]]

Bundles: [[0,0,1,0],[0,0,1,0],[0,1,1,1],[1,0,2,2]]
PeriodID: 2
PolyDimension: 8
PolyID: 196319
PolyRank: 4
Weights: [[0,0,0,0,0,0,0,1,0,0,1,0],[0,0,0,0,0,0,1,0,0,1,0,0],[1,1,0,1,1,1,0,0,1,1,2,1],[1,1,1,0,0,0,0,0,1,1,2,0]]

Bundles: [[0,0,1,0],[0,1,2,2],[0,1,2,2],[1,0,1,1]]
PeriodID: 2
PolyDimension: 8
PolyID: 196343
PolyRank: 4
Weights: [[0,0,0,0,0,0,1,0,0,1,0,0],[0,0,0,0,0,1,0,1,0,0,0,1],[1,1,0,1,1,2,0,0,1,1,1,2],[1,1,1,0,0,2,0,0,1,1,0,2]]

Bundles: [[0,0,1,0],[0,1,1,1],[0,1,1,1],[1,0,2,2]]
PeriodID: 2
PolyDimension: 8
PolyID: 196388
PolyRank: 4
Weights: [[0,0,0,0,0,0,0,1,0,1,0,0],[0,0,0,0,0,1,1,0,0,0,0,1],[1,1,0,1,1,1,0,0,1,2,1,1],[1,1,1,0,0,1,0,0,1,2,0,1]]

Bundles: [[0,0,1,1,1],[0,1,0,1,1],[1,0,0,1,1]]
PeriodID: 2
PolyDimension: 7
PolyID: 20733
PolyRank: 5
Weights: [[0,0,0,0,0,0,1,0,0,0,0,1],[0,0,0,0,0,1,0,0,0,0,1,0],[0,0,0,0,1,0,0,0,0,1,0,0],[1,1,0,1,0,0,0,1,1,1,1,1],[1,1,1,0,0,0,0,1,0,1,1,1]]

Bundles: [[0,0,0,1,0,0],[0,0,1,0,1,1],[0,1,0,0,1,1],[1,0,0,0,1,1]]
PeriodID: 2
PolyDimension: 8
PolyID: 263063
PolyRank: 6
Weights: [[0,0,0,0,0,0,0,1,0,0,0,0,0,1],[0,0,0,0,0,0,1,0,0,0,0,0,1,0],[0,0,0,0,0,1,0,0,0,0,0,1,0,0],[0,0,0,0,1,0,0,0,0,0,1,0,0,0],[1,1,0,1,0,0,0,0,1,1,0,1,1,1],[1,1,1,0,0,0,0,0,1,0,0,1,1,1]]

Bundles: [[0,0,1,1,1],[0,0,1,1,1],[0,1,0,1,1],[1,0,0,1,1]]
PeriodID: 2
PolyDimension: 8
PolyID: 263142
PolyRank: 5
Weights: [[0,0,0,0,0,0,1,0,0,0,0,1,0],[0,0,0,0,0,1,0,0,0,0,1,0,0],[0,0,0,0,1,0,0,1,0,0,0,0,1],[1,1,0,1,1,0,0,0,1,1,1,1,1],[1,1,1,0,1,0,0,0,1,0,1,1,1]]

Bundles: [[0,0,0,1,0],[0,0,1,1,1],[0,1,0,1,1],[1,0,0,1,1]]
PeriodID: 2
PolyDimension: 8
PolyID: 281656
PolyRank: 5
Weights: [[0,0,0,0,0,0,0,1,0,0,0,1,0],[0,0,0,0,0,0,1,0,0,0,1,0,0],[0,0,0,0,0,1,0,0,0,1,0,0,0],[1,1,0,1,1,0,0,0,1,1,1,1,1],[1,1,1,0,0,0,0,0,1,1,1,1,0]]

Bundles: [[0,0,1,1],[0,1,0,0],[1,0,3,3]]
PeriodID: 2
PolyDimension: 7
PolyID: 80183
PolyRank: 4
Weights: [[0,0,0,0,0,1,0,0,0,0,1],[0,0,0,0,1,0,0,0,0,1,0],[0,1,1,1,0,0,1,0,1,0,3],[1,1,1,1,0,0,0,1,1,0,3]]

Bundles: [[0,1,1],[1,3,3],[1,3,3]]
PeriodID: 2
PolyDimension: 7
PolyID: 80185
PolyRank: 3
Weights: [[0,0,0,0,1,1,0,0,0,1],[0,1,1,1,3,0,1,0,1,3],[1,1,1,1,3,0,0,1,1,3]]

Bundles: [[0,0,1,1],[0,1,1,1],[1,0,2,2]]
PeriodID: 2
PolyDimension: 7
PolyID: 80198
PolyRank: 4
Weights: [[0,0,0,0,0,1,0,0,0,0,1],[0,0,0,0,1,0,0,0,0,1,0],[0,1,1,1,0,0,1,0,1,1,2],[1,1,1,1,0,0,0,1,1,1,2]]

Bundles: [[0,0,1,0,0],[0,1,0,0,0],[1,0,0,2,2]]
PeriodID: 2
PolyDimension: 7
PolyID: 80335
PolyRank: 5
Weights: [[0,0,0,0,0,1,0,0,0,0,0,1],[0,0,0,0,1,0,0,0,0,0,1,0],[0,0,0,1,0,0,0,0,0,1,0,0],[0,1,1,0,0,0,1,0,1,0,0,2],[1,1,1,0,0,0,0,1,1,0,0,2]]

Bundles: [[0,1,0,0],[1,0,2,2],[1,0,2,2]]
PeriodID: 2
PolyDimension: 7
PolyID: 80337
PolyRank: 4
Weights: [[0,0,0,0,1,1,0,0,0,0,1],[0,0,0,1,0,0,0,0,0,1,0],[0,1,1,0,2,0,1,0,1,0,2],[1,1,1,0,2,0,0,1,1,0,2]]

Bundles: [[0,1,0,0],[0,1,0,0],[1,0,2,2]]
PeriodID: 2
PolyDimension: 7
PolyID: 80340
PolyRank: 4
Weights: [[0,0,0,0,0,1,0,0,0,1,0],[0,0,0,1,1,0,0,0,0,0,1],[0,1,1,0,0,0,1,0,1,2,0],[1,1,1,0,0,0,0,1,1,2,0]]

Bundles: [[1,2,2],[1,2,2],[1,2,2]]
PeriodID: 2
PolyDimension: 7
PolyID: 80344
PolyRank: 3
Weights: [[0,0,0,1,1,1,0,0,0,1],[0,1,1,2,2,0,1,0,1,2],[1,1,1,2,2,0,0,1,1,2]]

Bundles: [[0,0,1,0,0],[0,1,0,1,1],[1,0,0,1,1]]
PeriodID: 2
PolyDimension: 7
PolyID: 80345
PolyRank: 5
Weights: [[0,0,0,0,0,1,0,0,0,0,0,1],[0,0,0,0,1,0,0,0,0,0,1,0],[0,0,0,1,0,0,0,0,0,1,0,0],[0,1,1,0,0,0,1,0,1,0,1,1],[1,1,1,0,0,0,0,1,1,0,1,1]]

Bundles: [[0,1,1,1],[0,1,1,1],[1,0,1,1]]
PeriodID: 2
PolyDimension: 7
PolyID: 80347
PolyRank: 4
Weights: [[0,0,0,0,1,0,0,0,0,1,0],[0,0,0,1,0,1,0,0,0,0,1],[0,1,1,1,0,0,1,0,1,1,1],[1,1,1,1,0,0,0,1,1,1,1]]

Bundles: [[0,0,0,1,0],[0,0,1,0,0],[1,1,0,0,1]]
PeriodID: 2
PolyDimension: 7
PolyID: 80357
PolyRank: 5
Weights: [[0,0,0,0,1,1,1,0,0,0,1,1],[0,0,0,1,0,0,0,0,0,0,1,0],[0,0,1,0,0,0,0,0,0,1,0,0],[0,1,0,0,0,0,0,0,1,0,0,0],[1,0,0,0,1,1,0,1,0,0,1,1]]

Bundles: [[0,0,0,1,0],[0,0,1,0,0],[0,1,0,0,0]]
PeriodID: 2
PolyDimension: 7
PolyID: 80358
PolyRank: 5
Weights: [[0,0,0,0,1,1,1,0,0,0,0,1],[0,0,0,1,0,0,0,0,0,0,1,0],[0,0,1,0,0,0,0,0,0,1,0,0],[0,1,0,0,0,0,0,0,1,0,0,0],[1,0,0,0,1,1,0,1,0,0,0,1]]

Bundles: [[0,0,1,0],[1,0,0,1],[2,1,0,2]]
PeriodID: 2
PolyDimension: 7
PolyID: 80380
PolyRank: 4
Weights: [[0,0,0,1,1,1,1,0,0,2,1],[0,0,1,0,0,0,0,0,0,1,0],[0,1,0,0,0,0,0,0,1,0,0],[1,0,0,1,1,1,0,1,0,2,1]]

Bundles: [[1,0,0,1],[1,0,1,1],[1,1,0,1]]
PeriodID: 2
PolyDimension: 7
PolyID: 80381
PolyRank: 4
Weights: [[0,0,0,1,1,1,1,0,1,1,1],[0,0,1,0,0,0,0,0,0,1,0],[0,1,0,0,0,0,0,0,1,0,0],[1,0,0,1,1,1,0,1,1,1,1]]

Bundles: [[0,0,1,0],[1,0,0,1],[1,1,0,1]]
PeriodID: 2
PolyDimension: 7
PolyID: 80382
PolyRank: 4
Weights: [[0,0,0,1,1,1,1,0,0,1,1],[0,0,1,0,0,0,0,0,0,1,0],[0,1,0,0,0,0,0,0,1,0,0],[1,0,0,1,1,1,0,1,0,1,1]]

Bundles: [[0,0,1,0],[0,1,0,0],[1,0,0,1]]
PeriodID: 2
PolyDimension: 7
PolyID: 80383
PolyRank: 4
Weights: [[0,0,0,1,1,1,1,0,0,0,1],[0,0,1,0,0,0,0,0,0,1,0],[0,1,0,0,0,0,0,0,1,0,0],[1,0,0,1,1,1,0,1,0,0,1]]

Bundles: [[0,0,1,0],[1,1,0,1],[1,1,0,1]]
PeriodID: 2
PolyDimension: 7
PolyID: 80469
PolyRank: 4
Weights: [[0,0,1,0,1,1,1,0,0,1,1],[0,0,1,1,0,0,0,0,0,1,0],[0,1,0,0,0,0,0,0,1,0,0],[1,0,1,0,1,1,0,1,0,1,1]]

Bundles: [[0,1,0,0],[0,1,0,0],[1,0,1,1]]
PeriodID: 2
PolyDimension: 7
PolyID: 80470
PolyRank: 4
Weights: [[0,0,0,0,1,1,1,0,1,0,1],[0,0,1,1,0,0,0,0,0,1,0],[0,1,0,0,0,0,0,0,1,0,0],[1,0,0,0,1,1,0,1,1,0,1]]

Bundles: [[0,0,1,0],[0,1,0,0],[0,1,0,0]]
PeriodID: 2
PolyDimension: 7
PolyID: 80471
PolyRank: 4
Weights: [[0,0,0,0,1,1,1,0,0,0,1],[0,0,1,1,0,0,0,0,0,1,0],[0,1,0,0,0,0,0,0,1,0,0],[1,0,0,0,1,1,0,1,0,0,1]]

Bundles: [[1,0,1],[1,0,1],[3,1,3]]
PeriodID: 2
PolyDimension: 7
PolyID: 80476
PolyRank: 3
Weights: [[0,0,1,1,1,1,1,0,3,1],[0,1,0,0,0,0,0,0,1,0],[1,0,1,1,1,1,0,1,3,1]]

Bundles: [[1,0,1],[1,0,1],[2,1,2]]
PeriodID: 2
PolyDimension: 7
PolyID: 80478
PolyRank: 3
Weights: [[0,0,1,1,1,1,1,0,2,1],[0,1,0,0,0,0,0,0,1,0],[1,0,1,1,1,1,0,1,2,1]]

Bundles: [[1,0,1],[1,0,1],[1,1,1]]
PeriodID: 2
PolyDimension: 7
PolyID: 80479
PolyRank: 3
Weights: [[0,0,1,1,1,1,1,0,1,1],[0,1,0,0,0,0,0,0,1,0],[1,0,1,1,1,1,0,1,1,1]]

Bundles: [[0,1,0],[1,0,1],[1,0,1]]
PeriodID: 2
PolyDimension: 7
PolyID: 80480
PolyRank: 3
Weights: [[0,0,1,1,1,1,1,0,0,1],[0,1,0,0,0,0,0,0,1,0],[1,0,1,1,1,1,0,1,0,1]]

Bundles: [[0,1,1],[1,2,2],[1,2,2]]
PeriodID: 2
PolyDimension: 7
PolyID: 80637
PolyRank: 3
Weights: [[0,0,0,0,1,1,0,0,0,1],[0,1,1,1,2,0,1,0,1,2],[1,1,1,1,2,0,0,1,1,2]]

Bundles: [[1,0,1],[1,1,1],[1,1,1]]
PeriodID: 2
PolyDimension: 7
PolyID: 80640
PolyRank: 3
Weights: [[0,1,0,1,1,1,1,0,1,1],[0,1,1,0,0,0,0,0,1,0],[1,1,0,1,1,1,0,1,1,1]]

Bundles: [[0,1,0],[0,1,0],[1,0,1]]
PeriodID: 2
PolyDimension: 7
PolyID: 80641
PolyRank: 3
Weights: [[0,0,0,1,1,1,1,0,0,1],[0,1,1,0,0,0,0,0,1,0],[1,0,0,1,1,1,0,1,0,1]]

Bundles: [[1,1,1],[1,1,1],[1,1,1]]
PeriodID: 2
PolyDimension: 7
PolyID: 80642
PolyRank: 3
Weights: [[0,0,0,1,1,1,0,0,0,1],[0,1,1,1,1,0,1,0,1,1],[1,1,1,1,1,0,0,1,1,1]]

Bundles: [[0,1,0],[0,1,0],[0,1,0]]
PeriodID: 2
PolyDimension: 7
PolyID: 80658
PolyRank: 3
Weights: [[0,0,0,0,1,1,1,0,0,1],[0,1,1,1,0,0,0,0,1,0],[1,0,0,0,1,1,0,1,0,1]]

Bundles: [[1,1],[1,1],[1,1]]
PeriodID: 2
PolyDimension: 7
PolyID: 80659
PolyRank: 2
Weights: [[0,1,1,1,1,1,1,0,1],[1,1,1,1,1,1,0,1,1]]

Bundles: [[0,0,1,1],[0,1,0,0],[1,0,0,3]]
PeriodID: 2
PolyDimension: 7
PolyID: 80673
PolyRank: 4
Weights: [[0,0,0,0,0,0,1,0,0,0,1],[0,0,0,0,0,1,0,0,0,1,0],[0,0,0,0,1,0,0,0,1,0,0],[1,1,1,1,0,0,0,1,0,0,3]]

Bundles: [[0,0,1,0],[0,1,0,1],[1,0,0,3]]
PeriodID: 2
PolyDimension: 7
PolyID: 80673
PolyRank: 4
Weights: [[0,0,0,0,0,0,1,0,0,0,1],[0,0,0,0,0,1,0,0,0,1,0],[0,0,0,0,1,0,0,0,1,0,0],[1,1,1,1,0,0,0,1,0,0,3]]

Bundles: [[0,1,1],[1,0,3],[1,0,3]]
PeriodID: 2
PolyDimension: 7
PolyID: 80676
PolyRank: 3
Weights: [[0,0,0,0,0,1,1,0,0,1],[0,0,0,0,1,0,0,0,1,0],[1,1,1,1,0,3,0,1,0,3]]

Bundles: [[0,1,0],[0,1,1],[1,3,3]]
PeriodID: 2
PolyDimension: 7
PolyID: 80677
PolyRank: 3
Weights: [[0,0,0,0,0,0,1,0,1,0],[1,1,1,0,1,1,0,1,3,1],[1,1,1,1,0,0,0,1,3,0]]

Bundles: [[0,1,0],[0,1,1],[1,0,3]]
PeriodID: 2
PolyDimension: 7
PolyID: 80678
PolyRank: 3
Weights: [[0,0,0,0,0,0,1,0,1,0],[0,0,0,0,1,1,0,0,0,1],[1,1,1,1,0,0,0,1,3,0]]

Bundles: [[0,0,1,1],[0,1,0,1],[1,0,0,2]]
PeriodID: 2
PolyDimension: 7
PolyID: 80686
PolyRank: 4
Weights: [[0,0,0,0,0,0,1,0,0,0,1],[0,0,0,0,0,1,0,0,0,1,0],[0,0,0,0,1,0,0,0,1,0,0],[1,1,1,1,0,0,0,1,0,1,2]]

Bundles: [[0,1,1],[1,0,1],[1,0,1]]
PeriodID: 2
PolyDimension: 7
PolyID: 80701
PolyRank: 3
Weights: [[0,0,0,0,0,1,1,0,0,1],[0,0,0,0,1,0,0,0,1,0],[1,1,1,1,0,0,0,1,1,1]]

Bundles: [[0,0,1,0],[0,1,0,0],[1,0,2,2]]
PeriodID: 2
PolyDimension: 7
PolyID: 80718
PolyRank: 4
Weights: [[0,0,0,0,0,0,1,0,0,1,0],[0,0,0,1,0,0,0,0,1,0,0],[1,1,0,0,1,1,0,1,0,2,1],[1,1,1,0,0,0,0,1,0,2,0]]

Bundles: [[0,1,0],[0,1,0],[1,2,2]]
PeriodID: 2
PolyDimension: 7
PolyID: 80733
PolyRank: 3
Weights: [[0,0,0,0,0,0,1,0,1,0],[1,1,0,1,1,1,0,1,2,1],[1,1,1,0,0,0,0,1,2,0]]

Bundles: [[0,1,0],[1,2,2],[1,2,2]]
PeriodID: 2
PolyDimension: 7
PolyID: 80740
PolyRank: 3
Weights: [[0,0,0,0,0,1,1,0,0,1],[1,1,0,1,1,2,0,1,1,2],[1,1,1,0,0,2,0,1,0,2]]

Bundles: [[0,0,1,0],[0,1,1,1],[1,0,1,1]]
PeriodID: 2
PolyDimension: 7
PolyID: 80762
PolyRank: 4
Weights: [[0,0,0,0,0,0,1,0,0,1,0],[0,0,0,0,0,1,0,0,1,0,0],[1,1,0,1,1,0,0,1,1,1,1],[1,1,1,0,0,0,0,1,1,1,0]]

Bundles: [[0,0,0,1],[0,0,1,0],[1,1,0,1]]
PeriodID: 2
PolyDimension: 7
PolyID: 80800
PolyRank: 4
Weights: [[0,0,0,0,1,1,1,0,0,1,1],[0,0,0,1,0,0,0,0,0,1,0],[0,0,1,0,0,0,0,0,1,0,0],[1,1,0,0,1,1,0,1,0,1,1]]

Bundles: [[0,0,0,1],[0,0,1,0],[0,1,0,0]]
PeriodID: 2
PolyDimension: 7
PolyID: 80801
PolyRank: 4
Weights: [[0,0,0,0,1,1,1,0,0,0,1],[0,0,0,1,0,0,0,0,0,1,0],[0,0,1,0,0,0,0,0,1,0,0],[1,1,0,0,1,1,0,1,0,0,1]]

Bundles: [[0,0,1],[1,0,1],[2,1,2]]
PeriodID: 2
PolyDimension: 7
PolyID: 80810
PolyRank: 3
Weights: [[0,0,0,1,1,1,1,0,2,1],[0,0,1,0,0,0,0,0,1,0],[1,1,0,1,1,1,0,1,2,1]]

Bundles: [[0,0,1],[1,0,1],[1,1,1]]
PeriodID: 2
PolyDimension: 7
PolyID: 80811
PolyRank: 3
Weights: [[0,0,0,1,1,1,1,0,1,1],[0,0,1,0,0,0,0,0,1,0],[1,1,0,1,1,1,0,1,1,1]]

Bundles: [[0,0,1],[0,1,0],[1,0,1]]
PeriodID: 2
PolyDimension: 7
PolyID: 80812
PolyRank: 3
Weights: [[0,0,0,1,1,1,1,0,0,1],[0,0,1,0,0,0,0,0,1,0],[1,1,0,1,1,1,0,1,0,1]]

Bundles: [[0,0,1],[1,1,1],[1,1,1]]
PeriodID: 2
PolyDimension: 7
PolyID: 80830
PolyRank: 3
Weights: [[0,0,1,0,1,1,1,0,1,1],[0,0,1,1,0,0,0,0,1,0],[1,1,1,0,1,1,0,1,1,1]]

Bundles: [[0,0,1],[0,1,0],[0,1,0]]
PeriodID: 2
PolyDimension: 7
PolyID: 80831
PolyRank: 3
Weights: [[0,0,0,0,1,1,1,0,0,1],[0,0,1,1,0,0,0,0,1,0],[1,1,0,0,1,1,0,1,0,1]]

Bundles: [[0,1],[1,1],[1,1]]
PeriodID: 2
PolyDimension: 7
PolyID: 80834
PolyRank: 2
Weights: [[0,0,1,1,1,1,1,0,1],[1,1,1,1,1,1,0,1,1]]

Bundles: [[0,0,1,0],[1,0,0,1],[2,1,0,0]]
PeriodID: 2
PolyDimension: 7
PolyID: 80840
PolyRank: 4
Weights: [[0,0,0,1,1,1,1,0,0,2,1],[0,0,1,0,0,0,0,0,0,1,0],[0,1,0,0,0,0,0,0,1,0,0],[1,0,0,0,0,0,0,1,0,0,0]]

Bundles: [[0,0,0,1],[1,0,1,0],[2,1,0,0]]
PeriodID: 2
PolyDimension: 7
PolyID: 80840
PolyRank: 4
Weights: [[0,0,0,1,1,1,1,0,0,2,1],[0,0,1,0,0,0,0,0,0,1,0],[0,1,0,0,0,0,0,0,1,0,0],[1,0,0,0,0,0,0,1,0,0,0]]

Bundles: [[1,0,0,1],[1,0,1,0],[1,1,0,0]]
PeriodID: 2
PolyDimension: 7
PolyID: 80841
PolyRank: 4
Weights: [[0,0,0,1,1,1,1,0,1,1,1],[0,0,1,0,0,0,0,0,0,1,0],[0,1,0,0,0,0,0,0,1,0,0],[1,0,0,0,0,0,0,1,0,0,0]]

Bundles: [[0,0,0,1],[1,0,1,0],[1,1,0,0]]
PeriodID: 2
PolyDimension: 7
PolyID: 80842
PolyRank: 4
Weights: [[0,0,0,1,1,1,1,0,0,1,1],[0,0,1,0,0,0,0,0,0,1,0],[0,1,0,0,0,0,0,0,1,0,0],[1,0,0,0,0,0,0,1,0,0,0]]

Bundles: [[0,0,1,0],[1,0,0,1],[1,1,0,0]]
PeriodID: 2
PolyDimension: 7
PolyID: 80842
PolyRank: 4
Weights: [[0,0,0,1,1,1,1,0,0,1,1],[0,0,1,0,0,0,0,0,0,1,0],[0,1,0,0,0,0,0,0,1,0,0],[1,0,0,0,0,0,0,1,0,0,0]]

Bundles: [[0,0,1,0],[0,1,0,0],[1,0,0,1]]
PeriodID: 2
PolyDimension: 7
PolyID: 80843
PolyRank: 4
Weights: [[0,0,0,1,1,1,1,0,0,0,1],[0,0,1,0,0,0,0,0,0,1,0],[0,1,0,0,0,0,0,0,1,0,0],[1,0,0,0,0,0,0,1,0,0,0]]

Bundles: [[0,0,0,1],[0,0,1,0],[1,1,0,0]]
PeriodID: 2
PolyDimension: 7
PolyID: 80843
PolyRank: 4
Weights: [[0,0,0,1,1,1,1,0,0,0,1],[0,0,1,0,0,0,0,0,0,1,0],[0,1,0,0,0,0,0,0,1,0,0],[1,0,0,0,0,0,0,1,0,0,0]]

Bundles: [[0,0,0,1],[0,1,0,0],[1,0,1,0]]
PeriodID: 2
PolyDimension: 7
PolyID: 80843
PolyRank: 4
Weights: [[0,0,0,1,1,1,1,0,0,0,1],[0,0,1,0,0,0,0,0,0,1,0],[0,1,0,0,0,0,0,0,1,0,0],[1,0,0,0,0,0,0,1,0,0,0]]

Bundles: [[1,0,0],[1,0,1],[3,1,0]]
PeriodID: 2
PolyDimension: 7
PolyID: 80848
PolyRank: 3
Weights: [[0,0,1,1,1,1,1,0,3,1],[0,1,0,0,0,0,0,0,1,0],[1,0,0,0,0,0,0,1,0,0]]

Bundles: [[1,0,0],[1,0,1],[2,1,0]]
PeriodID: 2
PolyDimension: 7
PolyID: 80850
PolyRank: 3
Weights: [[0,0,1,1,1,1,1,0,2,1],[0,1,0,0,0,0,0,0,1,0],[1,0,0,0,0,0,0,1,0,0]]

Bundles: [[1,0,0],[1,0,1],[1,1,0]]
PeriodID: 2
PolyDimension: 7
PolyID: 80852
PolyRank: 3
Weights: [[0,0,1,1,1,1,1,0,1,1],[0,1,0,0,0,0,0,0,1,0],[1,0,0,0,0,0,0,1,0,0]]

Bundles: [[0,0,1],[1,0,0],[1,1,0]]
PeriodID: 2
PolyDimension: 7
PolyID: 80853
PolyRank: 3
Weights: [[0,0,1,1,1,1,1,0,0,1],[0,1,0,0,0,0,0,0,1,0],[1,0,0,0,0,0,0,1,0,0]]

Bundles: [[0,1,0],[1,0,0],[1,0,1]]
PeriodID: 2
PolyDimension: 7
PolyID: 80853
PolyRank: 3
Weights: [[0,0,1,1,1,1,1,0,0,1],[0,1,0,0,0,0,0,0,1,0],[1,0,0,0,0,0,0,1,0,0]]

Bundles: [[0,1,1],[1,2,0],[1,2,0]]
PeriodID: 2
PolyDimension: 7
PolyID: 80858
PolyRank: 3
Weights: [[0,0,0,0,0,1,1,0,0,1],[0,1,1,1,1,2,0,0,1,2],[1,0,0,0,0,0,0,1,0,0]]

Bundles: [[0,0,1],[1,1,0],[1,1,0]]
PeriodID: 2
PolyDimension: 7
PolyID: 80859
PolyRank: 3
Weights: [[0,0,0,0,0,1,1,0,0,1],[0,1,1,1,1,0,0,0,1,1],[1,0,0,0,0,0,0,1,0,0]]

Bundles: [[0,1,0],[0,1,0],[1,1,1]]
PeriodID: 2
PolyDimension: 7
PolyID: 80860
PolyRank: 3
Weights: [[0,0,0,0,1,1,1,1,0,1],[0,1,1,1,1,1,0,1,1,1],[1,0,0,0,0,0,0,1,0,0]]

Bundles: [[0,0,1],[0,1,0],[0,1,0]]
PeriodID: 2
PolyDimension: 7
PolyID: 80861
PolyRank: 3
Weights: [[0,0,0,0,1,1,1,0,0,1],[0,1,1,1,1,1,0,0,1,1],[1,0,0,0,0,0,0,1,0,0]]

Bundles: [[0,1,0],[1,1,0],[2,0,1]]
PeriodID: 2
PolyDimension: 7
PolyID: 80864
PolyRank: 3
Weights: [[0,0,0,1,1,1,1,2,0,1],[0,1,1,0,0,0,0,0,1,0],[1,0,0,0,0,0,0,1,0,0]]

Bundles: [[1,0,1],[1,1,0],[1,1,0]]
PeriodID: 2
PolyDimension: 7
PolyID: 80865
PolyRank: 3
Weights: [[0,1,0,1,1,1,1,0,1,1],[0,1,1,0,0,0,0,0,1,0],[1,0,0,0,0,0,0,1,0,0]]

Bundles: [[0,1,0],[1,0,1],[1,1,0]]
PeriodID: 2
PolyDimension: 7
PolyID: 80866
PolyRank: 3
Weights: [[0,0,0,1,1,1,1,1,0,1],[0,1,1,0,0,0,0,0,1,0],[1,0,0,0,0,0,0,1,0,0]]

Bundles: [[0,1,0],[0,1,0],[1,0,1]]
PeriodID: 2
PolyDimension: 7
PolyID: 80867
PolyRank: 3
Weights: [[0,0,0,1,1,1,1,0,0,1],[0,1,1,0,0,0,0,0,1,0],[1,0,0,0,0,0,0,1,0,0]]

Bundles: [[0,0,1],[0,1,0],[1,1,0]]
PeriodID: 2
PolyDimension: 7
PolyID: 80867
PolyRank: 3
Weights: [[0,0,0,1,1,1,1,0,0,1],[0,1,1,0,0,0,0,0,1,0],[1,0,0,0,0,0,0,1,0,0]]

Bundles: [[1,0],[1,0],[1,1]]
PeriodID: 2
PolyDimension: 7
PolyID: 80877
PolyRank: 2
Weights: [[0,1,1,1,1,1,1,0,1],[1,0,0,0,0,0,0,1,0]]

Bundles: [[1,1],[1,1],[1,1]]
PeriodID: 2
PolyDimension: 7
PolyID: 80881
PolyRank: 2
Weights: [[0,0,0,0,1,1,1,0,1],[1,1,1,1,1,0,0,1,1]]

Bundles: [[0,1],[0,1],[1,1]]
PeriodID: 2
PolyDimension: 7
PolyID: 80883
PolyRank: 2
Weights: [[0,0,0,1,1,1,1,0,1],[1,1,1,1,1,1,0,1,1]]

Bundles: [[1,0],[1,1],[1,1]]
PeriodID: 2
PolyDimension: 7
PolyID: 80886
PolyRank: 2
Weights: [[0,0,1,1,1,1,1,1,1],[1,1,0,0,0,0,0,1,0]]

Bundles: [[0,1],[1,0],[1,1]]
PeriodID: 2
PolyDimension: 7
PolyID: 80888
PolyRank: 2
Weights: [[0,0,1,1,1,1,1,0,1],[1,1,0,0,0,0,0,1,0]]

Bundles: [[0,1],[0,1],[0,1]]
PeriodID: 2
PolyDimension: 7
PolyID: 80889
PolyRank: 2
Weights: [[0,0,0,0,1,1,1,0,1],[1,1,1,1,1,1,0,1,1]]

Bundles: [[0,1],[0,1],[1,1]]
PeriodID: 2
PolyDimension: 7
PolyID: 80890
PolyRank: 2
Weights: [[0,0,0,1,1,1,1,0,1],[1,1,1,0,0,0,0,1,0]]

Bundles: [[0,0,0,1,1],[0,0,1,0,0],[0,1,0,0,0],[1,0,0,3,3]]
PeriodID: 2
PolyDimension: 8
PolyID: 827910
PolyRank: 5
Weights: [[0,0,0,0,0,0,1,0,0,0,0,0,1],[0,0,0,0,0,1,0,0,0,0,0,1,0],[0,0,0,0,1,0,0,0,0,0,1,0,0],[0,1,1,1,0,0,0,1,0,1,0,0,3],[1,1,1,1,0,0,0,0,1,1,0,0,3]]

Bundles: [[0,0,1,1],[0,1,0,0],[1,0,3,3],[1,0,3,3]]
PeriodID: 2
PolyDimension: 8
PolyID: 827913
PolyRank: 4
Weights: [[0,0,0,0,0,1,1,0,0,0,0,1],[0,0,0,0,1,0,0,0,0,0,1,0],[0,1,1,1,0,3,0,1,0,1,0,3],[1,1,1,1,0,3,0,0,1,1,0,3]]

Bundles: [[0,0,1,1],[0,1,0,0],[0,1,0,0],[1,0,3,3]]
PeriodID: 2
PolyDimension: 8
PolyID: 827917
PolyRank: 4
Weights: [[0,0,0,0,0,0,1,0,0,0,1,0],[0,0,0,0,1,1,0,0,0,0,0,1],[0,1,1,1,0,0,0,1,0,1,3,0],[1,1,1,1,0,0,0,0,1,1,3,0]]

Bundles: [[0,1,1],[1,3,3],[1,3,3],[1,3,3]]
PeriodID: 2
PolyDimension: 8
PolyID: 827924
PolyRank: 3
Weights: [[0,0,0,0,1,1,1,0,0,0,1],[0,1,1,1,3,3,0,1,0,1,3],[1,1,1,1,3,3,0,0,1,1,3]]

Bundles: [[0,0,0,1,1],[0,0,1,0,0],[0,1,0,1,1],[1,0,0,2,2]]
PeriodID: 2
PolyDimension: 8
PolyID: 828009
PolyRank: 5
Weights: [[0,0,0,0,0,0,1,0,0,0,0,0,1],[0,0,0,0,0,1,0,0,0,0,0,1,0],[0,0,0,0,1,0,0,0,0,0,1,0,0],[0,1,1,1,0,0,0,1,0,1,0,1,2],[1,1,1,1,0,0,0,0,1,1,0,1,2]]

Bundles: [[0,0,1,1],[0,1,2,2],[0,1,2,2],[1,0,1,1]]
PeriodID: 2
PolyDimension: 8
PolyID: 828016
PolyRank: 4
Weights: [[0,0,0,0,0,1,0,0,0,0,1,0],[0,0,0,0,1,0,1,0,0,0,0,1],[0,1,1,1,2,0,0,1,0,1,1,2],[1,1,1,1,2,0,0,0,1,1,1,2]]

Bundles: [[0,0,1,1],[0,1,1,1],[0,1,1,1],[1,0,2,2]]
PeriodID: 2
PolyDimension: 8
PolyID: 828018
PolyRank: 4
Weights: [[0,0,0,0,0,0,1,0,0,0,1,0],[0,0,0,0,1,1,0,0,0,0,0,1],[0,1,1,1,1,0,0,1,0,1,2,1],[1,1,1,1,1,0,0,0,1,1,2,1]]

Bundles: [[0,0,0,1,1],[0,0,1,1,1],[0,1,0,1,1],[1,0,0,1,1]]
PeriodID: 2
PolyDimension: 8
PolyID: 828025
PolyRank: 5
Weights: [[0,0,0,0,0,0,1,0,0,0,0,0,1],[0,0,0,0,0,1,0,0,0,0,0,1,0],[0,0,0,0,1,0,0,0,0,0,1,0,0],[0,1,1,1,0,0,0,1,0,1,1,1,1],[1,1,1,1,0,0,0,0,1,1,1,1,1]]

Bundles: [[0,0,0,1,0,0],[0,0,1,0,0,0],[0,1,0,0,0,0],[1,0,0,0,2,2]]
PeriodID: 2
PolyDimension: 8
PolyID: 828621
PolyRank: 6
Weights: [[0,0,0,0,0,0,1,0,0,0,0,0,0,1],[0,0,0,0,0,1,0,0,0,0,0,0,1,0],[0,0,0,0,1,0,0,0,0,0,0,1,0,0],[0,0,0,1,0,0,0,0,0,0,1,0,0,0],[0,1,1,0,0,0,0,1,0,1,0,0,0,2],[1,1,1,0,0,0,0,0,1,1,0,0,0,2]]

Bundles: [[0,0,1,0,0],[0,1,0,0,0],[1,0,0,2,2],[1,0,0,2,2]]
PeriodID: 2
PolyDimension: 8
PolyID: 828623
PolyRank: 5
Weights: [[0,0,0,0,0,1,1,0,0,0,0,0,1],[0,0,0,0,1,0,0,0,0,0,0,1,0],[0,0,0,1,0,0,0,0,0,0,1,0,0],[0,1,1,0,0,2,0,1,0,1,0,0,2],[1,1,1,0,0,2,0,0,1,1,0,0,2]]

Bundles: [[0,0,1,0,0],[0,1,0,0,0],[0,1,0,0,0],[1,0,0,2,2]]
PeriodID: 2
PolyDimension: 8
PolyID: 828626
PolyRank: 5
Weights: [[0,0,0,0,0,0,1,0,0,0,0,1,0],[0,0,0,0,1,1,0,0,0,0,0,0,1],[0,0,0,1,0,0,0,0,0,0,1,0,0],[0,1,1,0,0,0,0,1,0,1,0,2,0],[1,1,1,0,0,0,0,0,1,1,0,2,0]]

Bundles: [[0,1,0,0],[1,0,2,2],[1,0,2,2],[1,0,2,2]]
PeriodID: 2
PolyDimension: 8
PolyID: 828632
PolyRank: 4
Weights: [[0,0,0,0,1,1,1,0,0,0,0,1],[0,0,0,1,0,0,0,0,0,0,1,0],[0,1,1,0,2,2,0,1,0,1,0,2],[1,1,1,0,2,2,0,0,1,1,0,2]]

Bundles: [[0,1,0,0],[0,1,0,0],[0,1,0,0],[1,0,2,2]]
PeriodID: 2
PolyDimension: 8
PolyID: 828651
PolyRank: 4
Weights: [[0,0,0,0,0,0,1,0,0,0,1,0],[0,0,0,1,1,1,0,0,0,0,0,1],[0,1,1,0,0,0,0,1,0,1,2,0],[1,1,1,0,0,0,0,0,1,1,2,0]]

Bundles: [[0,1,0,0],[0,1,0,0],[1,0,2,2],[1,0,2,2]]
PeriodID: 2
PolyDimension: 8
PolyID: 828657
PolyRank: 4
Weights: [[0,0,0,0,0,1,1,0,0,0,0,1],[0,0,0,1,1,0,0,0,0,0,1,0],[0,1,1,0,0,2,0,1,0,1,0,2],[1,1,1,0,0,2,0,0,1,1,0,2]]

Bundles: [[1,2,2],[1,2,2],[1,2,2],[1,2,2]]
PeriodID: 2
PolyDimension: 8
PolyID: 828659
PolyRank: 3
Weights: [[0,0,0,1,1,1,1,0,0,0,1],[0,1,1,2,2,2,0,1,0,1,2],[1,1,1,2,2,2,0,0,1,1,2]]

Bundles: [[0,0,0,1,0,0],[0,0,1,0,0,0],[0,1,0,0,1,1],[1,0,0,0,1,1]]
PeriodID: 2
PolyDimension: 8
PolyID: 828660
PolyRank: 6
Weights: [[0,0,0,0,0,0,1,0,0,0,0,0,0,1],[0,0,0,0,0,1,0,0,0,0,0,0,1,0],[0,0,0,0,1,0,0,0,0,0,0,1,0,0],[0,0,0,1,0,0,0,0,0,0,1,0,0,0],[0,1,1,0,0,0,0,1,0,1,0,0,1,1],[1,1,1,0,0,0,0,0,1,1,0,0,1,1]]

Bundles: [[0,0,1,0,0],[0,1,0,1,1],[0,1,0,1,1],[1,0,0,1,1]]
PeriodID: 2
PolyDimension: 8
PolyID: 828662
PolyRank: 5
Weights: [[0,0,0,0,0,1,0,0,0,0,0,1,0],[0,0,0,0,1,0,1,0,0,0,0,0,1],[0,0,0,1,0,0,0,0,0,0,1,0,0],[0,1,1,0,1,0,0,1,0,1,0,1,1],[1,1,1,0,1,0,0,0,1,1,0,1,1]]

Bundles: [[0,0,1,0,0],[0,0,1,0,0],[0,1,0,1,1],[1,0,0,1,1]]
PeriodID: 2
PolyDimension: 8
PolyID: 828666
PolyRank: 5
Weights: [[0,0,0,0,0,0,1,0,0,0,0,1,0],[0,0,0,0,0,1,0,0,0,0,1,0,0],[0,0,0,1,1,0,0,0,0,0,0,0,1],[0,1,1,0,0,0,0,1,0,1,1,1,0],[1,1,1,0,0,0,0,0,1,1,1,1,0]]

Bundles: [[0,1,1,1],[0,1,1,1],[0,1,1,1],[1,0,1,1]]
PeriodID: 2
PolyDimension: 8
PolyID: 828668
PolyRank: 4
Weights: [[0,0,0,0,0,1,0,0,0,0,1,0],[0,0,0,1,1,0,1,0,0,0,0,1],[0,1,1,1,1,0,0,1,0,1,1,1],[1,1,1,1,1,0,0,0,1,1,1,1]]

Bundles: [[0,1,1,1],[0,1,1,1],[1,0,1,1],[1,0,1,1]]
PeriodID: 2
PolyDimension: 8
PolyID: 828676
PolyRank: 4
Weights: [[0,0,0,0,1,0,1,0,0,0,0,1],[0,0,0,1,0,1,0,0,0,0,1,0],[0,1,1,1,1,0,0,1,0,1,1,1],[1,1,1,1,1,0,0,0,1,1,1,1]]

Bundles: [[0,0,0,0,1,0],[0,0,0,1,0,0],[0,0,1,0,0,0],[1,1,0,0,0,1]]
PeriodID: 2
PolyDimension: 8
PolyID: 828687
PolyRank: 6
Weights: [[0,0,0,0,0,1,1,1,0,0,0,0,1,1],[0,0,0,0,1,0,0,0,0,0,0,0,1,0],[0,0,0,1,0,0,0,0,0,0,0,1,0,0],[0,0,1,0,0,0,0,0,0,0,1,0,0,0],[0,1,0,0,0,0,0,0,0,1,0,0,0,0],[1,0,0,0,0,1,1,0,1,0,0,0,1,1]]

Bundles: [[0,0,0,0,1,0],[0,0,0,1,0,0],[0,0,1,0,0,0],[0,1,0,0,0,0]]
PeriodID: 2
PolyDimension: 8
PolyID: 828688
PolyRank: 6
Weights: [[0,0,0,0,0,1,1,1,0,0,0,0,0,1],[0,0,0,0,1,0,0,0,0,0,0,0,1,0],[0,0,0,1,0,0,0,0,0,0,0,1,0,0],[0,0,1,0,0,0,0,0,0,0,1,0,0,0],[0,1,0,0,0,0,0,0,0,1,0,0,0,0],[1,0,0,0,0,1,1,0,1,0,0,0,0,1]]

Bundles: [[0,0,0,1,0],[0,0,1,0,0],[1,0,0,0,1],[2,1,0,0,2]]
PeriodID: 2
PolyDimension: 8
PolyID: 828710
PolyRank: 5
Weights: [[0,0,0,0,1,1,1,1,0,0,0,2,1],[0,0,0,1,0,0,0,0,0,0,0,1,0],[0,0,1,0,0,0,0,0,0,0,1,0,0],[0,1,0,0,0,0,0,0,0,1,0,0,0],[1,0,0,0,1,1,1,0,1,0,0,2,1]]

Bundles: [[0,0,0,1,0],[1,0,0,0,1],[1,0,1,0,1],[1,1,0,0,1]]
PeriodID: 2
PolyDimension: 8
PolyID: 828711
PolyRank: 5
Weights: [[0,0,0,0,1,1,1,1,0,0,1,1,1],[0,0,0,1,0,0,0,0,0,0,0,1,0],[0,0,1,0,0,0,0,0,0,0,1,0,0],[0,1,0,0,0,0,0,0,0,1,0,0,0],[1,0,0,0,1,1,1,0,1,0,1,1,1]]

Bundles: [[0,0,0,1,0],[0,0,1,0,0],[1,0,0,0,1],[1,1,0,0,1]]
PeriodID: 2
PolyDimension: 8
PolyID: 828712
PolyRank: 5
Weights: [[0,0,0,0,1,1,1,1,0,0,0,1,1],[0,0,0,1,0,0,0,0,0,0,0,1,0],[0,0,1,0,0,0,0,0,0,0,1,0,0],[0,1,0,0,0,0,0,0,0,1,0,0,0],[1,0,0,0,1,1,1,0,1,0,0,1,1]]

Bundles: [[0,0,0,1,0],[0,0,1,0,0],[0,1,0,0,0],[1,0,0,0,1]]
PeriodID: 2
PolyDimension: 8
PolyID: 828713
PolyRank: 5
Weights: [[0,0,0,0,1,1,1,1,0,0,0,0,1],[0,0,0,1,0,0,0,0,0,0,0,1,0],[0,0,1,0,0,0,0,0,0,0,1,0,0],[0,1,0,0,0,0,0,0,0,1,0,0,0],[1,0,0,0,1,1,1,0,1,0,0,0,1]]

Bundles: [[0,0,0,1,0],[0,0,1,0,0],[1,1,0,0,1],[1,1,0,0,1]]
PeriodID: 2
PolyDimension: 8
PolyID: 828806
PolyRank: 5
Weights: [[0,0,0,1,0,1,1,1,0,0,0,1,1],[0,0,0,1,1,0,0,0,0,0,0,1,0],[0,0,1,0,0,0,0,0,0,0,1,0,0],[0,1,0,0,0,0,0,0,0,1,0,0,0],[1,0,0,1,0,1,1,0,1,0,0,1,1]]

Bundles: [[0,0,0,1,0],[0,1,0,0,0],[0,1,0,0,0],[1,0,1,0,1]]
PeriodID: 2
PolyDimension: 8
PolyID: 828807
PolyRank: 5
Weights: [[0,0,0,0,0,1,1,1,0,0,1,0,1],[0,0,0,1,1,0,0,0,0,0,0,1,0],[0,0,1,0,0,0,0,0,0,0,1,0,0],[0,1,0,0,0,0,0,0,0,1,0,0,0],[1,0,0,0,0,1,1,0,1,0,1,0,1]]

Bundles: [[0,0,0,1,0],[0,0,1,0,0],[0,1,0,0,0],[0,1,0,0,0]]
PeriodID: 2
PolyDimension: 8
PolyID: 828808
PolyRank: 5
Weights: [[0,0,0,0,0,1,1,1,0,0,0,0,1],[0,0,0,1,1,0,0,0,0,0,0,1,0],[0,0,1,0,0,0,0,0,0,0,1,0,0],[0,1,0,0,0,0,0,0,0,1,0,0,0],[1,0,0,0,0,1,1,0,1,0,0,0,1]]

Bundles: [[0,0,1,0],[1,0,0,1],[1,0,0,1],[3,1,0,3]]
PeriodID: 2
PolyDimension: 8
PolyID: 828813
PolyRank: 4
Weights: [[0,0,0,1,1,1,1,1,0,0,3,1],[0,0,1,0,0,0,0,0,0,0,1,0],[0,1,0,0,0,0,0,0,0,1,0,0],[1,0,0,1,1,1,1,0,1,0,3,1]]

Bundles: [[1,0,0,1],[1,0,0,1],[1,0,1,1],[2,1,0,2]]
PeriodID: 2
PolyDimension: 8
PolyID: 828814
PolyRank: 4
Weights: [[0,0,0,1,1,1,1,1,0,1,2,1],[0,0,1,0,0,0,0,0,0,0,1,0],[0,1,0,0,0,0,0,0,0,1,0,0],[1,0,0,1,1,1,1,0,1,1,2,1]]

Bundles: [[0,0,1,0],[1,0,0,1],[1,0,0,1],[2,1,0,2]]
PeriodID: 2
PolyDimension: 8
PolyID: 828816
PolyRank: 4
Weights: [[0,0,0,1,1,1,1,1,0,0,2,1],[0,0,1,0,0,0,0,0,0,0,1,0],[0,1,0,0,0,0,0,0,0,1,0,0],[1,0,0,1,1,1,1,0,1,0,2,1]]

Bundles: [[1,0,0,1],[1,0,0,1],[1,0,1,1],[1,1,0,1]]
PeriodID: 2
PolyDimension: 8
PolyID: 828817
PolyRank: 4
Weights: [[0,0,0,1,1,1,1,1,0,1,1,1],[0,0,1,0,0,0,0,0,0,0,1,0],[0,1,0,0,0,0,0,0,0,1,0,0],[1,0,0,1,1,1,1,0,1,1,1,1]]

Bundles: [[0,0,1,0],[1,0,0,1],[1,0,0,1],[1,1,0,1]]
PeriodID: 2
PolyDimension: 8
PolyID: 828818
PolyRank: 4
Weights: [[0,0,0,1,1,1,1,1,0,0,1,1],[0,0,1,0,0,0,0,0,0,0,1,0],[0,1,0,0,0,0,0,0,0,1,0,0],[1,0,0,1,1,1,1,0,1,0,1,1]]

Bundles: [[0,0,1,0],[0,1,0,0],[1,0,0,1],[1,0,0,1]]
PeriodID: 2
PolyDimension: 8
PolyID: 828819
PolyRank: 4
Weights: [[0,0,0,1,1,1,1,1,0,0,0,1],[0,0,1,0,0,0,0,0,0,0,1,0],[0,1,0,0,0,0,0,0,0,1,0,0],[1,0,0,1,1,1,1,0,1,0,0,1]]

Bundles: [[0,0,1,0],[0,1,0,1],[1,2,0,2],[1,2,0,2]]
PeriodID: 2
PolyDimension: 8
PolyID: 829159
PolyRank: 4
Weights: [[0,0,0,0,0,1,1,0,0,0,0,1],[0,0,1,1,1,2,0,1,0,0,1,2],[0,1,0,0,0,0,0,0,0,1,0,0],[1,0,1,1,1,2,0,0,1,0,1,2]]

Bundles: [[1,0,0,1],[1,0,1,1],[1,1,0,1],[1,1,0,1]]
PeriodID: 2
PolyDimension: 8
PolyID: 829162
PolyRank: 4
Weights: [[0,0,1,0,1,1,1,1,0,1,1,1],[0,0,1,1,0,0,0,0,0,0,1,0],[0,1,0,0,0,0,0,0,0,1,0,0],[1,0,1,0,1,1,1,0,1,1,1,1]]

Bundles: [[0,1,0,0],[0,1,0,0],[1,0,0,1],[2,0,1,2]]
PeriodID: 2
PolyDimension: 8
PolyID: 829163
PolyRank: 4
Weights: [[0,0,0,0,1,1,1,1,0,2,0,1],[0,0,1,1,0,0,0,0,0,0,1,0],[0,1,0,0,0,0,0,0,0,1,0,0],[1,0,0,0,1,1,1,0,1,2,0,1]]

Bundles: [[0,0,1,0],[1,0,0,1],[1,1,0,1],[1,1,0,1]]
PeriodID: 2
PolyDimension: 8
PolyID: 829164
PolyRank: 4
Weights: [[0,0,1,0,1,1,1,1,0,0,1,1],[0,0,1,1,0,0,0,0,0,0,1,0],[0,1,0,0,0,0,0,0,0,1,0,0],[1,0,1,0,1,1,1,0,1,0,1,1]]

Bundles: [[0,1,0,0],[0,1,0,0],[1,0,0,1],[1,0,1,1]]
PeriodID: 2
PolyDimension: 8
PolyID: 829165
PolyRank: 4
Weights: [[0,0,0,0,1,1,1,1,0,1,0,1],[0,0,1,1,0,0,0,0,0,0,1,0],[0,1,0,0,0,0,0,0,0,1,0,0],[1,0,0,0,1,1,1,0,1,1,0,1]]

Bundles: [[0,0,1,0],[0,1,0,0],[0,1,0,0],[1,0,0,1]]
PeriodID: 2
PolyDimension: 8
PolyID: 829166
PolyRank: 4
Weights: [[0,0,0,0,1,1,1,1,0,0,0,1],[0,0,1,1,0,0,0,0,0,0,1,0],[0,1,0,0,0,0,0,0,0,1,0,0],[1,0,0,0,1,1,1,0,1,0,0,1]]

Bundles: [[0,0,1,0],[1,1,0,1],[1,1,0,1],[1,1,0,1]]
PeriodID: 2
PolyDimension: 8
PolyID: 829168
PolyRank: 4
Weights: [[0,0,0,0,1,1,1,0,0,0,0,1],[0,0,1,1,1,1,0,1,0,0,1,1],[0,1,0,0,0,0,0,0,0,1,0,0],[1,0,1,1,1,1,0,0,1,0,1,1]]

Bundles: [[0,1,1,1],[1,0,0,0],[1,0,0,0],[1,0,0,0]]
PeriodID: 2
PolyDimension: 8
PolyID: 829189
PolyRank: 4
Weights: [[0,0,0,0,1,1,1,0,0,0,0,1],[0,0,1,1,0,0,0,1,0,1,1,0],[0,1,0,0,0,0,0,0,0,1,0,0],[1,0,1,1,0,0,0,0,1,1,1,0]]

Bundles: [[0,0,1,0],[0,1,0,0],[0,1,0,0],[0,1,0,0]]
PeriodID: 2
PolyDimension: 8
PolyID: 829201
PolyRank: 4
Weights: [[0,0,0,0,0,1,1,1,0,0,0,1],[0,0,1,1,1,0,0,0,0,0,1,0],[0,1,0,0,0,0,0,0,0,1,0,0],[1,0,0,0,0,1,1,0,1,0,0,1]]

Bundles: [[1,0,1],[1,0,1],[1,0,1],[3,1,3]]
PeriodID: 2
PolyDimension: 8
PolyID: 829202
PolyRank: 3
Weights: [[0,0,1,1,1,1,1,1,0,3,1],[0,1,0,0,0,0,0,0,0,1,0],[1,0,1,1,1,1,1,0,1,3,1]]

Bundles: [[1,0,1],[1,0,1],[1,0,1],[2,1,2]]
PeriodID: 2
PolyDimension: 8
PolyID: 829203
PolyRank: 3
Weights: [[0,0,1,1,1,1,1,1,0,2,1],[0,1,0,0,0,0,0,0,0,1,0],[1,0,1,1,1,1,1,0,1,2,1]]

Bundles: [[1,0,1],[1,0,1],[1,0,1],[1,1,1]]
PeriodID: 2
PolyDimension: 8
PolyID: 829204
PolyRank: 3
Weights: [[0,0,1,1,1,1,1,1,0,1,1],[0,1,0,0,0,0,0,0,0,1,0],[1,0,1,1,1,1,1,0,1,1,1]]

Bundles: [[0,1,0],[1,0,1],[1,0,1],[1,0,1]]
PeriodID: 2
PolyDimension: 8
PolyID: 829205
PolyRank: 3
Weights: [[0,0,1,1,1,1,1,1,0,0,1],[0,1,0,0,0,0,0,0,0,1,0],[1,0,1,1,1,1,1,0,1,0,1]]

Bundles: [[0,1,1],[0,1,1],[1,3,3],[1,3,3]]
PeriodID: 2
PolyDimension: 8
PolyID: 829860
PolyRank: 3
Weights: [[0,0,0,0,0,1,1,0,0,0,1],[0,1,1,1,1,3,0,1,0,1,3],[1,1,1,1,1,3,0,0,1,1,3]]

Bundles: [[0,1,1],[1,2,2],[1,2,2],[1,2,2]]
PeriodID: 2
PolyDimension: 8
PolyID: 829869
PolyRank: 3
Weights: [[0,0,0,0,1,1,1,0,0,0,1],[0,1,1,1,2,2,0,1,0,1,2],[1,1,1,1,2,2,0,0,1,1,2]]

Bundles: [[0,0,1,0],[0,0,1,0],[1,1,0,1],[1,1,0,1]]
PeriodID: 2
PolyDimension: 8
PolyID: 829871
PolyRank: 4
Weights: [[0,0,0,1,0,1,1,1,0,0,1,1],[0,0,0,1,1,0,0,0,0,0,1,0],[0,1,1,0,0,0,0,0,0,1,0,0],[1,0,0,1,0,1,1,0,1,0,1,1]]

Bundles: [[0,0,1,0],[0,0,1,0],[0,1,0,0],[0,1,0,0]]
PeriodID: 2
PolyDimension: 8
PolyID: 829872
PolyRank: 4
Weights: [[0,0,0,0,0,1,1,1,0,0,0,1],[0,0,0,1,1,0,0,0,0,0,1,0],[0,1,1,0,0,0,0,0,0,1,0,0],[1,0,0,0,0,1,1,0,1,0,0,1]]

Bundles: [[0,1,1],[0,1,1],[1,2,2],[1,2,2]]
PeriodID: 2
PolyDimension: 8
PolyID: 829877
PolyRank: 3
Weights: [[0,1,1,0,0,0,0,0,0,1,0],[0,2,0,1,1,1,1,1,0,2,1],[1,2,0,1,1,1,1,0,1,2,1]]

Bundles: [[1,0,1],[1,0,1],[1,1,1],[1,1,1]]
PeriodID: 2
PolyDimension: 8
PolyID: 829879
PolyRank: 3
Weights: [[0,1,0,1,1,1,1,1,0,1,1],[0,1,1,0,0,0,0,0,0,1,0],[1,1,0,1,1,1,1,0,1,1,1]]

Bundles: [[0,1,0],[0,1,0],[1,0,1],[1,0,1]]
PeriodID: 2
PolyDimension: 8
PolyID: 829880
PolyRank: 3
Weights: [[0,0,0,1,1,1,1,1,0,0,1],[0,1,1,0,0,0,0,0,0,1,0],[1,0,0,1,1,1,1,0,1,0,1]]

Bundles: [[1,1,1],[1,1,1],[1,1,1],[1,1,1]]
PeriodID: 2
PolyDimension: 8
PolyID: 829881
PolyRank: 3
Weights: [[0,0,0,1,1,1,1,0,0,0,1],[0,1,1,1,1,1,0,1,0,1,1],[1,1,1,1,1,1,0,0,1,1,1]]

Bundles: [[1,0,1],[1,1,1],[1,1,1],[1,1,1]]
PeriodID: 2
PolyDimension: 8
PolyID: 829921
PolyRank: 3
Weights: [[0,1,1,0,1,1,1,1,0,1,1],[0,1,1,1,0,0,0,0,0,1,0],[1,1,1,0,1,1,1,0,1,1,1]]

Bundles: [[0,1,0],[0,1,0],[0,1,0],[1,0,1]]
PeriodID: 2
PolyDimension: 8
PolyID: 829922
PolyRank: 3
Weights: [[0,0,0,0,1,1,1,1,0,0,1],[0,1,1,1,0,0,0,0,0,1,0],[1,0,0,0,1,1,1,0,1,0,1]]

Bundles: [[1,0,0],[1,0,0],[1,0,0],[1,0,0]]
PeriodID: 2
PolyDimension: 8
PolyID: 829924
PolyRank: 3
Weights: [[0,0,0,1,1,1,1,0,0,0,1],[0,1,1,0,0,0,0,1,0,1,0],[1,1,1,0,0,0,0,0,1,1,0]]

Bundles: [[1,1],[1,1],[1,1],[1,1]]
PeriodID: 2
PolyDimension: 8
PolyID: 829927
PolyRank: 2
Weights: [[0,1,1,1,1,1,1,1,0,1],[1,1,1,1,1,1,1,0,1,1]]

Bundles: [[0,0,1],[0,1,1],[0,1,1],[1,0,2]]
PeriodID: 2
PolyDimension: 8
PolyID: 829994
PolyRank: 3
Weights: [[0,0,0,0,0,0,0,1,0,1,0],[0,0,0,0,0,1,1,0,0,0,1],[1,1,1,1,1,0,0,0,1,2,1]]

Bundles: [[0,0,0,1,0],[0,0,1,0,1],[0,1,0,0,0],[1,0,0,0,3]]
PeriodID: 2
PolyDimension: 8
PolyID: 830008
PolyRank: 5
Weights: [[0,0,0,0,0,0,0,1,0,0,0,0,1],[0,0,0,0,0,0,1,0,0,0,0,1,0],[0,0,0,0,0,1,0,0,0,0,1,0,0],[0,0,0,0,1,0,0,0,0,1,0,0,0],[1,1,1,1,0,0,0,0,1,0,0,0,3]]

Bundles: [[0,0,0,1,0],[0,0,1,0,0],[0,1,0,0,1],[1,0,0,0,3]]
PeriodID: 2
PolyDimension: 8
PolyID: 830008
PolyRank: 5
Weights: [[0,0,0,0,0,0,0,1,0,0,0,0,1],[0,0,0,0,0,0,1,0,0,0,0,1,0],[0,0,0,0,0,1,0,0,0,0,1,0,0],[0,0,0,0,1,0,0,0,0,1,0,0,0],[1,1,1,1,0,0,0,0,1,0,0,0,3]]

Bundles: [[0,0,0,1,1],[0,0,1,0,0],[0,1,0,0,0],[1,0,0,0,3]]
PeriodID: 2
PolyDimension: 8
PolyID: 830008
PolyRank: 5
Weights: [[0,0,0,0,0,0,0,1,0,0,0,0,1],[0,0,0,0,0,0,1,0,0,0,0,1,0],[0,0,0,0,0,1,0,0,0,0,1,0,0],[0,0,0,0,1,0,0,0,0,1,0,0,0],[1,1,1,1,0,0,0,0,1,0,0,0,3]]

Bundles: [[0,0,1,0],[0,1,0,1],[1,0,0,3],[1,0,0,3]]
PeriodID: 2
PolyDimension: 8
PolyID: 830011
PolyRank: 4
Weights: [[0,0,0,0,0,0,1,1,0,0,0,1],[0,0,0,0,0,1,0,0,0,0,1,0],[0,0,0,0,1,0,0,0,0,1,0,0],[1,1,1,1,0,0,3,0,1,0,0,3]]

Bundles: [[0,0,1,1],[0,1,0,0],[1,0,0,3],[1,0,0,3]]
PeriodID: 2
PolyDimension: 8
PolyID: 830011
PolyRank: 4
Weights: [[0,0,0,0,0,0,1,1,0,0,0,1],[0,0,0,0,0,1,0,0,0,0,1,0],[0,0,0,0,1,0,0,0,0,1,0,0],[1,1,1,1,0,0,3,0,1,0,0,3]]

Bundles: [[0,0,1,0],[0,0,1,1],[0,1,0,0],[1,0,3,3]]
PeriodID: 2
PolyDimension: 8
PolyID: 830012
PolyRank: 4
Weights: [[0,0,0,0,0,0,0,1,0,0,1,0],[0,0,0,0,1,0,0,0,0,1,0,0],[1,1,1,0,0,1,1,0,1,0,3,1],[1,1,1,1,0,0,0,0,1,0,3,0]]

Bundles: [[0,0,1,1],[0,1,0,0],[0,1,0,0],[1,0,0,3]]
PeriodID: 2
PolyDimension: 8
PolyID: 830013
PolyRank: 4
Weights: [[0,0,0,0,0,0,0,1,0,0,1,0],[0,0,0,0,0,1,1,0,0,0,0,1],[0,0,0,0,1,0,0,0,0,1,0,0],[1,1,1,1,0,0,0,0,1,0,3,0]]

Bundles: [[0,0,1,0],[0,1,0,0],[0,1,0,1],[1,0,0,3]]
PeriodID: 2
PolyDimension: 8
PolyID: 830013
PolyRank: 4
Weights: [[0,0,0,0,0,0,0,1,0,0,1,0],[0,0,0,0,0,1,1,0,0,0,0,1],[0,0,0,0,1,0,0,0,0,1,0,0],[1,1,1,1,0,0,0,0,1,0,3,0]]

Bundles: [[0,1,1],[1,0,3],[1,0,3],[1,0,3]]
PeriodID: 2
PolyDimension: 8
PolyID: 830022
PolyRank: 3
Weights: [[0,0,0,0,0,1,1,1,0,0,1],[0,0,0,0,1,0,0,0,0,1,0],[1,1,1,1,0,3,3,0,1,0,3]]

Bundles: [[0,1,0],[0,1,0],[0,1,1],[1,3,3]]
PeriodID: 2
PolyDimension: 8
PolyID: 830033
PolyRank: 3
Weights: [[0,0,0,0,0,0,0,1,0,1,0],[1,1,1,0,1,1,1,0,1,3,1],[1,1,1,1,0,0,0,0,1,3,0]]

Bundles: [[0,1,0],[0,1,0],[0,1,1],[1,0,3]]
PeriodID: 2
PolyDimension: 8
PolyID: 830036
PolyRank: 3
Weights: [[0,0,0,0,0,0,0,1,0,1,0],[0,0,0,0,1,1,1,0,0,0,1],[1,1,1,1,0,0,0,0,1,3,0]]

Bundles: [[0,1,0],[0,1,1],[1,3,3],[1,3,3]]
PeriodID: 2
PolyDimension: 8
PolyID: 830041
PolyRank: 3
Weights: [[0,0,0,0,0,0,1,1,0,0,1],[1,1,1,0,1,1,3,0,1,1,3],[1,1,1,1,0,0,3,0,1,0,3]]

Bundles: [[0,1,0],[0,1,1],[1,0,3],[1,0,3]]
PeriodID: 2
PolyDimension: 8
PolyID: 830044
PolyRank: 3
Weights: [[0,0,0,0,0,0,1,1,0,0,1],[0,0,0,0,1,1,0,0,0,1,0],[1,1,1,1,0,0,3,0,1,0,3]]

Bundles: [[0,0,0,1,0],[0,0,1,0,1],[0,1,0,0,1],[1,0,0,0,2]]
PeriodID: 2
PolyDimension: 8
PolyID: 830062
PolyRank: 5
Weights: [[0,0,0,0,0,0,0,1,0,0,0,0,1],[0,0,0,0,0,0,1,0,0,0,0,1,0],[0,0,0,0,0,1,0,0,0,0,1,0,0],[0,0,0,0,1,0,0,0,0,1,0,0,0],[1,1,1,1,0,0,0,0,1,0,0,1,2]]

Bundles: [[0,0,0,1,1],[0,0,1,0,0],[0,1,0,0,1],[1,0,0,0,2]]
PeriodID: 2
PolyDimension: 8
PolyID: 830062
PolyRank: 5
Weights: [[0,0,0,0,0,0,0,1,0,0,0,0,1],[0,0,0,0,0,0,1,0,0,0,0,1,0],[0,0,0,0,0,1,0,0,0,0,1,0,0],[0,0,0,0,1,0,0,0,0,1,0,0,0],[1,1,1,1,0,0,0,0,1,0,0,1,2]]

Bundles: [[0,0,1,1],[0,1,0,2],[0,1,0,2],[1,0,0,1]]
PeriodID: 2
PolyDimension: 8
PolyID: 830069
PolyRank: 4
Weights: [[0,0,0,0,0,0,1,0,0,0,1,0],[0,0,0,0,0,1,0,1,0,0,0,1],[0,0,0,0,1,0,0,0,0,1,0,0],[1,1,1,1,0,2,0,0,1,0,1,2]]

Bundles: [[0,0,1,1],[0,1,0,1],[0,1,0,1],[1,0,0,2]]
PeriodID: 2
PolyDimension: 8
PolyID: 830072
PolyRank: 4
Weights: [[0,0,0,0,0,0,0,1,0,0,1,0],[0,0,0,0,0,1,1,0,0,0,0,1],[0,0,0,0,1,0,0,0,0,1,0,0],[1,1,1,1,0,1,0,0,1,0,2,1]]

Bundles: [[0,0,1,0],[0,0,1,1],[0,1,1,1],[1,0,2,2]]
PeriodID: 2
PolyDimension: 8
PolyID: 830088
PolyRank: 4
Weights: [[0,0,0,0,0,0,0,1,0,0,1,0],[0,0,0,0,0,0,1,0,0,1,0,0],[1,1,1,0,1,1,0,0,1,1,2,1],[1,1,1,1,0,0,0,0,1,1,2,0]]

Bundles: [[0,0,1,0],[0,0,1,1],[0,1,0,1],[1,0,0,2]]
PeriodID: 2
PolyDimension: 8
PolyID: 830089
PolyRank: 4
Weights: [[0,0,0,0,0,0,0,1,0,0,1,0],[0,0,0,0,0,0,1,0,0,1,0,0],[0,0,0,0,1,1,0,0,0,0,0,1],[1,1,1,1,0,0,0,0,1,1,2,0]]

Bundles: [[0,0,0,1,1],[0,0,1,0,1],[0,1,0,0,1],[1,0,0,0,1]]
PeriodID: 2
PolyDimension: 8
PolyID: 830125
PolyRank: 5
Weights: [[0,0,0,0,0,0,0,1,0,0,0,0,1],[0,0,0,0,0,0,1,0,0,0,0,1,0],[0,0,0,0,0,1,0,0,0,0,1,0,0],[0,0,0,0,1,0,0,0,0,1,0,0,0],[1,1,1,1,0,0,0,0,1,0,1,1,1]]

Bundles: [[0,0,1,0],[0,1,0,1],[1,0,0,1],[1,0,0,1]]
PeriodID: 2
PolyDimension: 8
PolyID: 830127
PolyRank: 4
Weights: [[0,0,0,0,0,0,1,1,0,0,0,1],[0,0,0,0,0,1,0,0,0,0,1,0],[0,0,0,0,1,0,0,0,0,1,0,0],[1,1,1,1,0,0,0,0,1,0,1,1]]

Bundles: [[0,1,1],[0,1,1],[0,1,1],[1,0,1]]
PeriodID: 2
PolyDimension: 8
PolyID: 830140
PolyRank: 3
Weights: [[0,0,0,0,0,1,0,0,0,1,0],[0,0,0,0,1,0,1,1,0,0,1],[1,1,1,1,1,0,0,0,1,1,1]]

Bundles: [[0,1,1],[0,1,1],[1,0,1],[1,0,1]]
PeriodID: 2
PolyDimension: 8
PolyID: 830151
PolyRank: 3
Weights: [[0,0,0,0,0,0,1,1,0,0,1],[0,0,0,0,1,1,0,0,0,1,0],[1,1,1,1,1,0,0,0,1,1,1]]

Bundles: [[0,0,0,1,0],[0,0,1,0,0],[0,1,0,0,0],[1,0,0,2,2]]
PeriodID: 2
PolyDimension: 8
PolyID: 830208
PolyRank: 5
Weights: [[0,0,0,0,0,0,0,1,0,0,0,1,0],[0,0,0,0,1,0,0,0,0,0,1,0,0],[0,0,0,1,0,0,0,0,0,1,0,0,0],[1,1,0,0,0,1,1,0,1,0,0,2,1],[1,1,1,0,0,0,0,0,1,0,0,2,0]]

Bundles: [[0,0,1,0],[0,0,1,0],[0,1,0,0],[1,0,2,2]]
PeriodID: 2
PolyDimension: 8
PolyID: 830226
PolyRank: 4
Weights: [[0,0,0,0,0,0,0,1,0,0,1,0],[0,0,0,1,0,0,0,0,0,1,0,0],[1,1,0,0,1,1,1,0,1,0,2,1],[1,1,1,0,0,0,0,0,1,0,2,0]]

Bundles: [[0,0,1,0],[0,1,0,0],[1,0,2,2],[1,0,2,2]]
PeriodID: 2
PolyDimension: 8
PolyID: 830239
PolyRank: 4
Weights: [[0,0,0,0,0,0,1,1,0,0,0,1],[0,0,0,1,0,0,0,0,0,1,0,0],[1,1,0,0,1,1,2,0,1,0,1,2],[1,1,1,0,0,0,2,0,1,0,0,2]]

Bundles: [[0,0,1,0],[0,1,0,0],[0,1,0,0],[1,0,2,2]]
PeriodID: 2
PolyDimension: 8
PolyID: 830256
PolyRank: 4
Weights: [[0,0,0,0,0,0,0,1,0,1,0,0],[0,0,0,0,0,1,1,0,0,0,0,1],[1,1,0,1,1,0,0,0,1,2,1,0],[1,1,1,0,0,0,0,0,1,2,0,0]]

Bundles: [[0,1,0],[0,1,0],[0,1,0],[1,2,2]]
PeriodID: 2
PolyDimension: 8
PolyID: 830279
PolyRank: 3
Weights: [[0,0,0,0,0,0,0,1,0,1,0],[1,1,0,1,1,1,1,0,1,2,1],[1,1,1,0,0,0,0,0,1,2,0]]

Bundles: [[0,1,0],[1,2,2],[1,2,2],[1,2,2]]
PeriodID: 2
PolyDimension: 8
PolyID: 830290
PolyRank: 3
Weights: [[0,0,0,0,0,1,1,1,0,0,1],[1,1,0,1,1,2,2,0,1,1,2],[1,1,1,0,0,2,2,0,1,0,2]]

Bundles: [[0,1,0],[0,1,0],[1,2,2],[1,2,2]]
PeriodID: 2
PolyDimension: 8
PolyID: 830299
PolyRank: 3
Weights: [[0,0,0,1,0,0,0,1,0,1,0],[1,1,0,2,1,1,1,0,1,2,1],[1,1,1,2,0,0,0,0,1,2,0]]

Bundles: [[0,0,0,1,0],[0,0,1,0,0],[0,1,0,1,1],[1,0,0,1,1]]
PeriodID: 2
PolyDimension: 8
PolyID: 830368
PolyRank: 5
Weights: [[0,0,0,0,0,0,0,1,0,0,0,1,0],[0,0,0,0,0,0,1,0,0,0,1,0,0],[0,0,0,1,0,0,0,0,0,1,0,0,0],[1,1,0,0,1,1,0,0,1,0,1,1,1],[1,1,1,0,0,0,0,0,1,0,1,1,0]]

Bundles: [[0,0,1,0],[0,0,1,0],[0,1,1,1],[1,0,1,1]]
PeriodID: 2
PolyDimension: 8
PolyID: 830400
PolyRank: 4
Weights: [[0,0,0,0,0,0,0,1,0,0,1,0],[0,0,0,0,0,0,1,0,0,1,0,0],[1,1,0,1,1,1,0,0,1,1,1,1],[1,1,1,0,0,0,0,0,1,1,1,0]]

Bundles: [[0,0,1,0],[0,1,1,1],[0,1,1,1],[1,0,1,1]]
PeriodID: 2
PolyDimension: 8
PolyID: 830405
PolyRank: 4
Weights: [[0,0,0,0,0,0,1,0,0,1,0,0],[0,0,0,0,0,1,0,1,0,0,0,1],[1,1,0,1,1,1,0,0,1,1,1,1],[1,1,1,0,0,1,0,0,1,1,0,1]]

Bundles: [[0,0,0,0,1],[0,0,0,1,0],[0,0,1,0,0],[1,1,0,0,1]]
PeriodID: 2
PolyDimension: 8
PolyID: 830510
PolyRank: 5
Weights: [[0,0,0,0,0,1,1,1,0,0,0,1,1],[0,0,0,0,1,0,0,0,0,0,0,1,0],[0,0,0,1,0,0,0,0,0,0,1,0,0],[0,0,1,0,0,0,0,0,0,1,0,0,0],[1,1,0,0,0,1,1,0,1,0,0,1,1]]

Bundles: [[0,0,0,0,1],[0,0,0,1,0],[0,0,1,0,0],[0,1,0,0,0]]
PeriodID: 2
PolyDimension: 8
PolyID: 830511
PolyRank: 5
Weights: [[0,0,0,0,0,1,1,1,0,0,0,0,1],[0,0,0,0,1,0,0,0,0,0,0,1,0],[0,0,0,1,0,0,0,0,0,0,1,0,0],[0,0,1,0,0,0,0,0,0,1,0,0,0],[1,1,0,0,0,1,1,0,1,0,0,0,1]]

Bundles: [[0,0,0,1],[0,0,1,0],[1,0,0,1],[2,1,0,2]]
PeriodID: 2
PolyDimension: 8
PolyID: 830520
PolyRank: 4
Weights: [[0,0,0,0,1,1,1,1,0,0,2,1],[0,0,0,1,0,0,0,0,0,0,1,0],[0,0,1,0,0,0,0,0,0,1,0,0],[1,1,0,0,1,1,1,0,1,0,2,1]]

Bundles: [[0,0,0,1],[1,0,0,1],[1,0,1,1],[1,1,0,1]]
PeriodID: 2
PolyDimension: 8
PolyID: 830521
PolyRank: 4
Weights: [[0,0,0,0,1,1,1,1,0,1,1,1],[0,0,0,1,0,0,0,0,0,0,1,0],[0,0,1,0,0,0,0,0,0,1,0,0],[1,1,0,0,1,1,1,0,1,1,1,1]]

Bundles: [[0,0,0,1],[0,0,1,0],[1,0,0,1],[1,1,0,1]]
PeriodID: 2
PolyDimension: 8
PolyID: 830522
PolyRank: 4
Weights: [[0,0,0,0,1,1,1,1,0,0,1,1],[0,0,0,1,0,0,0,0,0,0,1,0],[0,0,1,0,0,0,0,0,0,1,0,0],[1,1,0,0,1,1,1,0,1,0,1,1]]

Bundles: [[0,0,0,1],[0,0,1,0],[0,1,0,0],[1,0,0,1]]
PeriodID: 2
PolyDimension: 8
PolyID: 830523
PolyRank: 4
Weights: [[0,0,0,0,1,1,1,1,0,0,0,1],[0,0,0,1,0,0,0,0,0,0,1,0],[0,0,1,0,0,0,0,0,0,1,0,0],[1,1,0,0,1,1,1,0,1,0,0,1]]

Bundles: [[0,0,0,1],[0,0,1,0],[1,1,0,1],[1,1,0,1]]
PeriodID: 2
PolyDimension: 8
PolyID: 830556
PolyRank: 4
Weights: [[0,0,0,1,0,1,1,1,0,0,1,1],[0,0,0,1,1,0,0,0,0,0,1,0],[0,0,1,0,0,0,0,0,0,1,0,0],[1,1,0,1,0,1,1,0,1,0,1,1]]

Bundles: [[0,0,0,1],[0,1,0,0],[0,1,0,0],[1,0,1,1]]
PeriodID: 2
PolyDimension: 8
PolyID: 830557
PolyRank: 4
Weights: [[0,0,0,0,0,1,1,1,0,1,0,1],[0,0,0,1,1,0,0,0,0,0,1,0],[0,0,1,0,0,0,0,0,0,1,0,0],[1,1,0,0,0,1,1,0,1,1,0,1]]

Bundles: [[0,0,0,1],[0,0,1,0],[0,1,0,0],[0,1,0,0]]
PeriodID: 2
PolyDimension: 8
PolyID: 830558
PolyRank: 4
Weights: [[0,0,0,0,0,1,1,1,0,0,0,1],[0,0,0,1,1,0,0,0,0,0,1,0],[0,0,1,0,0,0,0,0,0,1,0,0],[1,1,0,0,0,1,1,0,1,0,0,1]]

Bundles: [[0,0,1],[1,0,1],[1,0,1],[3,1,3]]
PeriodID: 2
PolyDimension: 8
PolyID: 830562
PolyRank: 3
Weights: [[0,0,0,1,1,1,1,1,0,3,1],[0,0,1,0,0,0,0,0,0,1,0],[1,1,0,1,1,1,1,0,1,3,1]]

Bundles: [[0,0,1],[1,0,1],[1,0,1],[2,1,2]]
PeriodID: 2
PolyDimension: 8
PolyID: 830563
PolyRank: 3
Weights: [[0,0,0,1,1,1,1,1,0,2,1],[0,0,1,0,0,0,0,0,0,1,0],[1,1,0,1,1,1,1,0,1,2,1]]

Bundles: [[0,0,1],[1,0,1],[1,0,1],[1,1,1]]
PeriodID: 2
PolyDimension: 8
PolyID: 830564
PolyRank: 3
Weights: [[0,0,0,1,1,1,1,1,0,1,1],[0,0,1,0,0,0,0,0,0,1,0],[1,1,0,1,1,1,1,0,1,1,1]]

Bundles: [[0,0,1],[0,1,0],[1,0,1],[1,0,1]]
PeriodID: 2
PolyDimension: 8
PolyID: 830565
PolyRank: 3
Weights: [[0,0,0,1,1,1,1,1,0,0,1],[0,0,1,0,0,0,0,0,0,1,0],[1,1,0,1,1,1,1,0,1,0,1]]

Bundles: [[0,0,1],[0,1,1],[1,2,2],[1,2,2]]
PeriodID: 2
PolyDimension: 8
PolyID: 830615
PolyRank: 3
Weights: [[0,0,0,0,0,1,1,0,0,0,1],[0,0,1,1,1,2,0,1,0,1,2],[1,1,1,1,1,2,0,0,1,1,2]]

Bundles: [[0,0,1],[1,0,1],[1,1,1],[1,1,1]]
PeriodID: 2
PolyDimension: 8
PolyID: 830618
PolyRank: 3
Weights: [[0,0,1,0,1,1,1,1,0,1,1],[0,0,1,1,0,0,0,0,0,1,0],[1,1,1,0,1,1,1,0,1,1,1]]

Bundles: [[0,0,1],[0,1,0],[0,1,0],[1,0,1]]
PeriodID: 2
PolyDimension: 8
PolyID: 830619
PolyRank: 3
Weights: [[0,0,0,0,1,1,1,1,0,0,1],[0,0,1,1,0,0,0,0,0,1,0],[1,1,0,0,1,1,1,0,1,0,1]]

Bundles: [[0,0,1],[1,1,1],[1,1,1],[1,1,1]]
PeriodID: 2
PolyDimension: 8
PolyID: 830620
PolyRank: 3
Weights: [[0,0,0,0,1,1,1,0,0,0,1],[0,0,1,1,1,1,0,1,0,1,1],[1,1,1,1,1,1,0,0,1,1,1]]

Bundles: [[0,0,1],[0,1,0],[0,1,0],[0,1,0]]
PeriodID: 2
PolyDimension: 8
PolyID: 830633
PolyRank: 3
Weights: [[0,0,0,0,0,1,1,1,0,0,1],[0,0,1,1,1,0,0,0,0,1,0],[1,1,0,0,0,1,1,0,1,0,1]]

Bundles: [[0,1],[1,1],[1,1],[1,1]]
PeriodID: 2
PolyDimension: 8
PolyID: 830634
PolyRank: 2
Weights: [[0,0,1,1,1,1,1,1,0,1],[1,1,1,1,1,1,1,0,1,1]]

Bundles: [[0,0,0,1,0],[0,0,1,0,0],[1,0,0,0,1],[2,1,0,0,0]]
PeriodID: 2
PolyDimension: 8
PolyID: 830640
PolyRank: 5
Weights: [[0,0,0,0,1,1,1,1,0,0,0,2,1],[0,0,0,1,0,0,0,0,0,0,0,1,0],[0,0,1,0,0,0,0,0,0,0,1,0,0],[0,1,0,0,0,0,0,0,0,1,0,0,0],[1,0,0,0,0,0,0,0,1,0,0,0,0]]

Bundles: [[0,0,0,0,1],[0,0,0,1,0],[1,0,1,0,0],[2,1,0,0,0]]
PeriodID: 2
PolyDimension: 8
PolyID: 830640
PolyRank: 5
Weights: [[0,0,0,0,1,1,1,1,0,0,0,2,1],[0,0,0,1,0,0,0,0,0,0,0,1,0],[0,0,1,0,0,0,0,0,0,0,1,0,0],[0,1,0,0,0,0,0,0,0,1,0,0,0],[1,0,0,0,0,0,0,0,1,0,0,0,0]]

Bundles: [[0,0,0,0,1],[0,0,1,0,0],[1,0,0,1,0],[2,1,0,0,0]]
PeriodID: 2
PolyDimension: 8
PolyID: 830640
PolyRank: 5
Weights: [[0,0,0,0,1,1,1,1,0,0,0,2,1],[0,0,0,1,0,0,0,0,0,0,0,1,0],[0,0,1,0,0,0,0,0,0,0,1,0,0],[0,1,0,0,0,0,0,0,0,1,0,0,0],[1,0,0,0,0,0,0,0,1,0,0,0,0]]

Bundles: [[0,0,0,1,0],[1,0,0,0,1],[1,0,1,0,0],[1,1,0,0,0]]
PeriodID: 2
PolyDimension: 8
PolyID: 830641
PolyRank: 5
Weights: [[0,0,0,0,1,1,1,1,0,0,1,1,1],[0,0,0,1,0,0,0,0,0,0,0,1,0],[0,0,1,0,0,0,0,0,0,0,1,0,0],[0,1,0,0,0,0,0,0,0,1,0,0,0],[1,0,0,0,0,0,0,0,1,0,0,0,0]]

Bundles: [[0,0,0,0,1],[1,0,0,1,0],[1,0,1,0,0],[1,1,0,0,0]]
PeriodID: 2
PolyDimension: 8
PolyID: 830641
PolyRank: 5
Weights: [[0,0,0,0,1,1,1,1,0,0,1,1,1],[0,0,0,1,0,0,0,0,0,0,0,1,0],[0,0,1,0,0,0,0,0,0,0,1,0,0],[0,1,0,0,0,0,0,0,0,1,0,0,0],[1,0,0,0,0,0,0,0,1,0,0,0,0]]

Bundles: [[0,0,0,1,0],[0,0,1,0,0],[1,0,0,0,1],[1,1,0,0,0]]
PeriodID: 2
PolyDimension: 8
PolyID: 830642
PolyRank: 5
Weights: [[0,0,0,0,1,1,1,1,0,0,0,1,1],[0,0,0,1,0,0,0,0,0,0,0,1,0],[0,0,1,0,0,0,0,0,0,0,1,0,0],[0,1,0,0,0,0,0,0,0,1,0,0,0],[1,0,0,0,0,0,0,0,1,0,0,0,0]]

Bundles: [[0,0,0,0,1],[0,0,1,0,0],[1,0,0,1,0],[1,1,0,0,0]]
PeriodID: 2
PolyDimension: 8
PolyID: 830642
PolyRank: 5
Weights: [[0,0,0,0,1,1,1,1,0,0,0,1,1],[0,0,0,1,0,0,0,0,0,0,0,1,0],[0,0,1,0,0,0,0,0,0,0,1,0,0],[0,1,0,0,0,0,0,0,0,1,0,0,0],[1,0,0,0,0,0,0,0,1,0,0,0,0]]

Bundles: [[0,0,0,0,1],[0,0,0,1,0],[1,0,1,0,0],[1,1,0,0,0]]
PeriodID: 2
PolyDimension: 8
PolyID: 830642
PolyRank: 5
Weights: [[0,0,0,0,1,1,1,1,0,0,0,1,1],[0,0,0,1,0,0,0,0,0,0,0,1,0],[0,0,1,0,0,0,0,0,0,0,1,0,0],[0,1,0,0,0,0,0,0,0,1,0,0,0],[1,0,0,0,0,0,0,0,1,0,0,0,0]]

Bundles: [[0,0,0,0,1],[0,0,0,1,0],[0,0,1,0,0],[1,1,0,0,0]]
PeriodID: 2
PolyDimension: 8
PolyID: 830643
PolyRank: 5
Weights: [[0,0,0,0,1,1,1,1,0,0,0,0,1],[0,0,0,1,0,0,0,0,0,0,0,1,0],[0,0,1,0,0,0,0,0,0,0,1,0,0],[0,1,0,0,0,0,0,0,0,1,0,0,0],[1,0,0,0,0,0,0,0,1,0,0,0,0]]

Bundles: [[0,0,0,0,1],[0,0,0,1,0],[0,1,0,0,0],[1,0,1,0,0]]
PeriodID: 2
PolyDimension: 8
PolyID: 830643
PolyRank: 5
Weights: [[0,0,0,0,1,1,1,1,0,0,0,0,1],[0,0,0,1,0,0,0,0,0,0,0,1,0],[0,0,1,0,0,0,0,0,0,0,1,0,0],[0,1,0,0,0,0,0,0,0,1,0,0,0],[1,0,0,0,0,0,0,0,1,0,0,0,0]]

Bundles: [[0,0,0,0,1],[0,0,1,0,0],[0,1,0,0,0],[1,0,0,1,0]]
PeriodID: 2
PolyDimension: 8
PolyID: 830643
PolyRank: 5
Weights: [[0,0,0,0,1,1,1,1,0,0,0,0,1],[0,0,0,1,0,0,0,0,0,0,0,1,0],[0,0,1,0,0,0,0,0,0,0,1,0,0],[0,1,0,0,0,0,0,0,0,1,0,0,0],[1,0,0,0,0,0,0,0,1,0,0,0,0]]

Bundles: [[0,0,0,1,0],[0,0,1,0,0],[0,1,0,0,0],[1,0,0,0,1]]
PeriodID: 2
PolyDimension: 8
PolyID: 830643
PolyRank: 5
Weights: [[0,0,0,0,1,1,1,1,0,0,0,0,1],[0,0,0,1,0,0,0,0,0,0,0,1,0],[0,0,1,0,0,0,0,0,0,0,1,0,0],[0,1,0,0,0,0,0,0,0,1,0,0,0],[1,0,0,0,0,0,0,0,1,0,0,0,0]]

Bundles: [[0,0,0,1],[1,0,0,0],[1,0,1,0],[3,1,0,0]]
PeriodID: 2
PolyDimension: 8
PolyID: 830648
PolyRank: 4
Weights: [[0,0,0,1,1,1,1,1,0,0,3,1],[0,0,1,0,0,0,0,0,0,0,1,0],[0,1,0,0,0,0,0,0,0,1,0,0],[1,0,0,0,0,0,0,0,1,0,0,0]]

Bundles: [[0,0,1,0],[1,0,0,0],[1,0,0,1],[3,1,0,0]]
PeriodID: 2
PolyDimension: 8
PolyID: 830648
PolyRank: 4
Weights: [[0,0,0,1,1,1,1,1,0,0,3,1],[0,0,1,0,0,0,0,0,0,0,1,0],[0,1,0,0,0,0,0,0,0,1,0,0],[1,0,0,0,0,0,0,0,1,0,0,0]]

Bundles: [[1,0,0,0],[1,0,0,1],[1,0,1,0],[2,1,0,0]]
PeriodID: 2
PolyDimension: 8
PolyID: 830649
PolyRank: 4
Weights: [[0,0,0,1,1,1,1,1,0,1,2,1],[0,0,1,0,0,0,0,0,0,0,1,0],[0,1,0,0,0,0,0,0,0,1,0,0],[1,0,0,0,0,0,0,0,1,0,0,0]]

Bundles: [[0,0,0,1],[1,0,0,0],[1,0,1,0],[2,1,0,0]]
PeriodID: 2
PolyDimension: 8
PolyID: 830651
PolyRank: 4
Weights: [[0,0,0,1,1,1,1,1,0,0,2,1],[0,0,1,0,0,0,0,0,0,0,1,0],[0,1,0,0,0,0,0,0,0,1,0,0],[1,0,0,0,0,0,0,0,1,0,0,0]]

Bundles: [[0,0,1,0],[1,0,0,0],[1,0,0,1],[2,1,0,0]]
PeriodID: 2
PolyDimension: 8
PolyID: 830651
PolyRank: 4
Weights: [[0,0,0,1,1,1,1,1,0,0,2,1],[0,0,1,0,0,0,0,0,0,0,1,0],[0,1,0,0,0,0,0,0,0,1,0,0],[1,0,0,0,0,0,0,0,1,0,0,0]]

Bundles: [[1,0,0,0],[1,0,0,1],[1,0,1,0],[1,1,0,0]]
PeriodID: 2
PolyDimension: 8
PolyID: 830652
PolyRank: 4
Weights: [[0,0,0,1,1,1,1,1,0,1,1,1],[0,0,1,0,0,0,0,0,0,0,1,0],[0,1,0,0,0,0,0,0,0,1,0,0],[1,0,0,0,0,0,0,0,1,0,0,0]]

Bundles: [[0,0,0,1],[1,0,0,0],[1,0,1,0],[1,1,0,0]]
PeriodID: 2
PolyDimension: 8
PolyID: 830653
PolyRank: 4
Weights: [[0,0,0,1,1,1,1,1,0,0,1,1],[0,0,1,0,0,0,0,0,0,0,1,0],[0,1,0,0,0,0,0,0,0,1,0,0],[1,0,0,0,0,0,0,0,1,0,0,0]]

Bundles: [[0,0,1,0],[1,0,0,0],[1,0,0,1],[1,1,0,0]]
PeriodID: 2
PolyDimension: 8
PolyID: 830653
PolyRank: 4
Weights: [[0,0,0,1,1,1,1,1,0,0,1,1],[0,0,1,0,0,0,0,0,0,0,1,0],[0,1,0,0,0,0,0,0,0,1,0,0],[1,0,0,0,0,0,0,0,1,0,0,0]]

Bundles: [[0,0,0,1],[0,1,0,0],[1,0,0,0],[1,0,1,0]]
PeriodID: 2
PolyDimension: 8
PolyID: 830654
PolyRank: 4
Weights: [[0,0,0,1,1,1,1,1,0,0,0,1],[0,0,1,0,0,0,0,0,0,0,1,0],[0,1,0,0,0,0,0,0,0,1,0,0],[1,0,0,0,0,0,0,0,1,0,0,0]]

Bundles: [[0,0,1,0],[0,1,0,0],[1,0,0,0],[1,0,0,1]]
PeriodID: 2
PolyDimension: 8
PolyID: 830654
PolyRank: 4
Weights: [[0,0,0,1,1,1,1,1,0,0,0,1],[0,0,1,0,0,0,0,0,0,0,1,0],[0,1,0,0,0,0,0,0,0,1,0,0],[1,0,0,0,0,0,0,0,1,0,0,0]]

Bundles: [[0,0,0,1],[0,0,1,0],[1,0,0,0],[1,1,0,0]]
PeriodID: 2
PolyDimension: 8
PolyID: 830654
PolyRank: 4
Weights: [[0,0,0,1,1,1,1,1,0,0,0,1],[0,0,1,0,0,0,0,0,0,0,1,0],[0,1,0,0,0,0,0,0,0,1,0,0],[1,0,0,0,0,0,0,0,1,0,0,0]]

Bundles: [[0,0,0,1],[0,1,1,0],[1,2,0,0],[1,2,0,0]]
PeriodID: 2
PolyDimension: 8
PolyID: 830663
PolyRank: 4
Weights: [[0,0,0,0,0,0,1,1,0,0,0,1],[0,0,1,1,1,1,2,0,0,0,1,2],[0,1,0,0,0,0,0,0,0,1,0,0],[1,0,0,0,0,0,0,0,1,0,0,0]]

Bundles: [[0,0,1,0],[0,1,0,1],[1,2,0,0],[1,2,0,0]]
PeriodID: 2
PolyDimension: 8
PolyID: 830663
PolyRank: 4
Weights: [[0,0,0,0,0,0,1,1,0,0,0,1],[0,0,1,1,1,1,2,0,0,0,1,2],[0,1,0,0,0,0,0,0,0,1,0,0],[1,0,0,0,0,0,0,0,1,0,0,0]]

Bundles: [[0,0,0,1],[0,0,1,0],[1,1,0,0],[1,1,0,0]]
PeriodID: 2
PolyDimension: 8
PolyID: 830664
PolyRank: 4
Weights: [[0,0,0,0,0,0,1,1,0,0,0,1],[0,0,1,1,1,1,0,0,0,0,1,1],[0,1,0,0,0,0,0,0,0,1,0,0],[1,0,0,0,0,0,0,0,1,0,0,0]]

Bundles: [[0,0,0,1],[0,1,0,0],[0,1,0,0],[1,1,1,0]]
PeriodID: 2
PolyDimension: 8
PolyID: 830665
PolyRank: 4
Weights: [[0,0,0,0,0,1,1,1,0,1,0,1],[0,0,1,1,1,1,1,0,0,1,1,1],[0,1,0,0,0,0,0,0,0,1,0,0],[1,0,0,0,0,0,0,0,1,0,0,0]]

Bundles: [[0,0,0,1],[0,0,1,0],[0,1,0,0],[0,1,0,0]]
PeriodID: 2
PolyDimension: 8
PolyID: 830666
PolyRank: 4
Weights: [[0,0,0,0,0,1,1,1,0,0,0,1],[0,0,1,1,1,1,1,0,0,0,1,1],[0,1,0,0,0,0,0,0,0,1,0,0],[1,0,0,0,0,0,0,0,1,0,0,0]]

Bundles: [[1,0,0,1],[1,0,1,0],[1,1,0,0],[1,1,0,0]]
PeriodID: 2
PolyDimension: 8
PolyID: 830668
PolyRank: 4
Weights: [[0,0,1,0,1,1,1,1,0,1,1,1],[0,0,1,1,0,0,0,0,0,0,1,0],[0,1,0,0,0,0,0,0,0,1,0,0],[1,0,0,0,0,0,0,0,1,0,0,0]]

Bundles: [[0,0,0,1],[0,1,0,0],[1,1,0,0],[2,0,1,0]]
PeriodID: 2
PolyDimension: 8
PolyID: 830669
PolyRank: 4
Weights: [[0,0,0,0,1,1,1,1,0,2,0,1],[0,0,1,1,0,0,0,0,0,0,1,0],[0,1,0,0,0,0,0,0,0,1,0,0],[1,0,0,0,0,0,0,0,1,0,0,0]]

Bundles: [[0,1,0,0],[0,1,0,0],[1,0,0,1],[2,0,1,0]]
PeriodID: 2
PolyDimension: 8
PolyID: 830669
PolyRank: 4
Weights: [[0,0,0,0,1,1,1,1,0,2,0,1],[0,0,1,1,0,0,0,0,0,0,1,0],[0,1,0,0,0,0,0,0,0,1,0,0],[1,0,0,0,0,0,0,0,1,0,0,0]]

Bundles: [[0,1,0,0],[1,0,0,1],[1,0,1,0],[1,1,0,0]]
PeriodID: 2
PolyDimension: 8
PolyID: 830670
PolyRank: 4
Weights: [[0,0,0,0,1,1,1,1,1,1,0,1],[0,0,1,1,0,0,0,0,0,0,1,0],[0,1,0,0,0,0,0,0,0,1,0,0],[1,0,0,0,0,0,0,0,1,0,0,0]]

Bundles: [[0,0,0,1],[1,0,1,0],[1,1,0,0],[1,1,0,0]]
PeriodID: 2
PolyDimension: 8
PolyID: 830671
PolyRank: 4
Weights: [[0,0,1,0,1,1,1,1,0,0,1,1],[0,0,1,1,0,0,0,0,0,0,1,0],[0,1,0,0,0,0,0,0,0,1,0,0],[1,0,0,0,0,0,0,0,1,0,0,0]]

Bundles: [[0,0,1,0],[1,0,0,1],[1,1,0,0],[1,1,0,0]]
PeriodID: 2
PolyDimension: 8
PolyID: 830671
PolyRank: 4
Weights: [[0,0,1,0,1,1,1,1,0,0,1,1],[0,0,1,1,0,0,0,0,0,0,1,0],[0,1,0,0,0,0,0,0,0,1,0,0],[1,0,0,0,0,0,0,0,1,0,0,0]]

Bundles: [[0,0,0,1],[0,1,0,0],[1,0,1,0],[1,1,0,0]]
PeriodID: 2
PolyDimension: 8
PolyID: 830672
PolyRank: 4
Weights: [[0,0,0,0,1,1,1,1,0,1,0,1],[0,0,1,1,0,0,0,0,0,0,1,0],[0,1,0,0,0,0,0,0,0,1,0,0],[1,0,0,0,0,0,0,0,1,0,0,0]]

Bundles: [[0,1,0,0],[0,1,0,0],[1,0,0,1],[1,0,1,0]]
PeriodID: 2
PolyDimension: 8
PolyID: 830672
PolyRank: 4
Weights: [[0,0,0,0,1,1,1,1,0,1,0,1],[0,0,1,1,0,0,0,0,0,0,1,0],[0,1,0,0,0,0,0,0,0,1,0,0],[1,0,0,0,0,0,0,0,1,0,0,0]]

Bundles: [[0,0,0,1],[0,0,1,0],[0,1,0,0],[1,1,0,0]]
PeriodID: 2
PolyDimension: 8
PolyID: 830673
PolyRank: 4
Weights: [[0,0,0,0,1,1,1,1,0,0,0,1],[0,0,1,1,0,0,0,0,0,0,1,0],[0,1,0,0,0,0,0,0,0,1,0,0],[1,0,0,0,0,0,0,0,1,0,0,0]]

Bundles: [[0,0,0,1],[0,1,0,0],[0,1,0,0],[1,0,1,0]]
PeriodID: 2
PolyDimension: 8
PolyID: 830673
PolyRank: 4
Weights: [[0,0,0,0,1,1,1,1,0,0,0,1],[0,0,1,1,0,0,0,0,0,0,1,0],[0,1,0,0,0,0,0,0,0,1,0,0],[1,0,0,0,0,0,0,0,1,0,0,0]]

Bundles: [[0,0,1,0],[0,1,0,0],[0,1,0,0],[1,0,0,1]]
PeriodID: 2
PolyDimension: 8
PolyID: 830673
PolyRank: 4
Weights: [[0,0,0,0,1,1,1,1,0,0,0,1],[0,0,1,1,0,0,0,0,0,0,1,0],[0,1,0,0,0,0,0,0,0,1,0,0],[1,0,0,0,0,0,0,0,1,0,0,0]]

Bundles: [[1,0,0],[1,0,0],[1,0,1],[3,1,0]]
PeriodID: 2
PolyDimension: 8
PolyID: 830683
PolyRank: 3
Weights: [[0,0,1,1,1,1,1,1,0,3,1],[0,1,0,0,0,0,0,0,0,1,0],[1,0,0,0,0,0,0,0,1,0,0]]

Bundles: [[1,0,0],[1,0,0],[1,0,1],[2,1,0]]
PeriodID: 2
PolyDimension: 8
PolyID: 830685
PolyRank: 3
Weights: [[0,0,1,1,1,1,1,1,0,2,1],[0,1,0,0,0,0,0,0,0,1,0],[1,0,0,0,0,0,0,0,1,0,0]]

Bundles: [[1,0,0],[1,0,0],[1,0,1],[1,1,0]]
PeriodID: 2
PolyDimension: 8
PolyID: 830687
PolyRank: 3
Weights: [[0,0,1,1,1,1,1,1,0,1,1],[0,1,0,0,0,0,0,0,0,1,0],[1,0,0,0,0,0,0,0,1,0,0]]

Bundles: [[0,0,1],[1,0,0],[1,0,0],[1,1,0]]
PeriodID: 2
PolyDimension: 8
PolyID: 830688
PolyRank: 3
Weights: [[0,0,1,1,1,1,1,1,0,0,1],[0,1,0,0,0,0,0,0,0,1,0],[1,0,0,0,0,0,0,0,1,0,0]]

Bundles: [[0,1,0],[1,0,0],[1,0,0],[1,0,1]]
PeriodID: 2
PolyDimension: 8
PolyID: 830688
PolyRank: 3
Weights: [[0,0,1,1,1,1,1,1,0,0,1],[0,1,0,0,0,0,0,0,0,1,0],[1,0,0,0,0,0,0,0,1,0,0]]

Bundles: [[0,1,0],[0,1,1],[1,3,0],[1,3,0]]
PeriodID: 2
PolyDimension: 8
PolyID: 830702
PolyRank: 3
Weights: [[0,0,0,0,0,0,1,1,0,0,1],[0,1,1,1,1,1,3,0,0,1,3],[1,0,0,0,0,0,0,0,1,0,0]]

Bundles: [[0,1,1],[1,2,0],[1,2,0],[1,2,0]]
PeriodID: 2
PolyDimension: 8
PolyID: 830705
PolyRank: 3
Weights: [[0,0,0,0,0,1,1,1,0,0,1],[0,1,1,1,1,2,2,0,0,1,2],[1,0,0,0,0,0,0,0,1,0,0]]

Bundles: [[0,0,1],[1,1,0],[1,1,0],[1,1,0]]
PeriodID: 2
PolyDimension: 8
PolyID: 830707
PolyRank: 3
Weights: [[0,0,0,0,0,1,1,1,0,0,1],[0,1,1,1,1,1,0,0,0,1,1],[1,0,0,0,0,0,0,0,1,0,0]]

Bundles: [[0,1,0],[0,1,0],[1,1,0],[2,2,1]]
PeriodID: 2
PolyDimension: 8
PolyID: 830709
PolyRank: 3
Weights: [[0,0,0,0,1,1,1,1,2,0,1],[0,1,1,1,1,1,1,0,2,1,1],[1,0,0,0,0,0,0,0,1,0,0]]

Bundles: [[0,1,0],[0,1,0],[1,1,0],[1,1,1]]
PeriodID: 2
PolyDimension: 8
PolyID: 830710
PolyRank: 3
Weights: [[0,0,0,0,1,1,1,1,1,0,1],[0,1,1,1,1,1,1,0,1,1,1],[1,0,0,0,0,0,0,0,1,0,0]]

Bundles: [[0,0,1],[0,1,0],[0,1,0],[1,1,0]]
PeriodID: 2
PolyDimension: 8
PolyID: 830711
PolyRank: 3
Weights: [[0,0,0,0,1,1,1,1,0,0,1],[0,1,1,1,1,1,1,0,0,1,1],[1,0,0,0,0,0,0,0,1,0,0]]

Bundles: [[1,0,0],[1,0,1],[1,1,0],[1,1,0]]
PeriodID: 2
PolyDimension: 8
PolyID: 830715
PolyRank: 3
Weights: [[0,0,0,1,1,1,1,1,1,1,1],[0,1,1,0,0,0,0,0,0,1,0],[1,0,0,0,0,0,0,0,1,0,0]]

Bundles: [[0,1,0],[1,0,0],[1,1,0],[3,0,1]]
PeriodID: 2
PolyDimension: 8
PolyID: 830717
PolyRank: 3
Weights: [[0,0,0,1,1,1,1,1,3,0,1],[0,1,1,0,0,0,0,0,0,1,0],[1,0,0,0,0,0,0,0,1,0,0]]

Bundles: [[0,1,0],[0,1,1],[1,2,0],[1,2,0]]
PeriodID: 2
PolyDimension: 8
PolyID: 830718
PolyRank: 3
Weights: [[0,1,1,0,0,0,0,0,0,1,0],[0,2,0,1,1,1,1,1,0,2,1],[1,0,0,0,0,0,0,0,1,0,0]]

Bundles: [[0,0,1],[1,0,0],[1,1,0],[1,1,0]]
PeriodID: 2
PolyDimension: 8
PolyID: 830719
PolyRank: 3
Weights: [[0,0,0,1,1,1,1,1,0,1,1],[0,1,1,0,0,0,0,0,0,1,0],[1,0,0,0,0,0,0,0,1,0,0]]

Bundles: [[0,1,0],[1,0,0],[1,1,0],[2,0,1]]
PeriodID: 2
PolyDimension: 8
PolyID: 830721
PolyRank: 3
Weights: [[0,0,0,1,1,1,1,1,2,0,1],[0,1,1,0,0,0,0,0,0,1,0],[1,0,0,0,0,0,0,0,1,0,0]]

Bundles: [[1,0,0],[1,0,1],[1,1,0],[1,1,0]]
PeriodID: 2
PolyDimension: 8
PolyID: 830722
PolyRank: 3
Weights: [[0,1,0,1,1,1,1,1,0,1,1],[0,1,1,0,0,0,0,0,0,1,0],[1,0,0,0,0,0,0,0,1,0,0]]

Bundles: [[0,1,0],[1,0,0],[1,0,1],[1,1,0]]
PeriodID: 2
PolyDimension: 8
PolyID: 830723
PolyRank: 3
Weights: [[0,0,0,1,1,1,1,1,1,0,1],[0,1,1,0,0,0,0,0,0,1,0],[1,0,0,0,0,0,0,0,1,0,0]]

Bundles: [[0,1,0],[0,1,0],[1,0,0],[1,0,1]]
PeriodID: 2
PolyDimension: 8
PolyID: 830724
PolyRank: 3
Weights: [[0,0,0,1,1,1,1,1,0,0,1],[0,1,1,0,0,0,0,0,0,1,0],[1,0,0,0,0,0,0,0,1,0,0]]

Bundles: [[0,0,1],[0,1,0],[1,0,0],[1,1,0]]
PeriodID: 2
PolyDimension: 8
PolyID: 830724
PolyRank: 3
Weights: [[0,0,0,1,1,1,1,1,0,0,1],[0,1,1,0,0,0,0,0,0,1,0],[1,0,0,0,0,0,0,0,1,0,0]]

Bundles: [[1,0,0],[1,0,0],[1,0,0],[1,1,1]]
PeriodID: 2
PolyDimension: 8
PolyID: 830729
PolyRank: 3
Weights: [[0,1,1,0,1,1,1,1,1,1,1],[0,1,1,1,0,0,0,0,1,1,0],[1,0,0,0,0,0,0,0,1,0,0]]

Bundles: [[0,2,1],[1,0,0],[1,0,0],[1,1,0]]
PeriodID: 2
PolyDimension: 8
PolyID: 830735
PolyRank: 3
Weights: [[0,0,0,0,0,1,1,1,0,0,1],[0,1,1,1,1,0,0,0,2,1,0],[1,0,0,0,0,0,0,0,1,0,0]]

Bundles: [[0,1,1],[1,1,0],[1,1,0],[1,1,0]]
PeriodID: 2
PolyDimension: 8
PolyID: 830741
PolyRank: 3
Weights: [[0,0,0,0,0,1,1,1,0,0,1],[0,1,1,1,1,1,1,0,0,1,1],[1,0,0,0,0,0,0,0,1,0,0]]

Bundles: [[0,0,1],[0,1,0],[0,1,0],[0,1,0]]
PeriodID: 2
PolyDimension: 8
PolyID: 830741
PolyRank: 3
Weights: [[0,0,0,0,0,1,1,1,0,0,1],[0,1,1,1,1,1,1,0,0,1,1],[1,0,0,0,0,0,0,0,1,0,0]]

Bundles: [[0,1,0],[0,1,0],[1,0,1],[1,1,0]]
PeriodID: 2
PolyDimension: 8
PolyID: 830742
PolyRank: 3
Weights: [[0,0,0,0,1,1,1,1,1,0,1],[0,1,1,1,0,0,0,0,0,1,0],[1,0,0,0,0,0,0,0,1,0,0]]

Bundles: [[0,0,1],[0,1,0],[0,1,0],[1,1,0]]
PeriodID: 2
PolyDimension: 8
PolyID: 830743
PolyRank: 3
Weights: [[0,0,0,0,1,1,1,1,0,0,1],[0,1,1,1,0,0,0,0,0,1,0],[1,0,0,0,0,0,0,0,1,0,0]]

Bundles: [[0,1,0],[0,1,0],[0,1,0],[1,0,1]]
PeriodID: 2
PolyDimension: 8
PolyID: 830743
PolyRank: 3
Weights: [[0,0,0,0,1,1,1,1,0,0,1],[0,1,1,1,0,0,0,0,0,1,0],[1,0,0,0,0,0,0,0,1,0,0]]

Bundles: [[1,0],[1,0],[1,0],[1,1]]
PeriodID: 2
PolyDimension: 8
PolyID: 830748
PolyRank: 2
Weights: [[0,1,1,1,1,1,1,1,0,1],[1,0,0,0,0,0,0,0,1,0]]

Bundles: [[0,1,0],[0,1,1],[1,0,2],[1,0,2]]
PeriodID: 2
PolyDimension: 8
PolyID: 830755
PolyRank: 3
Weights: [[0,0,0,0,0,0,1,1,0,0,1],[0,0,0,0,1,1,0,0,0,1,0],[1,1,1,1,0,0,2,0,1,0,2]]

Bundles: [[0,1,0],[0,1,0],[1,0,1],[1,0,1]]
PeriodID: 2
PolyDimension: 8
PolyID: 830758
PolyRank: 3
Weights: [[0,0,0,0,0,0,1,1,0,0,1],[0,0,0,0,1,1,0,0,0,1,0],[1,1,1,1,0,0,0,0,1,0,1]]

Bundles: [[1,1],[1,1],[1,1],[1,1]]
PeriodID: 2
PolyDimension: 8
PolyID: 830760
PolyRank: 2
Weights: [[0,0,0,0,1,1,1,1,0,1],[1,1,1,1,1,1,0,0,1,1]]

Bundles: [[0,0,1],[0,0,1],[1,1,1],[1,1,1]]
PeriodID: 2
PolyDimension: 8
PolyID: 830763
PolyRank: 3
Weights: [[0,0,0,1,0,1,1,1,0,1,1],[0,0,0,1,1,0,0,0,0,1,0],[1,1,1,1,0,1,1,0,1,1,1]]

Bundles: [[0,0,1],[0,0,1],[0,1,0],[0,1,0]]
PeriodID: 2
PolyDimension: 8
PolyID: 830764
PolyRank: 3
Weights: [[0,0,0,0,0,1,1,1,0,0,1],[0,0,0,1,1,0,0,0,0,1,0],[1,1,1,0,0,1,1,0,1,0,1]]

Bundles: [[0,1],[0,1],[1,1],[1,1]]
PeriodID: 2
PolyDimension: 8
PolyID: 830766
PolyRank: 2
Weights: [[0,0,0,1,1,1,1,1,0,1],[1,1,1,1,1,1,1,0,1,1]]

Bundles: [[0,0,1],[1,0,1],[1,1,0],[1,1,0]]
PeriodID: 2
PolyDimension: 8
PolyID: 830768
PolyRank: 3
Weights: [[0,0,1,0,1,1,1,1,0,1,1],[0,0,1,1,0,0,0,0,0,1,0],[1,1,0,0,0,0,0,0,1,0,0]]

Bundles: [[0,0,1],[0,0,1],[0,1,0],[1,1,0]]
PeriodID: 2
PolyDimension: 8
PolyID: 830769
PolyRank: 3
Weights: [[0,0,0,0,1,1,1,1,0,0,1],[0,0,1,1,0,0,0,0,0,1,0],[1,1,0,0,0,0,0,0,1,0,0]]

Bundles: [[0,0,1],[0,1,0],[0,1,0],[1,0,1]]
PeriodID: 2
PolyDimension: 8
PolyID: 830769
PolyRank: 3
Weights: [[0,0,0,0,1,1,1,1,0,0,1],[0,0,1,1,0,0,0,0,0,1,0],[1,1,0,0,0,0,0,0,1,0,0]]

Bundles: [[1,0],[1,0],[1,1],[1,1]]
PeriodID: 2
PolyDimension: 8
PolyID: 830774
PolyRank: 2
Weights: [[0,0,1,1,1,1,1,1,1,1],[1,1,0,0,0,0,0,0,1,0]]

Bundles: [[0,1],[1,0],[1,0],[1,1]]
PeriodID: 2
PolyDimension: 8
PolyID: 830776
PolyRank: 2
Weights: [[0,0,1,1,1,1,1,1,0,1],[1,1,0,0,0,0,0,0,1,0]]

Bundles: [[0,1],[1,1],[1,1],[1,1]]
PeriodID: 2
PolyDimension: 8
PolyID: 830778
PolyRank: 2
Weights: [[0,0,0,0,0,1,1,1,0,1],[1,1,1,1,1,1,0,0,1,1]]

Bundles: [[0,1],[0,1],[0,1],[1,1]]
PeriodID: 2
PolyDimension: 8
PolyID: 830779
PolyRank: 2
Weights: [[0,0,0,0,1,1,1,1,0,1],[1,1,1,1,1,1,1,0,1,1]]

Bundles: [[1,0],[1,0],[1,0],[1,0]]
PeriodID: 2
PolyDimension: 8
PolyID: 830780
PolyRank: 2
Weights: [[1,1,0,1,1,1,1,1,1,1],[1,1,1,0,0,0,0,0,1,0]]

Bundles: [[0,1],[0,1],[1,0],[1,1]]
PeriodID: 2
PolyDimension: 8
PolyID: 830781
PolyRank: 2
Weights: [[0,0,0,1,1,1,1,1,0,1],[1,1,1,0,0,0,0,0,1,0]]

Bundles: [[0,1],[0,1],[0,1],[1,1]]
PeriodID: 2
PolyDimension: 8
PolyID: 830782
PolyRank: 2
Weights: [[0,0,0,0,1,1,1,1,0,1],[1,1,1,1,0,0,0,0,1,0]]

Bundles: [[1,0],[1,0],[1,0],[1,1]]
PeriodID: 2
PolyDimension: 8
PolyID: 830782
PolyRank: 2
Weights: [[0,0,0,0,1,1,1,1,0,1],[1,1,1,1,0,0,0,0,1,0]]

Bundles: [[0,1,1],[1,3,3]]
PeriodID: 2
PolyDimension: 6
PolyID: 8446
PolyRank: 3
Weights: [[0,0,0,0,1,0,0,0,1],[0,1,1,1,0,1,0,1,3],[1,1,1,1,0,0,1,1,3]]

Bundles: [[0,1,0,0],[1,0,2,2]]
PeriodID: 2
PolyDimension: 6
PolyID: 8476
PolyRank: 4
Weights: [[0,0,0,0,1,0,0,0,0,1],[0,0,0,1,0,0,0,0,1,0],[0,1,1,0,0,1,0,1,0,2],[1,1,1,0,0,0,1,1,0,2]]

Bundles: [[1,2,2],[1,2,2]]
PeriodID: 2
PolyDimension: 6
PolyID: 8478
PolyRank: 3
Weights: [[0,0,0,1,1,0,0,0,1],[0,1,1,2,0,1,0,1,2],[1,1,1,2,0,0,1,1,2]]

Bundles: [[0,1,1,1],[1,0,1,1]]
PeriodID: 2
PolyDimension: 6
PolyID: 8479
PolyRank: 4
Weights: [[0,0,0,0,1,0,0,0,0,1],[0,0,0,1,0,0,0,0,1,0],[0,1,1,0,0,1,0,1,1,1],[1,1,1,0,0,0,1,1,1,1]]

Bundles: [[0,0,1,0],[1,1,0,1]]
PeriodID: 2
PolyDimension: 6
PolyID: 8489
PolyRank: 4
Weights: [[0,0,0,1,1,1,0,0,1,1],[0,0,1,0,0,0,0,0,1,0],[0,1,0,0,0,0,0,1,0,0],[1,0,0,1,1,0,1,0,1,1]]

Bundles: [[0,0,1,0],[0,1,0,0]]
PeriodID: 2
PolyDimension: 6
PolyID: 8490
PolyRank: 4
Weights: [[0,0,0,1,1,1,0,0,0,1],[0,0,1,0,0,0,0,0,1,0],[0,1,0,0,0,0,0,1,0,0],[1,0,0,1,1,0,1,0,0,1]]

Bundles: [[1,0,1],[2,1,2]]
PeriodID: 2
PolyDimension: 6
PolyID: 8512
PolyRank: 3
Weights: [[0,0,1,1,1,1,0,2,1],[0,1,0,0,0,0,0,1,0],[1,0,1,1,1,0,1,2,1]]

Bundles: [[1,0,1],[1,1,1]]
PeriodID: 2
PolyDimension: 6
PolyID: 8513
PolyRank: 3
Weights: [[0,0,1,1,1,1,0,1,1],[0,1,0,0,0,0,0,1,0],[1,0,1,1,1,0,1,1,1]]

Bundles: [[0,1,0],[1,0,1]]
PeriodID: 2
PolyDimension: 6
PolyID: 8514
PolyRank: 3
Weights: [[0,0,1,1,1,1,0,0,1],[0,1,0,0,0,0,0,1,0],[1,0,1,1,1,0,1,0,1]]

Bundles: [[1,1,1],[1,1,1]]
PeriodID: 2
PolyDimension: 6
PolyID: 8559
PolyRank: 3
Weights: [[0,1,0,1,1,1,0,1,1],[0,1,1,0,0,0,0,1,0],[1,1,0,1,1,0,1,1,1]]

Bundles: [[0,1,0],[0,1,0]]
PeriodID: 2
PolyDimension: 6
PolyID: 8560
PolyRank: 3
Weights: [[0,0,0,1,1,1,0,0,1],[0,1,1,0,0,0,0,1,0],[1,0,0,1,1,0,1,0,1]]

Bundles: [[1,1],[1,1]]
PeriodID: 2
PolyDimension: 6
PolyID: 8565
PolyRank: 2
Weights: [[0,1,1,1,1,1,0,1],[1,1,1,1,1,0,1,1]]

Bundles: [[0,1,1],[1,0,3]]
PeriodID: 2
PolyDimension: 6
PolyID: 8567
PolyRank: 3
Weights: [[0,0,0,0,0,1,0,0,1],[0,0,0,0,1,0,0,1,0],[1,1,1,1,0,0,1,0,3]]

Bundles: [[0,1,0],[1,2,2]]
PeriodID: 2
PolyDimension: 6
PolyID: 8578
PolyRank: 3
Weights: [[0,0,0,0,0,1,0,1,0],[1,1,0,1,1,0,1,2,1],[1,1,1,0,0,0,1,2,0]]

Bundles: [[0,0,1],[1,1,1]]
PeriodID: 2
PolyDimension: 6
PolyID: 8602
PolyRank: 3
Weights: [[0,0,0,1,1,1,0,1,1],[0,0,1,0,0,0,0,1,0],[1,1,0,1,1,0,1,1,1]]

Bundles: [[0,0,1],[0,1,0]]
PeriodID: 2
PolyDimension: 6
PolyID: 8603
PolyRank: 3
Weights: [[0,0,0,1,1,1,0,0,1],[0,0,1,0,0,0,0,1,0],[1,1,0,1,1,0,1,0,1]]

Bundles: [[0,1],[1,1]]
PeriodID: 2
PolyDimension: 6
PolyID: 8610
PolyRank: 2
Weights: [[0,0,1,1,1,1,0,1],[1,1,1,1,1,0,1,1]]

Bundles: [[1,0,1],[2,1,0]]
PeriodID: 2
PolyDimension: 6
PolyID: 8616
PolyRank: 3
Weights: [[0,0,1,1,1,1,0,2,1],[0,1,0,0,0,0,0,1,0],[1,0,0,0,0,0,1,0,0]]

Bundles: [[1,0,1],[1,1,0]]
PeriodID: 2
PolyDimension: 6
PolyID: 8618
PolyRank: 3
Weights: [[0,0,1,1,1,1,0,1,1],[0,1,0,0,0,0,0,1,0],[1,0,0,0,0,0,1,0,0]]

Bundles: [[0,0,1],[1,1,0]]
PeriodID: 2
PolyDimension: 6
PolyID: 8619
PolyRank: 3
Weights: [[0,0,1,1,1,1,0,0,1],[0,1,0,0,0,0,0,1,0],[1,0,0,0,0,0,1,0,0]]

Bundles: [[0,1,0],[1,0,1]]
PeriodID: 2
PolyDimension: 6
PolyID: 8619
PolyRank: 3
Weights: [[0,0,1,1,1,1,0,0,1],[0,1,0,0,0,0,0,1,0],[1,0,0,0,0,0,1,0,0]]

Bundles: [[1,0],[1,1]]
PeriodID: 2
PolyDimension: 6
PolyID: 8627
PolyRank: 2
Weights: [[0,1,1,1,1,1,0,1],[1,0,0,0,0,0,1,0]]

Bundles: [[1,1],[1,1]]
PeriodID: 2
PolyDimension: 6
PolyID: 8629
PolyRank: 2
Weights: [[0,0,0,0,1,1,0,1],[1,1,1,1,0,0,1,1]]

Bundles: [[0,1],[0,1]]
PeriodID: 2
PolyDimension: 6
PolyID: 8630
PolyRank: 2
Weights: [[0,0,0,1,1,1,0,1],[1,1,1,1,1,0,1,1]]

Bundles: [[0,1],[1,1]]
PeriodID: 2
PolyDimension: 6
PolyID: 8633
PolyRank: 2
Weights: [[0,0,1,1,1,1,0,1],[1,1,0,0,0,0,1,0]]

Bundles: [[1,2,2]]
PeriodID: 2
PolyDimension: 5
PolyID: 963
PolyRank: 3
Weights: [[0,0,0,1,0,0,0,1],[0,1,1,0,1,0,1,2],[1,1,1,0,0,1,1,2]]

Bundles: [[1,1,1]]
PeriodID: 2
PolyDimension: 5
PolyID: 972
PolyRank: 3
Weights: [[0,0,1,1,1,0,1,1],[0,1,0,0,0,0,1,0],[1,0,1,1,0,1,1,1]]

Bundles: [[0,1,0]]
PeriodID: 2
PolyDimension: 5
PolyID: 973
PolyRank: 3
Weights: [[0,0,1,1,1,0,0,1],[0,1,0,0,0,0,1,0],[1,0,1,1,0,1,0,1]]

Bundles: [[1,1]]
PeriodID: 2
PolyDimension: 5
PolyID: 989
PolyRank: 2
Weights: [[0,1,1,1,1,0,1],[1,1,1,1,0,1,1]]

Bundles: [[0,1,1],[0,1,1],[1,0,2]]
PeriodID: 2
PolyDimension: 7
PolyID: 9951
PolyRank: 3
Weights: [[0,0,0,0,0,0,1,0,1,0],[0,0,0,0,1,1,0,0,0,1],[1,1,1,1,0,0,0,1,2,1]]

Bundles: [[2]]
PeriodID: 3
PolyDimension: 5
PolyID: 1013
PolyRank: 1
Weights: [[1,1,1,1,1,1]]

Bundles: [[0,0,1],[2,0,0],[3,1,0]]
PeriodID: 3
PolyDimension: 7
PolyID: 80848
PolyRank: 3
Weights: [[0,0,1,1,1,1,1,0,3,1],[0,1,0,0,0,0,0,0,1,0],[1,0,0,0,0,0,0,1,0,0]]

Bundles: [[1,0,1],[2,0,0],[2,1,0]]
PeriodID: 3
PolyDimension: 7
PolyID: 80849
PolyRank: 3
Weights: [[0,0,1,1,1,1,1,1,2,1],[0,1,0,0,0,0,0,0,1,0],[1,0,0,0,0,0,0,1,0,0]]

Bundles: [[0,0,1],[2,0,0],[2,1,0]]
PeriodID: 3
PolyDimension: 7
PolyID: 80850
PolyRank: 3
Weights: [[0,0,1,1,1,1,1,0,2,1],[0,1,0,0,0,0,0,0,1,0],[1,0,0,0,0,0,0,1,0,0]]

Bundles: [[1,0,1],[1,1,0],[2,0,0]]
PeriodID: 3
PolyDimension: 7
PolyID: 80851
PolyRank: 3
Weights: [[0,0,1,1,1,1,1,1,1,1],[0,1,0,0,0,0,0,0,1,0],[1,0,0,0,0,0,0,1,0,0]]

Bundles: [[0,0,1],[1,1,0],[2,0,0]]
PeriodID: 3
PolyDimension: 7
PolyID: 80852
PolyRank: 3
Weights: [[0,0,1,1,1,1,1,0,1,1],[0,1,0,0,0,0,0,0,1,0],[1,0,0,0,0,0,0,1,0,0]]

Bundles: [[0,0,1],[0,1,0],[2,0,0]]
PeriodID: 3
PolyDimension: 7
PolyID: 80853
PolyRank: 3
Weights: [[0,0,1,1,1,1,1,0,0,1],[0,1,0,0,0,0,0,0,1,0],[1,0,0,0,0,0,0,1,0,0]]

Bundles: [[1,0],[2,0],[3,1]]
PeriodID: 3
PolyDimension: 7
PolyID: 80874
PolyRank: 2
Weights: [[0,1,1,1,1,1,1,3,1],[1,0,0,0,0,0,0,1,0]]

Bundles: [[1,0],[2,0],[2,1]]
PeriodID: 3
PolyDimension: 7
PolyID: 80875
PolyRank: 2
Weights: [[0,1,1,1,1,1,1,2,1],[1,0,0,0,0,0,0,1,0]]

Bundles: [[1,0],[1,1],[2,0]]
PeriodID: 3
PolyDimension: 7
PolyID: 80876
PolyRank: 2
Weights: [[0,1,1,1,1,1,1,1,1],[1,0,0,0,0,0,0,1,0]]

Bundles: [[0,1],[1,0],[2,0]]
PeriodID: 3
PolyDimension: 7
PolyID: 80877
PolyRank: 2
Weights: [[0,1,1,1,1,1,1,0,1],[1,0,0,0,0,0,0,1,0]]

Bundles: [[0,2],[1,3],[1,3]]
PeriodID: 3
PolyDimension: 7
PolyID: 80878
PolyRank: 2
Weights: [[0,0,0,0,0,1,1,0,1],[1,1,1,1,1,3,0,1,3]]

Bundles: [[0,2],[1,2],[1,2]]
PeriodID: 3
PolyDimension: 7
PolyID: 80885
PolyRank: 2
Weights: [[1,1,0,0,0,0,0,1,0],[2,0,1,1,1,1,1,2,1]]

Bundles: [[1,1],[1,1],[2,0]]
PeriodID: 3
PolyDimension: 7
PolyID: 80887
PolyRank: 2
Weights: [[1,0,1,1,1,1,1,1,1],[1,1,0,0,0,0,0,1,0]]

Bundles: [[0,1],[0,1],[2,0]]
PeriodID: 3
PolyDimension: 7
PolyID: 80888
PolyRank: 2
Weights: [[0,0,1,1,1,1,1,0,1],[1,1,0,0,0,0,0,1,0]]

Bundles: [[1],[1],[2]]
PeriodID: 3
PolyDimension: 7
PolyID: 80891
PolyRank: 1
Weights: [[1,1,1,1,1,1,1,1]]

Bundles: [[0,0,0,1],[0,0,1,0],[2,0,0,0],[3,1,0,0]]
PeriodID: 3
PolyDimension: 8
PolyID: 830648
PolyRank: 4
Weights: [[0,0,0,1,1,1,1,1,0,0,3,1],[0,0,1,0,0,0,0,0,0,0,1,0],[0,1,0,0,0,0,0,0,0,1,0,0],[1,0,0,0,0,0,0,0,1,0,0,0]]

Bundles: [[0,0,0,1],[1,0,1,0],[2,0,0,0],[2,1,0,0]]
PeriodID: 3
PolyDimension: 8
PolyID: 830649
PolyRank: 4
Weights: [[0,0,0,1,1,1,1,1,0,1,2,1],[0,0,1,0,0,0,0,0,0,0,1,0],[0,1,0,0,0,0,0,0,0,1,0,0],[1,0,0,0,0,0,0,0,1,0,0,0]]

Bundles: [[1,0,0,1],[1,0,1,0],[1,1,0,0],[2,0,0,0]]
PeriodID: 3
PolyDimension: 8
PolyID: 830650
PolyRank: 4
Weights: [[0,0,0,1,1,1,1,1,1,1,1,1],[0,0,1,0,0,0,0,0,0,0,1,0],[0,1,0,0,0,0,0,0,0,1,0,0],[1,0,0,0,0,0,0,0,1,0,0,0]]

Bundles: [[0,0,0,1],[0,0,1,0],[2,0,0,0],[2,1,0,0]]
PeriodID: 3
PolyDimension: 8
PolyID: 830651
PolyRank: 4
Weights: [[0,0,0,1,1,1,1,1,0,0,2,1],[0,0,1,0,0,0,0,0,0,0,1,0],[0,1,0,0,0,0,0,0,0,1,0,0],[1,0,0,0,0,0,0,0,1,0,0,0]]

Bundles: [[0,0,0,1],[1,0,1,0],[1,1,0,0],[2,0,0,0]]
PeriodID: 3
PolyDimension: 8
PolyID: 830652
PolyRank: 4
Weights: [[0,0,0,1,1,1,1,1,0,1,1,1],[0,0,1,0,0,0,0,0,0,0,1,0],[0,1,0,0,0,0,0,0,0,1,0,0],[1,0,0,0,0,0,0,0,1,0,0,0]]

Bundles: [[0,0,0,1],[0,0,1,0],[1,1,0,0],[2,0,0,0]]
PeriodID: 3
PolyDimension: 8
PolyID: 830653
PolyRank: 4
Weights: [[0,0,0,1,1,1,1,1,0,0,1,1],[0,0,1,0,0,0,0,0,0,0,1,0],[0,1,0,0,0,0,0,0,0,1,0,0],[1,0,0,0,0,0,0,0,1,0,0,0]]

Bundles: [[0,0,0,1],[0,0,1,0],[0,1,0,0],[2,0,0,0]]
PeriodID: 3
PolyDimension: 8
PolyID: 830654
PolyRank: 4
Weights: [[0,0,0,1,1,1,1,1,0,0,0,1],[0,0,1,0,0,0,0,0,0,0,1,0],[0,1,0,0,0,0,0,0,0,1,0,0],[1,0,0,0,0,0,0,0,1,0,0,0]]

Bundles: [[0,0,1],[1,0,0],[2,0,0],[3,1,0]]
PeriodID: 3
PolyDimension: 8
PolyID: 830683
PolyRank: 3
Weights: [[0,0,1,1,1,1,1,1,0,3,1],[0,1,0,0,0,0,0,0,0,1,0],[1,0,0,0,0,0,0,0,1,0,0]]

Bundles: [[1,0,0],[1,0,1],[2,0,0],[2,1,0]]
PeriodID: 3
PolyDimension: 8
PolyID: 830684
PolyRank: 3
Weights: [[0,0,1,1,1,1,1,1,1,2,1],[0,1,0,0,0,0,0,0,0,1,0],[1,0,0,0,0,0,0,0,1,0,0]]

Bundles: [[0,0,1],[1,0,0],[2,0,0],[2,1,0]]
PeriodID: 3
PolyDimension: 8
PolyID: 830685
PolyRank: 3
Weights: [[0,0,1,1,1,1,1,1,0,2,1],[0,1,0,0,0,0,0,0,0,1,0],[1,0,0,0,0,0,0,0,1,0,0]]

Bundles: [[1,0,0],[1,0,1],[1,1,0],[2,0,0]]
PeriodID: 3
PolyDimension: 8
PolyID: 830686
PolyRank: 3
Weights: [[0,0,1,1,1,1,1,1,1,1,1],[0,1,0,0,0,0,0,0,0,1,0],[1,0,0,0,0,0,0,0,1,0,0]]

Bundles: [[0,0,1],[1,0,0],[1,1,0],[2,0,0]]
PeriodID: 3
PolyDimension: 8
PolyID: 830687
PolyRank: 3
Weights: [[0,0,1,1,1,1,1,1,0,1,1],[0,1,0,0,0,0,0,0,0,1,0],[1,0,0,0,0,0,0,0,1,0,0]]

Bundles: [[0,0,1],[0,1,0],[1,0,0],[2,0,0]]
PeriodID: 3
PolyDimension: 8
PolyID: 830688
PolyRank: 3
Weights: [[0,0,1,1,1,1,1,1,0,0,1],[0,1,0,0,0,0,0,0,0,1,0],[1,0,0,0,0,0,0,0,1,0,0]]

Bundles: [[0,0,1],[0,2,0],[1,3,0],[1,3,0]]
PeriodID: 3
PolyDimension: 8
PolyID: 830702
PolyRank: 3
Weights: [[0,0,0,0,0,0,1,1,0,0,1],[0,1,1,1,1,1,3,0,0,1,3],[1,0,0,0,0,0,0,0,1,0,0]]

Bundles: [[0,1,1],[0,2,0],[1,2,0],[1,2,0]]
PeriodID: 3
PolyDimension: 8
PolyID: 830714
PolyRank: 3
Weights: [[0,1,1,0,0,0,0,0,0,1,0],[0,2,0,1,1,1,1,1,1,2,1],[1,0,0,0,0,0,0,0,1,0,0]]

Bundles: [[1,1,0],[1,1,0],[2,0,0],[2,0,1]]
PeriodID: 3
PolyDimension: 8
PolyID: 830716
PolyRank: 3
Weights: [[0,1,0,1,1,1,1,1,2,1,1],[0,1,1,0,0,0,0,0,0,1,0],[1,0,0,0,0,0,0,0,1,0,0]]

Bundles: [[0,1,0],[0,1,0],[2,0,0],[3,0,1]]
PeriodID: 3
PolyDimension: 8
PolyID: 830717
PolyRank: 3
Weights: [[0,0,0,1,1,1,1,1,3,0,1],[0,1,1,0,0,0,0,0,0,1,0],[1,0,0,0,0,0,0,0,1,0,0]]

Bundles: [[0,0,1],[0,2,0],[1,2,0],[1,2,0]]
PeriodID: 3
PolyDimension: 8
PolyID: 830718
PolyRank: 3
Weights: [[0,1,1,0,0,0,0,0,0,1,0],[0,2,0,1,1,1,1,1,0,2,1],[1,0,0,0,0,0,0,0,1,0,0]]

Bundles: [[1,0,1],[1,1,0],[1,1,0],[2,0,0]]
PeriodID: 3
PolyDimension: 8
PolyID: 830720
PolyRank: 3
Weights: [[0,1,0,1,1,1,1,1,1,1,1],[0,1,1,0,0,0,0,0,0,1,0],[1,0,0,0,0,0,0,0,1,0,0]]

Bundles: [[0,1,0],[0,1,0],[2,0,0],[2,0,1]]
PeriodID: 3
PolyDimension: 8
PolyID: 830721
PolyRank: 3
Weights: [[0,0,0,1,1,1,1,1,2,0,1],[0,1,1,0,0,0,0,0,0,1,0],[1,0,0,0,0,0,0,0,1,0,0]]

Bundles: [[0,0,1],[1,1,0],[1,1,0],[2,0,0]]
PeriodID: 3
PolyDimension: 8
PolyID: 830722
PolyRank: 3
Weights: [[0,1,0,1,1,1,1,1,0,1,1],[0,1,1,0,0,0,0,0,0,1,0],[1,0,0,0,0,0,0,0,1,0,0]]

Bundles: [[0,1,0],[0,1,0],[1,0,1],[2,0,0]]
PeriodID: 3
PolyDimension: 8
PolyID: 830723
PolyRank: 3
Weights: [[0,0,0,1,1,1,1,1,1,0,1],[0,1,1,0,0,0,0,0,0,1,0],[1,0,0,0,0,0,0,0,1,0,0]]

Bundles: [[0,0,1],[0,1,0],[0,1,0],[2,0,0]]
PeriodID: 3
PolyDimension: 8
PolyID: 830724
PolyRank: 3
Weights: [[0,0,0,1,1,1,1,1,0,0,1],[0,1,1,0,0,0,0,0,0,1,0],[1,0,0,0,0,0,0,0,1,0,0]]

Bundles: [[1,0],[1,0],[2,0],[3,1]]
PeriodID: 3
PolyDimension: 8
PolyID: 830745
PolyRank: 2
Weights: [[0,1,1,1,1,1,1,1,3,1],[1,0,0,0,0,0,0,0,1,0]]

Bundles: [[1,0],[1,0],[2,0],[2,1]]
PeriodID: 3
PolyDimension: 8
PolyID: 830746
PolyRank: 2
Weights: [[0,1,1,1,1,1,1,1,2,1],[1,0,0,0,0,0,0,0,1,0]]

Bundles: [[1,0],[1,0],[1,1],[2,0]]
PeriodID: 3
PolyDimension: 8
PolyID: 830747
PolyRank: 2
Weights: [[0,1,1,1,1,1,1,1,1,1],[1,0,0,0,0,0,0,0,1,0]]

Bundles: [[0,1],[1,0],[1,0],[2,0]]
PeriodID: 3
PolyDimension: 8
PolyID: 830748
PolyRank: 2
Weights: [[0,1,1,1,1,1,1,1,0,1],[1,0,0,0,0,0,0,0,1,0]]

Bundles: [[0,2],[1,3],[1,3],[1,3]]
PeriodID: 3
PolyDimension: 8
PolyID: 830752
PolyRank: 2
Weights: [[0,0,0,0,0,1,1,1,0,1],[1,1,1,1,1,3,3,0,1,3]]

Bundles: [[0,1],[0,2],[1,3],[1,3]]
PeriodID: 3
PolyDimension: 8
PolyID: 830771
PolyRank: 2
Weights: [[1,1,0,0,0,0,0,0,1,0],[3,0,1,1,1,1,1,1,3,1]]

Bundles: [[0,1],[0,2],[1,2],[1,2]]
PeriodID: 3
PolyDimension: 8
PolyID: 830773
PolyRank: 2
Weights: [[1,1,0,0,0,0,0,0,1,0],[2,0,1,1,1,1,1,1,2,1]]

Bundles: [[1,0],[1,1],[1,1],[2,0]]
PeriodID: 3
PolyDimension: 8
PolyID: 830775
PolyRank: 2
Weights: [[1,0,1,1,1,1,1,1,1,1],[1,1,0,0,0,0,0,0,1,0]]

Bundles: [[0,1],[0,1],[1,0],[2,0]]
PeriodID: 3
PolyDimension: 8
PolyID: 830776
PolyRank: 2
Weights: [[0,0,1,1,1,1,1,1,0,1],[1,1,0,0,0,0,0,0,1,0]]

Bundles: [[0,2],[1,2],[1,2],[1,2]]
PeriodID: 3
PolyDimension: 8
PolyID: 830777
PolyRank: 2
Weights: [[0,0,0,0,0,1,1,1,0,1],[1,1,1,1,1,2,2,0,1,2]]

Bundles: [[1,1],[1,1],[1,1],[2,0]]
PeriodID: 3
PolyDimension: 8
PolyID: 830780
PolyRank: 2
Weights: [[1,1,0,1,1,1,1,1,1,1],[1,1,1,0,0,0,0,0,1,0]]

Bundles: [[0,1],[0,1],[0,1],[2,0]]
PeriodID: 3
PolyDimension: 8
PolyID: 830781
PolyRank: 2
Weights: [[0,0,0,1,1,1,1,1,0,1],[1,1,1,0,0,0,0,0,1,0]]

Bundles: [[1],[1],[1],[2]]
PeriodID: 3
PolyDimension: 8
PolyID: 830783
PolyRank: 1
Weights: [[1,1,1,1,1,1,1,1,1]]

Bundles: [[2,0],[3,1]]
PeriodID: 3
PolyDimension: 6
PolyID: 8624
PolyRank: 2
Weights: [[0,1,1,1,1,1,3,1],[1,0,0,0,0,0,1,0]]

Bundles: [[2,0],[2,1]]
PeriodID: 3
PolyDimension: 6
PolyID: 8625
PolyRank: 2
Weights: [[0,1,1,1,1,1,2,1],[1,0,0,0,0,0,1,0]]

Bundles: [[1,1],[2,0]]
PeriodID: 3
PolyDimension: 6
PolyID: 8626
PolyRank: 2
Weights: [[0,1,1,1,1,1,1,1],[1,0,0,0,0,0,1,0]]

Bundles: [[0,1],[2,0]]
PeriodID: 3
PolyDimension: 6
PolyID: 8627
PolyRank: 2
Weights: [[0,1,1,1,1,1,0,1],[1,0,0,0,0,0,1,0]]

Bundles: [[1],[2]]
PeriodID: 3
PolyDimension: 6
PolyID: 8635
PolyRank: 1
Weights: [[1,1,1,1,1,1,1]]

Bundles: [[2,1]]
PeriodID: 4
PolyDimension: 5
PolyID: 1009
PolyRank: 2
Weights: [[0,1,1,1,1,1,1],[1,0,0,0,0,1,0]]

Bundles: [[0,0,1,0],[0,1,0,1],[1,0,0,2],[1,0,0,2]]
PeriodID: 4
PolyDimension: 8
PolyID: 103021
PolyRank: 4
Weights: [[0,0,0,0,0,0,1,1,0,0,0,1],[0,0,0,0,0,1,0,0,0,0,1,0],[0,0,0,0,1,0,0,0,0,1,0,0],[1,1,1,1,0,0,1,0,1,0,1,2]]

Bundles: [[0,1,2],[0,1,2],[0,1,2],[1,0,1]]
PeriodID: 4
PolyDimension: 8
PolyID: 103154
PolyRank: 3
Weights: [[0,0,0,0,0,1,0,0,0,1,0],[0,0,0,0,1,0,1,1,0,0,1],[1,1,1,1,2,0,1,0,1,1,2]]

Bundles: [[0,1,1],[0,1,1],[1,0,2],[1,0,2]]
PeriodID: 4
PolyDimension: 8
PolyID: 103241
PolyRank: 3
Weights: [[0,0,0,0,0,0,1,1,0,0,1],[0,0,0,0,1,1,0,0,0,1,0],[1,1,1,1,1,0,1,0,1,1,2]]

Bundles: [[0,0,1,0],[0,1,0,2],[1,0,0,2]]
PeriodID: 4
PolyDimension: 7
PolyID: 80686
PolyRank: 4
Weights: [[0,0,0,0,0,0,1,0,0,0,1],[0,0,0,0,0,1,0,0,0,1,0],[0,0,0,0,1,0,0,0,1,0,0],[1,1,1,1,0,0,0,1,0,1,2]]

Bundles: [[0,1,0],[1,0,2],[1,0,2]]
PeriodID: 4
PolyDimension: 7
PolyID: 80689
PolyRank: 3
Weights: [[0,0,0,0,0,1,1,0,0,1],[0,0,0,0,1,0,0,0,1,0],[1,1,1,1,0,1,0,1,0,2]]

Bundles: [[0,1,2],[0,1,2],[1,0,2]]
PeriodID: 4
PolyDimension: 7
PolyID: 80692
PolyRank: 3
Weights: [[0,0,0,0,0,1,0,0,1,0],[0,0,0,0,1,0,1,0,0,1],[1,1,1,1,2,0,0,1,1,2]]

Bundles: [[0,1,1],[0,1,2],[1,0,2]]
PeriodID: 4
PolyDimension: 7
PolyID: 80694
PolyRank: 3
Weights: [[0,0,0,0,0,0,1,0,1,0],[0,0,0,0,1,1,0,0,0,1],[1,1,1,1,1,0,0,1,2,1]]

Bundles: [[1,2],[1,2],[1,2]]
PeriodID: 4
PolyDimension: 7
PolyID: 80698
PolyRank: 2
Weights: [[0,0,0,0,1,1,1,0,1],[1,1,1,1,2,1,0,1,2]]

Bundles: [[0,0,1,2],[0,1,0,1],[1,0,0,1]]
PeriodID: 4
PolyDimension: 7
PolyID: 80700
PolyRank: 4
Weights: [[0,0,0,0,0,0,1,0,0,0,1],[0,0,0,0,0,1,0,0,0,1,0],[0,0,0,0,1,0,0,0,1,0,0],[1,1,1,1,0,0,0,1,1,1,1]]

Bundles: [[0,0,1,1],[0,1,0,2],[1,0,0,1]]
PeriodID: 4
PolyDimension: 7
PolyID: 80700
PolyRank: 4
Weights: [[0,0,0,0,0,0,1,0,0,0,1],[0,0,0,0,0,1,0,0,0,1,0],[0,0,0,0,1,0,0,0,1,0,0],[1,1,1,1,0,0,0,1,1,1,1]]

Bundles: [[0,0,1,1],[0,1,0,1],[1,0,0,2]]
PeriodID: 4
PolyDimension: 7
PolyID: 80700
PolyRank: 4
Weights: [[0,0,0,0,0,0,1,0,0,0,1],[0,0,0,0,0,1,0,0,0,1,0],[0,0,0,0,1,0,0,0,1,0,0],[1,1,1,1,0,0,0,1,1,1,1]]

Bundles: [[0,0,0,1],[1,0,1,0],[2,1,0,0]]
PeriodID: 4
PolyDimension: 7
PolyID: 80841
PolyRank: 4
Weights: [[0,0,0,1,1,1,1,0,1,1,1],[0,0,1,0,0,0,0,0,0,1,0],[0,1,0,0,0,0,0,0,1,0,0],[1,0,0,0,0,0,0,1,0,0,0]]

Bundles: [[0,0,0,1],[1,1,0,0],[2,0,1,0]]
PeriodID: 4
PolyDimension: 7
PolyID: 80841
PolyRank: 4
Weights: [[0,0,0,1,1,1,1,0,1,1,1],[0,0,1,0,0,0,0,0,0,1,0],[0,1,0,0,0,0,0,0,1,0,0],[1,0,0,0,0,0,0,1,0,0,0]]

Bundles: [[0,0,0,1],[0,0,1,0],[2,1,0,0]]
PeriodID: 4
PolyDimension: 7
PolyID: 80842
PolyRank: 4
Weights: [[0,0,0,1,1,1,1,0,0,1,1],[0,0,1,0,0,0,0,0,0,1,0],[0,1,0,0,0,0,0,0,1,0,0],[1,0,0,0,0,0,0,1,0,0,0]]

Bundles: [[1,0,0],[2,0,1],[2,1,0]]
PeriodID: 4
PolyDimension: 7
PolyID: 80849
PolyRank: 3
Weights: [[0,0,1,1,1,1,1,1,2,1],[0,1,0,0,0,0,0,0,1,0],[1,0,0,0,0,0,0,1,0,0]]

Bundles: [[1,0,0],[1,1,0],[2,0,1]]
PeriodID: 4
PolyDimension: 7
PolyID: 80851
PolyRank: 3
Weights: [[0,0,1,1,1,1,1,1,1,1],[0,1,0,0,0,0,0,0,1,0],[1,0,0,0,0,0,0,1,0,0]]

Bundles: [[1,0,0],[1,0,1],[2,1,0]]
PeriodID: 4
PolyDimension: 7
PolyID: 80851
PolyRank: 3
Weights: [[0,0,1,1,1,1,1,1,1,1],[0,1,0,0,0,0,0,0,1,0],[1,0,0,0,0,0,0,1,0,0]]

Bundles: [[0,0,1],[1,0,0],[2,1,0]]
PeriodID: 4
PolyDimension: 7
PolyID: 80852
PolyRank: 3
Weights: [[0,0,1,1,1,1,1,0,1,1],[0,1,0,0,0,0,0,0,1,0],[1,0,0,0,0,0,0,1,0,0]]

Bundles: [[1,0,1],[1,1,0],[2,1,0]]
PeriodID: 4
PolyDimension: 7
PolyID: 80863
PolyRank: 3
Weights: [[0,1,0,1,1,1,1,1,1,1],[0,1,1,0,0,0,0,0,1,0],[1,0,0,0,0,0,0,1,0,0]]

Bundles: [[1,1,0],[1,1,0],[2,0,1]]
PeriodID: 4
PolyDimension: 7
PolyID: 80863
PolyRank: 3
Weights: [[0,1,0,1,1,1,1,1,1,1],[0,1,1,0,0,0,0,0,1,0],[1,0,0,0,0,0,0,1,0,0]]

Bundles: [[0,0,1],[1,1,0],[2,1,0]]
PeriodID: 4
PolyDimension: 7
PolyID: 80865
PolyRank: 3
Weights: [[0,1,0,1,1,1,1,0,1,1],[0,1,1,0,0,0,0,0,1,0],[1,0,0,0,0,0,0,1,0,0]]

Bundles: [[0,1,0],[0,1,0],[2,0,1]]
PeriodID: 4
PolyDimension: 7
PolyID: 80866
PolyRank: 3
Weights: [[0,0,0,1,1,1,1,1,0,1],[0,1,1,0,0,0,0,0,1,0],[1,0,0,0,0,0,0,1,0,0]]

Bundles: [[1,0],[1,0],[2,1]]
PeriodID: 4
PolyDimension: 7
PolyID: 80876
PolyRank: 2
Weights: [[0,1,1,1,1,1,1,1,1],[1,0,0,0,0,0,0,1,0]]

Bundles: [[0,1],[1,2],[1,2]]
PeriodID: 4
PolyDimension: 7
PolyID: 80879
PolyRank: 2
Weights: [[0,0,0,0,0,1,1,0,1],[1,1,1,1,1,1,0,1,2]]

Bundles: [[1,0],[1,1],[2,1]]
PeriodID: 4
PolyDimension: 7
PolyID: 80887
PolyRank: 2
Weights: [[1,0,1,1,1,1,1,1,1],[1,1,0,0,0,0,0,1,0]]

Bundles: [[1,1],[1,1],[1,2]]
PeriodID: 4
PolyDimension: 7
PolyID: 80889
PolyRank: 2
Weights: [[0,0,0,0,1,1,1,0,1],[1,1,1,1,1,1,0,1,1]]

Bundles: [[0,0,1],[0,1,1],[1,0,2],[1,0,2]]
PeriodID: 4
PolyDimension: 8
PolyID: 829992
PolyRank: 3
Weights: [[0,0,0,0,0,0,1,1,0,0,1],[0,0,0,0,0,1,0,0,0,1,0],[1,1,1,1,1,0,1,0,1,1,2]]

Bundles: [[0,0,0,1,0],[0,0,1,0,0],[0,1,0,0,2],[1,0,0,0,2]]
PeriodID: 4
PolyDimension: 8
PolyID: 830062
PolyRank: 5
Weights: [[0,0,0,0,0,0,0,1,0,0,0,0,1],[0,0,0,0,0,0,1,0,0,0,0,1,0],[0,0,0,0,0,1,0,0,0,0,1,0,0],[0,0,0,0,1,0,0,0,0,1,0,0,0],[1,1,1,1,0,0,0,0,1,0,0,1,2]]

Bundles: [[0,0,1,0],[0,1,0,0],[1,0,0,2],[1,0,0,2]]
PeriodID: 4
PolyDimension: 8
PolyID: 830065
PolyRank: 4
Weights: [[0,0,0,0,0,0,1,1,0,0,0,1],[0,0,0,0,0,1,0,0,0,0,1,0],[0,0,0,0,1,0,0,0,0,1,0,0],[1,1,1,1,0,0,1,0,1,0,0,2]]

Bundles: [[0,0,1,0],[0,1,0,2],[0,1,0,2],[1,0,0,2]]
PeriodID: 4
PolyDimension: 8
PolyID: 830069
PolyRank: 4
Weights: [[0,0,0,0,0,0,1,0,0,0,1,0],[0,0,0,0,0,1,0,1,0,0,0,1],[0,0,0,0,1,0,0,0,0,1,0,0],[1,1,1,1,0,2,0,0,1,0,1,2]]

Bundles: [[0,0,1,0],[0,1,0,1],[0,1,0,2],[1,0,0,2]]
PeriodID: 4
PolyDimension: 8
PolyID: 830072
PolyRank: 4
Weights: [[0,0,0,0,0,0,0,1,0,0,1,0],[0,0,0,0,0,1,1,0,0,0,0,1],[0,0,0,0,1,0,0,0,0,1,0,0],[1,1,1,1,0,1,0,0,1,0,2,1]]

Bundles: [[0,1,0],[1,0,2],[1,0,2],[1,0,2]]
PeriodID: 4
PolyDimension: 8
PolyID: 830081
PolyRank: 3
Weights: [[0,0,0,0,0,1,1,1,0,0,1],[0,0,0,0,1,0,0,0,0,1,0],[1,1,1,1,0,2,1,0,1,0,2]]

Bundles: [[0,0,1,0],[0,0,1,0],[0,1,0,2],[1,0,0,2]]
PeriodID: 4
PolyDimension: 8
PolyID: 830089
PolyRank: 4
Weights: [[0,0,0,0,0,0,0,1,0,0,1,0],[0,0,0,0,0,0,1,0,0,1,0,0],[0,0,0,0,1,1,0,0,0,0,0,1],[1,1,1,1,0,0,0,0,1,1,2,0]]

Bundles: [[0,1,2],[0,1,2],[0,1,2],[1,0,2]]
PeriodID: 4
PolyDimension: 8
PolyID: 830098
PolyRank: 3
Weights: [[0,0,0,0,0,0,1,0,0,1,0],[0,0,0,0,1,1,0,1,0,0,1],[1,1,1,1,2,2,0,0,1,1,2]]

Bundles: [[0,1,1],[0,1,1],[0,1,2],[1,0,2]]
PeriodID: 4
PolyDimension: 8
PolyID: 830104
PolyRank: 3
Weights: [[0,0,0,0,0,0,0,1,0,1,0],[0,0,0,0,1,1,1,0,0,0,1],[1,1,1,1,1,1,0,0,1,2,1]]

Bundles: [[0,1,0],[0,1,0],[1,0,2],[1,0,2]]
PeriodID: 4
PolyDimension: 8
PolyID: 830114
PolyRank: 3
Weights: [[0,0,0,0,0,0,1,1,0,0,1],[0,0,0,0,1,1,0,0,0,1,0],[1,1,1,1,0,0,1,0,1,0,2]]

Bundles: [[0,1,1],[0,1,2],[1,0,2],[1,0,2]]
PeriodID: 4
PolyDimension: 8
PolyID: 830115
PolyRank: 3
Weights: [[0,0,0,0,0,1,0,1,0,0,1],[0,0,0,0,1,0,1,0,0,1,0],[1,1,1,1,1,2,0,0,1,1,2]]

Bundles: [[1,2],[1,2],[1,2],[1,2]]
PeriodID: 4
PolyDimension: 8
PolyID: 830119
PolyRank: 2
Weights: [[0,0,0,0,1,1,1,1,0,1],[1,1,1,1,2,2,1,0,1,2]]

Bundles: [[0,0,0,1,0],[0,0,1,0,1],[0,1,0,0,2],[1,0,0,0,1]]
PeriodID: 4
PolyDimension: 8
PolyID: 830125
PolyRank: 5
Weights: [[0,0,0,0,0,0,0,1,0,0,0,0,1],[0,0,0,0,0,0,1,0,0,0,0,1,0],[0,0,0,0,0,1,0,0,0,0,1,0,0],[0,0,0,0,1,0,0,0,0,1,0,0,0],[1,1,1,1,0,0,0,0,1,0,1,1,1]]

Bundles: [[0,0,0,1,0],[0,0,1,0,1],[0,1,0,0,1],[1,0,0,0,2]]
PeriodID: 4
PolyDimension: 8
PolyID: 830125
PolyRank: 5
Weights: [[0,0,0,0,0,0,0,1,0,0,0,0,1],[0,0,0,0,0,0,1,0,0,0,0,1,0],[0,0,0,0,0,1,0,0,0,0,1,0,0],[0,0,0,0,1,0,0,0,0,1,0,0,0],[1,1,1,1,0,0,0,0,1,0,1,1,1]]

Bundles: [[0,0,0,1,0],[0,0,1,0,2],[0,1,0,0,1],[1,0,0,0,1]]
PeriodID: 4
PolyDimension: 8
PolyID: 830125
PolyRank: 5
Weights: [[0,0,0,0,0,0,0,1,0,0,0,0,1],[0,0,0,0,0,0,1,0,0,0,0,1,0],[0,0,0,0,0,1,0,0,0,0,1,0,0],[0,0,0,0,1,0,0,0,0,1,0,0,0],[1,1,1,1,0,0,0,0,1,0,1,1,1]]

Bundles: [[0,0,1,1],[0,0,1,1],[0,1,0,1],[1,0,0,2]]
PeriodID: 4
PolyDimension: 8
PolyID: 830136
PolyRank: 4
Weights: [[0,0,0,0,0,0,1,0,0,0,1,0],[0,0,0,0,0,1,0,0,0,1,0,0],[0,0,0,0,1,0,0,1,0,0,0,1],[1,1,1,1,1,0,0,0,1,1,1,1]]

Bundles: [[0,0,1,1],[0,0,1,2],[0,1,0,1],[1,0,0,1]]
PeriodID: 4
PolyDimension: 8
PolyID: 830136
PolyRank: 4
Weights: [[0,0,0,0,0,0,1,0,0,0,1,0],[0,0,0,0,0,1,0,0,0,1,0,0],[0,0,0,0,1,0,0,1,0,0,0,1],[1,1,1,1,1,0,0,0,1,1,1,1]]

Bundles: [[0,0,1,1],[0,0,1,1],[0,1,0,2],[1,0,0,1]]
PeriodID: 4
PolyDimension: 8
PolyID: 830136
PolyRank: 4
Weights: [[0,0,0,0,0,0,1,0,0,0,1,0],[0,0,0,0,0,1,0,0,0,1,0,0],[0,0,0,0,1,0,0,1,0,0,0,1],[1,1,1,1,1,0,0,0,1,1,1,1]]

Bundles: [[0,0,0,0,1],[0,0,0,1,0],[1,0,1,0,0],[2,1,0,0,0]]
PeriodID: 4
PolyDimension: 8
PolyID: 830641
PolyRank: 5
Weights: [[0,0,0,0,1,1,1,1,0,0,1,1,1],[0,0,0,1,0,0,0,0,0,0,0,1,0],[0,0,1,0,0,0,0,0,0,0,1,0,0],[0,1,0,0,0,0,0,0,0,1,0,0,0],[1,0,0,0,0,0,0,0,1,0,0,0,0]]

Bundles: [[0,0,0,0,1],[0,0,0,1,0],[1,1,0,0,0],[2,0,1,0,0]]
PeriodID: 4
PolyDimension: 8
PolyID: 830641
PolyRank: 5
Weights: [[0,0,0,0,1,1,1,1,0,0,1,1,1],[0,0,0,1,0,0,0,0,0,0,0,1,0],[0,0,1,0,0,0,0,0,0,0,1,0,0],[0,1,0,0,0,0,0,0,0,1,0,0,0],[1,0,0,0,0,0,0,0,1,0,0,0,0]]

Bundles: [[0,0,0,0,1],[0,0,0,1,0],[0,0,1,0,0],[2,1,0,0,0]]
PeriodID: 4
PolyDimension: 8
PolyID: 830642
PolyRank: 5
Weights: [[0,0,0,0,1,1,1,1,0,0,0,1,1],[0,0,0,1,0,0,0,0,0,0,0,1,0],[0,0,1,0,0,0,0,0,0,0,1,0,0],[0,1,0,0,0,0,0,0,0,1,0,0,0],[1,0,0,0,0,0,0,0,1,0,0,0,0]]

Bundles: [[0,0,0,1],[1,0,0,0],[2,0,1,0],[2,1,0,0]]
PeriodID: 4
PolyDimension: 8
PolyID: 830649
PolyRank: 4
Weights: [[0,0,0,1,1,1,1,1,0,1,2,1],[0,0,1,0,0,0,0,0,0,0,1,0],[0,1,0,0,0,0,0,0,0,1,0,0],[1,0,0,0,0,0,0,0,1,0,0,0]]

Bundles: [[1,0,0,0],[1,0,0,1],[1,1,0,0],[2,0,1,0]]
PeriodID: 4
PolyDimension: 8
PolyID: 830650
PolyRank: 4
Weights: [[0,0,0,1,1,1,1,1,1,1,1,1],[0,0,1,0,0,0,0,0,0,0,1,0],[0,1,0,0,0,0,0,0,0,1,0,0],[1,0,0,0,0,0,0,0,1,0,0,0]]

Bundles: [[1,0,0,0],[1,0,0,1],[1,0,1,0],[2,1,0,0]]
PeriodID: 4
PolyDimension: 8
PolyID: 830650
PolyRank: 4
Weights: [[0,0,0,1,1,1,1,1,1,1,1,1],[0,0,1,0,0,0,0,0,0,0,1,0],[0,1,0,0,0,0,0,0,0,1,0,0],[1,0,0,0,0,0,0,0,1,0,0,0]]

Bundles: [[1,0,0,0],[1,0,1,0],[1,1,0,0],[2,0,0,1]]
PeriodID: 4
PolyDimension: 8
PolyID: 830650
PolyRank: 4
Weights: [[0,0,0,1,1,1,1,1,1,1,1,1],[0,0,1,0,0,0,0,0,0,0,1,0],[0,1,0,0,0,0,0,0,0,1,0,0],[1,0,0,0,0,0,0,0,1,0,0,0]]

Bundles: [[0,0,0,1],[1,0,0,0],[1,1,0,0],[2,0,1,0]]
PeriodID: 4
PolyDimension: 8
PolyID: 830652
PolyRank: 4
Weights: [[0,0,0,1,1,1,1,1,0,1,1,1],[0,0,1,0,0,0,0,0,0,0,1,0],[0,1,0,0,0,0,0,0,0,1,0,0],[1,0,0,0,0,0,0,0,1,0,0,0]]

Bundles: [[0,0,0,1],[1,0,0,0],[1,0,1,0],[2,1,0,0]]
PeriodID: 4
PolyDimension: 8
PolyID: 830652
PolyRank: 4
Weights: [[0,0,0,1,1,1,1,1,0,1,1,1],[0,0,1,0,0,0,0,0,0,0,1,0],[0,1,0,0,0,0,0,0,0,1,0,0],[1,0,0,0,0,0,0,0,1,0,0,0]]

Bundles: [[0,0,0,1],[0,0,1,0],[1,0,0,0],[2,1,0,0]]
PeriodID: 4
PolyDimension: 8
PolyID: 830653
PolyRank: 4
Weights: [[0,0,0,1,1,1,1,1,0,0,1,1],[0,0,1,0,0,0,0,0,0,0,1,0],[0,1,0,0,0,0,0,0,0,1,0,0],[1,0,0,0,0,0,0,0,1,0,0,0]]

Bundles: [[0,0,0,1],[1,1,0,0],[1,1,0,0],[2,0,1,0]]
PeriodID: 4
PolyDimension: 8
PolyID: 830668
PolyRank: 4
Weights: [[0,0,1,0,1,1,1,1,0,1,1,1],[0,0,1,1,0,0,0,0,0,0,1,0],[0,1,0,0,0,0,0,0,0,1,0,0],[1,0,0,0,0,0,0,0,1,0,0,0]]

Bundles: [[0,0,0,1],[1,0,1,0],[1,1,0,0],[2,1,0,0]]
PeriodID: 4
PolyDimension: 8
PolyID: 830668
PolyRank: 4
Weights: [[0,0,1,0,1,1,1,1,0,1,1,1],[0,0,1,1,0,0,0,0,0,0,1,0],[0,1,0,0,0,0,0,0,0,1,0,0],[1,0,0,0,0,0,0,0,1,0,0,0]]

Bundles: [[0,1,0,0],[0,1,0,0],[1,0,1,0],[2,0,0,1]]
PeriodID: 4
PolyDimension: 8
PolyID: 830670
PolyRank: 4
Weights: [[0,0,0,0,1,1,1,1,1,1,0,1],[0,0,1,1,0,0,0,0,0,0,1,0],[0,1,0,0,0,0,0,0,0,1,0,0],[1,0,0,0,0,0,0,0,1,0,0,0]]

Bundles: [[0,1,0,0],[0,1,0,0],[1,0,0,1],[2,0,1,0]]
PeriodID: 4
PolyDimension: 8
PolyID: 830670
PolyRank: 4
Weights: [[0,0,0,0,1,1,1,1,1,1,0,1],[0,0,1,1,0,0,0,0,0,0,1,0],[0,1,0,0,0,0,0,0,0,1,0,0],[1,0,0,0,0,0,0,0,1,0,0,0]]

Bundles: [[0,0,0,1],[0,0,1,0],[1,1,0,0],[2,1,0,0]]
PeriodID: 4
PolyDimension: 8
PolyID: 830671
PolyRank: 4
Weights: [[0,0,1,0,1,1,1,1,0,0,1,1],[0,0,1,1,0,0,0,0,0,0,1,0],[0,1,0,0,0,0,0,0,0,1,0,0],[1,0,0,0,0,0,0,0,1,0,0,0]]

Bundles: [[0,0,0,1],[0,1,0,0],[0,1,0,0],[2,0,1,0]]
PeriodID: 4
PolyDimension: 8
PolyID: 830672
PolyRank: 4
Weights: [[0,0,0,0,1,1,1,1,0,1,0,1],[0,0,1,1,0,0,0,0,0,0,1,0],[0,1,0,0,0,0,0,0,0,1,0,0],[1,0,0,0,0,0,0,0,1,0,0,0]]

Bundles: [[1,0,0],[1,0,0],[2,0,1],[2,1,0]]
PeriodID: 4
PolyDimension: 8
PolyID: 830684
PolyRank: 3
Weights: [[0,0,1,1,1,1,1,1,1,2,1],[0,1,0,0,0,0,0,0,0,1,0],[1,0,0,0,0,0,0,0,1,0,0]]

Bundles: [[1,0,0],[1,0,0],[1,0,1],[2,1,0]]
PeriodID: 4
PolyDimension: 8
PolyID: 830686
PolyRank: 3
Weights: [[0,0,1,1,1,1,1,1,1,1,1],[0,1,0,0,0,0,0,0,0,1,0],[1,0,0,0,0,0,0,0,1,0,0]]

Bundles: [[1,0,0],[1,0,0],[1,1,0],[2,0,1]]
PeriodID: 4
PolyDimension: 8
PolyID: 830686
PolyRank: 3
Weights: [[0,0,1,1,1,1,1,1,1,1,1],[0,1,0,0,0,0,0,0,0,1,0],[1,0,0,0,0,0,0,0,1,0,0]]

Bundles: [[0,0,1],[1,0,0],[1,0,0],[2,1,0]]
PeriodID: 4
PolyDimension: 8
PolyID: 830687
PolyRank: 3
Weights: [[0,0,1,1,1,1,1,1,0,1,1],[0,1,0,0,0,0,0,0,0,1,0],[1,0,0,0,0,0,0,0,1,0,0]]

Bundles: [[0,0,1],[0,1,0],[1,2,0],[1,2,0]]
PeriodID: 4
PolyDimension: 8
PolyID: 830703
PolyRank: 3
Weights: [[0,0,0,0,0,0,1,1,0,0,1],[0,1,1,1,1,1,1,0,0,1,2],[1,0,0,0,0,0,0,0,1,0,0]]

Bundles: [[0,1,0],[0,2,1],[1,2,0],[1,2,0]]
PeriodID: 4
PolyDimension: 8
PolyID: 830714
PolyRank: 3
Weights: [[0,1,1,0,0,0,0,0,0,1,0],[0,2,0,1,1,1,1,1,1,2,1],[1,0,0,0,0,0,0,0,1,0,0]]

Bundles: [[1,0,0],[1,1,0],[2,0,1],[2,1,0]]
PeriodID: 4
PolyDimension: 8
PolyID: 830716
PolyRank: 3
Weights: [[0,1,0,1,1,1,1,1,2,1,1],[0,1,1,0,0,0,0,0,0,1,0],[1,0,0,0,0,0,0,0,1,0,0]]

Bundles: [[1,0,0],[1,1,0],[1,1,0],[2,0,1]]
PeriodID: 4
PolyDimension: 8
PolyID: 830720
PolyRank: 3
Weights: [[0,1,0,1,1,1,1,1,1,1,1],[0,1,1,0,0,0,0,0,0,1,0],[1,0,0,0,0,0,0,0,1,0,0]]

Bundles: [[1,0,0],[1,0,1],[1,1,0],[2,1,0]]
PeriodID: 4
PolyDimension: 8
PolyID: 830720
PolyRank: 3
Weights: [[0,1,0,1,1,1,1,1,1,1,1],[0,1,1,0,0,0,0,0,0,1,0],[1,0,0,0,0,0,0,0,1,0,0]]

Bundles: [[0,0,1],[1,0,0],[1,1,0],[2,1,0]]
PeriodID: 4
PolyDimension: 8
PolyID: 830722
PolyRank: 3
Weights: [[0,1,0,1,1,1,1,1,0,1,1],[0,1,1,0,0,0,0,0,0,1,0],[1,0,0,0,0,0,0,0,1,0,0]]

Bundles: [[0,1,0],[0,1,0],[1,0,0],[2,0,1]]
PeriodID: 4
PolyDimension: 8
PolyID: 830723
PolyRank: 3
Weights: [[0,0,0,1,1,1,1,1,1,0,1],[0,1,1,0,0,0,0,0,0,1,0],[1,0,0,0,0,0,0,0,1,0,0]]

Bundles: [[0,2,1],[1,1,0],[1,1,0],[1,1,0]]
PeriodID: 4
PolyDimension: 8
PolyID: 830726
PolyRank: 3
Weights: [[0,0,0,0,0,1,1,1,0,0,1],[0,1,1,1,1,1,1,0,1,1,1],[1,0,0,0,0,0,0,0,1,0,0]]

Bundles: [[0,1,1],[1,1,0],[1,1,0],[1,2,0]]
PeriodID: 4
PolyDimension: 8
PolyID: 830726
PolyRank: 3
Weights: [[0,0,0,0,0,1,1,1,0,0,1],[0,1,1,1,1,1,1,0,1,1,1],[1,0,0,0,0,0,0,0,1,0,0]]

Bundles: [[0,0,1],[1,1,0],[1,1,0],[1,2,0]]
PeriodID: 4
PolyDimension: 8
PolyID: 830741
PolyRank: 3
Weights: [[0,0,0,0,0,1,1,1,0,0,1],[0,1,1,1,1,1,1,0,0,1,1],[1,0,0,0,0,0,0,0,1,0,0]]

Bundles: [[0,1,0],[0,1,0],[0,1,0],[2,0,1]]
PeriodID: 4
PolyDimension: 8
PolyID: 830742
PolyRank: 3
Weights: [[0,0,0,0,1,1,1,1,1,0,1],[0,1,1,1,0,0,0,0,0,1,0],[1,0,0,0,0,0,0,0,1,0,0]]

Bundles: [[1,0],[1,0],[1,0],[2,1]]
PeriodID: 4
PolyDimension: 8
PolyID: 830747
PolyRank: 2
Weights: [[0,1,1,1,1,1,1,1,1,1],[1,0,0,0,0,0,0,0,1,0]]

Bundles: [[0,1],[1,2],[1,2],[1,2]]
PeriodID: 4
PolyDimension: 8
PolyID: 830753
PolyRank: 2
Weights: [[0,0,0,0,0,1,1,1,0,1],[1,1,1,1,1,2,1,0,1,2]]

Bundles: [[0,1,1],[0,1,2],[1,0,1],[1,0,1]]
PeriodID: 4
PolyDimension: 8
PolyID: 830759
PolyRank: 3
Weights: [[0,0,0,0,0,1,0,1,0,0,1],[0,0,0,0,1,0,1,0,0,1,0],[1,1,1,1,1,1,0,0,1,1,1]]

Bundles: [[0,1,1],[0,1,1],[1,0,1],[1,0,2]]
PeriodID: 4
PolyDimension: 8
PolyID: 830759
PolyRank: 3
Weights: [[0,0,0,0,0,1,0,1,0,0,1],[0,0,0,0,1,0,1,0,0,1,0],[1,1,1,1,1,1,0,0,1,1,1]]

Bundles: [[0,0,1],[0,0,1],[1,1,0],[2,1,0]]
PeriodID: 4
PolyDimension: 8
PolyID: 830768
PolyRank: 3
Weights: [[0,0,1,0,1,1,1,1,0,1,1],[0,0,1,1,0,0,0,0,0,1,0],[1,1,0,0,0,0,0,0,1,0,0]]

Bundles: [[1,0],[1,0],[2,1],[2,1]]
PeriodID: 4
PolyDimension: 8
PolyID: 830772
PolyRank: 2
Weights: [[1,0,1,1,1,1,1,1,2,1],[1,1,0,0,0,0,0,0,1,0]]

Bundles: [[1,0],[1,0],[1,1],[2,1]]
PeriodID: 4
PolyDimension: 8
PolyID: 830775
PolyRank: 2
Weights: [[1,0,1,1,1,1,1,1,1,1],[1,1,0,0,0,0,0,0,1,0]]

Bundles: [[1,1],[1,1],[1,1],[1,2]]
PeriodID: 4
PolyDimension: 8
PolyID: 830779
PolyRank: 2
Weights: [[0,0,0,0,1,1,1,1,0,1],[1,1,1,1,1,1,1,0,1,1]]

Bundles: [[1,0],[1,1],[1,1],[2,1]]
PeriodID: 4
PolyDimension: 8
PolyID: 830780
PolyRank: 2
Weights: [[1,1,0,1,1,1,1,1,1,1],[1,1,1,0,0,0,0,0,1,0]]

Bundles: [[0,1,2],[1,0,2]]
PeriodID: 4
PolyDimension: 6
PolyID: 8570
PolyRank: 3
Weights: [[0,0,0,0,0,1,0,0,1],[0,0,0,0,1,0,0,1,0],[1,1,1,1,0,0,1,1,2]]

Bundles: [[1,2],[1,2]]
PeriodID: 4
PolyDimension: 6
PolyID: 8572
PolyRank: 2
Weights: [[0,0,0,0,1,1,0,1],[1,1,1,1,1,0,1,2]]

Bundles: [[1,0,1],[2,1,0]]
PeriodID: 4
PolyDimension: 6
PolyID: 8617
PolyRank: 3
Weights: [[0,0,1,1,1,1,1,1,1],[0,1,0,0,0,0,0,1,0],[1,0,0,0,0,0,1,0,0]]

Bundles: [[1,1,0],[2,0,1]]
PeriodID: 4
PolyDimension: 6
PolyID: 8617
PolyRank: 3
Weights: [[0,0,1,1,1,1,1,1,1],[0,1,0,0,0,0,0,1,0],[1,0,0,0,0,0,1,0,0]]

Bundles: [[0,0,1],[2,1,0]]
PeriodID: 4
PolyDimension: 6
PolyID: 8618
PolyRank: 3
Weights: [[0,0,1,1,1,1,0,1,1],[0,1,0,0,0,0,0,1,0],[1,0,0,0,0,0,1,0,0]]

Bundles: [[1,0],[2,1]]
PeriodID: 4
PolyDimension: 6
PolyID: 8626
PolyRank: 2
Weights: [[0,1,1,1,1,1,1,1],[1,0,0,0,0,0,1,0]]

Bundles: [[1,1],[2,1]]
PeriodID: 4
PolyDimension: 6
PolyID: 8632
PolyRank: 2
Weights: [[1,0,1,1,1,1,1,1],[1,1,0,0,0,0,1,0]]

Bundles: [[0,1,1],[1,0,2],[1,0,2]]
PeriodID: 4
PolyDimension: 7
PolyID: 9946
PolyRank: 3
Weights: [[0,0,0,0,0,1,1,0,0,1],[0,0,0,0,1,0,0,0,1,0],[1,1,1,1,0,1,0,1,1,2]]

Bundles: [[3,1]]
PeriodID: 5
PolyDimension: 5
PolyID: 1008
PolyRank: 2
Weights: [[0,1,1,1,1,2,1],[1,0,0,0,0,1,0]]

Bundles: [[1,3],[1,3]]
PeriodID: 5
PolyDimension: 6
PolyID: 1060
PolyRank: 2
Weights: [[0,0,0,0,1,1,0,1],[1,1,1,1,2,0,1,3]]

Bundles: [[0,1],[1,3],[1,3]]
PeriodID: 5
PolyDimension: 7
PolyID: 80666
PolyRank: 2
Weights: [[0,0,0,0,0,1,1,0,1],[1,1,1,1,1,2,0,1,3]]

Bundles: [[0,0,1,0],[0,1,0,1],[1,0,0,3]]
PeriodID: 5
PolyDimension: 7
PolyID: 80686
PolyRank: 4
Weights: [[0,0,0,0,0,0,1,0,0,0,1],[0,0,0,0,0,1,0,0,0,1,0],[0,0,0,0,1,0,0,0,1,0,0],[1,1,1,1,0,0,0,1,0,1,2]]

Bundles: [[0,1,2],[0,1,3],[1,0,1]]
PeriodID: 5
PolyDimension: 7
PolyID: 80692
PolyRank: 3
Weights: [[0,0,0,0,0,1,0,0,1,0],[0,0,0,0,1,0,1,0,0,1],[1,1,1,1,2,0,0,1,1,2]]

Bundles: [[0,1,1],[0,1,1],[1,0,3]]
PeriodID: 5
PolyDimension: 7
PolyID: 80694
PolyRank: 3
Weights: [[0,0,0,0,0,0,1,0,1,0],[0,0,0,0,1,1,0,0,0,1],[1,1,1,1,1,0,0,1,2,1]]

Bundles: [[0,0,0,1],[0,0,1,0],[3,1,0,0]]
PeriodID: 5
PolyDimension: 7
PolyID: 80840
PolyRank: 4
Weights: [[0,0,0,1,1,1,1,0,0,2,1],[0,0,1,0,0,0,0,0,0,1,0],[0,1,0,0,0,0,0,0,1,0,0],[1,0,0,0,0,0,0,1,0,0,0]]

Bundles: [[1,0,0],[1,0,1],[3,1,0]]
PeriodID: 5
PolyDimension: 7
PolyID: 80849
PolyRank: 3
Weights: [[0,0,1,1,1,1,1,1,2,1],[0,1,0,0,0,0,0,0,1,0],[1,0,0,0,0,0,0,1,0,0]]

Bundles: [[0,0,1],[1,0,0],[3,1,0]]
PeriodID: 5
PolyDimension: 7
PolyID: 80850
PolyRank: 3
Weights: [[0,0,1,1,1,1,1,0,2,1],[0,1,0,0,0,0,0,0,1,0],[1,0,0,0,0,0,0,1,0,0]]

Bundles: [[0,0,1],[1,2,0],[1,3,0]]
PeriodID: 5
PolyDimension: 7
PolyID: 80858
PolyRank: 3
Weights: [[0,0,0,0,0,1,1,0,0,1],[0,1,1,1,1,2,0,0,1,2],[1,0,0,0,0,0,0,1,0,0]]

Bundles: [[0,1,0],[0,1,0],[3,0,1]]
PeriodID: 5
PolyDimension: 7
PolyID: 80864
PolyRank: 3
Weights: [[0,0,0,1,1,1,1,2,0,1],[0,1,1,0,0,0,0,0,1,0],[1,0,0,0,0,0,0,1,0,0]]

Bundles: [[1,0],[1,0],[3,1]]
PeriodID: 5
PolyDimension: 7
PolyID: 80875
PolyRank: 2
Weights: [[0,1,1,1,1,1,1,2,1],[1,0,0,0,0,0,0,1,0]]

Bundles: [[1,2],[1,2],[1,3]]
PeriodID: 5
PolyDimension: 7
PolyID: 80880
PolyRank: 2
Weights: [[0,0,0,0,1,1,1,0,1],[1,1,1,1,2,2,0,1,2]]

Bundles: [[0,1],[1,2],[1,3]]
PeriodID: 5
PolyDimension: 7
PolyID: 80885
PolyRank: 2
Weights: [[1,1,0,0,0,0,0,1,0],[2,0,1,1,1,1,1,2,1]]

Bundles: [[0,0,1],[0,1,0],[1,0,3],[1,0,3]]
PeriodID: 5
PolyDimension: 8
PolyID: 829958
PolyRank: 3
Weights: [[0,0,0,0,0,0,1,1,0,0,1],[0,0,0,0,0,1,0,0,0,1,0],[1,1,1,1,1,0,2,0,1,0,3]]

Bundles: [[0,1],[1,3],[1,3],[1,3]]
PeriodID: 5
PolyDimension: 8
PolyID: 829969
PolyRank: 2
Weights: [[0,0,0,0,0,1,1,1,0,1],[1,1,1,1,1,3,2,0,1,3]]

Bundles: [[0,0,0,1,0],[0,0,1,0,0],[0,1,0,0,1],[1,0,0,0,3]]
PeriodID: 5
PolyDimension: 8
PolyID: 830062
PolyRank: 5
Weights: [[0,0,0,0,0,0,0,1,0,0,0,0,1],[0,0,0,0,0,0,1,0,0,0,0,1,0],[0,0,0,0,0,1,0,0,0,0,1,0,0],[0,0,0,0,1,0,0,0,0,1,0,0,0],[1,1,1,1,0,0,0,0,1,0,0,1,2]]

Bundles: [[0,0,1,0],[0,1,0,2],[0,1,0,3],[1,0,0,1]]
PeriodID: 5
PolyDimension: 8
PolyID: 830069
PolyRank: 4
Weights: [[0,0,0,0,0,0,1,0,0,0,1,0],[0,0,0,0,0,1,0,1,0,0,0,1],[0,0,0,0,1,0,0,0,0,1,0,0],[1,1,1,1,0,2,0,0,1,0,1,2]]

Bundles: [[0,0,1,0],[0,1,0,1],[0,1,0,1],[1,0,0,3]]
PeriodID: 5
PolyDimension: 8
PolyID: 830072
PolyRank: 4
Weights: [[0,0,0,0,0,0,0,1,0,0,1,0],[0,0,0,0,0,1,1,0,0,0,0,1],[0,0,0,0,1,0,0,0,0,1,0,0],[1,1,1,1,0,1,0,0,1,0,2,1]]

Bundles: [[0,0,1,0],[0,0,1,0],[0,1,0,1],[1,0,0,3]]
PeriodID: 5
PolyDimension: 8
PolyID: 830089
PolyRank: 4
Weights: [[0,0,0,0,0,0,0,1,0,0,1,0],[0,0,0,0,0,0,1,0,0,1,0,0],[0,0,0,0,1,1,0,0,0,0,0,1],[1,1,1,1,0,0,0,0,1,1,2,0]]

Bundles: [[0,1,2],[0,1,2],[0,1,3],[1,0,1]]
PeriodID: 5
PolyDimension: 8
PolyID: 830098
PolyRank: 3
Weights: [[0,0,0,0,0,0,1,0,0,1,0],[0,0,0,0,1,1,0,1,0,0,1],[1,1,1,1,2,2,0,0,1,1,2]]

Bundles: [[0,1,1],[0,1,1],[0,1,1],[1,0,3]]
PeriodID: 5
PolyDimension: 8
PolyID: 830104
PolyRank: 3
Weights: [[0,0,0,0,0,0,0,1,0,1,0],[0,0,0,0,1,1,1,0,0,0,1],[1,1,1,1,1,1,0,0,1,2,1]]

Bundles: [[0,1,1],[0,1,1],[1,0,2],[1,0,3]]
PeriodID: 5
PolyDimension: 8
PolyID: 830115
PolyRank: 3
Weights: [[0,0,0,0,0,1,0,1,0,0,1],[0,0,0,0,1,0,1,0,0,1,0],[1,1,1,1,1,2,0,0,1,1,2]]

Bundles: [[0,0,0,0,1],[0,0,0,1,0],[0,0,1,0,0],[3,1,0,0,0]]
PeriodID: 5
PolyDimension: 8
PolyID: 830640
PolyRank: 5
Weights: [[0,0,0,0,1,1,1,1,0,0,0,2,1],[0,0,0,1,0,0,0,0,0,0,0,1,0],[0,0,1,0,0,0,0,0,0,0,1,0,0],[0,1,0,0,0,0,0,0,0,1,0,0,0],[1,0,0,0,0,0,0,0,1,0,0,0,0]]

Bundles: [[0,0,0,1],[1,0,0,0],[1,0,1,0],[3,1,0,0]]
PeriodID: 5
PolyDimension: 8
PolyID: 830649
PolyRank: 4
Weights: [[0,0,0,1,1,1,1,1,0,1,2,1],[0,0,1,0,0,0,0,0,0,0,1,0],[0,1,0,0,0,0,0,0,0,1,0,0],[1,0,0,0,0,0,0,0,1,0,0,0]]

Bundles: [[0,0,0,1],[0,0,1,0],[1,0,0,0],[3,1,0,0]]
PeriodID: 5
PolyDimension: 8
PolyID: 830651
PolyRank: 4
Weights: [[0,0,0,1,1,1,1,1,0,0,2,1],[0,0,1,0,0,0,0,0,0,0,1,0],[0,1,0,0,0,0,0,0,0,1,0,0],[1,0,0,0,0,0,0,0,1,0,0,0]]

Bundles: [[0,0,0,1],[0,0,1,0],[1,2,0,0],[1,3,0,0]]
PeriodID: 5
PolyDimension: 8
PolyID: 830663
PolyRank: 4
Weights: [[0,0,0,0,0,0,1,1,0,0,0,1],[0,0,1,1,1,1,2,0,0,0,1,2],[0,1,0,0,0,0,0,0,0,1,0,0],[1,0,0,0,0,0,0,0,1,0,0,0]]

Bundles: [[0,0,0,1],[0,1,0,0],[0,1,0,0],[3,0,1,0]]
PeriodID: 5
PolyDimension: 8
PolyID: 830669
PolyRank: 4
Weights: [[0,0,0,0,1,1,1,1,0,2,0,1],[0,0,1,1,0,0,0,0,0,0,1,0],[0,1,0,0,0,0,0,0,0,1,0,0],[1,0,0,0,0,0,0,0,1,0,0,0]]

Bundles: [[1,0,0],[1,0,0],[1,0,1],[3,1,0]]
PeriodID: 5
PolyDimension: 8
PolyID: 830684
PolyRank: 3
Weights: [[0,0,1,1,1,1,1,1,1,2,1],[0,1,0,0,0,0,0,0,0,1,0],[1,0,0,0,0,0,0,0,1,0,0]]

Bundles: [[0,0,1],[1,0,0],[1,0,0],[3,1,0]]
PeriodID: 5
PolyDimension: 8
PolyID: 830685
PolyRank: 3
Weights: [[0,0,1,1,1,1,1,1,0,2,1],[0,1,0,0,0,0,0,0,0,1,0],[1,0,0,0,0,0,0,0,1,0,0]]

Bundles: [[0,0,1],[1,2,0],[1,2,0],[1,3,0]]
PeriodID: 5
PolyDimension: 8
PolyID: 830705
PolyRank: 3
Weights: [[0,0,0,0,0,1,1,1,0,0,1],[0,1,1,1,1,2,2,0,0,1,2],[1,0,0,0,0,0,0,0,1,0,0]]

Bundles: [[0,1,0],[0,1,1],[1,2,0],[1,3,0]]
PeriodID: 5
PolyDimension: 8
PolyID: 830714
PolyRank: 3
Weights: [[0,1,1,0,0,0,0,0,0,1,0],[0,2,0,1,1,1,1,1,1,2,1],[1,0,0,0,0,0,0,0,1,0,0]]

Bundles: [[1,0,0],[1,1,0],[1,1,0],[3,0,1]]
PeriodID: 5
PolyDimension: 8
PolyID: 830716
PolyRank: 3
Weights: [[0,1,0,1,1,1,1,1,2,1,1],[0,1,1,0,0,0,0,0,0,1,0],[1,0,0,0,0,0,0,0,1,0,0]]

Bundles: [[0,0,1],[0,1,0],[1,2,0],[1,3,0]]
PeriodID: 5
PolyDimension: 8
PolyID: 830718
PolyRank: 3
Weights: [[0,1,1,0,0,0,0,0,0,1,0],[0,2,0,1,1,1,1,1,0,2,1],[1,0,0,0,0,0,0,0,1,0,0]]

Bundles: [[0,1,0],[0,1,0],[1,0,0],[3,0,1]]
PeriodID: 5
PolyDimension: 8
PolyID: 830721
PolyRank: 3
Weights: [[0,0,0,1,1,1,1,1,2,0,1],[0,1,1,0,0,0,0,0,0,1,0],[1,0,0,0,0,0,0,0,1,0,0]]

Bundles: [[0,3,1],[1,0,0],[1,0,0],[1,0,0]]
PeriodID: 5
PolyDimension: 8
PolyID: 830735
PolyRank: 3
Weights: [[0,0,0,0,0,1,1,1,0,0,1],[0,1,1,1,1,0,0,0,2,1,0],[1,0,0,0,0,0,0,0,1,0,0]]

Bundles: [[1,0],[1,0],[1,0],[3,1]]
PeriodID: 5
PolyDimension: 8
PolyID: 830746
PolyRank: 2
Weights: [[0,1,1,1,1,1,1,1,2,1],[1,0,0,0,0,0,0,0,1,0]]

Bundles: [[0,1],[0,1],[1,3],[1,3]]
PeriodID: 5
PolyDimension: 8
PolyID: 830750
PolyRank: 2
Weights: [[0,0,0,0,0,0,1,1,0,1],[1,1,1,1,1,1,2,0,1,3]]

Bundles: [[0,1,0],[0,1,0],[1,0,2],[1,0,3]]
PeriodID: 5
PolyDimension: 8
PolyID: 830755
PolyRank: 3
Weights: [[0,0,0,0,0,0,1,1,0,0,1],[0,0,0,0,1,1,0,0,0,1,0],[1,1,1,1,0,0,2,0,1,0,2]]

Bundles: [[1,2],[1,2],[1,2],[1,3]]
PeriodID: 5
PolyDimension: 8
PolyID: 830757
PolyRank: 2
Weights: [[0,0,0,0,1,1,1,1,0,1],[1,1,1,1,2,2,2,0,1,2]]

Bundles: [[0,1],[0,1],[1,2],[1,3]]
PeriodID: 5
PolyDimension: 8
PolyID: 830773
PolyRank: 2
Weights: [[1,1,0,0,0,0,0,0,1,0],[2,0,1,1,1,1,1,1,2,1]]

Bundles: [[0,1],[1,2],[1,2],[1,3]]
PeriodID: 5
PolyDimension: 8
PolyID: 830777
PolyRank: 2
Weights: [[0,0,0,0,0,1,1,1,0,1],[1,1,1,1,1,2,2,0,1,2]]

Bundles: [[0,1,1],[1,0,3]]
PeriodID: 5
PolyDimension: 6
PolyID: 8570
PolyRank: 3
Weights: [[0,0,0,0,0,1,0,0,1],[0,0,0,0,1,0,0,1,0],[1,1,1,1,0,0,1,1,2]]

Bundles: [[0,0,1],[3,1,0]]
PeriodID: 5
PolyDimension: 6
PolyID: 8616
PolyRank: 3
Weights: [[0,0,1,1,1,1,0,2,1],[0,1,0,0,0,0,0,1,0],[1,0,0,0,0,0,1,0,0]]

Bundles: [[1,0],[3,1]]
PeriodID: 5
PolyDimension: 6
PolyID: 8625
PolyRank: 2
Weights: [[0,1,1,1,1,1,2,1],[1,0,0,0,0,0,1,0]]

Bundles: [[1,2],[1,3]]
PeriodID: 5
PolyDimension: 6
PolyID: 8628
PolyRank: 2
Weights: [[0,0,0,0,1,1,0,1],[1,1,1,1,2,0,1,2]]

Bundles: [[0,0,1,0],[0,1,0,0],[1,0,0,3],[1,0,0,3]]
PeriodID: 5
PolyDimension: 8
PolyID: 89764
PolyRank: 4
Weights: [[0,0,0,0,0,0,1,1,0,0,0,1],[0,0,0,0,0,1,0,0,0,0,1,0],[0,0,0,0,1,0,0,0,0,1,0,0],[1,1,1,1,0,0,2,0,1,0,0,3]]

Bundles: [[0,1,0],[1,0,3],[1,0,3],[1,0,3]]
PeriodID: 5
PolyDimension: 8
PolyID: 89801
PolyRank: 3
Weights: [[0,0,0,0,0,1,1,1,0,0,1],[0,0,0,0,1,0,0,0,0,1,0],[1,1,1,1,0,3,2,0,1,0,3]]

Bundles: [[0,1,0],[0,1,0],[1,0,3],[1,0,3]]
PeriodID: 5
PolyDimension: 8
PolyID: 89892
PolyRank: 3
Weights: [[0,0,0,0,0,0,1,1,0,0,1],[0,0,0,0,1,1,0,0,0,1,0],[1,1,1,1,0,0,2,0,1,0,3]]

Bundles: [[1,3],[1,3],[1,3],[1,3]]
PeriodID: 5
PolyDimension: 8
PolyID: 89901
PolyRank: 2
Weights: [[0,0,0,0,1,1,1,1,0,1],[1,1,1,1,3,3,2,0,1,3]]

Bundles: [[0,1,0],[1,0,3],[1,0,3]]
PeriodID: 5
PolyDimension: 7
PolyID: 9263
PolyRank: 3
Weights: [[0,0,0,0,0,1,1,0,0,1],[0,0,0,0,1,0,0,0,1,0],[1,1,1,1,0,2,0,1,0,3]]

Bundles: [[1,3],[1,3],[1,3]]
PeriodID: 5
PolyDimension: 7
PolyID: 9283
PolyRank: 2
Weights: [[0,0,0,0,1,1,1,0,1],[1,1,1,1,3,2,0,1,3]]

Bundles: [[0,0,1,0],[0,1,0,0],[1,0,0,4]]
PeriodID: 6
PolyDimension: 7
PolyID: 80673
PolyRank: 4
Weights: [[0,0,0,0,0,0,1,0,0,0,1],[0,0,0,0,0,1,0,0,0,1,0],[0,0,0,0,1,0,0,0,1,0,0],[1,1,1,1,0,0,0,1,0,0,3]]

Bundles: [[0,1,0],[1,0,3],[1,0,4]]
PeriodID: 6
PolyDimension: 7
PolyID: 80676
PolyRank: 3
Weights: [[0,0,0,0,0,1,1,0,0,1],[0,0,0,0,1,0,0,0,1,0],[1,1,1,1,0,3,0,1,0,3]]

Bundles: [[0,1,0],[0,1,0],[1,0,4]]
PeriodID: 6
PolyDimension: 7
PolyID: 80678
PolyRank: 3
Weights: [[0,0,0,0,0,0,1,0,1,0],[0,0,0,0,1,1,0,0,0,1],[1,1,1,1,0,0,0,1,3,0]]

Bundles: [[1,3],[1,3],[1,4]]
PeriodID: 6
PolyDimension: 7
PolyID: 80684
PolyRank: 2
Weights: [[0,0,0,0,1,1,1,0,1],[1,1,1,1,3,3,0,1,3]]

Bundles: [[0,0,1],[1,0,0],[4,1,0]]
PeriodID: 6
PolyDimension: 7
PolyID: 80848
PolyRank: 3
Weights: [[0,0,1,1,1,1,1,0,3,1],[0,1,0,0,0,0,0,0,1,0],[1,0,0,0,0,0,0,1,0,0]]

Bundles: [[1,0],[1,0],[4,1]]
PeriodID: 6
PolyDimension: 7
PolyID: 80874
PolyRank: 2
Weights: [[0,1,1,1,1,1,1,3,1],[1,0,0,0,0,0,0,1,0]]

Bundles: [[0,1],[1,3],[1,4]]
PeriodID: 6
PolyDimension: 7
PolyID: 80878
PolyRank: 2
Weights: [[0,0,0,0,0,1,1,0,1],[1,1,1,1,1,3,0,1,3]]

Bundles: [[0,0,0,1,0],[0,0,1,0,0],[0,1,0,0,0],[1,0,0,0,4]]
PeriodID: 6
PolyDimension: 8
PolyID: 830008
PolyRank: 5
Weights: [[0,0,0,0,0,0,0,1,0,0,0,0,1],[0,0,0,0,0,0,1,0,0,0,0,1,0],[0,0,0,0,0,1,0,0,0,0,1,0,0],[0,0,0,0,1,0,0,0,0,1,0,0,0],[1,1,1,1,0,0,0,0,1,0,0,0,3]]

Bundles: [[0,0,1,0],[0,1,0,0],[1,0,0,3],[1,0,0,4]]
PeriodID: 6
PolyDimension: 8
PolyID: 830011
PolyRank: 4
Weights: [[0,0,0,0,0,0,1,1,0,0,0,1],[0,0,0,0,0,1,0,0,0,0,1,0],[0,0,0,0,1,0,0,0,0,1,0,0],[1,1,1,1,0,0,3,0,1,0,0,3]]

Bundles: [[0,0,1,0],[0,1,0,0],[0,1,0,0],[1,0,0,4]]
PeriodID: 6
PolyDimension: 8
PolyID: 830013
PolyRank: 4
Weights: [[0,0,0,0,0,0,0,1,0,0,1,0],[0,0,0,0,0,1,1,0,0,0,0,1],[0,0,0,0,1,0,0,0,0,1,0,0],[1,1,1,1,0,0,0,0,1,0,3,0]]

Bundles: [[0,1,0],[1,0,3],[1,0,3],[1,0,4]]
PeriodID: 6
PolyDimension: 8
PolyID: 830022
PolyRank: 3
Weights: [[0,0,0,0,0,1,1,1,0,0,1],[0,0,0,0,1,0,0,0,0,1,0],[1,1,1,1,0,3,3,0,1,0,3]]

Bundles: [[0,1,0],[0,1,0],[0,1,0],[1,0,4]]
PeriodID: 6
PolyDimension: 8
PolyID: 830036
PolyRank: 3
Weights: [[0,0,0,0,0,0,0,1,0,1,0],[0,0,0,0,1,1,1,0,0,0,1],[1,1,1,1,0,0,0,0,1,3,0]]

Bundles: [[0,1,0],[0,1,0],[1,0,3],[1,0,4]]
PeriodID: 6
PolyDimension: 8
PolyID: 830044
PolyRank: 3
Weights: [[0,0,0,0,0,0,1,1,0,0,1],[0,0,0,0,1,1,0,0,0,1,0],[1,1,1,1,0,0,3,0,1,0,3]]

Bundles: [[1,3],[1,3],[1,3],[1,4]]
PeriodID: 6
PolyDimension: 8
PolyID: 830046
PolyRank: 2
Weights: [[0,0,0,0,1,1,1,1,0,1],[1,1,1,1,3,3,3,0,1,3]]

Bundles: [[0,0,0,1],[0,0,1,0],[1,0,0,0],[4,1,0,0]]
PeriodID: 6
PolyDimension: 8
PolyID: 830648
PolyRank: 4
Weights: [[0,0,0,1,1,1,1,1,0,0,3,1],[0,0,1,0,0,0,0,0,0,0,1,0],[0,1,0,0,0,0,0,0,0,1,0,0],[1,0,0,0,0,0,0,0,1,0,0,0]]

Bundles: [[0,0,1],[1,0,0],[1,0,0],[4,1,0]]
PeriodID: 6
PolyDimension: 8
PolyID: 830683
PolyRank: 3
Weights: [[0,0,1,1,1,1,1,1,0,3,1],[0,1,0,0,0,0,0,0,0,1,0],[1,0,0,0,0,0,0,0,1,0,0]]

Bundles: [[0,0,1],[0,1,0],[1,3,0],[1,4,0]]
PeriodID: 6
PolyDimension: 8
PolyID: 830702
PolyRank: 3
Weights: [[0,0,0,0,0,0,1,1,0,0,1],[0,1,1,1,1,1,3,0,0,1,3],[1,0,0,0,0,0,0,0,1,0,0]]

Bundles: [[0,1,0],[0,1,0],[1,0,0],[4,0,1]]
PeriodID: 6
PolyDimension: 8
PolyID: 830717
PolyRank: 3
Weights: [[0,0,0,1,1,1,1,1,3,0,1],[0,1,1,0,0,0,0,0,0,1,0],[1,0,0,0,0,0,0,0,1,0,0]]

Bundles: [[1,0],[1,0],[1,0],[4,1]]
PeriodID: 6
PolyDimension: 8
PolyID: 830745
PolyRank: 2
Weights: [[0,1,1,1,1,1,1,1,3,1],[1,0,0,0,0,0,0,0,1,0]]

Bundles: [[0,1],[1,3],[1,3],[1,4]]
PeriodID: 6
PolyDimension: 8
PolyID: 830752
PolyRank: 2
Weights: [[0,0,0,0,0,1,1,1,0,1],[1,1,1,1,1,3,3,0,1,3]]

Bundles: [[0,1],[0,1],[1,3],[1,4]]
PeriodID: 6
PolyDimension: 8
PolyID: 830771
PolyRank: 2
Weights: [[1,1,0,0,0,0,0,0,1,0],[3,0,1,1,1,1,1,1,3,1]]

Bundles: [[0,1,0],[1,0,4]]
PeriodID: 6
PolyDimension: 6
PolyID: 8567
PolyRank: 3
Weights: [[0,0,0,0,0,1,0,0,1],[0,0,0,0,1,0,0,1,0],[1,1,1,1,0,0,1,0,3]]

Bundles: [[1,3],[1,4]]
PeriodID: 6
PolyDimension: 6
PolyID: 8569
PolyRank: 2
Weights: [[0,0,0,0,1,1,0,1],[1,1,1,1,3,0,1,3]]

Bundles: [[1,0],[4,1]]
PeriodID: 6
PolyDimension: 6
PolyID: 8624
PolyRank: 2
Weights: [[0,1,1,1,1,1,3,1],[1,0,0,0,0,0,1,0]]

Bundles: [[1,4]]
PeriodID: 6
PolyDimension: 5
PolyID: 990
PolyRank: 2
Weights: [[0,0,0,0,1,0,1],[1,1,1,1,0,1,3]]

Bundles: [[1,2,4]]
PeriodID: 7
PolyDimension: 5
PolyID: 270
PolyRank: 3
Weights: [[0,0,0,1,0,0,0,1],[0,0,1,0,1,0,1,2],[1,1,2,0,0,1,2,4]]

Bundles: [[0,1,0,0],[1,0,2,4]]
PeriodID: 7
PolyDimension: 6
PolyID: 2860
PolyRank: 4
Weights: [[0,0,0,0,1,0,0,0,0,1],[0,0,0,1,0,0,0,0,1,0],[0,0,1,0,0,1,0,1,0,2],[1,1,2,0,0,0,1,2,0,4]]

Bundles: [[1,2,4],[1,2,4]]
PeriodID: 7
PolyDimension: 6
PolyID: 2863
PolyRank: 3
Weights: [[0,0,0,1,1,0,0,0,1],[0,0,1,2,0,1,0,1,2],[1,1,2,4,0,0,1,2,4]]

Bundles: [[0,1,1,2],[1,0,1,2]]
PeriodID: 7
PolyDimension: 6
PolyID: 2870
PolyRank: 4
Weights: [[0,0,0,0,1,0,0,0,0,1],[0,0,0,1,0,0,0,0,1,0],[0,0,1,0,0,1,0,1,1,1],[1,1,2,0,0,0,1,2,2,2]]

Bundles: [[0,0,1,0,0],[0,1,0,0,0],[1,0,0,2,4]]
PeriodID: 7
PolyDimension: 7
PolyID: 32516
PolyRank: 5
Weights: [[0,0,0,0,0,1,0,0,0,0,0,1],[0,0,0,0,1,0,0,0,0,0,1,0],[0,0,0,1,0,0,0,0,0,1,0,0],[0,0,1,0,0,0,1,0,1,0,0,2],[1,1,2,0,0,0,0,1,2,0,0,4]]

Bundles: [[0,1,0,0],[1,0,2,4],[1,0,2,4]]
PeriodID: 7
PolyDimension: 7
PolyID: 32520
PolyRank: 4
Weights: [[0,0,0,0,1,1,0,0,0,0,1],[0,0,0,1,0,0,0,0,0,1,0],[0,0,1,0,2,0,1,0,1,0,2],[1,1,2,0,4,0,0,1,2,0,4]]

Bundles: [[0,1,0,0],[0,1,0,0],[1,0,2,4]]
PeriodID: 7
PolyDimension: 7
PolyID: 32527
PolyRank: 4
Weights: [[0,0,0,0,0,1,0,0,0,1,0],[0,0,0,1,1,0,0,0,0,0,1],[0,0,1,0,0,0,1,0,1,2,0],[1,1,2,0,0,0,0,1,2,4,0]]

Bundles: [[1,2,4],[1,2,4],[1,2,4]]
PeriodID: 7
PolyDimension: 7
PolyID: 32532
PolyRank: 3
Weights: [[0,0,0,1,1,1,0,0,0,1],[0,0,1,2,2,0,1,0,1,2],[1,1,2,4,4,0,0,1,2,4]]

Bundles: [[0,0,1,0,0],[0,1,0,1,2],[1,0,0,1,2]]
PeriodID: 7
PolyDimension: 7
PolyID: 32577
PolyRank: 5
Weights: [[0,0,0,0,0,1,0,0,0,0,0,1],[0,0,0,0,1,0,0,0,0,0,1,0],[0,0,0,1,0,0,0,0,0,1,0,0],[0,0,1,0,0,0,1,0,1,0,1,1],[1,1,2,0,0,0,0,1,2,0,2,2]]

Bundles: [[0,1,1,2],[0,1,1,2],[1,0,1,2]]
PeriodID: 7
PolyDimension: 7
PolyID: 32608
PolyRank: 4
Weights: [[0,0,0,0,1,0,0,0,0,1,0],[0,0,0,1,0,1,0,0,0,0,1],[0,0,1,1,0,0,1,0,1,1,1],[1,1,2,2,0,0,0,1,2,2,2]]

Bundles: [[0,1,2],[1,2,4]]
PeriodID: 7
PolyDimension: 6
PolyID: 3329
PolyRank: 3
Weights: [[0,0,0,0,1,0,0,0,1],[0,0,1,1,0,1,0,1,2],[1,1,2,2,0,0,1,2,4]]

Bundles: [[0,0,1,0],[1,1,0,2]]
PeriodID: 7
PolyDimension: 6
PolyID: 3332
PolyRank: 4
Weights: [[0,0,0,0,1,1,0,0,1,1],[0,0,0,1,0,0,0,0,1,0],[0,0,1,0,0,0,0,1,0,0],[1,1,0,0,2,0,1,0,2,2]]

Bundles: [[0,0,1,0],[0,1,0,0]]
PeriodID: 7
PolyDimension: 6
PolyID: 3333
PolyRank: 4
Weights: [[0,0,0,0,1,1,0,0,0,1],[0,0,0,1,0,0,0,0,1,0],[0,0,1,0,0,0,0,1,0,0],[1,1,0,0,2,0,1,0,0,2]]

Bundles: [[1,0,2],[1,1,2]]
PeriodID: 7
PolyDimension: 6
PolyID: 3343
PolyRank: 3
Weights: [[0,0,0,1,1,1,0,1,1],[0,0,1,0,0,0,0,1,0],[1,1,0,2,2,0,1,2,2]]

Bundles: [[0,1,0],[1,0,2]]
PeriodID: 7
PolyDimension: 6
PolyID: 3344
PolyRank: 3
Weights: [[0,0,0,1,1,1,0,0,1],[0,0,1,0,0,0,0,1,0],[1,1,0,2,2,0,1,0,2]]

Bundles: [[1,1,2],[1,1,2]]
PeriodID: 7
PolyDimension: 6
PolyID: 3345
PolyRank: 3
Weights: [[0,0,0,1,1,0,0,0,1],[0,0,1,1,0,1,0,1,1],[1,1,2,2,0,0,1,2,2]]

Bundles: [[0,0,1],[1,2,4]]
PeriodID: 7
PolyDimension: 6
PolyID: 3348
PolyRank: 3
Weights: [[0,0,0,0,0,1,0,1,0],[1,1,0,0,0,0,1,2,0],[2,0,1,1,1,0,2,4,1]]

Bundles: [[0,1,0],[0,1,0]]
PeriodID: 7
PolyDimension: 6
PolyID: 3365
PolyRank: 3
Weights: [[0,0,0,0,1,1,0,0,1],[0,0,1,1,0,0,0,1,0],[1,1,0,0,2,0,1,0,2]]

Bundles: [[1,2],[1,2]]
PeriodID: 7
PolyDimension: 6
PolyID: 3367
PolyRank: 2
Weights: [[0,0,1,1,1,1,0,1],[1,1,2,2,2,0,1,2]]

Bundles: [[1,1,2]]
PeriodID: 7
PolyDimension: 5
PolyID: 345
PolyRank: 3
Weights: [[0,0,0,1,1,0,1,1],[0,0,1,0,0,0,1,0],[1,1,0,2,0,1,2,2]]

Bundles: [[0,1,0]]
PeriodID: 7
PolyDimension: 5
PolyID: 346
PolyRank: 3
Weights: [[0,0,0,1,1,0,0,1],[0,0,1,0,0,0,1,0],[1,1,0,2,0,1,0,2]]

Bundles: [[0,0,1,2],[0,1,0,0],[1,0,2,4]]
PeriodID: 7
PolyDimension: 7
PolyID: 35376
PolyRank: 4
Weights: [[0,0,0,0,0,1,0,0,0,0,1],[0,0,0,0,1,0,0,0,0,1,0],[0,0,1,1,0,0,1,0,1,0,2],[1,1,2,2,0,0,0,1,2,0,4]]

Bundles: [[0,1,2],[1,2,4],[1,2,4]]
PeriodID: 7
PolyDimension: 7
PolyID: 35378
PolyRank: 3
Weights: [[0,0,0,0,1,1,0,0,0,1],[0,0,1,1,2,0,1,0,1,2],[1,1,2,2,4,0,0,1,2,4]]

Bundles: [[0,0,1,2],[0,1,1,2],[1,0,1,2]]
PeriodID: 7
PolyDimension: 7
PolyID: 35379
PolyRank: 4
Weights: [[0,0,0,0,0,1,0,0,0,0,1],[0,0,0,0,1,0,0,0,0,1,0],[0,0,1,1,0,0,1,0,1,1,1],[1,1,2,2,0,0,0,1,2,2,2]]

Bundles: [[0,0,0,1,0],[0,0,1,0,0],[1,1,0,0,2]]
PeriodID: 7
PolyDimension: 7
PolyID: 35383
PolyRank: 5
Weights: [[0,0,0,0,0,1,1,0,0,0,1,1],[0,0,0,0,1,0,0,0,0,0,1,0],[0,0,0,1,0,0,0,0,0,1,0,0],[0,0,1,0,0,0,0,0,1,0,0,0],[1,1,0,0,0,2,0,1,0,0,2,2]]

Bundles: [[0,0,0,1,0],[0,0,1,0,0],[0,1,0,0,0]]
PeriodID: 7
PolyDimension: 7
PolyID: 35384
PolyRank: 5
Weights: [[0,0,0,0,0,1,1,0,0,0,0,1],[0,0,0,0,1,0,0,0,0,0,1,0],[0,0,0,1,0,0,0,0,0,1,0,0],[0,0,1,0,0,0,0,0,1,0,0,0],[1,1,0,0,0,2,0,1,0,0,0,2]]

Bundles: [[0,0,1,0],[1,0,0,2],[1,1,0,2]]
PeriodID: 7
PolyDimension: 7
PolyID: 35394
PolyRank: 4
Weights: [[0,0,0,0,1,1,1,0,0,1,1],[0,0,0,1,0,0,0,0,0,1,0],[0,0,1,0,0,0,0,0,1,0,0],[1,1,0,0,2,2,0,1,0,2,2]]

Bundles: [[0,0,1,0],[0,1,0,0],[1,0,0,2]]
PeriodID: 7
PolyDimension: 7
PolyID: 35395
PolyRank: 4
Weights: [[0,0,0,0,1,1,1,0,0,0,1],[0,0,0,1,0,0,0,0,0,1,0],[0,0,1,0,0,0,0,0,1,0,0],[1,1,0,0,2,2,0,1,0,0,2]]

Bundles: [[0,0,1,0],[1,1,0,2],[1,1,0,2]]
PeriodID: 7
PolyDimension: 7
PolyID: 35396
PolyRank: 4
Weights: [[0,0,0,0,1,1,0,0,0,0,1],[0,0,0,1,1,0,1,0,0,1,1],[0,0,1,0,0,0,0,0,1,0,0],[1,1,0,2,2,0,0,1,0,2,2]]

Bundles: [[1,2]]
PeriodID: 7
PolyDimension: 5
PolyID: 354
PolyRank: 2
Weights: [[0,0,1,1,1,0,1],[1,1,2,2,0,1,2]]

Bundles: [[0,0,0,1],[0,1,0,0],[1,0,2,4]]
PeriodID: 7
PolyDimension: 7
PolyID: 35400
PolyRank: 4
Weights: [[0,0,0,0,0,0,1,0,0,1,0],[0,0,1,0,0,0,0,0,1,0,0],[1,1,0,0,0,0,0,1,0,2,0],[2,0,0,1,1,1,0,2,0,4,1]]

Bundles: [[0,1,1,2],[1,0,0,0],[1,0,0,0]]
PeriodID: 7
PolyDimension: 7
PolyID: 35420
PolyRank: 4
Weights: [[0,0,0,0,1,1,0,0,0,0,1],[0,0,0,1,0,0,1,0,1,1,0],[0,0,1,0,0,0,0,0,1,0,0],[1,1,0,2,0,0,0,1,2,2,0]]

Bundles: [[0,0,1,0],[0,1,0,0],[0,1,0,0]]
PeriodID: 7
PolyDimension: 7
PolyID: 35428
PolyRank: 4
Weights: [[0,0,0,0,0,1,1,0,0,0,1],[0,0,0,1,1,0,0,0,0,1,0],[0,0,1,0,0,0,0,0,1,0,0],[1,1,0,0,0,2,0,1,0,0,2]]

Bundles: [[1,0,2],[1,0,2],[2,1,4]]
PeriodID: 7
PolyDimension: 7
PolyID: 35430
PolyRank: 3
Weights: [[0,0,0,1,1,1,1,0,2,1],[0,0,1,0,0,0,0,0,1,0],[1,1,0,2,2,2,0,1,4,2]]

Bundles: [[1,0,2],[1,0,2],[1,1,2]]
PeriodID: 7
PolyDimension: 7
PolyID: 35431
PolyRank: 3
Weights: [[0,0,0,1,1,1,1,0,1,1],[0,0,1,0,0,0,0,0,1,0],[1,1,0,2,2,2,0,1,2,2]]

Bundles: [[0,1,0],[1,0,2],[1,0,2]]
PeriodID: 7
PolyDimension: 7
PolyID: 35432
PolyRank: 3
Weights: [[0,0,0,1,1,1,1,0,0,1],[0,0,1,0,0,0,0,0,1,0],[1,1,0,2,2,2,0,1,0,2]]

Bundles: [[1,1,2],[1,1,2],[1,1,2]]
PeriodID: 7
PolyDimension: 7
PolyID: 35435
PolyRank: 3
Weights: [[0,0,0,1,1,1,0,0,0,1],[0,0,1,1,1,0,1,0,1,1],[1,1,2,2,2,0,0,1,2,2]]

Bundles: [[0,0,1],[0,0,1],[1,2,4]]
PeriodID: 7
PolyDimension: 7
PolyID: 35473
PolyRank: 3
Weights: [[0,0,0,0,0,0,1,0,1,0],[1,1,0,0,0,0,0,1,2,0],[2,0,1,1,1,1,0,2,4,1]]

Bundles: [[0,0,1],[1,2,4],[1,2,4]]
PeriodID: 7
PolyDimension: 7
PolyID: 35497
PolyRank: 3
Weights: [[0,0,0,0,0,1,1,0,0,1],[1,1,0,0,0,2,0,1,0,2],[2,0,1,1,1,4,0,2,1,4]]

Bundles: [[1,0,2],[1,1,2],[1,1,2]]
PeriodID: 7
PolyDimension: 7
PolyID: 35502
PolyRank: 3
Weights: [[0,0,1,0,1,1,1,0,1,1],[0,0,1,1,0,0,0,0,1,0],[1,1,2,0,2,2,0,1,2,2]]

Bundles: [[0,1,0],[0,1,0],[1,0,2]]
PeriodID: 7
PolyDimension: 7
PolyID: 35503
PolyRank: 3
Weights: [[0,0,0,0,1,1,1,0,0,1],[0,0,1,1,0,0,0,0,1,0],[1,1,0,0,2,2,0,1,0,2]]

Bundles: [[1,0,0],[1,0,0],[1,0,0]]
PeriodID: 7
PolyDimension: 7
PolyID: 35505
PolyRank: 3
Weights: [[0,0,0,1,1,1,0,0,0,1],[0,0,1,0,0,0,1,0,1,0],[1,1,2,0,0,0,0,1,2,0]]

Bundles: [[1,2],[1,2],[1,2]]
PeriodID: 7
PolyDimension: 7
PolyID: 35510
PolyRank: 2
Weights: [[0,0,1,1,1,1,1,0,1],[1,1,2,2,2,2,0,1,2]]

Bundles: [[0,0,0,1,0,0],[0,0,1,0,0,0],[0,1,0,0,0,0],[1,0,0,0,2,4]]
PeriodID: 7
PolyDimension: 8
PolyID: 386889
PolyRank: 6
Weights: [[0,0,0,0,0,0,1,0,0,0,0,0,0,1],[0,0,0,0,0,1,0,0,0,0,0,0,1,0],[0,0,0,0,1,0,0,0,0,0,0,1,0,0],[0,0,0,1,0,0,0,0,0,0,1,0,0,0],[0,0,1,0,0,0,0,1,0,1,0,0,0,2],[1,1,2,0,0,0,0,0,1,2,0,0,0,4]]

Bundles: [[0,0,1,0,0],[0,1,0,0,0],[1,0,0,2,4],[1,0,0,2,4]]
PeriodID: 7
PolyDimension: 8
PolyID: 386893
PolyRank: 5
Weights: [[0,0,0,0,0,1,1,0,0,0,0,0,1],[0,0,0,0,1,0,0,0,0,0,0,1,0],[0,0,0,1,0,0,0,0,0,0,1,0,0],[0,0,1,0,0,2,0,1,0,1,0,0,2],[1,1,2,0,0,4,0,0,1,2,0,0,4]]

Bundles: [[0,0,1,0,0],[0,1,0,0,0],[0,1,0,0,0],[1,0,0,2,4]]
PeriodID: 7
PolyDimension: 8
PolyID: 386901
PolyRank: 5
Weights: [[0,0,0,0,0,0,1,0,0,0,0,1,0],[0,0,0,0,1,1,0,0,0,0,0,0,1],[0,0,0,1,0,0,0,0,0,0,1,0,0],[0,0,1,0,0,0,0,1,0,1,0,2,0],[1,1,2,0,0,0,0,0,1,2,0,4,0]]

Bundles: [[0,1,0,0],[1,0,2,4],[1,0,2,4],[1,0,2,4]]
PeriodID: 7
PolyDimension: 8
PolyID: 386909
PolyRank: 4
Weights: [[0,0,0,0,1,1,1,0,0,0,0,1],[0,0,0,1,0,0,0,0,0,0,1,0],[0,0,1,0,2,2,0,1,0,1,0,2],[1,1,2,0,4,4,0,0,1,2,0,4]]

Bundles: [[0,1,0,0],[0,1,0,0],[0,1,0,0],[1,0,2,4]]
PeriodID: 7
PolyDimension: 8
PolyID: 386953
PolyRank: 4
Weights: [[0,0,0,0,0,0,1,0,0,0,1,0],[0,0,0,1,1,1,0,0,0,0,0,1],[0,0,1,0,0,0,0,1,0,1,2,0],[1,1,2,0,0,0,0,0,1,2,4,0]]

Bundles: [[0,1,0,0],[0,1,0,0],[1,0,2,4],[1,0,2,4]]
PeriodID: 7
PolyDimension: 8
PolyID: 386964
PolyRank: 4
Weights: [[0,0,0,0,0,1,1,0,0,0,0,1],[0,0,0,1,1,0,0,0,0,0,1,0],[0,0,1,0,0,2,0,1,0,1,0,2],[1,1,2,0,0,4,0,0,1,2,0,4]]

Bundles: [[1,2,4],[1,2,4],[1,2,4],[1,2,4]]
PeriodID: 7
PolyDimension: 8
PolyID: 386967
PolyRank: 3
Weights: [[0,0,0,1,1,1,1,0,0,0,1],[0,0,1,2,2,2,0,1,0,1,2],[1,1,2,4,4,4,0,0,1,2,4]]

Bundles: [[0,0,0,1,0,0],[0,0,1,0,0,0],[0,1,0,0,1,2],[1,0,0,0,1,2]]
PeriodID: 7
PolyDimension: 8
PolyID: 387452
PolyRank: 6
Weights: [[0,0,0,0,0,0,1,0,0,0,0,0,0,1],[0,0,0,0,0,1,0,0,0,0,0,0,1,0],[0,0,0,0,1,0,0,0,0,0,0,1,0,0],[0,0,0,1,0,0,0,0,0,0,1,0,0,0],[0,0,1,0,0,0,0,1,0,1,0,0,1,1],[1,1,2,0,0,0,0,0,1,2,0,0,2,2]]

Bundles: [[0,0,1,0,0],[0,1,0,1,2],[0,1,0,1,2],[1,0,0,1,2]]
PeriodID: 7
PolyDimension: 8
PolyID: 387488
PolyRank: 5
Weights: [[0,0,0,0,0,1,0,0,0,0,0,1,0],[0,0,0,0,1,0,1,0,0,0,0,0,1],[0,0,0,1,0,0,0,0,0,0,1,0,0],[0,0,1,0,1,0,0,1,0,1,0,1,1],[1,1,2,0,2,0,0,0,1,2,0,2,2]]

Bundles: [[0,0,1,0,0],[0,0,1,0,0],[0,1,0,1,2],[1,0,0,1,2]]
PeriodID: 7
PolyDimension: 8
PolyID: 387624
PolyRank: 5
Weights: [[0,0,0,0,0,0,1,0,0,0,0,1,0],[0,0,0,0,0,1,0,0,0,0,1,0,0],[0,0,0,1,1,0,0,0,0,0,0,0,1],[0,0,1,0,0,0,0,1,0,1,1,1,0],[1,1,2,0,0,0,0,0,1,2,2,2,0]]

Bundles: [[0,1,1,2],[0,1,1,2],[0,1,1,2],[1,0,1,2]]
PeriodID: 7
PolyDimension: 8
PolyID: 387655
PolyRank: 4
Weights: [[0,0,0,0,0,1,0,0,0,0,1,0],[0,0,0,1,1,0,1,0,0,0,0,1],[0,0,1,1,1,0,0,1,0,1,1,1],[1,1,2,2,2,0,0,0,1,2,2,2]]

Bundles: [[0,1,1,2],[0,1,1,2],[1,0,1,2],[1,0,1,2]]
PeriodID: 7
PolyDimension: 8
PolyID: 387817
PolyRank: 4
Weights: [[0,0,0,0,1,0,1,0,0,0,0,1],[0,0,0,1,0,1,0,0,0,0,1,0],[0,0,1,1,1,0,0,1,0,1,1,1],[1,1,2,2,2,0,0,0,1,2,2,2]]

Bundles: [[0,0,0,1,2],[0,0,1,0,0],[0,1,0,0,0],[1,0,0,2,4]]
PeriodID: 7
PolyDimension: 8
PolyID: 404683
PolyRank: 5
Weights: [[0,0,0,0,0,0,1,0,0,0,0,0,1],[0,0,0,0,0,1,0,0,0,0,0,1,0],[0,0,0,0,1,0,0,0,0,0,1,0,0],[0,0,1,1,0,0,0,1,0,1,0,0,2],[1,1,2,2,0,0,0,0,1,2,0,0,4]]

Bundles: [[0,0,1,2],[0,1,0,0],[1,0,2,4],[1,0,2,4]]
PeriodID: 7
PolyDimension: 8
PolyID: 404685
PolyRank: 4
Weights: [[0,0,0,0,0,1,1,0,0,0,0,1],[0,0,0,0,1,0,0,0,0,0,1,0],[0,0,1,1,0,2,0,1,0,1,0,2],[1,1,2,2,0,4,0,0,1,2,0,4]]

Bundles: [[0,0,1,2],[0,1,0,0],[0,1,0,0],[1,0,2,4]]
PeriodID: 7
PolyDimension: 8
PolyID: 404688
PolyRank: 4
Weights: [[0,0,0,0,0,0,1,0,0,0,1,0],[0,0,0,0,1,1,0,0,0,0,0,1],[0,0,1,1,0,0,0,1,0,1,2,0],[1,1,2,2,0,0,0,0,1,2,4,0]]

Bundles: [[0,1,2],[1,2,4],[1,2,4],[1,2,4]]
PeriodID: 7
PolyDimension: 8
PolyID: 404693
PolyRank: 3
Weights: [[0,0,0,0,1,1,1,0,0,0,1],[0,0,1,1,2,2,0,1,0,1,2],[1,1,2,2,4,4,0,0,1,2,4]]

Bundles: [[0,0,0,1,2],[0,0,1,0,0],[0,1,0,1,2],[1,0,0,1,2]]
PeriodID: 7
PolyDimension: 8
PolyID: 404694
PolyRank: 5
Weights: [[0,0,0,0,0,0,1,0,0,0,0,0,1],[0,0,0,0,0,1,0,0,0,0,0,1,0],[0,0,0,0,1,0,0,0,0,0,1,0,0],[0,0,1,1,0,0,0,1,0,1,0,1,1],[1,1,2,2,0,0,0,0,1,2,0,2,2]]

Bundles: [[0,0,1,2],[0,1,1,2],[0,1,1,2],[1,0,1,2]]
PeriodID: 7
PolyDimension: 8
PolyID: 404697
PolyRank: 4
Weights: [[0,0,0,0,0,1,0,0,0,0,1,0],[0,0,0,0,1,0,1,0,0,0,0,1],[0,0,1,1,1,0,0,1,0,1,1,1],[1,1,2,2,2,0,0,0,1,2,2,2]]

Bundles: [[0,0,0,0,1,0],[0,0,0,1,0,0],[0,0,1,0,0,0],[1,1,0,0,0,2]]
PeriodID: 7
PolyDimension: 8
PolyID: 404703
PolyRank: 6
Weights: [[0,0,0,0,0,0,1,1,0,0,0,0,1,1],[0,0,0,0,0,1,0,0,0,0,0,0,1,0],[0,0,0,0,1,0,0,0,0,0,0,1,0,0],[0,0,0,1,0,0,0,0,0,0,1,0,0,0],[0,0,1,0,0,0,0,0,0,1,0,0,0,0],[1,1,0,0,0,0,2,0,1,0,0,0,2,2]]

Bundles: [[0,0,0,0,1,0],[0,0,0,1,0,0],[0,0,1,0,0,0],[0,1,0,0,0,0]]
PeriodID: 7
PolyDimension: 8
PolyID: 404704
PolyRank: 6
Weights: [[0,0,0,0,0,0,1,1,0,0,0,0,0,1],[0,0,0,0,0,1,0,0,0,0,0,0,1,0],[0,0,0,0,1,0,0,0,0,0,0,1,0,0],[0,0,0,1,0,0,0,0,0,0,1,0,0,0],[0,0,1,0,0,0,0,0,0,1,0,0,0,0],[1,1,0,0,0,0,2,0,1,0,0,0,0,2]]

Bundles: [[0,0,0,1,0],[0,0,1,0,0],[1,0,0,0,2],[1,1,0,0,2]]
PeriodID: 7
PolyDimension: 8
PolyID: 404714
PolyRank: 5
Weights: [[0,0,0,0,0,1,1,1,0,0,0,1,1],[0,0,0,0,1,0,0,0,0,0,0,1,0],[0,0,0,1,0,0,0,0,0,0,1,0,0],[0,0,1,0,0,0,0,0,0,1,0,0,0],[1,1,0,0,0,2,2,0,1,0,0,2,2]]

Bundles: [[0,0,0,1,0],[0,0,1,0,0],[0,1,0,0,0],[1,0,0,0,2]]
PeriodID: 7
PolyDimension: 8
PolyID: 404715
PolyRank: 5
Weights: [[0,0,0,0,0,1,1,1,0,0,0,0,1],[0,0,0,0,1,0,0,0,0,0,0,1,0],[0,0,0,1,0,0,0,0,0,0,1,0,0],[0,0,1,0,0,0,0,0,0,1,0,0,0],[1,1,0,0,0,2,2,0,1,0,0,0,2]]

Bundles: [[0,0,0,1,0],[0,0,1,0,0],[1,1,0,0,2],[1,1,0,0,2]]
PeriodID: 7
PolyDimension: 8
PolyID: 404716
PolyRank: 5
Weights: [[0,0,0,0,0,1,1,0,0,0,0,0,1],[0,0,0,0,1,1,0,1,0,0,0,1,1],[0,0,0,1,0,0,0,0,0,0,1,0,0],[0,0,1,0,0,0,0,0,0,1,0,0,0],[1,1,0,0,2,2,0,0,1,0,0,2,2]]

Bundles: [[0,0,0,0,1],[0,0,1,0,0],[0,1,0,0,0],[1,0,0,2,4]]
PeriodID: 7
PolyDimension: 8
PolyID: 404720
PolyRank: 5
Weights: [[0,0,0,0,0,0,0,1,0,0,0,1,0],[0,0,0,1,0,0,0,0,0,0,1,0,0],[0,0,1,0,0,0,0,0,0,1,0,0,0],[1,1,0,0,0,0,0,0,1,0,0,2,0],[2,0,0,0,1,1,1,0,2,0,0,4,1]]

Bundles: [[0,0,0,1,0],[0,1,1,0,2],[1,0,0,0,0],[1,0,0,0,0]]
PeriodID: 7
PolyDimension: 8
PolyID: 404741
PolyRank: 5
Weights: [[0,0,0,0,0,1,1,0,0,0,0,0,1],[0,0,0,0,1,0,0,1,0,0,1,1,0],[0,0,0,1,0,0,0,0,0,0,1,0,0],[0,0,1,0,0,0,0,0,0,1,0,0,0],[1,1,0,0,2,0,0,0,1,0,2,2,0]]

Bundles: [[0,0,0,1,0],[0,0,1,0,0],[0,1,0,0,0],[0,1,0,0,0]]
PeriodID: 7
PolyDimension: 8
PolyID: 404750
PolyRank: 5
Weights: [[0,0,0,0,0,0,1,1,0,0,0,0,1],[0,0,0,0,1,1,0,0,0,0,0,1,0],[0,0,0,1,0,0,0,0,0,0,1,0,0],[0,0,1,0,0,0,0,0,0,1,0,0,0],[1,1,0,0,0,0,2,0,1,0,0,0,2]]

Bundles: [[0,0,1,0],[1,0,0,2],[1,0,0,2],[2,1,0,4]]
PeriodID: 7
PolyDimension: 8
PolyID: 404752
PolyRank: 4
Weights: [[0,0,0,0,1,1,1,1,0,0,2,1],[0,0,0,1,0,0,0,0,0,0,1,0],[0,0,1,0,0,0,0,0,0,1,0,0],[1,1,0,0,2,2,2,0,1,0,4,2]]

Bundles: [[1,0,0,2],[1,0,0,2],[1,0,1,2],[1,1,0,2]]
PeriodID: 7
PolyDimension: 8
PolyID: 404753
PolyRank: 4
Weights: [[0,0,0,0,1,1,1,1,0,1,1,1],[0,0,0,1,0,0,0,0,0,0,1,0],[0,0,1,0,0,0,0,0,0,1,0,0],[1,1,0,0,2,2,2,0,1,2,2,2]]

Bundles: [[0,0,1,0],[1,0,0,2],[1,0,0,2],[1,1,0,2]]
PeriodID: 7
PolyDimension: 8
PolyID: 404754
PolyRank: 4
Weights: [[0,0,0,0,1,1,1,1,0,0,1,1],[0,0,0,1,0,0,0,0,0,0,1,0],[0,0,1,0,0,0,0,0,0,1,0,0],[1,1,0,0,2,2,2,0,1,0,2,2]]

Bundles: [[0,0,1,0],[0,1,0,0],[1,0,0,2],[1,0,0,2]]
PeriodID: 7
PolyDimension: 8
PolyID: 404755
PolyRank: 4
Weights: [[0,0,0,0,1,1,1,1,0,0,0,1],[0,0,0,1,0,0,0,0,0,0,1,0],[0,0,1,0,0,0,0,0,0,1,0,0],[1,1,0,0,2,2,2,0,1,0,0,2]]

Bundles: [[0,0,1,0],[1,1,0,2],[1,1,0,2],[1,1,0,2]]
PeriodID: 7
PolyDimension: 8
PolyID: 404759
PolyRank: 4
Weights: [[0,0,0,0,1,1,1,0,0,0,0,1],[0,0,0,1,1,1,0,1,0,0,1,1],[0,0,1,0,0,0,0,0,0,1,0,0],[1,1,0,2,2,2,0,0,1,0,2,2]]

Bundles: [[0,0,0,1],[0,0,0,1],[0,1,0,0],[1,0,2,4]]
PeriodID: 7
PolyDimension: 8
PolyID: 404820
PolyRank: 4
Weights: [[0,0,0,0,0,0,0,1,0,0,1,0],[0,0,1,0,0,0,0,0,0,1,0,0],[1,1,0,0,0,0,0,0,1,0,2,0],[2,0,0,1,1,1,1,0,2,0,4,1]]

Bundles: [[0,1,1,2],[1,0,0,0],[1,0,0,0],[1,0,0,0]]
PeriodID: 7
PolyDimension: 8
PolyID: 404859
PolyRank: 4
Weights: [[0,0,0,0,1,1,1,0,0,0,0,1],[0,0,0,1,0,0,0,1,0,1,1,0],[0,0,1,0,0,0,0,0,0,1,0,0],[1,1,0,2,0,0,0,0,1,2,2,0]]

Bundles: [[0,0,0,1],[0,1,0,0],[1,0,2,4],[1,0,2,4]]
PeriodID: 7
PolyDimension: 8
PolyID: 404880
PolyRank: 4
Weights: [[0,0,0,0,0,0,1,1,0,0,0,1],[0,0,1,0,0,0,0,0,0,1,0,0],[1,1,0,0,0,0,2,0,1,0,0,2],[2,0,0,1,1,1,4,0,2,0,1,4]]

Bundles: [[0,0,1,0],[1,0,0,2],[1,1,0,2],[1,1,0,2]]
PeriodID: 7
PolyDimension: 8
PolyID: 404890
PolyRank: 4
Weights: [[0,0,0,1,0,1,1,1,0,0,1,1],[0,0,0,1,1,0,0,0,0,0,1,0],[0,0,1,0,0,0,0,0,0,1,0,0],[1,1,0,2,0,2,2,0,1,0,2,2]]

Bundles: [[0,1,0,0],[0,1,0,0],[1,0,0,2],[1,0,1,2]]
PeriodID: 7
PolyDimension: 8
PolyID: 404891
PolyRank: 4
Weights: [[0,0,0,0,0,1,1,1,0,1,0,1],[0,0,0,1,1,0,0,0,0,0,1,0],[0,0,1,0,0,0,0,0,0,1,0,0],[1,1,0,0,0,2,2,0,1,2,0,2]]

Bundles: [[0,0,1,0],[0,1,0,0],[0,1,0,0],[1,0,0,2]]
PeriodID: 7
PolyDimension: 8
PolyID: 404892
PolyRank: 4
Weights: [[0,0,0,0,0,1,1,1,0,0,0,1],[0,0,0,1,1,0,0,0,0,0,1,0],[0,0,1,0,0,0,0,0,0,1,0,0],[1,1,0,0,0,2,2,0,1,0,0,2]]

Bundles: [[0,0,1,0],[1,0,0,0],[1,0,0,0],[1,0,0,0]]
PeriodID: 7
PolyDimension: 8
PolyID: 404895
PolyRank: 4
Weights: [[0,0,0,0,1,1,1,0,0,0,0,1],[0,0,0,1,0,0,0,1,0,0,1,0],[0,0,1,0,0,0,0,0,0,1,0,0],[1,1,0,2,0,0,0,0,1,0,2,0]]

Bundles: [[1,0,2],[1,0,2],[1,0,2],[2,1,4]]
PeriodID: 7
PolyDimension: 8
PolyID: 404903
PolyRank: 3
Weights: [[0,0,0,1,1,1,1,1,0,2,1],[0,0,1,0,0,0,0,0,0,1,0],[1,1,0,2,2,2,2,0,1,4,2]]

Bundles: [[1,0,2],[1,0,2],[1,0,2],[1,1,2]]
PeriodID: 7
PolyDimension: 8
PolyID: 404904
PolyRank: 3
Weights: [[0,0,0,1,1,1,1,1,0,1,1],[0,0,1,0,0,0,0,0,0,1,0],[1,1,0,2,2,2,2,0,1,2,2]]

Bundles: [[0,1,0],[1,0,2],[1,0,2],[1,0,2]]
PeriodID: 7
PolyDimension: 8
PolyID: 404905
PolyRank: 3
Weights: [[0,0,0,1,1,1,1,1,0,0,1],[0,0,1,0,0,0,0,0,0,1,0],[1,1,0,2,2,2,2,0,1,0,2]]

Bundles: [[0,1,0,0],[0,1,0,0],[1,0,1,2],[1,0,1,2]]
PeriodID: 7
PolyDimension: 8
PolyID: 404914
PolyRank: 4
Weights: [[0,0,0,0,0,1,1,0,0,0,0,1],[0,0,0,1,1,0,0,0,0,0,1,0],[0,0,1,0,0,1,0,1,0,1,0,1],[1,1,2,0,0,2,0,0,1,2,0,2]]

Bundles: [[1,1,2],[1,1,2],[1,1,2],[1,1,2]]
PeriodID: 7
PolyDimension: 8
PolyID: 404922
PolyRank: 3
Weights: [[0,0,0,1,1,1,1,0,0,0,1],[0,0,1,1,1,1,0,1,0,1,1],[1,1,2,2,2,2,0,0,1,2,2]]

Bundles: [[0,0,0,1],[0,1,0,0],[0,1,0,0],[1,0,2,4]]
PeriodID: 7
PolyDimension: 8
PolyID: 404977
PolyRank: 4
Weights: [[0,0,0,0,0,0,0,1,0,1,0,0],[0,0,0,0,0,1,1,0,0,0,0,1],[1,1,0,0,0,0,0,0,1,2,0,0],[2,0,1,1,1,0,0,0,2,4,1,0]]

Bundles: [[0,0,1],[0,0,1],[0,0,1],[1,2,4]]
PeriodID: 7
PolyDimension: 8
PolyID: 405075
PolyRank: 3
Weights: [[0,0,0,0,0,0,0,1,0,1,0],[1,1,0,0,0,0,0,0,1,2,0],[2,0,1,1,1,1,1,0,2,4,1]]

Bundles: [[0,0,1],[1,2,4],[1,2,4],[1,2,4]]
PeriodID: 7
PolyDimension: 8
PolyID: 405139
PolyRank: 3
Weights: [[0,0,0,0,0,1,1,1,0,0,1],[1,1,0,0,0,2,2,0,1,0,2],[2,0,1,1,1,4,4,0,2,1,4]]

Bundles: [[0,1,2],[0,1,2],[1,2,4],[1,2,4]]
PeriodID: 7
PolyDimension: 8
PolyID: 405153
PolyRank: 3
Weights: [[0,0,0,0,0,1,1,0,0,0,1],[0,0,1,1,1,2,0,1,0,1,2],[1,1,2,2,2,4,0,0,1,2,4]]

Bundles: [[0,0,1,0],[0,0,1,0],[0,1,0,0],[0,1,0,0]]
PeriodID: 7
PolyDimension: 8
PolyID: 405155
PolyRank: 4
Weights: [[0,0,0,0,0,0,1,1,0,0,0,1],[0,0,0,0,1,1,0,0,0,0,1,0],[0,0,1,1,0,0,0,0,0,1,0,0],[1,1,0,0,0,0,2,0,1,0,0,2]]

Bundles: [[1,0,2],[1,0,2],[1,1,2],[1,1,2]]
PeriodID: 7
PolyDimension: 8
PolyID: 405157
PolyRank: 3
Weights: [[0,0,1,0,1,1,1,1,0,1,1],[0,0,1,1,0,0,0,0,0,1,0],[1,1,2,0,2,2,2,0,1,2,2]]

Bundles: [[0,1,0],[0,1,0],[1,0,2],[1,0,2]]
PeriodID: 7
PolyDimension: 8
PolyID: 405158
PolyRank: 3
Weights: [[0,0,0,0,1,1,1,1,0,0,1],[0,0,1,1,0,0,0,0,0,1,0],[1,1,0,0,2,2,2,0,1,0,2]]

Bundles: [[0,1,2],[1,1,2],[1,1,2],[1,1,2]]
PeriodID: 7
PolyDimension: 8
PolyID: 405159
PolyRank: 3
Weights: [[0,0,0,0,1,1,1,0,0,0,1],[0,0,1,1,1,1,0,1,0,1,1],[1,1,2,2,2,2,0,0,1,2,2]]

Bundles: [[0,0,1],[0,0,1],[1,2,4],[1,2,4]]
PeriodID: 7
PolyDimension: 8
PolyID: 405162
PolyRank: 3
Weights: [[0,0,1,0,0,0,0,1,0,1,0],[1,1,2,0,0,0,0,0,1,2,0],[2,0,4,1,1,1,1,0,2,4,1]]

Bundles: [[1,0,0],[1,0,0],[1,0,0],[1,0,0]]
PeriodID: 7
PolyDimension: 8
PolyID: 405172
PolyRank: 3
Weights: [[0,0,0,1,1,1,1,0,0,0,1],[0,0,1,0,0,0,0,1,0,1,0],[1,1,2,0,0,0,0,0,1,2,0]]

Bundles: [[0,1,0],[0,1,0],[0,1,0],[1,0,2]]
PeriodID: 7
PolyDimension: 8
PolyID: 405179
PolyRank: 3
Weights: [[0,0,0,0,0,1,1,1,0,0,1],[0,0,1,1,1,0,0,0,0,1,0],[1,1,0,0,0,2,2,0,1,0,2]]

Bundles: [[1,2],[1,2],[1,2],[1,2]]
PeriodID: 7
PolyDimension: 8
PolyID: 405181
PolyRank: 2
Weights: [[0,0,1,1,1,1,1,1,0,1],[1,1,2,2,2,2,2,0,1,2]]

Bundles: []
PeriodID: 7
PolyDimension: 4
PolyID: 44
PolyRank: 2
Weights: [[0,0,1,1,0,1],[1,1,2,0,1,2]]

Bundles: [[0,0,0,1],[0,1,1,2],[1,0,1,2]]
PeriodID: 7
PolyDimension: 7
PolyID: 65803
PolyRank: 4
Weights: [[0,0,0,0,0,0,1,0,0,1,0],[0,0,0,0,0,1,0,0,1,0,0],[1,1,0,0,0,0,0,1,1,1,0],[2,0,1,1,1,0,0,2,2,2,1]]

Bundles: [[0,0,0,0,1],[0,0,1,0,0],[0,1,0,1,2],[1,0,0,1,2]]
PeriodID: 7
PolyDimension: 8
PolyID: 724280
PolyRank: 5
Weights: [[0,0,0,0,0,0,0,1,0,0,0,1,0],[0,0,0,0,0,0,1,0,0,0,1,0,0],[0,0,1,0,0,0,0,0,0,1,0,0,0],[1,1,0,0,0,0,0,0,1,0,1,1,0],[2,0,0,1,1,1,0,0,2,0,2,2,1]]

Bundles: [[0,0,0,1],[0,0,0,1],[0,1,1,2],[1,0,1,2]]
PeriodID: 7
PolyDimension: 8
PolyID: 724648
PolyRank: 4
Weights: [[0,0,0,0,0,0,0,1,0,0,1,0],[0,0,0,0,0,0,1,0,0,1,0,0],[1,1,0,0,0,0,0,0,1,1,1,0],[2,0,1,1,1,1,0,0,2,2,2,1]]

Bundles: [[0,0,0,1],[0,1,1,2],[0,1,1,2],[1,0,1,2]]
PeriodID: 7
PolyDimension: 8
PolyID: 724707
PolyRank: 4
Weights: [[0,0,0,0,0,0,1,0,0,1,0,0],[0,0,0,0,0,1,0,1,0,0,0,1],[1,1,0,0,0,1,0,0,1,1,0,1],[2,0,1,1,1,2,0,0,2,2,1,2]]

Bundles: [[0,0,1],[0,1,2],[1,2,4]]
PeriodID: 7
PolyDimension: 7
PolyID: 80713
PolyRank: 3
Weights: [[0,0,0,0,0,1,0,0,0,1],[0,0,0,1,1,0,1,0,1,2],[1,1,1,2,2,0,0,1,2,4]]

Bundles: [[0,0,0,1],[0,0,1,0],[1,1,0,2]]
PeriodID: 7
PolyDimension: 7
PolyID: 80716
PolyRank: 4
Weights: [[0,0,0,0,0,1,1,0,0,1,1],[0,0,0,0,1,0,0,0,0,1,0],[0,0,0,1,0,0,0,0,1,0,0],[1,1,1,0,0,2,0,1,0,2,2]]

Bundles: [[0,0,0,1],[0,0,1,0],[0,1,0,0]]
PeriodID: 7
PolyDimension: 7
PolyID: 80717
PolyRank: 4
Weights: [[0,0,0,0,0,1,1,0,0,0,1],[0,0,0,0,1,0,0,0,0,1,0],[0,0,0,1,0,0,0,0,1,0,0],[1,1,1,0,0,2,0,1,0,0,2]]

Bundles: [[0,0,1],[1,0,2],[1,1,2]]
PeriodID: 7
PolyDimension: 7
PolyID: 80725
PolyRank: 3
Weights: [[0,0,0,0,1,1,1,0,1,1],[0,0,0,1,0,0,0,0,1,0],[1,1,1,0,2,2,0,1,2,2]]

Bundles: [[0,0,1],[0,1,0],[1,0,2]]
PeriodID: 7
PolyDimension: 7
PolyID: 80726
PolyRank: 3
Weights: [[0,0,0,0,1,1,1,0,0,1],[0,0,0,1,0,0,0,0,1,0],[1,1,1,0,2,2,0,1,0,2]]

Bundles: [[0,0,1],[1,1,2],[1,1,2]]
PeriodID: 7
PolyDimension: 7
PolyID: 80727
PolyRank: 3
Weights: [[0,0,0,0,1,1,0,0,0,1],[0,0,0,1,1,0,1,0,1,1],[1,1,1,2,2,0,0,1,2,2]]

Bundles: [[0,0,1],[0,1,0],[0,1,0]]
PeriodID: 7
PolyDimension: 7
PolyID: 80743
PolyRank: 3
Weights: [[0,0,0,0,0,1,1,0,0,1],[0,0,0,1,1,0,0,0,1,0],[1,1,1,0,0,2,0,1,0,2]]

Bundles: [[0,1],[1,2],[1,2]]
PeriodID: 7
PolyDimension: 7
PolyID: 80745
PolyRank: 2
Weights: [[0,0,0,1,1,1,1,0,1],[1,1,1,2,2,2,0,1,2]]

Bundles: [[0,0,1],[0,0,1],[1,1,2]]
PeriodID: 7
PolyDimension: 7
PolyID: 80819
PolyRank: 3
Weights: [[0,0,0,0,0,0,1,0,1,0],[1,1,0,0,0,0,0,1,1,0],[2,0,1,1,1,1,0,2,2,1]]

Bundles: [[0,0,1],[0,1,0],[0,1,0]]
PeriodID: 7
PolyDimension: 7
PolyID: 80858
PolyRank: 3
Weights: [[0,0,0,0,0,1,1,0,0,1],[0,1,1,1,1,2,0,0,1,2],[1,0,0,0,0,0,0,1,0,0]]

Bundles: [[0,1],[0,1],[1,2]]
PeriodID: 7
PolyDimension: 7
PolyID: 80880
PolyRank: 2
Weights: [[0,0,0,0,1,1,1,0,1],[1,1,1,1,2,2,0,1,2]]

Bundles: [[0,1],[0,1],[0,1]]
PeriodID: 7
PolyDimension: 7
PolyID: 80885
PolyRank: 2
Weights: [[1,1,0,0,0,0,0,1,0],[2,0,1,1,1,1,1,2,1]]

Bundles: [[0,0,0,1],[0,0,1,2],[0,1,0,0],[1,0,2,4]]
PeriodID: 7
PolyDimension: 8
PolyID: 830199
PolyRank: 4
Weights: [[0,0,0,0,0,0,1,0,0,0,0,1],[0,0,0,0,0,1,0,0,0,0,1,0],[0,0,0,1,1,0,0,1,0,1,0,2],[1,1,1,2,2,0,0,0,1,2,0,4]]

Bundles: [[0,0,1],[0,1,2],[1,2,4],[1,2,4]]
PeriodID: 7
PolyDimension: 8
PolyID: 830201
PolyRank: 3
Weights: [[0,0,0,0,0,1,1,0,0,0,1],[0,0,0,1,1,2,0,1,0,1,2],[1,1,1,2,2,4,0,0,1,2,4]]

Bundles: [[0,0,0,1],[0,0,1,2],[0,1,1,2],[1,0,1,2]]
PeriodID: 7
PolyDimension: 8
PolyID: 830202
PolyRank: 4
Weights: [[0,0,0,0,0,0,1,0,0,0,0,1],[0,0,0,0,0,1,0,0,0,0,1,0],[0,0,0,1,1,0,0,1,0,1,1,1],[1,1,1,2,2,0,0,0,1,2,2,2]]

Bundles: [[0,0,0,0,1],[0,0,0,1,0],[0,0,1,0,0],[1,1,0,0,2]]
PeriodID: 7
PolyDimension: 8
PolyID: 830206
PolyRank: 5
Weights: [[0,0,0,0,0,0,1,1,0,0,0,1,1],[0,0,0,0,0,1,0,0,0,0,0,1,0],[0,0,0,0,1,0,0,0,0,0,1,0,0],[0,0,0,1,0,0,0,0,0,1,0,0,0],[1,1,1,0,0,0,2,0,1,0,0,2,2]]

Bundles: [[0,0,0,0,1],[0,0,0,1,0],[0,0,1,0,0],[0,1,0,0,0]]
PeriodID: 7
PolyDimension: 8
PolyID: 830207
PolyRank: 5
Weights: [[0,0,0,0,0,0,1,1,0,0,0,0,1],[0,0,0,0,0,1,0,0,0,0,0,1,0],[0,0,0,0,1,0,0,0,0,0,1,0,0],[0,0,0,1,0,0,0,0,0,1,0,0,0],[1,1,1,0,0,0,2,0,1,0,0,0,2]]

Bundles: [[0,0,0,1],[0,0,1,0],[1,0,0,2],[1,1,0,2]]
PeriodID: 7
PolyDimension: 8
PolyID: 830215
PolyRank: 4
Weights: [[0,0,0,0,0,1,1,1,0,0,1,1],[0,0,0,0,1,0,0,0,0,0,1,0],[0,0,0,1,0,0,0,0,0,1,0,0],[1,1,1,0,0,2,2,0,1,0,2,2]]

Bundles: [[0,0,0,1],[0,0,1,0],[0,1,0,0],[1,0,0,2]]
PeriodID: 7
PolyDimension: 8
PolyID: 830216
PolyRank: 4
Weights: [[0,0,0,0,0,1,1,1,0,0,0,1],[0,0,0,0,1,0,0,0,0,0,1,0],[0,0,0,1,0,0,0,0,0,1,0,0],[1,1,1,0,0,2,2,0,1,0,0,2]]

Bundles: [[0,0,0,1],[0,0,1,0],[1,1,0,2],[1,1,0,2]]
PeriodID: 7
PolyDimension: 8
PolyID: 830217
PolyRank: 4
Weights: [[0,0,0,0,0,1,1,0,0,0,0,1],[0,0,0,0,1,1,0,1,0,0,1,1],[0,0,0,1,0,0,0,0,0,1,0,0],[1,1,1,0,2,2,0,0,1,0,2,2]]

Bundles: [[0,0,0,1],[0,1,1,2],[1,0,0,0],[1,0,0,0]]
PeriodID: 7
PolyDimension: 8
PolyID: 830236
PolyRank: 4
Weights: [[0,0,0,0,0,1,1,0,0,0,0,1],[0,0,0,0,1,0,0,1,0,1,1,0],[0,0,0,1,0,0,0,0,0,1,0,0],[1,1,1,0,2,0,0,0,1,2,2,0]]

Bundles: [[0,0,0,1],[0,0,1,0],[0,1,0,0],[0,1,0,0]]
PeriodID: 7
PolyDimension: 8
PolyID: 830244
PolyRank: 4
Weights: [[0,0,0,0,0,0,1,1,0,0,0,1],[0,0,0,0,1,1,0,0,0,0,1,0],[0,0,0,1,0,0,0,0,0,1,0,0],[1,1,1,0,0,0,2,0,1,0,0,2]]

Bundles: [[0,0,1],[1,0,2],[1,0,2],[2,1,4]]
PeriodID: 7
PolyDimension: 8
PolyID: 830246
PolyRank: 3
Weights: [[0,0,0,0,1,1,1,1,0,2,1],[0,0,0,1,0,0,0,0,0,1,0],[1,1,1,0,2,2,2,0,1,4,2]]

Bundles: [[0,0,1],[1,0,2],[1,0,2],[1,1,2]]
PeriodID: 7
PolyDimension: 8
PolyID: 830247
PolyRank: 3
Weights: [[0,0,0,0,1,1,1,1,0,1,1],[0,0,0,1,0,0,0,0,0,1,0],[1,1,1,0,2,2,2,0,1,2,2]]

Bundles: [[0,0,1],[0,1,0],[1,0,2],[1,0,2]]
PeriodID: 7
PolyDimension: 8
PolyID: 830248
PolyRank: 3
Weights: [[0,0,0,0,1,1,1,1,0,0,1],[0,0,0,1,0,0,0,0,0,1,0],[1,1,1,0,2,2,2,0,1,0,2]]

Bundles: [[0,0,1],[1,1,2],[1,1,2],[1,1,2]]
PeriodID: 7
PolyDimension: 8
PolyID: 830251
PolyRank: 3
Weights: [[0,0,0,0,1,1,1,0,0,0,1],[0,0,0,1,1,1,0,1,0,1,1],[1,1,1,2,2,2,0,0,1,2,2]]

Bundles: [[0,0,1],[0,0,1],[0,1,2],[1,2,4]]
PeriodID: 7
PolyDimension: 8
PolyID: 830272
PolyRank: 3
Weights: [[0,0,0,0,0,0,0,1,0,1,0],[1,1,1,0,0,0,0,0,1,2,0],[2,2,0,1,1,1,1,0,2,4,1]]

Bundles: [[0,0,1],[1,0,2],[1,1,2],[1,1,2]]
PeriodID: 7
PolyDimension: 8
PolyID: 830297
PolyRank: 3
Weights: [[0,0,0,1,0,1,1,1,0,1,1],[0,0,0,1,1,0,0,0,0,1,0],[1,1,1,2,0,2,2,0,1,2,2]]

Bundles: [[0,0,1],[0,1,0],[0,1,0],[1,0,2]]
PeriodID: 7
PolyDimension: 8
PolyID: 830298
PolyRank: 3
Weights: [[0,0,0,0,0,1,1,1,0,0,1],[0,0,0,1,1,0,0,0,0,1,0],[1,1,1,0,0,2,2,0,1,0,2]]

Bundles: [[0,0,1],[1,0,0],[1,0,0],[1,0,0]]
PeriodID: 7
PolyDimension: 8
PolyID: 830300
PolyRank: 3
Weights: [[0,0,0,0,1,1,1,0,0,0,1],[0,0,0,1,0,0,0,1,0,1,0],[1,1,1,2,0,0,0,0,1,2,0]]

Bundles: [[0,1],[1,2],[1,2],[1,2]]
PeriodID: 7
PolyDimension: 8
PolyID: 830305
PolyRank: 2
Weights: [[0,0,0,1,1,1,1,1,0,1],[1,1,1,2,2,2,2,0,1,2]]

Bundles: [[0,0,0,1],[0,0,0,1],[0,1,0,0],[1,0,1,2]]
PeriodID: 7
PolyDimension: 8
PolyID: 830534
PolyRank: 4
Weights: [[0,0,0,0,0,0,0,1,0,0,1,0],[0,0,1,0,0,0,0,0,0,1,0,0],[1,1,0,0,0,0,0,0,1,0,1,0],[2,0,0,1,1,1,1,0,2,0,2,1]]

Bundles: [[0,0,1],[0,0,1],[0,0,1],[1,1,2]]
PeriodID: 7
PolyDimension: 8
PolyID: 830593
PolyRank: 3
Weights: [[0,0,0,0,0,0,0,1,0,1,0],[1,1,0,0,0,0,0,0,1,1,0],[2,0,1,1,1,1,1,0,2,2,1]]

Bundles: [[0,0,1],[0,0,1],[1,1,2],[1,1,2]]
PeriodID: 7
PolyDimension: 8
PolyID: 830623
PolyRank: 3
Weights: [[0,0,1,0,0,0,0,1,0,1,0],[1,1,1,0,0,0,0,0,1,1,0],[2,0,2,1,1,1,1,0,2,2,1]]

Bundles: [[0,0,0,1],[0,0,1,0],[0,1,0,0],[0,1,0,0]]
PeriodID: 7
PolyDimension: 8
PolyID: 830663
PolyRank: 4
Weights: [[0,0,0,0,0,0,1,1,0,0,0,1],[0,0,1,1,1,1,2,0,0,0,1,2],[0,1,0,0,0,0,0,0,0,1,0,0],[1,0,0,0,0,0,0,0,1,0,0,0]]

Bundles: [[0,1,0],[0,1,0],[1,2,0],[1,2,1]]
PeriodID: 7
PolyDimension: 8
PolyID: 830704
PolyRank: 3
Weights: [[0,0,0,0,0,1,1,1,1,0,1],[0,1,1,1,1,2,2,0,2,1,2],[1,0,0,0,0,0,0,0,1,0,0]]

Bundles: [[0,0,1],[0,1,0],[0,1,0],[1,2,0]]
PeriodID: 7
PolyDimension: 8
PolyID: 830705
PolyRank: 3
Weights: [[0,0,0,0,0,1,1,1,0,0,1],[0,1,1,1,1,2,2,0,0,1,2],[1,0,0,0,0,0,0,0,1,0,0]]

Bundles: [[0,0,1],[0,1,0],[0,1,0],[0,1,0]]
PeriodID: 7
PolyDimension: 8
PolyID: 830718
PolyRank: 3
Weights: [[0,1,1,0,0,0,0,0,0,1,0],[0,2,0,1,1,1,1,1,0,2,1],[1,0,0,0,0,0,0,0,1,0,0]]

Bundles: [[0,0,1],[0,0,1],[0,1,0],[0,1,0]]
PeriodID: 7
PolyDimension: 8
PolyID: 830755
PolyRank: 3
Weights: [[0,0,0,0,0,0,1,1,0,0,1],[0,0,0,0,1,1,0,0,0,1,0],[1,1,1,1,0,0,2,0,1,0,2]]

Bundles: [[0,1],[0,1],[1,2],[1,2]]
PeriodID: 7
PolyDimension: 8
PolyID: 830757
PolyRank: 2
Weights: [[0,0,0,0,1,1,1,1,0,1],[1,1,1,1,2,2,2,0,1,2]]

Bundles: [[0,1],[0,1],[0,1],[0,1]]
PeriodID: 7
PolyDimension: 8
PolyID: 830773
PolyRank: 2
Weights: [[1,1,0,0,0,0,0,0,1,0],[2,0,1,1,1,1,1,1,2,1]]

Bundles: [[0,1],[0,1],[0,1],[1,2]]
PeriodID: 7
PolyDimension: 8
PolyID: 830777
PolyRank: 2
Weights: [[0,0,0,0,0,1,1,1,0,1],[1,1,1,1,1,2,2,0,1,2]]

Bundles: [[0,0,1],[1,1,2]]
PeriodID: 7
PolyDimension: 6
PolyID: 8576
PolyRank: 3
Weights: [[0,0,0,0,1,1,0,1,1],[0,0,0,1,0,0,0,1,0],[1,1,1,0,2,0,1,2,2]]

Bundles: [[0,0,1],[0,1,0]]
PeriodID: 7
PolyDimension: 6
PolyID: 8577
PolyRank: 3
Weights: [[0,0,0,0,1,1,0,0,1],[0,0,0,1,0,0,0,1,0],[1,1,1,0,2,0,1,0,2]]

Bundles: [[0,1],[1,2]]
PeriodID: 7
PolyDimension: 6
PolyID: 8583
PolyRank: 2
Weights: [[0,0,0,1,1,1,0,1],[1,1,1,2,2,0,1,2]]

Bundles: [[0,1],[0,1]]
PeriodID: 7
PolyDimension: 6
PolyID: 8628
PolyRank: 2
Weights: [[0,0,0,0,1,1,0,1],[1,1,1,1,2,0,1,2]]

Bundles: [[0,1]]
PeriodID: 7
PolyDimension: 5
PolyID: 993
PolyRank: 2
Weights: [[0,0,0,1,1,0,1],[1,1,1,2,0,1,2]]

Bundles: [[1,1]]
PeriodID: 8
PolyDimension: 5
PolyID: 1002
PolyRank: 2
Weights: [[0,0,1,1,1,0,1],[1,1,1,1,0,1,1]]

Bundles: [[0,1]]
PeriodID: 8
PolyDimension: 5
PolyID: 1011
PolyRank: 2
Weights: [[0,0,0,1,1,0,1],[1,1,1,1,0,1,1]]

Bundles: []
PeriodID: 8
PolyDimension: 4
PolyID: 141
PolyRank: 2
Weights: [[0,0,1,1,0,1],[1,1,1,0,1,1]]

Bundles: [[1,3,2]]
PeriodID: 8
PolyDimension: 5
PolyID: 288
PolyRank: 3
Weights: [[0,0,0,0,1,0,0,1],[1,0,1,1,0,1,1,3],[1,1,0,0,0,1,0,2]]

Bundles: [[0,1,0,0],[1,0,3,2]]
PeriodID: 8
PolyDimension: 6
PolyID: 3000
PolyRank: 4
Weights: [[0,0,0,0,0,1,0,0,0,1],[0,0,0,0,1,0,0,0,1,0],[1,0,1,1,0,0,1,1,0,3],[1,1,0,0,0,0,1,0,0,2]]

Bundles: [[1,3,2],[1,3,2]]
PeriodID: 8
PolyDimension: 6
PolyID: 3002
PolyRank: 3
Weights: [[0,0,0,0,1,1,0,0,1],[1,0,1,1,3,0,1,1,3],[1,1,0,0,2,0,1,0,2]]

Bundles: [[0,1,1,0],[1,0,2,2]]
PeriodID: 8
PolyDimension: 6
PolyID: 3022
PolyRank: 4
Weights: [[0,0,0,0,0,1,0,0,0,1],[0,0,0,0,1,0,0,0,1,0],[1,0,1,1,0,0,1,1,1,2],[1,1,0,0,0,0,1,0,0,2]]

Bundles: [[0,1,0,0],[1,0,2,2]]
PeriodID: 8
PolyDimension: 6
PolyID: 3334
PolyRank: 4
Weights: [[0,0,0,0,0,1,0,0,1,0],[0,0,1,0,0,0,0,1,0,0],[1,0,0,1,1,0,1,0,2,1],[1,1,0,0,0,0,1,0,2,0]]

Bundles: [[0,0,1,0,0],[0,1,0,0,0],[1,0,0,3,2]]
PeriodID: 8
PolyDimension: 7
PolyID: 33451
PolyRank: 5
Weights: [[0,0,0,0,0,0,1,0,0,0,0,1],[0,0,0,0,0,1,0,0,0,0,1,0],[0,0,0,0,1,0,0,0,0,1,0,0],[1,0,1,1,0,0,0,1,1,0,0,3],[1,1,0,0,0,0,0,1,0,0,0,2]]

Bundles: [[0,1,0,0],[1,0,3,2],[1,0,3,2]]
PeriodID: 8
PolyDimension: 7
PolyID: 33454
PolyRank: 4
Weights: [[0,0,0,0,0,1,1,0,0,0,1],[0,0,0,0,1,0,0,0,0,1,0],[1,0,1,1,0,3,0,1,1,0,3],[1,1,0,0,0,2,0,1,0,0,2]]

Bundles: [[0,1,0,0],[0,1,0,0],[1,0,3,2]]
PeriodID: 8
PolyDimension: 7
PolyID: 33458
PolyRank: 4
Weights: [[0,0,0,0,0,0,1,0,0,1,0],[0,0,0,0,1,1,0,0,0,0,1],[1,0,1,1,0,0,0,1,1,3,0],[1,1,0,0,0,0,0,1,0,2,0]]

Bundles: [[0,1,0],[1,3,2]]
PeriodID: 8
PolyDimension: 6
PolyID: 3346
PolyRank: 3
Weights: [[0,0,0,0,0,1,0,1,0],[1,0,1,1,1,0,1,3,1],[1,1,0,0,0,0,1,2,0]]

Bundles: [[1,3,2],[1,3,2],[1,3,2]]
PeriodID: 8
PolyDimension: 7
PolyID: 33468
PolyRank: 3
Weights: [[0,0,0,0,1,1,1,0,0,1],[1,0,1,1,3,3,0,1,1,3],[1,1,0,0,2,2,0,1,0,2]]

Bundles: [[0,1,0],[1,2,2]]
PeriodID: 8
PolyDimension: 6
PolyID: 3355
PolyRank: 3
Weights: [[0,0,0,0,0,1,0,1,0],[1,0,1,1,1,0,1,2,1],[1,1,0,0,0,0,1,2,0]]

Bundles: [[1,2,2],[1,2,2]]
PeriodID: 8
PolyDimension: 6
PolyID: 3362
PolyRank: 3
Weights: [[0,0,0,0,1,1,0,0,1],[1,0,1,1,2,0,1,1,2],[1,1,0,0,2,0,1,0,2]]

Bundles: [[0,0,1,0,0],[0,1,0,1,0],[1,0,0,2,2]]
PeriodID: 8
PolyDimension: 7
PolyID: 33675
PolyRank: 5
Weights: [[0,0,0,0,0,0,1,0,0,0,0,1],[0,0,0,0,0,1,0,0,0,0,1,0],[0,0,0,0,1,0,0,0,0,1,0,0],[1,0,1,1,0,0,0,1,1,0,1,2],[1,1,0,0,0,0,0,1,0,0,0,2]]

Bundles: [[0,1,2,2],[0,1,2,2],[1,0,1,0]]
PeriodID: 8
PolyDimension: 7
PolyID: 33683
PolyRank: 4
Weights: [[0,0,0,0,0,1,0,0,0,1,0],[0,0,0,0,1,0,1,0,0,0,1],[1,0,1,1,2,0,0,1,1,1,2],[1,1,0,0,2,0,0,1,0,0,2]]

Bundles: [[0,1,1,0],[0,1,1,0],[1,0,2,2]]
PeriodID: 8
PolyDimension: 7
PolyID: 33687
PolyRank: 4
Weights: [[0,0,0,0,0,0,1,0,0,1,0],[0,0,0,0,1,1,0,0,0,0,1],[1,0,1,1,1,0,0,1,1,2,1],[1,1,0,0,0,0,0,1,0,2,0]]

Bundles: [[1,2,2]]
PeriodID: 8
PolyDimension: 5
PolyID: 347
PolyRank: 3
Weights: [[0,0,0,0,1,0,1,0],[1,0,1,1,0,1,2,1],[1,1,0,0,0,1,2,0]]

Bundles: [[0,0,1,0,0],[0,1,0,0,0],[1,0,0,2,2]]
PeriodID: 8
PolyDimension: 7
PolyID: 35385
PolyRank: 5
Weights: [[0,0,0,0,0,0,1,0,0,0,1,0],[0,0,0,1,0,0,0,0,0,1,0,0],[0,0,1,0,0,0,0,0,1,0,0,0],[1,0,0,0,1,1,0,1,0,0,2,1],[1,1,0,0,0,0,0,1,0,0,2,0]]

Bundles: [[0,0,1,0],[0,1,0,0],[1,0,3,2]]
PeriodID: 8
PolyDimension: 7
PolyID: 35397
PolyRank: 4
Weights: [[0,0,0,0,0,0,1,0,0,1,0],[0,0,1,0,0,0,0,0,1,0,0],[1,0,0,1,1,1,0,1,0,3,1],[1,1,0,0,0,0,0,1,0,2,0]]

Bundles: [[0,0,1,0],[0,1,1,0],[1,0,2,2]]
PeriodID: 8
PolyDimension: 7
PolyID: 35399
PolyRank: 4
Weights: [[0,0,0,0,0,0,1,0,0,1,0],[0,0,1,0,0,0,0,0,1,0,0],[1,0,0,1,1,1,0,1,1,2,1],[1,1,0,0,0,0,0,1,0,2,0]]

Bundles: [[0,0,1,0],[0,1,0,0],[1,0,2,2]]
PeriodID: 8
PolyDimension: 7
PolyID: 35410
PolyRank: 4
Weights: [[0,0,0,0,0,0,1,0,0,1,0],[0,0,1,0,0,0,0,0,1,0,0],[1,0,0,1,1,1,0,1,0,2,1],[1,1,0,0,0,0,0,1,0,2,0]]

Bundles: [[0,1,0,0],[1,0,2,2],[1,0,2,2]]
PeriodID: 8
PolyDimension: 7
PolyID: 35423
PolyRank: 4
Weights: [[0,0,0,0,0,1,1,0,0,0,1],[0,0,1,0,0,0,0,0,1,0,0],[1,0,0,1,1,2,0,1,0,1,2],[1,1,0,0,0,2,0,1,0,0,2]]

Bundles: [[0,1,0,0],[0,1,0,0],[1,0,2,2]]
PeriodID: 8
PolyDimension: 7
PolyID: 35441
PolyRank: 4
Weights: [[0,0,0,0,0,0,1,0,1,0,0],[0,0,0,0,1,1,0,0,0,0,1],[1,0,1,1,0,0,0,1,2,1,0],[1,1,0,0,0,0,0,1,2,0,0]]

Bundles: [[0,1,0],[0,1,0],[1,3,2]]
PeriodID: 8
PolyDimension: 7
PolyID: 35469
PolyRank: 3
Weights: [[0,0,0,0,0,0,1,0,1,0],[1,0,1,1,1,1,0,1,3,1],[1,1,0,0,0,0,0,1,2,0]]

Bundles: [[0,1,0],[0,1,0],[1,2,2]]
PeriodID: 8
PolyDimension: 7
PolyID: 35479
PolyRank: 3
Weights: [[0,0,0,0,0,0,1,0,1,0],[1,0,1,1,1,1,0,1,2,1],[1,1,0,0,0,0,0,1,2,0]]

Bundles: [[0,1,0],[1,3,2],[1,3,2]]
PeriodID: 8
PolyDimension: 7
PolyID: 35487
PolyRank: 3
Weights: [[0,0,0,0,0,1,1,0,0,1],[1,0,1,1,1,3,0,1,1,3],[1,1,0,0,0,2,0,1,0,2]]

Bundles: [[1,2,2],[1,2,2],[1,2,2]]
PeriodID: 8
PolyDimension: 7
PolyID: 35491
PolyRank: 3
Weights: [[0,0,0,0,1,1,1,0,0,1],[1,0,1,1,2,2,0,1,1,2],[1,1,0,0,2,2,0,1,0,2]]

Bundles: [[0,1,0],[1,2,2],[1,2,2]]
PeriodID: 8
PolyDimension: 7
PolyID: 35504
PolyRank: 3
Weights: [[0,0,1,0,0,0,1,0,1,0],[1,0,2,1,1,1,0,1,2,1],[1,1,2,0,0,0,0,1,2,0]]

Bundles: [[0,0,0,1,0,0],[0,0,1,0,0,0],[0,1,0,0,0,0],[1,0,0,0,3,2]]
PeriodID: 8
PolyDimension: 8
PolyID: 393047
PolyRank: 6
Weights: [[0,0,0,0,0,0,0,1,0,0,0,0,0,1],[0,0,0,0,0,0,1,0,0,0,0,0,1,0],[0,0,0,0,0,1,0,0,0,0,0,1,0,0],[0,0,0,0,1,0,0,0,0,0,1,0,0,0],[1,0,1,1,0,0,0,0,1,1,0,0,0,3],[1,1,0,0,0,0,0,0,1,0,0,0,0,2]]

Bundles: [[0,0,1,0,0],[0,1,0,0,0],[1,0,0,3,2],[1,0,0,3,2]]
PeriodID: 8
PolyDimension: 8
PolyID: 393050
PolyRank: 5
Weights: [[0,0,0,0,0,0,1,1,0,0,0,0,1],[0,0,0,0,0,1,0,0,0,0,0,1,0],[0,0,0,0,1,0,0,0,0,0,1,0,0],[1,0,1,1,0,0,3,0,1,1,0,0,3],[1,1,0,0,0,0,2,0,1,0,0,0,2]]

Bundles: [[0,0,1,0,0],[0,1,0,0,0],[0,1,0,0,0],[1,0,0,3,2]]
PeriodID: 8
PolyDimension: 8
PolyID: 393054
PolyRank: 5
Weights: [[0,0,0,0,0,0,0,1,0,0,0,1,0],[0,0,0,0,0,1,1,0,0,0,0,0,1],[0,0,0,0,1,0,0,0,0,0,1,0,0],[1,0,1,1,0,0,0,0,1,1,0,3,0],[1,1,0,0,0,0,0,0,1,0,0,2,0]]

Bundles: [[0,1,0,0],[1,0,3,2],[1,0,3,2],[1,0,3,2]]
PeriodID: 8
PolyDimension: 8
PolyID: 393067
PolyRank: 4
Weights: [[0,0,0,0,0,1,1,1,0,0,0,1],[0,0,0,0,1,0,0,0,0,0,1,0],[1,0,1,1,0,3,3,0,1,1,0,3],[1,1,0,0,0,2,2,0,1,0,0,2]]

Bundles: [[0,1,0,0],[0,1,0,0],[0,1,0,0],[1,0,3,2]]
PeriodID: 8
PolyDimension: 8
PolyID: 393102
PolyRank: 4
Weights: [[0,0,0,0,0,0,0,1,0,0,1,0],[0,0,0,0,1,1,1,0,0,0,0,1],[1,0,1,1,0,0,0,0,1,1,3,0],[1,1,0,0,0,0,0,0,1,0,2,0]]

Bundles: [[0,1,0,0],[0,1,0,0],[1,0,3,2],[1,0,3,2]]
PeriodID: 8
PolyDimension: 8
PolyID: 393122
PolyRank: 4
Weights: [[0,0,0,0,0,0,1,1,0,0,0,1],[0,0,0,0,1,1,0,0,0,0,1,0],[1,0,1,1,0,0,3,0,1,1,0,3],[1,1,0,0,0,0,2,0,1,0,0,2]]

Bundles: [[1,3,2],[1,3,2],[1,3,2],[1,3,2]]
PeriodID: 8
PolyDimension: 8
PolyID: 393124
PolyRank: 3
Weights: [[0,0,0,0,1,1,1,1,0,0,1],[1,0,1,1,3,3,3,0,1,1,3],[1,1,0,0,2,2,2,0,1,0,2]]

Bundles: [[0,0,0,1,0,0],[0,0,1,0,0,0],[0,1,0,0,1,0],[1,0,0,0,2,2]]
PeriodID: 8
PolyDimension: 8
PolyID: 395074
PolyRank: 6
Weights: [[0,0,0,0,0,0,0,1,0,0,0,0,0,1],[0,0,0,0,0,0,1,0,0,0,0,0,1,0],[0,0,0,0,0,1,0,0,0,0,0,1,0,0],[0,0,0,0,1,0,0,0,0,0,1,0,0,0],[1,0,1,1,0,0,0,0,1,1,0,0,1,2],[1,1,0,0,0,0,0,0,1,0,0,0,0,2]]

Bundles: [[0,0,1,0,0],[0,1,0,2,2],[0,1,0,2,2],[1,0,0,1,0]]
PeriodID: 8
PolyDimension: 8
PolyID: 395083
PolyRank: 5
Weights: [[0,0,0,0,0,0,1,0,0,0,0,1,0],[0,0,0,0,0,1,0,1,0,0,0,0,1],[0,0,0,0,1,0,0,0,0,0,1,0,0],[1,0,1,1,0,2,0,0,1,1,0,1,2],[1,1,0,0,0,2,0,0,1,0,0,0,2]]

Bundles: [[0,0,1,0,0],[0,1,0,1,0],[0,1,0,1,0],[1,0,0,2,2]]
PeriodID: 8
PolyDimension: 8
PolyID: 395088
PolyRank: 5
Weights: [[0,0,0,0,0,0,0,1,0,0,0,1,0],[0,0,0,0,0,1,1,0,0,0,0,0,1],[0,0,0,0,1,0,0,0,0,0,1,0,0],[1,0,1,1,0,1,0,0,1,1,0,2,1],[1,1,0,0,0,0,0,0,1,0,0,2,0]]

Bundles: [[0,0,1,0,0],[0,0,1,0,0],[0,1,0,1,0],[1,0,0,2,2]]
PeriodID: 8
PolyDimension: 8
PolyID: 395114
PolyRank: 5
Weights: [[0,0,0,0,0,0,0,1,0,0,0,1,0],[0,0,0,0,0,0,1,0,0,0,1,0,0],[0,0,0,0,1,1,0,0,0,0,0,0,1],[1,0,1,1,0,0,0,0,1,1,1,2,0],[1,1,0,0,0,0,0,0,1,0,0,2,0]]

Bundles: [[0,1,2,2],[0,1,2,2],[0,1,2,2],[1,0,1,0]]
PeriodID: 8
PolyDimension: 8
PolyID: 395132
PolyRank: 4
Weights: [[0,0,0,0,0,0,1,0,0,0,1,0],[0,0,0,0,1,1,0,1,0,0,0,1],[1,0,1,1,2,2,0,0,1,1,1,2],[1,1,0,0,2,2,0,0,1,0,0,2]]

Bundles: [[0,1,1,0],[0,1,1,0],[0,1,1,0],[1,0,2,2]]
PeriodID: 8
PolyDimension: 8
PolyID: 395166
PolyRank: 4
Weights: [[0,0,0,0,0,0,0,1,0,0,1,0],[0,0,0,0,1,1,1,0,0,0,0,1],[1,0,1,1,1,1,0,0,1,1,2,1],[1,1,0,0,0,0,0,0,1,0,2,0]]

Bundles: [[0,1,1,0],[0,1,1,0],[1,0,2,2],[1,0,2,2]]
PeriodID: 8
PolyDimension: 8
PolyID: 395189
PolyRank: 4
Weights: [[0,0,0,0,0,1,0,1,0,0,0,1],[0,0,0,0,1,0,1,0,0,0,1,0],[1,0,1,1,1,2,0,0,1,1,1,2],[1,1,0,0,0,2,0,0,1,0,0,2]]

Bundles: [[0,0,0,1,0,0],[0,0,1,0,0,0],[0,1,0,0,0,0],[1,0,0,0,2,2]]
PeriodID: 8
PolyDimension: 8
PolyID: 404705
PolyRank: 6
Weights: [[0,0,0,0,0,0,0,1,0,0,0,0,1,0],[0,0,0,0,1,0,0,0,0,0,0,1,0,0],[0,0,0,1,0,0,0,0,0,0,1,0,0,0],[0,0,1,0,0,0,0,0,0,1,0,0,0,0],[1,0,0,0,0,1,1,0,1,0,0,0,2,1],[1,1,0,0,0,0,0,0,1,0,0,0,2,0]]

Bundles: [[0,0,0,1,0],[0,0,1,0,0],[0,1,0,0,0],[1,0,0,3,2]]
PeriodID: 8
PolyDimension: 8
PolyID: 404717
PolyRank: 5
Weights: [[0,0,0,0,0,0,0,1,0,0,0,1,0],[0,0,0,1,0,0,0,0,0,0,1,0,0],[0,0,1,0,0,0,0,0,0,1,0,0,0],[1,0,0,0,1,1,1,0,1,0,0,3,1],[1,1,0,0,0,0,0,0,1,0,0,2,0]]

Bundles: [[0,0,0,1,0],[0,0,1,0,0],[0,1,0,1,0],[1,0,0,2,2]]
PeriodID: 8
PolyDimension: 8
PolyID: 404719
PolyRank: 5
Weights: [[0,0,0,0,0,0,0,1,0,0,0,1,0],[0,0,0,1,0,0,0,0,0,0,1,0,0],[0,0,1,0,0,0,0,0,0,1,0,0,0],[1,0,0,0,1,1,1,0,1,0,1,2,1],[1,1,0,0,0,0,0,0,1,0,0,2,0]]

Bundles: [[0,0,0,1,0],[0,0,1,0,0],[0,1,0,0,0],[1,0,0,2,2]]
PeriodID: 8
PolyDimension: 8
PolyID: 404731
PolyRank: 5
Weights: [[0,0,0,0,0,0,0,1,0,0,0,1,0],[0,0,0,1,0,0,0,0,0,0,1,0,0],[0,0,1,0,0,0,0,0,0,1,0,0,0],[1,0,0,0,1,1,1,0,1,0,0,2,1],[1,1,0,0,0,0,0,0,1,0,0,2,0]]

Bundles: [[0,0,1,0,0],[0,1,0,0,0],[1,0,0,2,2],[1,0,0,2,2]]
PeriodID: 8
PolyDimension: 8
PolyID: 404745
PolyRank: 5
Weights: [[0,0,0,0,0,0,1,1,0,0,0,0,1],[0,0,0,1,0,0,0,0,0,0,1,0,0],[0,0,1,0,0,0,0,0,0,1,0,0,0],[1,0,0,0,1,1,2,0,1,0,0,1,2],[1,1,0,0,0,0,2,0,1,0,0,0,2]]

Bundles: [[0,0,1,0,0],[0,1,0,0,0],[0,1,0,0,0],[1,0,0,2,2]]
PeriodID: 8
PolyDimension: 8
PolyID: 404765
PolyRank: 5
Weights: [[0,0,0,0,0,0,0,1,0,0,1,0,0],[0,0,0,0,0,1,1,0,0,0,0,0,1],[0,0,1,0,0,0,0,0,0,1,0,0,0],[1,0,0,1,1,0,0,0,1,0,2,1,0],[1,1,0,0,0,0,0,0,1,0,2,0,0]]

Bundles: [[0,0,1,0],[0,0,1,0],[0,1,0,0],[1,0,3,2]]
PeriodID: 8
PolyDimension: 8
PolyID: 404814
PolyRank: 4
Weights: [[0,0,0,0,0,0,0,1,0,0,1,0],[0,0,1,0,0,0,0,0,0,1,0,0],[1,0,0,1,1,1,1,0,1,0,3,1],[1,1,0,0,0,0,0,0,1,0,2,0]]

Bundles: [[0,0,1,0],[0,0,1,0],[0,1,1,0],[1,0,2,2]]
PeriodID: 8
PolyDimension: 8
PolyID: 404818
PolyRank: 4
Weights: [[0,0,0,0,0,0,0,1,0,0,1,0],[0,0,1,0,0,0,0,0,0,1,0,0],[1,0,0,1,1,1,1,0,1,1,2,1],[1,1,0,0,0,0,0,0,1,0,2,0]]

Bundles: [[0,0,1,0],[0,0,1,0],[0,1,0,0],[1,0,2,2]]
PeriodID: 8
PolyDimension: 8
PolyID: 404830
PolyRank: 4
Weights: [[0,0,0,0,0,0,0,1,0,0,1,0],[0,0,1,0,0,0,0,0,0,1,0,0],[1,0,0,1,1,1,1,0,1,0,2,1],[1,1,0,0,0,0,0,0,1,0,2,0]]

Bundles: [[0,0,1,0],[0,1,0,0],[1,0,3,2],[1,0,3,2]]
PeriodID: 8
PolyDimension: 8
PolyID: 404864
PolyRank: 4
Weights: [[0,0,0,0,0,0,1,1,0,0,0,1],[0,0,1,0,0,0,0,0,0,1,0,0],[1,0,0,1,1,1,3,0,1,0,1,3],[1,1,0,0,0,0,2,0,1,0,0,2]]

Bundles: [[0,1,0,0],[1,0,2,2],[1,0,2,2],[1,0,2,2]]
PeriodID: 8
PolyDimension: 8
PolyID: 404869
PolyRank: 4
Weights: [[0,0,0,0,0,1,1,1,0,0,0,1],[0,0,1,0,0,0,0,0,0,1,0,0],[1,0,0,1,1,2,2,0,1,0,1,2],[1,1,0,0,0,2,2,0,1,0,0,2]]

Bundles: [[0,0,1,0],[0,1,1,0],[1,0,2,2],[1,0,2,2]]
PeriodID: 8
PolyDimension: 8
PolyID: 404877
PolyRank: 4
Weights: [[0,0,0,0,0,0,1,1,0,0,0,1],[0,0,1,0,0,0,0,0,0,1,0,0],[1,0,0,1,1,1,2,0,1,1,1,2],[1,1,0,0,0,0,2,0,1,0,0,2]]

Bundles: [[0,0,1,0],[0,1,0,0],[1,0,2,2],[1,0,2,2]]
PeriodID: 8
PolyDimension: 8
PolyID: 404894
PolyRank: 4
Weights: [[0,0,0,1,0,0,0,1,0,0,1,0],[0,0,1,0,0,0,0,0,0,1,0,0],[1,0,0,2,1,1,1,0,1,0,2,1],[1,1,0,2,0,0,0,0,1,0,2,0]]

Bundles: [[0,0,1,0],[0,1,0,0],[0,1,0,0],[1,0,3,2]]
PeriodID: 8
PolyDimension: 8
PolyID: 404929
PolyRank: 4
Weights: [[0,0,0,0,0,0,0,1,0,1,0,0],[0,0,0,0,0,1,1,0,0,0,0,1],[1,0,1,1,1,0,0,0,1,3,1,0],[1,1,0,0,0,0,0,0,1,2,0,0]]

Bundles: [[0,0,1,0],[0,1,1,0],[0,1,1,0],[1,0,2,2]]
PeriodID: 8
PolyDimension: 8
PolyID: 404938
PolyRank: 4
Weights: [[0,0,0,0,0,0,0,1,0,1,0,0],[0,0,0,0,0,1,1,0,0,0,0,1],[1,0,1,1,1,1,0,0,1,2,1,1],[1,1,0,0,0,0,0,0,1,2,0,0]]

Bundles: [[0,1,0,0],[0,1,0,0],[0,1,0,0],[1,0,2,2]]
PeriodID: 8
PolyDimension: 8
PolyID: 404968
PolyRank: 4
Weights: [[0,0,0,0,0,0,0,1,0,1,0,0],[0,0,0,0,1,1,1,0,0,0,0,1],[1,0,1,1,0,0,0,0,1,2,1,0],[1,1,0,0,0,0,0,0,1,2,0,0]]

Bundles: [[0,0,1,0],[0,1,0,0],[0,1,0,0],[1,0,2,2]]
PeriodID: 8
PolyDimension: 8
PolyID: 405021
PolyRank: 4
Weights: [[0,0,0,0,0,0,0,1,0,1,0,0],[0,0,1,1,0,0,0,0,0,0,1,0],[1,0,0,0,1,1,1,0,1,2,0,1],[1,1,0,0,0,0,0,0,1,2,0,0]]

Bundles: [[0,1,0],[0,1,0],[0,1,0],[1,3,2]]
PeriodID: 8
PolyDimension: 8
PolyID: 405074
PolyRank: 3
Weights: [[0,0,0,0,0,0,0,1,0,1,0],[1,0,1,1,1,1,1,0,1,3,1],[1,1,0,0,0,0,0,0,1,2,0]]

Bundles: [[0,1,0],[0,1,0],[0,1,0],[1,2,2]]
PeriodID: 8
PolyDimension: 8
PolyID: 405080
PolyRank: 3
Weights: [[0,0,0,0,0,0,0,1,0,1,0],[1,0,1,1,1,1,1,0,1,2,1],[1,1,0,0,0,0,0,0,1,2,0]]

Bundles: [[0,1,0],[1,3,2],[1,3,2],[1,3,2]]
PeriodID: 8
PolyDimension: 8
PolyID: 405095
PolyRank: 3
Weights: [[0,0,0,0,0,1,1,1,0,0,1],[1,0,1,1,1,3,3,0,1,1,3],[1,1,0,0,0,2,2,0,1,0,2]]

Bundles: [[0,1,0,0],[0,1,0,0],[1,0,2,2],[1,0,2,2]]
PeriodID: 8
PolyDimension: 8
PolyID: 405109
PolyRank: 4
Weights: [[0,0,0,0,0,0,1,1,0,0,0,1],[0,0,0,0,1,1,0,0,0,0,1,0],[1,0,1,1,0,0,2,0,1,1,0,2],[1,1,0,0,0,0,2,0,1,0,0,2]]

Bundles: [[1,2,2],[1,2,2],[1,2,2],[1,2,2]]
PeriodID: 8
PolyDimension: 8
PolyID: 405111
PolyRank: 3
Weights: [[0,0,0,0,1,1,1,1,0,0,1],[1,0,1,1,2,2,2,0,1,1,2],[1,1,0,0,2,2,2,0,1,0,2]]

Bundles: [[0,1,0],[0,1,0],[1,3,2],[1,3,2]]
PeriodID: 8
PolyDimension: 8
PolyID: 405160
PolyRank: 3
Weights: [[0,0,1,0,0,0,0,1,0,1,0],[1,0,3,1,1,1,1,0,1,3,1],[1,1,2,0,0,0,0,0,1,2,0]]

Bundles: [[0,1,0],[0,1,0],[1,2,2],[1,2,2]]
PeriodID: 8
PolyDimension: 8
PolyID: 405168
PolyRank: 3
Weights: [[0,0,1,0,0,0,0,1,0,1,0],[1,0,2,1,1,1,1,0,1,2,1],[1,1,2,0,0,0,0,0,1,2,0]]

Bundles: [[0,1,0],[1,2,2],[1,2,2],[1,2,2]]
PeriodID: 8
PolyDimension: 8
PolyID: 405176
PolyRank: 3
Weights: [[0,0,0,0,0,1,1,1,0,0,1],[1,0,1,1,1,2,2,0,1,1,2],[1,1,0,0,0,2,2,0,1,0,2]]

Bundles: [[0,1,1,1],[1,0,1,2]]
PeriodID: 8
PolyDimension: 6
PolyID: 4689
PolyRank: 4
Weights: [[0,0,0,0,0,1,0,0,0,1],[0,0,0,1,0,0,0,0,1,0],[0,0,1,0,1,0,0,1,1,1],[1,1,1,0,0,0,1,1,1,2]]

Bundles: [[0,0,1,0,0],[0,1,0,1,1],[1,0,0,1,2]]
PeriodID: 8
PolyDimension: 7
PolyID: 52293
PolyRank: 5
Weights: [[0,0,0,0,0,0,1,0,0,0,0,1],[0,0,0,0,1,0,0,0,0,0,1,0],[0,0,0,1,0,0,0,0,0,1,0,0],[0,0,1,0,0,1,0,0,1,0,1,1],[1,1,1,0,0,0,0,1,1,0,1,2]]

Bundles: [[0,1,1,2],[0,1,1,2],[1,0,1,1]]
PeriodID: 8
PolyDimension: 7
PolyID: 52339
PolyRank: 4
Weights: [[0,0,0,0,1,0,0,0,0,1,0],[0,0,0,1,0,0,1,0,0,0,1],[0,0,1,1,0,1,0,0,1,1,1],[1,1,1,2,0,0,0,1,1,1,2]]

Bundles: [[0,1,1,1],[0,1,1,1],[1,0,1,2]]
PeriodID: 8
PolyDimension: 7
PolyID: 52375
PolyRank: 4
Weights: [[0,0,0,0,0,0,1,0,0,1,0],[0,0,0,1,1,0,0,0,0,0,1],[0,0,1,1,0,1,0,0,1,1,1],[1,1,1,1,0,0,0,1,1,2,1]]

Bundles: [[0,0,1,1,1],[0,1,0,1,1],[1,0,0,0,1]]
PeriodID: 8
PolyDimension: 7
PolyID: 58163
PolyRank: 5
Weights: [[0,0,0,0,0,0,1,0,0,0,0,1],[0,0,0,0,1,0,0,0,0,0,1,0],[0,0,0,1,0,0,0,0,0,1,0,0],[0,0,1,0,0,1,0,0,1,1,1,0],[1,1,1,0,0,0,0,1,1,1,1,1]]

Bundles: [[1,1,2]]
PeriodID: 8
PolyDimension: 5
PolyID: 606
PolyRank: 3
Weights: [[0,0,0,0,1,0,0,1],[0,0,1,1,0,0,1,1],[1,1,1,0,0,1,1,2]]

Bundles: [[0,0,0,1,0,0],[0,0,1,0,0,0],[0,1,0,0,1,1],[1,0,0,0,1,2]]
PeriodID: 8
PolyDimension: 8
PolyID: 607006
PolyRank: 6
Weights: [[0,0,0,0,0,0,0,1,0,0,0,0,0,1],[0,0,0,0,0,1,0,0,0,0,0,0,1,0],[0,0,0,0,1,0,0,0,0,0,0,1,0,0],[0,0,0,1,0,0,0,0,0,0,1,0,0,0],[0,0,1,0,0,0,1,0,0,1,0,0,1,1],[1,1,1,0,0,0,0,0,1,1,0,0,1,2]]

Bundles: [[0,0,1,0,0],[0,1,0,1,2],[0,1,0,1,2],[1,0,0,1,1]]
PeriodID: 8
PolyDimension: 8
PolyID: 607061
PolyRank: 5
Weights: [[0,0,0,0,0,1,0,0,0,0,0,1,0],[0,0,0,0,1,0,0,1,0,0,0,0,1],[0,0,0,1,0,0,0,0,0,0,1,0,0],[0,0,1,0,1,0,1,0,0,1,0,1,1],[1,1,1,0,2,0,0,0,1,1,0,1,2]]

Bundles: [[0,0,1,0,0],[0,1,0,1,1],[0,1,0,1,1],[1,0,0,1,2]]
PeriodID: 8
PolyDimension: 8
PolyID: 607112
PolyRank: 5
Weights: [[0,0,0,0,0,0,0,1,0,0,0,1,0],[0,0,0,0,1,1,0,0,0,0,0,0,1],[0,0,0,1,0,0,0,0,0,0,1,0,0],[0,0,1,0,1,0,1,0,0,1,0,1,1],[1,1,1,0,1,0,0,0,1,1,0,2,1]]

Bundles: [[0,0,1,0,0],[0,0,1,0,0],[0,1,0,1,1],[1,0,0,1,2]]
PeriodID: 8
PolyDimension: 8
PolyID: 607267
PolyRank: 5
Weights: [[0,0,0,0,0,0,0,1,0,0,0,1,0],[0,0,0,0,0,1,0,0,0,0,1,0,0],[0,0,0,1,1,0,0,0,0,0,0,0,1],[0,0,1,0,0,0,1,0,0,1,1,1,0],[1,1,1,0,0,0,0,0,1,1,1,2,0]]

Bundles: [[0,1,1,2],[0,1,1,2],[0,1,1,2],[1,0,1,1]]
PeriodID: 8
PolyDimension: 8
PolyID: 607297
PolyRank: 4
Weights: [[0,0,0,0,0,1,0,0,0,0,1,0],[0,0,0,1,1,0,0,1,0,0,0,1],[0,0,1,1,1,0,1,0,0,1,1,1],[1,1,1,2,2,0,0,0,1,1,1,2]]

Bundles: [[0,1,1,1],[0,1,1,1],[0,1,1,1],[1,0,1,2]]
PeriodID: 8
PolyDimension: 8
PolyID: 607468
PolyRank: 4
Weights: [[0,0,0,0,0,0,0,1,0,0,1,0],[0,0,0,1,1,1,0,0,0,0,0,1],[0,0,1,1,1,0,1,0,0,1,1,1],[1,1,1,1,1,0,0,0,1,1,2,1]]

Bundles: [[0,1,1,1],[0,1,1,1],[1,0,1,2],[1,0,1,2]]
PeriodID: 8
PolyDimension: 8
PolyID: 607524
PolyRank: 4
Weights: [[0,0,0,0,1,0,0,1,0,0,0,1],[0,0,0,1,0,1,0,0,0,0,1,0],[0,0,1,1,1,0,1,0,0,1,1,1],[1,1,1,1,2,0,0,0,1,1,1,2]]

Bundles: [[1,0,1]]
PeriodID: 8
PolyDimension: 5
PolyID: 615
PolyRank: 3
Weights: [[0,0,0,1,0,0,1,0],[0,0,1,0,1,0,0,1],[1,1,1,0,0,1,1,1]]

Bundles: [[0,1,1],[1,2,3]]
PeriodID: 8
PolyDimension: 6
PolyID: 6245
PolyRank: 3
Weights: [[0,0,0,0,0,1,0,0,1],[0,0,1,1,1,0,0,1,2],[1,1,1,1,0,0,1,1,3]]

Bundles: [[0,1,0,0],[1,0,1,2]]
PeriodID: 8
PolyDimension: 6
PolyID: 6253
PolyRank: 4
Weights: [[0,0,0,0,0,1,0,0,0,1],[0,0,0,1,0,0,0,0,1,0],[0,0,1,0,1,0,0,1,0,1],[1,1,1,0,0,0,1,1,0,2]]

Bundles: [[1,1,2],[1,1,2]]
PeriodID: 8
PolyDimension: 6
PolyID: 6255
PolyRank: 3
Weights: [[0,0,0,1,0,1,0,0,1],[0,0,1,1,1,0,0,1,1],[1,1,1,2,0,0,1,1,2]]

Bundles: [[0,1,1,1],[1,0,0,1]]
PeriodID: 8
PolyDimension: 6
PolyID: 6264
PolyRank: 4
Weights: [[0,0,0,0,1,0,0,0,1,0],[0,0,0,1,0,1,0,1,0,1],[0,0,1,0,0,0,0,1,0,0],[1,1,0,1,0,0,1,1,1,1]]

Bundles: [[0,0,1,0],[1,0,0,1]]
PeriodID: 8
PolyDimension: 6
PolyID: 6265
PolyRank: 4
Weights: [[0,0,0,0,1,0,0,0,1,0],[0,0,0,1,0,1,0,0,0,1],[0,0,1,0,0,0,0,1,0,0],[1,1,0,1,0,0,1,0,1,1]]

Bundles: [[0,1,1,1],[1,0,1,1]]
PeriodID: 8
PolyDimension: 6
PolyID: 6281
PolyRank: 4
Weights: [[0,0,0,0,0,1,0,0,1,0],[0,0,0,0,1,0,0,1,0,0],[1,0,1,1,0,0,1,1,1,1],[1,1,0,0,0,0,1,1,1,0]]

Bundles: [[0,1,1],[1,1,2]]
PeriodID: 8
PolyDimension: 6
PolyID: 6291
PolyRank: 3
Weights: [[0,0,0,0,1,0,0,1,0],[0,0,1,1,0,1,0,1,1],[1,1,1,1,0,0,1,2,1]]

Bundles: [[0,1,1],[1,0,1]]
PeriodID: 8
PolyDimension: 6
PolyID: 6294
PolyRank: 3
Weights: [[0,0,0,0,1,0,0,1,0],[0,0,1,1,0,1,0,0,1],[1,1,1,1,0,0,1,1,1]]

Bundles: [[0,1,1],[0,1,1]]
PeriodID: 8
PolyDimension: 6
PolyID: 6318
PolyRank: 3
Weights: [[0,0,0,1,0,1,0,0,1],[0,0,1,0,1,0,0,1,0],[1,1,1,1,0,0,1,1,1]]

Bundles: [[1,0,1],[1,0,1]]
PeriodID: 8
PolyDimension: 6
PolyID: 6318
PolyRank: 3
Weights: [[0,0,0,1,0,1,0,0,1],[0,0,1,0,1,0,0,1,0],[1,1,1,1,0,0,1,1,1]]

Bundles: [[0,0,1,1],[0,1,0,0],[1,0,2,3]]
PeriodID: 8
PolyDimension: 7
PolyID: 65610
PolyRank: 4
Weights: [[0,0,0,0,0,0,1,0,0,0,1],[0,0,0,0,1,0,0,0,0,1,0],[0,0,1,1,0,1,0,0,1,0,2],[1,1,1,1,0,0,0,1,1,0,3]]

Bundles: [[0,1,1],[1,2,3],[1,2,3]]
PeriodID: 8
PolyDimension: 7
PolyID: 65612
PolyRank: 3
Weights: [[0,0,0,0,1,0,1,0,0,1],[0,0,1,1,2,1,0,0,1,2],[1,1,1,1,3,0,0,1,1,3]]

Bundles: [[0,0,1,1],[0,1,1,1],[1,0,1,2]]
PeriodID: 8
PolyDimension: 7
PolyID: 65648
PolyRank: 4
Weights: [[0,0,0,0,0,0,1,0,0,0,1],[0,0,0,0,1,0,0,0,0,1,0],[0,0,1,1,0,1,0,0,1,1,1],[1,1,1,1,0,0,0,1,1,1,2]]

Bundles: [[0,0,1,1],[0,1,2,2],[1,0,0,1]]
PeriodID: 8
PolyDimension: 7
PolyID: 65671
PolyRank: 4
Weights: [[0,0,0,0,0,0,1,0,0,0,1],[0,0,0,0,1,0,0,0,0,1,0],[0,0,1,1,0,1,0,0,1,2,0],[1,1,1,1,0,0,0,1,1,2,1]]

Bundles: [[0,0,1,0,0],[0,1,0,0,0],[1,0,0,1,2]]
PeriodID: 8
PolyDimension: 7
PolyID: 65679
PolyRank: 5
Weights: [[0,0,0,0,0,0,1,0,0,0,0,1],[0,0,0,0,1,0,0,0,0,0,1,0],[0,0,0,1,0,0,0,0,0,1,0,0],[0,0,1,0,0,1,0,0,1,0,0,1],[1,1,1,0,0,0,0,1,1,0,0,2]]

Bundles: [[0,1,0,0],[1,0,1,2],[1,0,1,2]]
PeriodID: 8
PolyDimension: 7
PolyID: 65682
PolyRank: 4
Weights: [[0,0,0,0,1,0,1,0,0,0,1],[0,0,0,1,0,0,0,0,0,1,0],[0,0,1,0,1,1,0,0,1,0,1],[1,1,1,0,2,0,0,1,1,0,2]]

Bundles: [[0,1,0,0],[0,1,0,0],[1,0,1,2]]
PeriodID: 8
PolyDimension: 7
PolyID: 65686
PolyRank: 4
Weights: [[0,0,0,0,0,0,1,0,0,1,0],[0,0,0,1,1,0,0,0,0,0,1],[0,0,1,0,0,1,0,0,1,1,0],[1,1,1,0,0,0,0,1,1,2,0]]

Bundles: [[1,1,2],[1,1,2],[1,1,2]]
PeriodID: 8
PolyDimension: 7
PolyID: 65695
PolyRank: 3
Weights: [[0,0,0,1,1,0,1,0,0,1],[0,0,1,1,1,1,0,0,1,1],[1,1,1,2,2,0,0,1,1,2]]

Bundles: [[0,0,0,1,0],[0,1,1,0,1],[1,0,0,0,1]]
PeriodID: 8
PolyDimension: 7
PolyID: 65704
PolyRank: 5
Weights: [[0,0,0,0,0,1,0,0,0,0,1,0],[0,0,0,0,1,0,1,0,0,1,0,1],[0,0,0,1,0,0,0,0,0,1,0,0],[0,0,1,0,0,0,0,0,1,0,0,0],[1,1,0,0,1,0,0,1,0,1,1,1]]

Bundles: [[0,0,0,1,0],[0,0,1,0,0],[1,0,0,0,1]]
PeriodID: 8
PolyDimension: 7
PolyID: 65705
PolyRank: 5
Weights: [[0,0,0,0,0,1,0,0,0,0,1,0],[0,0,0,0,1,0,1,0,0,0,0,1],[0,0,0,1,0,0,0,0,0,1,0,0],[0,0,1,0,0,0,0,0,1,0,0,0],[1,1,0,0,1,0,0,1,0,0,1,1]]

Bundles: [[0,0,1,0,0],[0,1,0,1,1],[1,0,0,1,1]]
PeriodID: 8
PolyDimension: 7
PolyID: 65723
PolyRank: 5
Weights: [[0,0,0,0,0,0,1,0,0,0,1,0],[0,0,0,0,0,1,0,0,0,1,0,0],[0,0,1,0,0,0,0,0,1,0,0,0],[1,0,0,1,1,0,0,1,0,1,1,1],[1,1,0,0,0,0,0,1,0,1,1,0]]

Bundles: [[0,0,1,0],[0,1,0,1],[1,1,0,2]]
PeriodID: 8
PolyDimension: 7
PolyID: 65735
PolyRank: 4
Weights: [[0,0,0,0,0,1,0,0,0,1,0],[0,0,0,1,1,0,1,0,0,1,1],[0,0,1,0,0,0,0,0,1,0,0],[1,1,0,1,1,0,0,1,0,2,1]]

Bundles: [[0,1,0,1],[0,1,1,1],[1,0,0,1]]
PeriodID: 8
PolyDimension: 7
PolyID: 65738
PolyRank: 4
Weights: [[0,0,0,0,0,1,0,0,0,1,0],[0,0,0,1,1,0,1,0,1,0,1],[0,0,1,0,0,0,0,0,1,0,0],[1,1,0,1,1,0,0,1,1,1,1]]

Bundles: [[0,0,1,0],[0,1,0,1],[1,0,0,1]]
PeriodID: 8
PolyDimension: 7
PolyID: 65739
PolyRank: 4
Weights: [[0,0,0,0,0,1,0,0,0,1,0],[0,0,0,1,1,0,1,0,0,0,1],[0,0,1,0,0,0,0,0,1,0,0],[1,1,0,1,1,0,0,1,0,1,1]]

Bundles: [[0,1,1,1],[1,0,0,1],[1,0,0,1]]
PeriodID: 8
PolyDimension: 7
PolyID: 65746
PolyRank: 4
Weights: [[0,0,0,0,1,0,1,0,0,0,1],[0,0,0,1,0,1,0,0,1,1,0],[0,0,1,0,0,0,0,0,1,0,0],[1,1,0,1,1,0,0,1,1,1,1]]

Bundles: [[0,0,1,0],[1,0,0,1],[1,0,0,1]]
PeriodID: 8
PolyDimension: 7
PolyID: 65781
PolyRank: 4
Weights: [[0,0,0,0,1,0,1,0,0,0,1],[0,0,0,1,0,1,0,0,0,1,0],[0,0,1,0,0,0,0,0,1,0,0],[1,1,0,1,1,0,0,1,0,1,1]]

Bundles: [[0,0,1,0],[0,1,0,1],[0,1,0,1]]
PeriodID: 8
PolyDimension: 7
PolyID: 65781
PolyRank: 4
Weights: [[0,0,0,0,1,0,1,0,0,0,1],[0,0,0,1,0,1,0,0,0,1,0],[0,0,1,0,0,0,0,0,1,0,0],[1,1,0,1,1,0,0,1,0,1,1]]

Bundles: [[0,1,1,1],[0,1,1,1],[1,0,0,1]]
PeriodID: 8
PolyDimension: 7
PolyID: 65790
PolyRank: 4
Weights: [[0,0,0,0,0,0,1,0,0,1,0],[0,0,0,1,1,0,0,0,0,0,1],[0,0,1,1,0,1,0,0,1,0,1],[1,1,1,1,0,0,0,1,1,1,1]]

Bundles: [[0,0,1,0],[0,1,1,1],[1,0,2,1]]
PeriodID: 8
PolyDimension: 7
PolyID: 65800
PolyRank: 4
Weights: [[0,0,0,0,0,0,1,0,0,1,0],[0,0,0,0,0,1,0,0,1,0,0],[1,0,1,1,1,0,0,1,1,2,1],[1,1,0,0,0,0,0,1,1,1,0]]

Bundles: [[0,0,1,0],[0,1,1,1],[1,0,1,1]]
PeriodID: 8
PolyDimension: 7
PolyID: 65814
PolyRank: 4
Weights: [[0,0,0,0,0,0,1,0,0,1,0],[0,0,0,0,0,1,0,0,1,0,0],[1,0,1,1,1,0,0,1,1,1,1],[1,1,0,0,0,0,0,1,1,1,0]]

Bundles: [[0,1,1,1],[0,1,1,1],[1,0,1,1]]
PeriodID: 8
PolyDimension: 7
PolyID: 65822
PolyRank: 4
Weights: [[0,0,0,0,0,1,0,0,1,0,0],[0,0,0,0,1,0,1,0,0,0,1],[1,0,1,1,1,0,0,1,1,1,1],[1,1,0,0,1,0,0,1,1,0,1]]

Bundles: [[0,1,1],[0,1,1],[1,2,3]]
PeriodID: 8
PolyDimension: 7
PolyID: 65832
PolyRank: 3
Weights: [[0,0,0,0,0,1,0,0,1,0],[0,0,1,1,1,0,1,0,2,1],[1,1,1,1,1,0,0,1,3,1]]

Bundles: [[0,0,1,0],[0,0,1,0],[1,0,0,1]]
PeriodID: 8
PolyDimension: 7
PolyID: 65834
PolyRank: 4
Weights: [[0,0,0,0,0,1,0,0,1,0,0],[0,0,0,0,1,0,1,0,0,0,1],[0,0,1,1,0,0,0,0,0,1,0],[1,1,0,0,1,0,0,1,1,0,1]]

Bundles: [[0,1,1],[0,1,1],[1,1,2]]
PeriodID: 8
PolyDimension: 7
PolyID: 65845
PolyRank: 3
Weights: [[0,0,0,0,0,1,0,0,1,0],[0,0,1,1,1,0,1,0,1,1],[1,1,1,1,1,0,0,1,2,1]]

Bundles: [[0,1,1],[0,1,1],[1,0,1]]
PeriodID: 8
PolyDimension: 7
PolyID: 65846
PolyRank: 3
Weights: [[0,0,0,0,0,1,0,0,1,0],[0,0,1,1,1,0,1,0,0,1],[1,1,1,1,1,0,0,1,1,1]]

Bundles: [[0,1,1],[1,1,2],[1,1,2]]
PeriodID: 8
PolyDimension: 7
PolyID: 65930
PolyRank: 3
Weights: [[0,0,0,0,1,0,1,0,0,1],[0,0,1,1,1,1,0,0,1,1],[1,1,1,1,2,0,0,1,1,2]]

Bundles: [[1,0,1],[1,0,1],[1,0,1]]
PeriodID: 8
PolyDimension: 7
PolyID: 65935
PolyRank: 3
Weights: [[0,0,0,1,1,0,1,0,0,1],[0,0,1,0,0,1,0,0,1,0],[1,1,1,1,1,0,0,1,1,1]]

Bundles: [[0,1,1],[0,1,1],[1,0,1]]
PeriodID: 8
PolyDimension: 7
PolyID: 65935
PolyRank: 3
Weights: [[0,0,0,1,1,0,1,0,0,1],[0,0,1,0,0,1,0,0,1,0],[1,1,1,1,1,0,0,1,1,1]]

Bundles: [[0,0,0,1,0,0],[0,0,1,0,1,1],[0,1,0,0,1,1],[1,0,0,0,0,1]]
PeriodID: 8
PolyDimension: 8
PolyID: 673842
PolyRank: 6
Weights: [[0,0,0,0,0,0,0,1,0,0,0,0,0,1],[0,0,0,0,0,1,0,0,0,0,0,0,1,0],[0,0,0,0,1,0,0,0,0,0,0,1,0,0],[0,0,0,1,0,0,0,0,0,0,1,0,0,0],[0,0,1,0,0,0,1,0,0,1,0,1,1,0],[1,1,1,0,0,0,0,0,1,1,0,1,1,1]]

Bundles: [[0,0,1,0,1],[0,0,1,0,1],[0,1,0,1,1],[1,0,0,1,1]]
PeriodID: 8
PolyDimension: 8
PolyID: 674073
PolyRank: 5
Weights: [[0,0,0,0,0,1,0,0,0,0,0,1,0],[0,0,0,0,1,0,0,0,0,0,1,0,0],[0,0,0,1,0,0,0,1,0,0,0,0,1],[0,0,1,0,0,0,1,0,0,1,1,1,0],[1,1,1,1,0,0,0,0,1,1,1,1,1]]

Bundles: [[0,0,1,1,1],[0,0,1,1,1],[0,1,0,1,1],[1,0,0,0,1]]
PeriodID: 8
PolyDimension: 8
PolyID: 674095
PolyRank: 5
Weights: [[0,0,0,0,0,0,0,1,0,0,0,1,0],[0,0,0,0,1,0,0,0,0,0,1,0,0],[0,0,0,1,0,1,0,0,0,0,0,0,1],[0,0,1,1,0,0,1,0,0,1,1,0,1],[1,1,1,1,0,0,0,0,1,1,1,1,1]]

Bundles: [[0,0,0,1,1],[0,0,1,0,0],[0,1,0,0,0],[1,0,0,2,3]]
PeriodID: 8
PolyDimension: 8
PolyID: 723689
PolyRank: 5
Weights: [[0,0,0,0,0,0,0,1,0,0,0,0,1],[0,0,0,0,0,1,0,0,0,0,0,1,0],[0,0,0,0,1,0,0,0,0,0,1,0,0],[0,0,1,1,0,0,1,0,0,1,0,0,2],[1,1,1,1,0,0,0,0,1,1,0,0,3]]

Bundles: [[0,0,1,1],[0,1,0,0],[1,0,2,3],[1,0,2,3]]
PeriodID: 8
PolyDimension: 8
PolyID: 723692
PolyRank: 4
Weights: [[0,0,0,0,0,1,0,1,0,0,0,1],[0,0,0,0,1,0,0,0,0,0,1,0],[0,0,1,1,0,2,1,0,0,1,0,2],[1,1,1,1,0,3,0,0,1,1,0,3]]

Bundles: [[0,0,1,1],[0,1,0,0],[0,1,0,0],[1,0,2,3]]
PeriodID: 8
PolyDimension: 8
PolyID: 723696
PolyRank: 4
Weights: [[0,0,0,0,0,0,0,1,0,0,1,0],[0,0,0,0,1,1,0,0,0,0,0,1],[0,0,1,1,0,0,1,0,0,1,2,0],[1,1,1,1,0,0,0,0,1,1,3,0]]

Bundles: [[0,1,1],[1,2,3],[1,2,3],[1,2,3]]
PeriodID: 8
PolyDimension: 8
PolyID: 723705
PolyRank: 3
Weights: [[0,0,0,0,1,1,0,1,0,0,1],[0,0,1,1,2,2,1,0,0,1,2],[1,1,1,1,3,3,0,0,1,1,3]]

Bundles: [[0,0,0,1,1],[0,0,1,0,0],[0,1,0,1,1],[1,0,0,1,2]]
PeriodID: 8
PolyDimension: 8
PolyID: 723892
PolyRank: 5
Weights: [[0,0,0,0,0,0,0,1,0,0,0,0,1],[0,0,0,0,0,1,0,0,0,0,0,1,0],[0,0,0,0,1,0,0,0,0,0,1,0,0],[0,0,1,1,0,0,1,0,0,1,0,1,1],[1,1,1,1,0,0,0,0,1,1,0,1,2]]

Bundles: [[0,0,1,1],[0,1,1,2],[0,1,1,2],[1,0,1,1]]
PeriodID: 8
PolyDimension: 8
PolyID: 723899
PolyRank: 4
Weights: [[0,0,0,0,0,1,0,0,0,0,1,0],[0,0,0,0,1,0,0,1,0,0,0,1],[0,0,1,1,1,0,1,0,0,1,1,1],[1,1,1,1,2,0,0,0,1,1,1,2]]

Bundles: [[0,0,1,1],[0,1,1,1],[0,1,1,1],[1,0,1,2]]
PeriodID: 8
PolyDimension: 8
PolyID: 723903
PolyRank: 4
Weights: [[0,0,0,0,0,0,0,1,0,0,1,0],[0,0,0,0,1,1,0,0,0,0,0,1],[0,0,1,1,1,0,1,0,0,1,1,1],[1,1,1,1,1,0,0,0,1,1,2,1]]

Bundles: [[0,0,0,1,1],[0,0,1,0,0],[0,1,0,2,2],[1,0,0,0,1]]
PeriodID: 8
PolyDimension: 8
PolyID: 724052
PolyRank: 5
Weights: [[0,0,0,0,0,0,0,1,0,0,0,0,1],[0,0,0,0,0,1,0,0,0,0,0,1,0],[0,0,0,0,1,0,0,0,0,0,1,0,0],[0,0,1,1,0,0,1,0,0,1,0,2,0],[1,1,1,1,0,0,0,0,1,1,0,2,1]]

Bundles: [[0,0,1,1],[0,1,0,1],[0,1,0,1],[1,0,2,2]]
PeriodID: 8
PolyDimension: 8
PolyID: 724067
PolyRank: 4
Weights: [[0,0,0,0,0,1,0,0,0,0,1,0],[0,0,0,0,1,0,0,1,0,0,0,1],[0,0,1,1,0,0,1,0,0,1,2,0],[1,1,1,1,1,0,0,0,1,1,2,1]]

Bundles: [[0,0,1,1],[0,1,2,2],[0,1,2,2],[1,0,0,1]]
PeriodID: 8
PolyDimension: 8
PolyID: 724071
PolyRank: 4
Weights: [[0,0,0,0,0,0,0,1,0,0,1,0],[0,0,0,0,1,1,0,0,0,0,0,1],[0,0,1,1,2,0,1,0,0,1,0,2],[1,1,1,1,2,0,0,0,1,1,1,2]]

Bundles: [[0,0,0,1,1],[0,0,1,1,1],[0,1,0,1,1],[1,0,0,0,1]]
PeriodID: 8
PolyDimension: 8
PolyID: 724081
PolyRank: 5
Weights: [[0,0,0,0,0,0,0,1,0,0,0,0,1],[0,0,0,0,0,1,0,0,0,0,0,1,0],[0,0,0,0,1,0,0,0,0,0,1,0,0],[0,0,1,1,0,0,1,0,0,1,1,1,0],[1,1,1,1,0,0,0,0,1,1,1,1,1]]

Bundles: [[0,0,0,1,0,0],[0,0,1,0,0,0],[0,1,0,0,0,0],[1,0,0,0,1,2]]
PeriodID: 8
PolyDimension: 8
PolyID: 724092
PolyRank: 6
Weights: [[0,0,0,0,0,0,0,1,0,0,0,0,0,1],[0,0,0,0,0,1,0,0,0,0,0,0,1,0],[0,0,0,0,1,0,0,0,0,0,0,1,0,0],[0,0,0,1,0,0,0,0,0,0,1,0,0,0],[0,0,1,0,0,0,1,0,0,1,0,0,0,1],[1,1,1,0,0,0,0,0,1,1,0,0,0,2]]

Bundles: [[0,0,1,0,0],[0,1,0,0,0],[1,0,0,1,2],[1,0,0,1,2]]
PeriodID: 8
PolyDimension: 8
PolyID: 724095
PolyRank: 5
Weights: [[0,0,0,0,0,1,0,1,0,0,0,0,1],[0,0,0,0,1,0,0,0,0,0,0,1,0],[0,0,0,1,0,0,0,0,0,0,1,0,0],[0,0,1,0,0,1,1,0,0,1,0,0,1],[1,1,1,0,0,2,0,0,1,1,0,0,2]]

Bundles: [[0,0,1,0,0],[0,1,0,0,0],[0,1,0,0,0],[1,0,0,1,2]]
PeriodID: 8
PolyDimension: 8
PolyID: 724099
PolyRank: 5
Weights: [[0,0,0,0,0,0,0,1,0,0,0,1,0],[0,0,0,0,1,1,0,0,0,0,0,0,1],[0,0,0,1,0,0,0,0,0,0,1,0,0],[0,0,1,0,0,0,1,0,0,1,0,1,0],[1,1,1,0,0,0,0,0,1,1,0,2,0]]

Bundles: [[0,1,0,0],[1,0,1,2],[1,0,1,2],[1,0,1,2]]
PeriodID: 8
PolyDimension: 8
PolyID: 724111
PolyRank: 4
Weights: [[0,0,0,0,1,1,0,1,0,0,0,1],[0,0,0,1,0,0,0,0,0,0,1,0],[0,0,1,0,1,1,1,0,0,1,0,1],[1,1,1,0,2,2,0,0,1,1,0,2]]

Bundles: [[0,1,0,0],[0,1,0,0],[0,1,0,0],[1,0,1,2]]
PeriodID: 8
PolyDimension: 8
PolyID: 724140
PolyRank: 4
Weights: [[0,0,0,0,0,0,0,1,0,0,1,0],[0,0,0,1,1,1,0,0,0,0,0,1],[0,0,1,0,0,0,1,0,0,1,1,0],[1,1,1,0,0,0,0,0,1,1,2,0]]

Bundles: [[0,1,0,0],[0,1,0,0],[1,0,1,2],[1,0,1,2]]
PeriodID: 8
PolyDimension: 8
PolyID: 724159
PolyRank: 4
Weights: [[0,0,0,0,0,1,0,1,0,0,0,1],[0,0,0,1,1,0,0,0,0,0,1,0],[0,0,1,0,0,1,1,0,0,1,0,1],[1,1,1,0,0,2,0,0,1,1,0,2]]

Bundles: [[1,1,2],[1,1,2],[1,1,2],[1,1,2]]
PeriodID: 8
PolyDimension: 8
PolyID: 724165
PolyRank: 3
Weights: [[0,0,0,1,1,1,0,1,0,0,1],[0,0,1,1,1,1,1,0,0,1,1],[1,1,1,2,2,2,0,0,1,1,2]]

Bundles: [[0,0,0,0,1,0],[0,0,0,1,0,0],[0,1,1,0,0,1],[1,0,0,0,0,1]]
PeriodID: 8
PolyDimension: 8
PolyID: 724174
PolyRank: 6
Weights: [[0,0,0,0,0,0,1,0,0,0,0,0,1,0],[0,0,0,0,0,1,0,1,0,0,0,1,0,1],[0,0,0,0,1,0,0,0,0,0,0,1,0,0],[0,0,0,1,0,0,0,0,0,0,1,0,0,0],[0,0,1,0,0,0,0,0,0,1,0,0,0,0],[1,1,0,0,0,1,0,0,1,0,0,1,1,1]]

Bundles: [[0,0,0,0,1,0],[0,0,0,1,0,0],[0,0,1,0,0,0],[1,0,0,0,0,1]]
PeriodID: 8
PolyDimension: 8
PolyID: 724175
PolyRank: 6
Weights: [[0,0,0,0,0,0,1,0,0,0,0,0,1,0],[0,0,0,0,0,1,0,1,0,0,0,0,0,1],[0,0,0,0,1,0,0,0,0,0,0,1,0,0],[0,0,0,1,0,0,0,0,0,0,1,0,0,0],[0,0,1,0,0,0,0,0,0,1,0,0,0,0],[1,1,0,0,0,1,0,0,1,0,0,0,1,1]]

Bundles: [[0,0,0,1,0,0],[0,0,1,0,0,0],[0,1,0,0,1,1],[1,0,0,0,1,1]]
PeriodID: 8
PolyDimension: 8
PolyID: 724193
PolyRank: 6
Weights: [[0,0,0,0,0,0,0,1,0,0,0,0,1,0],[0,0,0,0,0,0,1,0,0,0,0,1,0,0],[0,0,0,1,0,0,0,0,0,0,1,0,0,0],[0,0,1,0,0,0,0,0,0,1,0,0,0,0],[1,0,0,0,1,1,0,0,1,0,0,1,1,1],[1,1,0,0,0,0,0,0,1,0,0,1,1,0]]

Bundles: [[0,0,0,1,0],[0,0,1,0,0],[0,1,0,0,1],[1,1,0,0,2]]
PeriodID: 8
PolyDimension: 8
PolyID: 724205
PolyRank: 5
Weights: [[0,0,0,0,0,0,1,0,0,0,0,1,0],[0,0,0,0,1,1,0,1,0,0,0,1,1],[0,0,0,1,0,0,0,0,0,0,1,0,0],[0,0,1,0,0,0,0,0,0,1,0,0,0],[1,1,0,0,1,1,0,0,1,0,0,2,1]]

Bundles: [[0,0,0,1,0],[0,1,0,0,1],[0,1,1,0,1],[1,0,0,0,1]]
PeriodID: 8
PolyDimension: 8
PolyID: 724208
PolyRank: 5
Weights: [[0,0,0,0,0,0,1,0,0,0,0,1,0],[0,0,0,0,1,1,0,1,0,0,1,0,1],[0,0,0,1,0,0,0,0,0,0,1,0,0],[0,0,1,0,0,0,0,0,0,1,0,0,0],[1,1,0,0,1,1,0,0,1,0,1,1,1]]

Bundles: [[0,0,0,1,0],[0,0,1,0,0],[0,1,0,0,1],[1,0,0,0,1]]
PeriodID: 8
PolyDimension: 8
PolyID: 724209
PolyRank: 5
Weights: [[0,0,0,0,0,0,1,0,0,0,0,1,0],[0,0,0,0,1,1,0,1,0,0,0,0,1],[0,0,0,1,0,0,0,0,0,0,1,0,0],[0,0,1,0,0,0,0,0,0,1,0,0,0],[1,1,0,0,1,1,0,0,1,0,0,1,1]]

Bundles: [[0,0,0,1,0],[0,1,1,0,1],[1,0,0,0,1],[1,0,0,0,1]]
PeriodID: 8
PolyDimension: 8
PolyID: 724217
PolyRank: 5
Weights: [[0,0,0,0,0,1,0,1,0,0,0,0,1],[0,0,0,0,1,0,1,0,0,0,1,1,0],[0,0,0,1,0,0,0,0,0,0,1,0,0],[0,0,1,0,0,0,0,0,0,1,0,0,0],[1,1,0,0,1,1,0,0,1,0,1,1,1]]

Bundles: [[0,0,0,1,0],[0,0,1,0,0],[1,0,0,0,1],[1,0,0,0,1]]
PeriodID: 8
PolyDimension: 8
PolyID: 724253
PolyRank: 5
Weights: [[0,0,0,0,0,1,0,1,0,0,0,0,1],[0,0,0,0,1,0,1,0,0,0,0,1,0],[0,0,0,1,0,0,0,0,0,0,1,0,0],[0,0,1,0,0,0,0,0,0,1,0,0,0],[1,1,0,0,1,1,0,0,1,0,0,1,1]]

Bundles: [[0,0,0,1,0],[0,0,1,0,0],[0,1,0,0,1],[0,1,0,0,1]]
PeriodID: 8
PolyDimension: 8
PolyID: 724253
PolyRank: 5
Weights: [[0,0,0,0,0,1,0,1,0,0,0,0,1],[0,0,0,0,1,0,1,0,0,0,0,1,0],[0,0,0,1,0,0,0,0,0,0,1,0,0],[0,0,1,0,0,0,0,0,0,1,0,0,0],[1,1,0,0,1,1,0,0,1,0,0,1,1]]

Bundles: [[0,0,0,1,0],[0,1,1,0,1],[0,1,1,0,1],[1,0,0,0,1]]
PeriodID: 8
PolyDimension: 8
PolyID: 724263
PolyRank: 5
Weights: [[0,0,0,0,0,0,0,1,0,0,0,1,0],[0,0,0,0,1,1,0,0,0,0,0,0,1],[0,0,0,1,1,0,1,0,0,0,1,0,1],[0,0,1,0,0,0,0,0,0,1,0,0,0],[1,1,0,1,1,0,0,0,1,0,1,1,1]]

Bundles: [[0,0,0,1,0],[0,0,1,0,0],[0,1,0,1,1],[1,0,0,2,1]]
PeriodID: 8
PolyDimension: 8
PolyID: 724275
PolyRank: 5
Weights: [[0,0,0,0,0,0,0,1,0,0,0,1,0],[0,0,0,0,0,0,1,0,0,0,1,0,0],[0,0,1,0,0,0,0,0,0,1,0,0,0],[1,0,0,1,1,1,0,0,1,0,1,2,1],[1,1,0,0,0,0,0,0,1,0,1,1,0]]

Bundles: [[0,0,0,1,0],[0,0,1,1,0],[0,1,0,1,1],[1,0,0,1,1]]
PeriodID: 8
PolyDimension: 8
PolyID: 724278
PolyRank: 5
Weights: [[0,0,0,0,0,0,0,1,0,0,0,1,0],[0,0,0,0,0,0,1,0,0,0,1,0,0],[0,0,1,0,0,0,0,0,0,1,0,0,0],[1,0,0,1,1,1,0,0,1,1,1,1,1],[1,1,0,0,0,0,0,0,1,0,1,1,0]]

Bundles: [[0,0,0,1,0],[0,0,1,0,0],[0,1,0,1,1],[1,0,0,1,1]]
PeriodID: 8
PolyDimension: 8
PolyID: 724293
PolyRank: 5
Weights: [[0,0,0,0,0,0,0,1,0,0,0,1,0],[0,0,0,0,0,0,1,0,0,0,1,0,0],[0,0,1,0,0,0,0,0,0,1,0,0,0],[1,0,0,1,1,1,0,0,1,0,1,1,1],[1,1,0,0,0,0,0,0,1,0,1,1,0]]

Bundles: [[0,0,1,1,1],[0,1,0,0,0],[0,1,0,0,0],[1,0,0,0,1]]
PeriodID: 8
PolyDimension: 8
PolyID: 724302
PolyRank: 5
Weights: [[0,0,0,0,0,0,1,0,0,0,1,0,0],[0,0,0,0,1,1,0,0,0,0,0,0,1],[0,0,0,1,0,0,0,1,0,1,0,1,0],[0,0,1,0,0,0,0,0,0,1,0,0,0],[1,1,0,1,0,0,0,0,1,1,1,1,0]]

Bundles: [[0,0,1,0,0],[0,1,0,1,1],[0,1,0,1,1],[1,0,0,1,1]]
PeriodID: 8
PolyDimension: 8
PolyID: 724308
PolyRank: 5
Weights: [[0,0,0,0,0,0,1,0,0,0,1,0,0],[0,0,0,0,0,1,0,1,0,0,0,0,1],[0,0,1,0,0,0,0,0,0,1,0,0,0],[1,0,0,1,1,1,0,0,1,0,1,1,1],[1,1,0,0,0,1,0,0,1,0,1,0,1]]

Bundles: [[0,0,1,0],[0,1,0,1],[0,1,0,1],[1,2,0,3]]
PeriodID: 8
PolyDimension: 8
PolyID: 724320
PolyRank: 4
Weights: [[0,0,0,0,0,0,1,0,0,0,1,0],[0,0,0,1,1,1,0,1,0,0,2,1],[0,0,1,0,0,0,0,0,0,1,0,0],[1,1,0,1,1,1,0,0,1,0,3,1]]

Bundles: [[0,0,0,1,0],[0,0,1,0,0],[0,0,1,0,0],[1,0,0,0,1]]
PeriodID: 8
PolyDimension: 8
PolyID: 724322
PolyRank: 5
Weights: [[0,0,0,0,0,0,1,0,0,0,1,0,0],[0,0,0,0,0,1,0,1,0,0,0,0,1],[0,0,0,1,1,0,0,0,0,0,0,1,0],[0,0,1,0,0,0,0,0,0,1,0,0,0],[1,1,0,0,0,1,0,0,1,0,1,0,1]]

Bundles: [[0,1,0,1],[0,1,0,1],[0,1,1,1],[1,1,0,2]]
PeriodID: 8
PolyDimension: 8
PolyID: 724337
PolyRank: 4
Weights: [[0,0,0,0,0,0,1,0,0,0,1,0],[0,0,0,1,1,1,0,1,0,1,1,1],[0,0,1,0,0,0,0,0,0,1,0,0],[1,1,0,1,1,1,0,0,1,1,2,1]]

Bundles: [[0,1,0,1],[0,1,0,1],[0,2,1,2],[1,0,0,1]]
PeriodID: 8
PolyDimension: 8
PolyID: 724338
PolyRank: 4
Weights: [[0,0,0,0,0,0,1,0,0,0,1,0],[0,0,0,1,1,1,0,1,0,2,0,1],[0,0,1,0,0,0,0,0,0,1,0,0],[1,1,0,1,1,1,0,0,1,2,1,1]]

Bundles: [[0,0,1,0],[0,1,0,1],[0,1,0,1],[1,1,0,2]]
PeriodID: 8
PolyDimension: 8
PolyID: 724339
PolyRank: 4
Weights: [[0,0,0,0,0,0,1,0,0,0,1,0],[0,0,0,1,1,1,0,1,0,0,1,1],[0,0,1,0,0,0,0,0,0,1,0,0],[1,1,0,1,1,1,0,0,1,0,2,1]]

Bundles: [[0,1,0,1],[0,1,0,1],[0,1,1,1],[1,0,0,1]]
PeriodID: 8
PolyDimension: 8
PolyID: 724340
PolyRank: 4
Weights: [[0,0,0,0,0,0,1,0,0,0,1,0],[0,0,0,1,1,1,0,1,0,1,0,1],[0,0,1,0,0,0,0,0,0,1,0,0],[1,1,0,1,1,1,0,0,1,1,1,1]]

Bundles: [[0,0,1,0],[0,1,0,1],[0,1,0,1],[1,0,0,1]]
PeriodID: 8
PolyDimension: 8
PolyID: 724342
PolyRank: 4
Weights: [[0,0,0,0,0,0,1,0,0,0,1,0],[0,0,0,1,1,1,0,1,0,0,0,1],[0,0,1,0,0,0,0,0,0,1,0,0],[1,1,0,1,1,1,0,0,1,0,1,1]]

Bundles: [[0,1,1,1],[1,0,0,1],[1,0,0,1],[1,0,0,1]]
PeriodID: 8
PolyDimension: 8
PolyID: 724365
PolyRank: 4
Weights: [[0,0,0,0,1,1,0,1,0,0,0,1],[0,0,0,1,0,0,1,0,0,1,1,0],[0,0,1,0,0,0,0,0,0,1,0,0],[1,1,0,1,1,1,0,0,1,1,1,1]]

Bundles: [[0,0,1,0],[0,1,0,1],[1,1,0,2],[1,1,0,2]]
PeriodID: 8
PolyDimension: 8
PolyID: 724520
PolyRank: 4
Weights: [[0,0,0,0,0,1,0,1,0,0,0,1],[0,0,0,1,1,1,1,0,0,0,1,1],[0,0,1,0,0,0,0,0,0,1,0,0],[1,1,0,1,1,2,0,0,1,0,1,2]]

Bundles: [[0,1,0,1],[0,1,0,1],[1,0,0,1],[1,0,1,1]]
PeriodID: 8
PolyDimension: 8
PolyID: 724526
PolyRank: 4
Weights: [[0,0,0,0,1,1,0,1,0,1,0,1],[0,0,0,1,0,0,1,0,0,0,1,0],[0,0,1,0,0,0,0,0,0,1,0,0],[1,1,0,1,1,1,0,0,1,1,1,1]]

Bundles: [[0,0,1,0],[0,1,0,1],[0,1,0,1],[1,0,0,1]]
PeriodID: 8
PolyDimension: 8
PolyID: 724527
PolyRank: 4
Weights: [[0,0,0,0,1,1,0,1,0,0,0,1],[0,0,0,1,0,0,1,0,0,0,1,0],[0,0,1,0,0,0,0,0,0,1,0,0],[1,1,0,1,1,1,0,0,1,0,1,1]]

Bundles: [[0,0,1,0],[1,0,0,1],[1,0,0,1],[1,0,0,1]]
PeriodID: 8
PolyDimension: 8
PolyID: 724527
PolyRank: 4
Weights: [[0,0,0,0,1,1,0,1,0,0,0,1],[0,0,0,1,0,0,1,0,0,0,1,0],[0,0,1,0,0,0,0,0,0,1,0,0],[1,1,0,1,1,1,0,0,1,0,1,1]]

Bundles: [[0,1,1,1],[0,1,1,1],[0,1,1,1],[1,0,0,1]]
PeriodID: 8
PolyDimension: 8
PolyID: 724554
PolyRank: 4
Weights: [[0,0,0,0,0,0,0,1,0,0,1,0],[0,0,0,1,1,1,0,0,0,0,0,1],[0,0,1,1,1,0,1,0,0,1,0,1],[1,1,1,1,1,0,0,0,1,1,1,1]]

Bundles: [[0,1,1,1],[0,1,1,1],[1,0,0,1],[1,0,0,1]]
PeriodID: 8
PolyDimension: 8
PolyID: 724569
PolyRank: 4
Weights: [[0,0,0,0,1,0,0,1,0,0,0,1],[0,0,0,1,0,1,0,0,0,0,1,0],[0,0,1,1,0,0,1,0,0,1,1,0],[1,1,1,1,1,0,0,0,1,1,1,1]]

Bundles: [[0,0,1,0,0],[0,0,1,0,0],[0,1,0,1,1],[1,0,0,1,1]]
PeriodID: 8
PolyDimension: 8
PolyID: 724601
PolyRank: 5
Weights: [[0,0,0,0,0,0,0,1,0,0,1,0,0],[0,0,0,0,0,0,1,0,0,1,0,0,0],[0,0,0,0,1,1,0,0,0,0,0,0,1],[1,0,1,1,0,0,0,0,1,1,1,1,0],[1,1,0,0,0,0,0,0,1,1,1,0,0]]

Bundles: [[0,0,1,0],[0,0,1,0],[0,1,1,1],[1,0,2,1]]
PeriodID: 8
PolyDimension: 8
PolyID: 724647
PolyRank: 4
Weights: [[0,0,0,0,0,0,0,1,0,0,1,0],[0,0,0,0,0,0,1,0,0,1,0,0],[1,0,1,1,1,1,0,0,1,1,2,1],[1,1,0,0,0,0,0,0,1,1,1,0]]

Bundles: [[0,0,1,0],[0,0,1,0],[0,1,1,1],[1,0,1,1]]
PeriodID: 8
PolyDimension: 8
PolyID: 724654
PolyRank: 4
Weights: [[0,0,0,0,0,0,0,1,0,0,1,0],[0,0,0,0,0,0,1,0,0,1,0,0],[1,0,1,1,1,1,0,0,1,1,1,1],[1,1,0,0,0,0,0,0,1,1,1,0]]

Bundles: [[0,0,1,0],[0,1,2,1],[0,1,2,1],[1,0,1,1]]
PeriodID: 8
PolyDimension: 8
PolyID: 724668
PolyRank: 4
Weights: [[0,0,0,0,0,0,1,0,0,1,0,0],[0,0,0,0,0,1,0,1,0,0,0,1],[1,0,1,1,1,2,0,0,1,1,1,2],[1,1,0,0,0,1,0,0,1,1,0,1]]

Bundles: [[0,0,1,0],[0,1,1,1],[0,1,1,1],[1,0,2,1]]
PeriodID: 8
PolyDimension: 8
PolyID: 724671
PolyRank: 4
Weights: [[0,0,0,0,0,0,1,0,0,1,0,0],[0,0,0,0,0,1,0,1,0,0,0,1],[1,0,1,1,1,1,0,0,1,2,1,1],[1,1,0,0,0,1,0,0,1,1,0,1]]

Bundles: [[0,1,1,1],[0,1,1,1],[0,1,1,1],[1,0,1,1]]
PeriodID: 8
PolyDimension: 8
PolyID: 724683
PolyRank: 4
Weights: [[0,0,0,0,0,0,1,0,0,1,0,0],[0,0,0,0,1,1,0,1,0,0,0,1],[1,0,1,1,1,1,0,0,1,1,1,1],[1,1,0,0,1,1,0,0,1,1,0,1]]

Bundles: [[0,0,1,0],[0,0,1,0],[0,1,0,1],[1,1,0,2]]
PeriodID: 8
PolyDimension: 8
PolyID: 724744
PolyRank: 4
Weights: [[0,0,0,0,0,0,1,0,0,1,0,0],[0,0,0,0,1,1,0,1,0,1,0,1],[0,0,1,1,0,0,0,0,0,0,1,0],[1,1,0,0,1,1,0,0,1,2,0,1]]

Bundles: [[0,1,0,1],[0,1,1,1],[0,1,1,1],[1,0,0,1]]
PeriodID: 8
PolyDimension: 8
PolyID: 724747
PolyRank: 4
Weights: [[0,0,0,0,0,0,1,0,0,1,0,0],[0,0,1,0,1,1,0,1,0,0,1,1],[0,0,1,1,0,0,0,0,0,0,1,0],[1,1,1,0,1,1,0,0,1,1,1,1]]

Bundles: [[0,0,1,0],[0,0,1,0],[0,1,0,1],[1,0,0,1]]
PeriodID: 8
PolyDimension: 8
PolyID: 724748
PolyRank: 4
Weights: [[0,0,0,0,0,0,1,0,0,1,0,0],[0,0,0,0,1,1,0,1,0,0,0,1],[0,0,1,1,0,0,0,0,0,0,1,0],[1,1,0,0,1,1,0,0,1,1,0,1]]

Bundles: [[0,0,1,0],[0,1,1,1],[0,1,1,1],[1,0,1,1]]
PeriodID: 8
PolyDimension: 8
PolyID: 724760
PolyRank: 4
Weights: [[0,0,0,0,0,0,1,0,0,1,0,0],[0,0,1,0,0,0,0,1,0,0,1,0],[1,0,1,1,1,1,0,0,1,1,1,1],[1,1,1,0,0,0,0,0,1,1,1,0]]

Bundles: [[0,1,0,0],[0,1,0,0],[0,1,0,0],[1,0,0,1]]
PeriodID: 8
PolyDimension: 8
PolyID: 724762
PolyRank: 4
Weights: [[0,0,0,0,0,0,1,0,0,1,0,0],[0,0,0,1,1,1,0,0,0,0,0,1],[0,0,1,0,0,0,0,1,0,0,1,0],[1,1,1,0,0,0,0,0,1,1,1,0]]

Bundles: [[0,1,1],[0,1,1],[0,1,1],[1,2,3]]
PeriodID: 8
PolyDimension: 8
PolyID: 724783
PolyRank: 3
Weights: [[0,0,0,0,0,0,1,0,0,1,0],[0,0,1,1,1,1,0,1,0,2,1],[1,1,1,1,1,1,0,0,1,3,1]]

Bundles: [[0,1,1],[0,1,1],[0,1,1],[1,1,2]]
PeriodID: 8
PolyDimension: 8
PolyID: 724786
PolyRank: 3
Weights: [[0,0,0,0,0,0,1,0,0,1,0],[0,0,1,1,1,1,0,1,0,1,1],[1,1,1,1,1,1,0,0,1,2,1]]

Bundles: [[0,1,1],[0,1,1],[0,1,1],[1,0,1]]
PeriodID: 8
PolyDimension: 8
PolyID: 724787
PolyRank: 3
Weights: [[0,0,0,0,0,0,1,0,0,1,0],[0,0,1,1,1,1,0,1,0,0,1],[1,1,1,1,1,1,0,0,1,1,1]]

Bundles: [[0,1,1,1],[0,1,1,1],[1,0,1,1],[1,0,1,1]]
PeriodID: 8
PolyDimension: 8
PolyID: 724917
PolyRank: 4
Weights: [[0,0,0,0,0,1,0,1,0,0,0,1],[0,0,0,0,1,0,1,0,0,0,1,0],[1,0,1,1,1,1,0,0,1,1,1,1],[1,1,0,0,1,1,0,0,1,0,1,1]]

Bundles: [[0,1,1],[0,1,1],[1,2,3],[1,2,3]]
PeriodID: 8
PolyDimension: 8
PolyID: 725149
PolyRank: 3
Weights: [[0,0,0,0,0,1,0,1,0,0,1],[0,0,1,1,1,2,1,0,0,1,2],[1,1,1,1,1,3,0,0,1,1,3]]

Bundles: [[0,1,1],[1,1,2],[1,1,2],[1,1,2]]
PeriodID: 8
PolyDimension: 8
PolyID: 725156
PolyRank: 3
Weights: [[0,0,0,0,1,1,0,1,0,0,1],[0,0,1,1,1,1,1,0,0,1,1],[1,1,1,1,2,2,0,0,1,1,2]]

Bundles: [[0,0,1,0],[0,0,1,0],[0,1,0,1],[0,1,0,1]]
PeriodID: 8
PolyDimension: 8
PolyID: 725158
PolyRank: 4
Weights: [[0,0,0,0,0,1,0,1,0,0,0,1],[0,0,0,0,1,0,1,0,0,0,1,0],[0,0,1,1,0,0,0,0,0,1,0,0],[1,1,0,0,1,1,0,0,1,0,1,1]]

Bundles: [[0,0,1,0],[0,0,1,0],[1,0,0,1],[1,0,0,1]]
PeriodID: 8
PolyDimension: 8
PolyID: 725158
PolyRank: 4
Weights: [[0,0,0,0,0,1,0,1,0,0,0,1],[0,0,0,0,1,0,1,0,0,0,1,0],[0,0,1,1,0,0,0,0,0,1,0,0],[1,1,0,0,1,1,0,0,1,0,1,1]]

Bundles: [[0,1,1],[0,1,1],[1,1,2],[1,1,2]]
PeriodID: 8
PolyDimension: 8
PolyID: 725169
PolyRank: 3
Weights: [[0,0,1,0,0,0,1,0,0,1,0],[0,0,1,1,1,1,0,1,0,1,1],[1,1,2,1,1,1,0,0,1,2,1]]

Bundles: [[1,0,1],[1,0,1],[1,0,1],[1,0,1]]
PeriodID: 8
PolyDimension: 8
PolyID: 725171
PolyRank: 3
Weights: [[0,0,0,1,1,1,0,1,0,0,1],[0,0,1,0,0,0,1,0,0,1,0],[1,1,1,1,1,1,0,0,1,1,1]]

Bundles: [[0,1,1],[0,1,1],[1,0,1],[1,0,1]]
PeriodID: 8
PolyDimension: 8
PolyID: 725171
PolyRank: 3
Weights: [[0,0,0,1,1,1,0,1,0,0,1],[0,0,1,0,0,0,1,0,0,1,0],[1,1,1,1,1,1,0,0,1,1,1]]

Bundles: [[0,1,1],[0,1,1],[0,1,1],[1,0,1]]
PeriodID: 8
PolyDimension: 8
PolyID: 725204
PolyRank: 3
Weights: [[0,0,0,0,1,1,0,1,0,0,1],[0,0,1,1,0,0,1,0,0,1,0],[1,1,1,1,1,1,0,0,1,1,1]]

Bundles: [[0,1,1],[1,0,1],[1,0,1],[1,0,1]]
PeriodID: 8
PolyDimension: 8
PolyID: 725204
PolyRank: 3
Weights: [[0,0,0,0,1,1,0,1,0,0,1],[0,0,1,1,0,0,1,0,0,1,0],[1,1,1,1,1,1,0,0,1,1,1]]

Bundles: [[0,0,1,1],[0,1,0,0],[1,0,2,2]]
PeriodID: 8
PolyDimension: 7
PolyID: 80718
PolyRank: 4
Weights: [[0,0,0,0,0,0,1,0,0,1,0],[0,0,0,1,0,0,0,0,1,0,0],[1,1,0,0,1,1,0,1,0,2,1],[1,1,1,0,0,0,0,1,0,2,0]]

Bundles: [[0,1,0],[0,1,1],[1,3,2]]
PeriodID: 8
PolyDimension: 7
PolyID: 80728
PolyRank: 3
Weights: [[0,0,0,0,0,0,1,0,1,0],[1,1,0,1,1,1,0,1,3,1],[1,1,1,0,0,0,0,1,2,0]]

Bundles: [[0,1,0],[0,1,1],[1,2,2]]
PeriodID: 8
PolyDimension: 7
PolyID: 80733
PolyRank: 3
Weights: [[0,0,0,0,0,0,1,0,1,0],[1,1,0,1,1,1,0,1,2,1],[1,1,1,0,0,0,0,1,2,0]]

Bundles: [[0,1,1],[1,2,2],[1,2,2]]
PeriodID: 8
PolyDimension: 7
PolyID: 80740
PolyRank: 3
Weights: [[0,0,0,0,0,1,1,0,0,1],[1,1,0,1,1,2,0,1,1,2],[1,1,1,0,0,2,0,1,0,2]]

Bundles: [[0,0,0,1],[0,1,0,0],[1,0,1,2]]
PeriodID: 8
PolyDimension: 7
PolyID: 80749
PolyRank: 4
Weights: [[0,0,0,0,0,0,1,0,0,0,1],[0,0,0,0,1,0,0,0,0,1,0],[0,0,0,1,0,1,0,0,1,0,1],[1,1,1,1,0,0,0,1,1,0,2]]

Bundles: [[0,0,1],[1,1,2],[1,1,2]]
PeriodID: 8
PolyDimension: 7
PolyID: 80751
PolyRank: 3
Weights: [[0,0,0,0,1,0,1,0,0,1],[0,0,0,1,1,1,0,0,1,1],[1,1,1,1,2,0,0,1,1,2]]

Bundles: [[0,0,0,1],[0,1,1,1],[1,0,0,1]]
PeriodID: 8
PolyDimension: 7
PolyID: 80755
PolyRank: 4
Weights: [[0,0,0,0,0,1,0,0,0,1,0],[0,0,0,0,1,0,1,0,1,0,1],[0,0,0,1,0,0,0,0,1,0,0],[1,1,1,0,1,0,0,1,1,1,1]]

Bundles: [[0,0,0,1],[0,0,1,0],[1,0,0,1]]
PeriodID: 8
PolyDimension: 7
PolyID: 80756
PolyRank: 4
Weights: [[0,0,0,0,0,1,0,0,0,1,0],[0,0,0,0,1,0,1,0,0,0,1],[0,0,0,1,0,0,0,0,1,0,0],[1,1,1,0,1,0,0,1,0,1,1]]

Bundles: [[0,0,1,1],[0,1,1,1],[1,0,1,1]]
PeriodID: 8
PolyDimension: 7
PolyID: 80762
PolyRank: 4
Weights: [[0,0,0,0,0,0,1,0,0,1,0],[0,0,0,0,0,1,0,0,1,0,0],[1,1,0,1,1,0,0,1,1,1,1],[1,1,1,0,0,0,0,1,1,1,0]]

Bundles: [[0,0,1],[0,1,1],[1,1,2]]
PeriodID: 8
PolyDimension: 7
PolyID: 80765
PolyRank: 3
Weights: [[0,0,0,0,0,1,0,0,1,0],[0,0,0,1,1,0,1,0,1,1],[1,1,1,1,1,0,0,1,2,1]]

Bundles: [[0,0,1],[0,1,1],[1,0,1]]
PeriodID: 8
PolyDimension: 7
PolyID: 80766
PolyRank: 3
Weights: [[0,0,0,0,0,1,0,0,1,0],[0,0,0,1,1,0,1,0,0,1],[1,1,1,1,1,0,0,1,1,1]]

Bundles: [[0,0,1],[1,0,1],[1,0,1]]
PeriodID: 8
PolyDimension: 7
PolyID: 80774
PolyRank: 3
Weights: [[0,0,0,0,1,0,1,0,0,1],[0,0,0,1,0,1,0,0,1,0],[1,1,1,1,1,0,0,1,1,1]]

Bundles: [[0,0,1],[0,1,1],[0,1,1]]
PeriodID: 8
PolyDimension: 7
PolyID: 80774
PolyRank: 3
Weights: [[0,0,0,0,1,0,1,0,0,1],[0,0,0,1,0,1,0,0,1,0],[1,1,1,1,1,0,0,1,1,1]]

Bundles: [[0,0,0,1,0],[0,0,1,0,0],[1,1,0,0,1]]
PeriodID: 8
PolyDimension: 7
PolyID: 80796
PolyRank: 5
Weights: [[0,0,0,0,0,1,1,0,0,0,1,1],[0,0,0,0,1,0,0,0,0,0,1,0],[0,0,0,1,0,0,0,0,0,1,0,0],[0,0,1,0,0,0,0,0,1,0,0,0],[1,1,0,0,0,1,0,1,0,0,1,1]]

Bundles: [[0,0,0,1,0],[0,0,1,0,0],[0,1,0,0,0]]
PeriodID: 8
PolyDimension: 7
PolyID: 80797
PolyRank: 5
Weights: [[0,0,0,0,0,1,1,0,0,0,0,1],[0,0,0,0,1,0,0,0,0,0,1,0],[0,0,0,1,0,0,0,0,0,1,0,0],[0,0,1,0,0,0,0,0,1,0,0,0],[1,1,0,0,0,1,0,1,0,0,0,1]]

Bundles: [[0,0,1,0],[1,0,0,1],[1,1,0,1]]
PeriodID: 8
PolyDimension: 7
PolyID: 80800
PolyRank: 4
Weights: [[0,0,0,0,1,1,1,0,0,1,1],[0,0,0,1,0,0,0,0,0,1,0],[0,0,1,0,0,0,0,0,1,0,0],[1,1,0,0,1,1,0,1,0,1,1]]

Bundles: [[0,0,1,0],[0,1,0,0],[1,0,0,1]]
PeriodID: 8
PolyDimension: 7
PolyID: 80801
PolyRank: 4
Weights: [[0,0,0,0,1,1,1,0,0,0,1],[0,0,0,1,0,0,0,0,0,1,0],[0,0,1,0,0,0,0,0,1,0,0],[1,1,0,0,1,1,0,1,0,0,1]]

Bundles: [[0,0,1,0],[1,1,0,1],[1,1,0,1]]
PeriodID: 8
PolyDimension: 7
PolyID: 80802
PolyRank: 4
Weights: [[0,0,0,0,1,1,0,0,0,0,1],[0,0,0,1,1,0,1,0,0,1,1],[0,0,1,0,0,0,0,0,1,0,0],[1,1,0,1,1,0,0,1,0,1,1]]

Bundles: [[0,0,1,0],[0,1,0,0],[1,0,1,1]]
PeriodID: 8
PolyDimension: 7
PolyID: 80805
PolyRank: 4
Weights: [[0,0,0,0,0,0,1,0,0,1,0],[0,0,1,0,0,0,0,0,1,0,0],[1,0,0,1,1,1,0,1,0,1,1],[1,1,0,0,0,0,0,1,0,1,0]]

Bundles: [[0,1,1,1],[1,0,0,0],[1,0,0,0]]
PeriodID: 8
PolyDimension: 7
PolyID: 80808
PolyRank: 4
Weights: [[0,0,0,0,1,1,0,0,0,0,1],[0,0,0,1,0,0,1,0,1,1,0],[0,0,1,0,0,0,0,0,1,0,0],[1,1,0,1,0,0,0,1,1,1,0]]

Bundles: [[0,0,1,0],[0,1,0,0],[0,1,0,0]]
PeriodID: 8
PolyDimension: 7
PolyID: 80809
PolyRank: 4
Weights: [[0,0,0,0,0,1,1,0,0,0,1],[0,0,0,1,1,0,0,0,0,1,0],[0,0,1,0,0,0,0,0,1,0,0],[1,1,0,0,0,1,0,1,0,0,1]]

Bundles: [[1,0,1],[1,0,1],[2,1,2]]
PeriodID: 8
PolyDimension: 7
PolyID: 80810
PolyRank: 3
Weights: [[0,0,0,1,1,1,1,0,2,1],[0,0,1,0,0,0,0,0,1,0],[1,1,0,1,1,1,0,1,2,1]]

Bundles: [[1,0,1],[1,0,1],[1,1,1]]
PeriodID: 8
PolyDimension: 7
PolyID: 80811
PolyRank: 3
Weights: [[0,0,0,1,1,1,1,0,1,1],[0,0,1,0,0,0,0,0,1,0],[1,1,0,1,1,1,0,1,1,1]]

Bundles: [[0,1,0],[1,0,1],[1,0,1]]
PeriodID: 8
PolyDimension: 7
PolyID: 80812
PolyRank: 3
Weights: [[0,0,0,1,1,1,1,0,0,1],[0,0,1,0,0,0,0,0,1,0],[1,1,0,1,1,1,0,1,0,1]]

Bundles: [[1,1,1],[1,1,1],[1,1,1]]
PeriodID: 8
PolyDimension: 7
PolyID: 80813
PolyRank: 3
Weights: [[0,0,0,1,1,1,0,0,0,1],[0,0,1,1,1,0,1,0,1,1],[1,1,1,1,1,0,0,1,1,1]]

Bundles: [[0,1,0],[0,1,0],[1,2,1]]
PeriodID: 8
PolyDimension: 7
PolyID: 80818
PolyRank: 3
Weights: [[0,0,0,0,0,0,1,0,1,0],[1,0,1,1,1,1,0,1,2,1],[1,1,0,0,0,0,0,1,1,0]]

Bundles: [[0,1,0],[0,1,0],[1,1,1]]
PeriodID: 8
PolyDimension: 7
PolyID: 80822
PolyRank: 3
Weights: [[0,0,0,0,0,0,1,0,1,0],[1,0,1,1,1,1,0,1,1,1],[1,1,0,0,0,0,0,1,1,0]]

Bundles: [[1,0,1],[1,1,1],[1,1,1]]
PeriodID: 8
PolyDimension: 7
PolyID: 80830
PolyRank: 3
Weights: [[0,0,1,0,1,1,1,0,1,1],[0,0,1,1,0,0,0,0,1,0],[1,1,1,0,1,1,0,1,1,1]]

Bundles: [[0,1,0],[0,1,0],[1,0,1]]
PeriodID: 8
PolyDimension: 7
PolyID: 80831
PolyRank: 3
Weights: [[0,0,0,0,1,1,1,0,0,1],[0,0,1,1,0,0,0,0,1,0],[1,1,0,0,1,1,0,1,0,1]]

Bundles: [[0,1,0],[1,1,1],[1,1,1]]
PeriodID: 8
PolyDimension: 7
PolyID: 80832
PolyRank: 3
Weights: [[0,0,1,0,0,0,1,0,1,0],[1,0,1,1,1,1,0,1,1,1],[1,1,1,0,0,0,0,1,1,0]]

Bundles: [[1,0,0],[1,0,0],[1,0,0]]
PeriodID: 8
PolyDimension: 7
PolyID: 80833
PolyRank: 3
Weights: [[0,0,0,1,1,1,0,0,0,1],[0,0,1,0,0,0,1,0,1,0],[1,1,1,0,0,0,0,1,1,0]]

Bundles: [[1,1],[1,1],[1,1]]
PeriodID: 8
PolyDimension: 7
PolyID: 80834
PolyRank: 2
Weights: [[0,0,1,1,1,1,1,0,1],[1,1,1,1,1,1,0,1,1]]

Bundles: [[0,0,0,1],[0,0,1,0],[0,1,0,0]]
PeriodID: 8
PolyDimension: 7
PolyID: 80845
PolyRank: 4
Weights: [[0,0,0,0,0,1,1,0,0,0,1],[0,0,1,1,1,1,0,0,0,1,1],[0,1,0,0,0,0,0,0,1,0,0],[1,0,0,0,0,0,0,1,0,0,0]]

Bundles: [[0,1,0],[1,1,0],[1,1,1]]
PeriodID: 8
PolyDimension: 7
PolyID: 80860
PolyRank: 3
Weights: [[0,0,0,0,1,1,1,1,0,1],[0,1,1,1,1,1,0,1,1,1],[1,0,0,0,0,0,0,1,0,0]]

Bundles: [[0,0,1],[0,1,0],[1,1,0]]
PeriodID: 8
PolyDimension: 7
PolyID: 80861
PolyRank: 3
Weights: [[0,0,0,0,1,1,1,0,0,1],[0,1,1,1,1,1,0,0,1,1],[1,0,0,0,0,0,0,1,0,0]]

Bundles: [[1,0,0],[1,0,0],[1,0,1]]
PeriodID: 8
PolyDimension: 7
PolyID: 80863
PolyRank: 3
Weights: [[0,1,0,1,1,1,1,1,1,1],[0,1,1,0,0,0,0,0,1,0],[1,0,0,0,0,0,0,1,0,0]]

Bundles: [[0,0,1],[1,0,0],[1,0,0]]
PeriodID: 8
PolyDimension: 7
PolyID: 80865
PolyRank: 3
Weights: [[0,1,0,1,1,1,1,0,1,1],[0,1,1,0,0,0,0,0,1,0],[1,0,0,0,0,0,0,1,0,0]]

Bundles: [[0,0,1],[0,1,0],[0,1,0]]
PeriodID: 8
PolyDimension: 7
PolyID: 80882
PolyRank: 3
Weights: [[0,0,0,0,0,1,1,0,0,1],[0,0,0,1,1,0,0,0,1,0],[1,1,1,0,0,1,0,1,0,1]]

Bundles: [[0,1],[1,1],[1,1]]
PeriodID: 8
PolyDimension: 7
PolyID: 80883
PolyRank: 2
Weights: [[0,0,0,1,1,1,1,0,1],[1,1,1,1,1,1,0,1,1]]

Bundles: [[1,0],[1,0],[1,0]]
PeriodID: 8
PolyDimension: 7
PolyID: 80887
PolyRank: 2
Weights: [[1,0,1,1,1,1,1,1,1],[1,1,0,0,0,0,0,1,0]]

Bundles: [[0,1],[0,1],[1,1]]
PeriodID: 8
PolyDimension: 7
PolyID: 80889
PolyRank: 2
Weights: [[0,0,0,0,1,1,1,0,1],[1,1,1,1,1,1,0,1,1]]

Bundles: [[0,0,0,1,1],[0,0,1,0,0],[0,1,0,0,0],[1,0,0,2,2]]
PeriodID: 8
PolyDimension: 8
PolyID: 830208
PolyRank: 5
Weights: [[0,0,0,0,0,0,0,1,0,0,0,1,0],[0,0,0,0,1,0,0,0,0,0,1,0,0],[0,0,0,1,0,0,0,0,0,1,0,0,0],[1,1,0,0,0,1,1,0,1,0,0,2,1],[1,1,1,0,0,0,0,0,1,0,0,2,0]]

Bundles: [[0,0,1,0],[0,0,1,1],[0,1,0,0],[1,0,3,2]]
PeriodID: 8
PolyDimension: 8
PolyID: 830218
PolyRank: 4
Weights: [[0,0,0,0,0,0,0,1,0,0,1,0],[0,0,0,1,0,0,0,0,0,1,0,0],[1,1,0,0,1,1,1,0,1,0,3,1],[1,1,1,0,0,0,0,0,1,0,2,0]]

Bundles: [[0,0,1,0],[0,0,1,1],[0,1,1,0],[1,0,2,2]]
PeriodID: 8
PolyDimension: 8
PolyID: 830220
PolyRank: 4
Weights: [[0,0,0,0,0,0,0,1,0,0,1,0],[0,0,0,1,0,0,0,0,0,1,0,0],[1,1,0,0,1,1,1,0,1,1,2,1],[1,1,1,0,0,0,0,0,1,0,2,0]]

Bundles: [[0,0,1,0],[0,0,1,1],[0,1,0,0],[1,0,2,2]]
PeriodID: 8
PolyDimension: 8
PolyID: 830226
PolyRank: 4
Weights: [[0,0,0,0,0,0,0,1,0,0,1,0],[0,0,0,1,0,0,0,0,0,1,0,0],[1,1,0,0,1,1,1,0,1,0,2,1],[1,1,1,0,0,0,0,0,1,0,2,0]]

Bundles: [[0,0,1,1],[0,1,0,0],[1,0,2,2],[1,0,2,2]]
PeriodID: 8
PolyDimension: 8
PolyID: 830239
PolyRank: 4
Weights: [[0,0,0,0,0,0,1,1,0,0,0,1],[0,0,0,1,0,0,0,0,0,1,0,0],[1,1,0,0,1,1,2,0,1,0,1,2],[1,1,1,0,0,0,2,0,1,0,0,2]]

Bundles: [[0,0,1,1],[0,1,0,0],[0,1,0,0],[1,0,2,2]]
PeriodID: 8
PolyDimension: 8
PolyID: 830256
PolyRank: 4
Weights: [[0,0,0,0,0,0,0,1,0,1,0,0],[0,0,0,0,0,1,1,0,0,0,0,1],[1,1,0,1,1,0,0,0,1,2,1,0],[1,1,1,0,0,0,0,0,1,2,0,0]]

Bundles: [[0,1,0],[0,1,0],[0,1,1],[1,3,2]]
PeriodID: 8
PolyDimension: 8
PolyID: 830271
PolyRank: 3
Weights: [[0,0,0,0,0,0,0,1,0,1,0],[1,1,0,1,1,1,1,0,1,3,1],[1,1,1,0,0,0,0,0,1,2,0]]

Bundles: [[0,1,0],[0,1,0],[0,1,1],[1,2,2]]
PeriodID: 8
PolyDimension: 8
PolyID: 830279
PolyRank: 3
Weights: [[0,0,0,0,0,0,0,1,0,1,0],[1,1,0,1,1,1,1,0,1,2,1],[1,1,1,0,0,0,0,0,1,2,0]]

Bundles: [[0,1,0],[0,1,1],[1,3,2],[1,3,2]]
PeriodID: 8
PolyDimension: 8
PolyID: 830286
PolyRank: 3
Weights: [[0,0,0,0,0,0,1,1,0,0,1],[1,1,0,1,1,1,3,0,1,1,3],[1,1,1,0,0,0,2,0,1,0,2]]

Bundles: [[0,1,1],[1,2,2],[1,2,2],[1,2,2]]
PeriodID: 8
PolyDimension: 8
PolyID: 830290
PolyRank: 3
Weights: [[0,0,0,0,0,1,1,1,0,0,1],[1,1,0,1,1,2,2,0,1,1,2],[1,1,1,0,0,2,2,0,1,0,2]]

Bundles: [[0,1,0],[0,1,1],[1,2,2],[1,2,2]]
PeriodID: 8
PolyDimension: 8
PolyID: 830299
PolyRank: 3
Weights: [[0,0,0,1,0,0,0,1,0,1,0],[1,1,0,2,1,1,1,0,1,2,1],[1,1,1,2,0,0,0,0,1,2,0]]

Bundles: [[0,0,0,1],[0,0,1,1],[0,1,1,1],[1,0,1,2]]
PeriodID: 8
PolyDimension: 8
PolyID: 830329
PolyRank: 4
Weights: [[0,0,0,0,0,0,0,1,0,0,0,1],[0,0,0,0,0,1,0,0,0,0,1,0],[0,0,0,1,1,0,1,0,0,1,1,1],[1,1,1,1,1,0,0,0,1,1,1,2]]

Bundles: [[0,0,0,0,1],[0,0,1,0,0],[0,1,0,0,0],[1,0,0,1,2]]
PeriodID: 8
PolyDimension: 8
PolyID: 830342
PolyRank: 5
Weights: [[0,0,0,0,0,0,0,1,0,0,0,0,1],[0,0,0,0,0,1,0,0,0,0,0,1,0],[0,0,0,0,1,0,0,0,0,0,1,0,0],[0,0,0,1,0,0,1,0,0,1,0,0,1],[1,1,1,1,0,0,0,0,1,1,0,0,2]]

Bundles: [[0,0,0,1],[0,1,0,0],[1,0,1,2],[1,0,1,2]]
PeriodID: 8
PolyDimension: 8
PolyID: 830345
PolyRank: 4
Weights: [[0,0,0,0,0,1,0,1,0,0,0,1],[0,0,0,0,1,0,0,0,0,0,1,0],[0,0,0,1,0,1,1,0,0,1,0,1],[1,1,1,1,0,2,0,0,1,1,0,2]]

Bundles: [[0,0,0,1],[0,1,0,0],[0,1,0,0],[1,0,1,2]]
PeriodID: 8
PolyDimension: 8
PolyID: 830348
PolyRank: 4
Weights: [[0,0,0,0,0,0,0,1,0,0,1,0],[0,0,0,0,1,1,0,0,0,0,0,1],[0,0,0,1,0,0,1,0,0,1,1,0],[1,1,1,1,0,0,0,0,1,1,2,0]]

Bundles: [[0,0,1],[1,1,2],[1,1,2],[1,1,2]]
PeriodID: 8
PolyDimension: 8
PolyID: 830355
PolyRank: 3
Weights: [[0,0,0,0,1,1,0,1,0,0,1],[0,0,0,1,1,1,1,0,0,1,1],[1,1,1,1,2,2,0,0,1,1,2]]

Bundles: [[0,0,0,0,1],[0,0,0,1,0],[0,1,1,0,1],[1,0,0,0,1]]
PeriodID: 8
PolyDimension: 8
PolyID: 830359
PolyRank: 5
Weights: [[0,0,0,0,0,0,1,0,0,0,0,1,0],[0,0,0,0,0,1,0,1,0,0,1,0,1],[0,0,0,0,1,0,0,0,0,0,1,0,0],[0,0,0,1,0,0,0,0,0,1,0,0,0],[1,1,1,0,0,1,0,0,1,0,1,1,1]]

Bundles: [[0,0,0,0,1],[0,0,0,1,0],[0,0,1,0,0],[1,0,0,0,1]]
PeriodID: 8
PolyDimension: 8
PolyID: 830360
PolyRank: 5
Weights: [[0,0,0,0,0,0,1,0,0,0,0,1,0],[0,0,0,0,0,1,0,1,0,0,0,0,1],[0,0,0,0,1,0,0,0,0,0,1,0,0],[0,0,0,1,0,0,0,0,0,1,0,0,0],[1,1,1,0,0,1,0,0,1,0,0,1,1]]

Bundles: [[0,0,0,1,1],[0,0,1,0,0],[0,1,0,1,1],[1,0,0,1,1]]
PeriodID: 8
PolyDimension: 8
PolyID: 830368
PolyRank: 5
Weights: [[0,0,0,0,0,0,0,1,0,0,0,1,0],[0,0,0,0,0,0,1,0,0,0,1,0,0],[0,0,0,1,0,0,0,0,0,1,0,0,0],[1,1,0,0,1,1,0,0,1,0,1,1,1],[1,1,1,0,0,0,0,0,1,0,1,1,0]]

Bundles: [[0,0,0,1],[0,0,1,0],[0,1,0,1],[1,1,0,2]]
PeriodID: 8
PolyDimension: 8
PolyID: 830371
PolyRank: 4
Weights: [[0,0,0,0,0,0,1,0,0,0,1,0],[0,0,0,0,1,1,0,1,0,0,1,1],[0,0,0,1,0,0,0,0,0,1,0,0],[1,1,1,0,1,1,0,0,1,0,2,1]]

Bundles: [[0,0,0,1],[0,1,0,1],[0,1,1,1],[1,0,0,1]]
PeriodID: 8
PolyDimension: 8
PolyID: 830372
PolyRank: 4
Weights: [[0,0,0,0,0,0,1,0,0,0,1,0],[0,0,0,0,1,1,0,1,0,1,0,1],[0,0,0,1,0,0,0,0,0,1,0,0],[1,1,1,0,1,1,0,0,1,1,1,1]]

Bundles: [[0,0,0,1],[0,0,1,0],[0,1,0,1],[1,0,0,1]]
PeriodID: 8
PolyDimension: 8
PolyID: 830373
PolyRank: 4
Weights: [[0,0,0,0,0,0,1,0,0,0,1,0],[0,0,0,0,1,1,0,1,0,0,0,1],[0,0,0,1,0,0,0,0,0,1,0,0],[1,1,1,0,1,1,0,0,1,0,1,1]]

Bundles: [[0,0,0,1],[0,1,1,1],[1,0,0,1],[1,0,0,1]]
PeriodID: 8
PolyDimension: 8
PolyID: 830378
PolyRank: 4
Weights: [[0,0,0,0,0,1,0,1,0,0,0,1],[0,0,0,0,1,0,1,0,0,1,1,0],[0,0,0,1,0,0,0,0,0,1,0,0],[1,1,1,0,1,1,0,0,1,1,1,1]]

Bundles: [[0,0,0,1],[0,0,1,0],[1,0,0,1],[1,0,0,1]]
PeriodID: 8
PolyDimension: 8
PolyID: 830390
PolyRank: 4
Weights: [[0,0,0,0,0,1,0,1,0,0,0,1],[0,0,0,0,1,0,1,0,0,0,1,0],[0,0,0,1,0,0,0,0,0,1,0,0],[1,1,1,0,1,1,0,0,1,0,1,1]]

Bundles: [[0,0,0,1],[0,0,1,0],[0,1,0,1],[0,1,0,1]]
PeriodID: 8
PolyDimension: 8
PolyID: 830390
PolyRank: 4
Weights: [[0,0,0,0,0,1,0,1,0,0,0,1],[0,0,0,0,1,0,1,0,0,0,1,0],[0,0,0,1,0,0,0,0,0,1,0,0],[1,1,1,0,1,1,0,0,1,0,1,1]]

Bundles: [[0,0,0,1],[0,1,1,1],[0,1,1,1],[1,0,0,1]]
PeriodID: 8
PolyDimension: 8
PolyID: 830395
PolyRank: 4
Weights: [[0,0,0,0,0,0,0,1,0,0,1,0],[0,0,0,0,1,1,0,0,0,0,0,1],[0,0,0,1,1,0,1,0,0,1,0,1],[1,1,1,1,1,0,0,0,1,1,1,1]]

Bundles: [[0,0,1,0],[0,0,1,1],[0,1,1,1],[1,0,1,1]]
PeriodID: 8
PolyDimension: 8
PolyID: 830400
PolyRank: 4
Weights: [[0,0,0,0,0,0,0,1,0,0,1,0],[0,0,0,0,0,0,1,0,0,1,0,0],[1,1,0,1,1,1,0,0,1,1,1,1],[1,1,1,0,0,0,0,0,1,1,1,0]]

Bundles: [[0,0,1,1],[0,1,1,1],[0,1,1,1],[1,0,1,1]]
PeriodID: 8
PolyDimension: 8
PolyID: 830405
PolyRank: 4
Weights: [[0,0,0,0,0,0,1,0,0,1,0,0],[0,0,0,0,0,1,0,1,0,0,0,1],[1,1,0,1,1,1,0,0,1,1,1,1],[1,1,1,0,0,1,0,0,1,1,0,1]]

Bundles: [[0,0,1],[0,1,1],[0,1,1],[1,2,3]]
PeriodID: 8
PolyDimension: 8
PolyID: 830408
PolyRank: 3
Weights: [[0,0,0,0,0,0,1,0,0,1,0],[0,0,0,1,1,1,0,1,0,2,1],[1,1,1,1,1,1,0,0,1,3,1]]

Bundles: [[0,0,0,1],[0,0,1,0],[0,0,1,0],[1,0,0,1]]
PeriodID: 8
PolyDimension: 8
PolyID: 830409
PolyRank: 4
Weights: [[0,0,0,0,0,0,1,0,0,1,0,0],[0,0,0,0,0,1,0,1,0,0,0,1],[0,0,0,1,1,0,0,0,0,0,1,0],[1,1,1,0,0,1,0,0,1,1,0,1]]

Bundles: [[0,0,1],[0,1,1],[0,1,1],[1,1,2]]
PeriodID: 8
PolyDimension: 8
PolyID: 830413
PolyRank: 3
Weights: [[0,0,0,0,0,0,1,0,0,1,0],[0,0,0,1,1,1,0,1,0,1,1],[1,1,1,1,1,1,0,0,1,2,1]]

Bundles: [[0,0,1],[0,1,1],[0,1,1],[1,0,1]]
PeriodID: 8
PolyDimension: 8
PolyID: 830414
PolyRank: 3
Weights: [[0,0,0,0,0,0,1,0,0,1,0],[0,0,0,1,1,1,0,1,0,0,1],[1,1,1,1,1,1,0,0,1,1,1]]

Bundles: [[0,0,1],[0,1,1],[1,1,2],[1,1,2]]
PeriodID: 8
PolyDimension: 8
PolyID: 830433
PolyRank: 3
Weights: [[0,0,0,0,0,1,0,1,0,0,1],[0,0,0,1,1,1,1,0,0,1,1],[1,1,1,1,1,2,0,0,1,1,2]]

Bundles: [[0,0,1],[1,0,1],[1,0,1],[1,0,1]]
PeriodID: 8
PolyDimension: 8
PolyID: 830437
PolyRank: 3
Weights: [[0,0,0,0,1,1,0,1,0,0,1],[0,0,0,1,0,0,1,0,0,1,0],[1,1,1,1,1,1,0,0,1,1,1]]

Bundles: [[0,0,1],[0,1,1],[0,1,1],[1,0,1]]
PeriodID: 8
PolyDimension: 8
PolyID: 830437
PolyRank: 3
Weights: [[0,0,0,0,1,1,0,1,0,0,1],[0,0,0,1,0,0,1,0,0,1,0],[1,1,1,1,1,1,0,0,1,1,1]]

Bundles: [[0,0,0,0,1,0],[0,0,0,1,0,0],[0,0,1,0,0,0],[1,1,0,0,0,1]]
PeriodID: 8
PolyDimension: 8
PolyID: 830506
PolyRank: 6
Weights: [[0,0,0,0,0,0,1,1,0,0,0,0,1,1],[0,0,0,0,0,1,0,0,0,0,0,0,1,0],[0,0,0,0,1,0,0,0,0,0,0,1,0,0],[0,0,0,1,0,0,0,0,0,0,1,0,0,0],[0,0,1,0,0,0,0,0,0,1,0,0,0,0],[1,1,0,0,0,0,1,0,1,0,0,0,1,1]]

Bundles: [[0,0,0,0,1,0],[0,0,0,1,0,0],[0,0,1,0,0,0],[0,1,0,0,0,0]]
PeriodID: 8
PolyDimension: 8
PolyID: 830507
PolyRank: 6
Weights: [[0,0,0,0,0,0,1,1,0,0,0,0,0,1],[0,0,0,0,0,1,0,0,0,0,0,0,1,0],[0,0,0,0,1,0,0,0,0,0,0,1,0,0],[0,0,0,1,0,0,0,0,0,0,1,0,0,0],[0,0,1,0,0,0,0,0,0,1,0,0,0,0],[1,1,0,0,0,0,1,0,1,0,0,0,0,1]]

Bundles: [[0,0,0,1,0],[0,0,1,0,0],[1,0,0,0,1],[1,1,0,0,1]]
PeriodID: 8
PolyDimension: 8
PolyID: 830510
PolyRank: 5
Weights: [[0,0,0,0,0,1,1,1,0,0,0,1,1],[0,0,0,0,1,0,0,0,0,0,0,1,0],[0,0,0,1,0,0,0,0,0,0,1,0,0],[0,0,1,0,0,0,0,0,0,1,0,0,0],[1,1,0,0,0,1,1,0,1,0,0,1,1]]

Bundles: [[0,0,0,1,0],[0,0,1,0,0],[0,1,0,0,0],[1,0,0,0,1]]
PeriodID: 8
PolyDimension: 8
PolyID: 830511
PolyRank: 5
Weights: [[0,0,0,0,0,1,1,1,0,0,0,0,1],[0,0,0,0,1,0,0,0,0,0,0,1,0],[0,0,0,1,0,0,0,0,0,0,1,0,0],[0,0,1,0,0,0,0,0,0,1,0,0,0],[1,1,0,0,0,1,1,0,1,0,0,0,1]]

Bundles: [[0,0,0,1,0],[0,0,1,0,0],[1,1,0,0,1],[1,1,0,0,1]]
PeriodID: 8
PolyDimension: 8
PolyID: 830512
PolyRank: 5
Weights: [[0,0,0,0,0,1,1,0,0,0,0,0,1],[0,0,0,0,1,1,0,1,0,0,0,1,1],[0,0,0,1,0,0,0,0,0,0,1,0,0],[0,0,1,0,0,0,0,0,0,1,0,0,0],[1,1,0,0,1,1,0,0,1,0,0,1,1]]

Bundles: [[0,0,0,1,0],[0,0,1,0,0],[0,1,0,0,0],[1,0,0,1,1]]
PeriodID: 8
PolyDimension: 8
PolyID: 830515
PolyRank: 5
Weights: [[0,0,0,0,0,0,0,1,0,0,0,1,0],[0,0,0,1,0,0,0,0,0,0,1,0,0],[0,0,1,0,0,0,0,0,0,1,0,0,0],[1,0,0,0,1,1,1,0,1,0,0,1,1],[1,1,0,0,0,0,0,0,1,0,0,1,0]]

Bundles: [[0,0,0,1,0],[0,1,1,0,1],[1,0,0,0,0],[1,0,0,0,0]]
PeriodID: 8
PolyDimension: 8
PolyID: 830518
PolyRank: 5
Weights: [[0,0,0,0,0,1,1,0,0,0,0,0,1],[0,0,0,0,1,0,0,1,0,0,1,1,0],[0,0,0,1,0,0,0,0,0,0,1,0,0],[0,0,1,0,0,0,0,0,0,1,0,0,0],[1,1,0,0,1,0,0,0,1,0,1,1,0]]

Bundles: [[0,0,0,1,0],[0,0,1,0,0],[0,1,0,0,0],[0,1,0,0,0]]
PeriodID: 8
PolyDimension: 8
PolyID: 830519
PolyRank: 5
Weights: [[0,0,0,0,0,0,1,1,0,0,0,0,1],[0,0,0,0,1,1,0,0,0,0,0,1,0],[0,0,0,1,0,0,0,0,0,0,1,0,0],[0,0,1,0,0,0,0,0,0,1,0,0,0],[1,1,0,0,0,0,1,0,1,0,0,0,1]]

Bundles: [[0,0,1,0],[1,0,0,1],[1,0,0,1],[2,1,0,2]]
PeriodID: 8
PolyDimension: 8
PolyID: 830520
PolyRank: 4
Weights: [[0,0,0,0,1,1,1,1,0,0,2,1],[0,0,0,1,0,0,0,0,0,0,1,0],[0,0,1,0,0,0,0,0,0,1,0,0],[1,1,0,0,1,1,1,0,1,0,2,1]]

Bundles: [[1,0,0,1],[1,0,0,1],[1,0,1,1],[1,1,0,1]]
PeriodID: 8
PolyDimension: 8
PolyID: 830521
PolyRank: 4
Weights: [[0,0,0,0,1,1,1,1,0,1,1,1],[0,0,0,1,0,0,0,0,0,0,1,0],[0,0,1,0,0,0,0,0,0,1,0,0],[1,1,0,0,1,1,1,0,1,1,1,1]]

Bundles: [[0,0,1,0],[1,0,0,1],[1,0,0,1],[1,1,0,1]]
PeriodID: 8
PolyDimension: 8
PolyID: 830522
PolyRank: 4
Weights: [[0,0,0,0,1,1,1,1,0,0,1,1],[0,0,0,1,0,0,0,0,0,0,1,0],[0,0,1,0,0,0,0,0,0,1,0,0],[1,1,0,0,1,1,1,0,1,0,1,1]]

Bundles: [[0,0,1,0],[0,1,0,0],[1,0,0,1],[1,0,0,1]]
PeriodID: 8
PolyDimension: 8
PolyID: 830523
PolyRank: 4
Weights: [[0,0,0,0,1,1,1,1,0,0,0,1],[0,0,0,1,0,0,0,0,0,0,1,0],[0,0,1,0,0,0,0,0,0,1,0,0],[1,1,0,0,1,1,1,0,1,0,0,1]]

Bundles: [[0,0,1,0],[1,1,0,1],[1,1,0,1],[1,1,0,1]]
PeriodID: 8
PolyDimension: 8
PolyID: 830525
PolyRank: 4
Weights: [[0,0,0,0,1,1,1,0,0,0,0,1],[0,0,0,1,1,1,0,1,0,0,1,1],[0,0,1,0,0,0,0,0,0,1,0,0],[1,1,0,1,1,1,0,0,1,0,1,1]]

Bundles: [[0,0,1,0],[0,0,1,0],[0,1,0,0],[1,0,2,1]]
PeriodID: 8
PolyDimension: 8
PolyID: 830532
PolyRank: 4
Weights: [[0,0,0,0,0,0,0,1,0,0,1,0],[0,0,1,0,0,0,0,0,0,1,0,0],[1,0,0,1,1,1,1,0,1,0,2,1],[1,1,0,0,0,0,0,0,1,0,1,0]]

Bundles: [[0,0,1,0],[0,0,1,0],[0,1,1,0],[1,0,1,1]]
PeriodID: 8
PolyDimension: 8
PolyID: 830533
PolyRank: 4
Weights: [[0,0,0,0,0,0,0,1,0,0,1,0],[0,0,1,0,0,0,0,0,0,1,0,0],[1,0,0,1,1,1,1,0,1,1,1,1],[1,1,0,0,0,0,0,0,1,0,1,0]]

Bundles: [[0,0,1,0],[0,0,1,0],[0,1,0,0],[1,0,1,1]]
PeriodID: 8
PolyDimension: 8
PolyID: 830538
PolyRank: 4
Weights: [[0,0,0,0,0,0,0,1,0,0,1,0],[0,0,1,0,0,0,0,0,0,1,0,0],[1,0,0,1,1,1,1,0,1,0,1,1],[1,1,0,0,0,0,0,0,1,0,1,0]]

Bundles: [[0,1,1,1],[1,0,0,0],[1,0,0,0],[1,0,0,0]]
PeriodID: 8
PolyDimension: 8
PolyID: 830547
PolyRank: 4
Weights: [[0,0,0,0,1,1,1,0,0,0,0,1],[0,0,0,1,0,0,0,1,0,1,1,0],[0,0,1,0,0,0,0,0,0,1,0,0],[1,1,0,1,0,0,0,0,1,1,1,0]]

Bundles: [[0,0,1,0],[1,0,0,1],[1,1,0,1],[1,1,0,1]]
PeriodID: 8
PolyDimension: 8
PolyID: 830556
PolyRank: 4
Weights: [[0,0,0,1,0,1,1,1,0,0,1,1],[0,0,0,1,1,0,0,0,0,0,1,0],[0,0,1,0,0,0,0,0,0,1,0,0],[1,1,0,1,0,1,1,0,1,0,1,1]]

Bundles: [[0,1,0,0],[0,1,0,0],[1,0,0,1],[1,0,1,1]]
PeriodID: 8
PolyDimension: 8
PolyID: 830557
PolyRank: 4
Weights: [[0,0,0,0,0,1,1,1,0,1,0,1],[0,0,0,1,1,0,0,0,0,0,1,0],[0,0,1,0,0,0,0,0,0,1,0,0],[1,1,0,0,0,1,1,0,1,1,0,1]]

Bundles: [[0,0,1,0],[0,1,0,0],[0,1,0,0],[1,0,0,1]]
PeriodID: 8
PolyDimension: 8
PolyID: 830558
PolyRank: 4
Weights: [[0,0,0,0,0,1,1,1,0,0,0,1],[0,0,0,1,1,0,0,0,0,0,1,0],[0,0,1,0,0,0,0,0,0,1,0,0],[1,1,0,0,0,1,1,0,1,0,0,1]]

Bundles: [[0,0,1,0],[0,1,0,0],[1,0,1,1],[1,0,1,1]]
PeriodID: 8
PolyDimension: 8
PolyID: 830560
PolyRank: 4
Weights: [[0,0,0,1,0,0,0,1,0,0,1,0],[0,0,1,0,0,0,0,0,0,1,0,0],[1,0,0,1,1,1,1,0,1,0,1,1],[1,1,0,1,0,0,0,0,1,0,1,0]]

Bundles: [[0,0,1,0],[1,0,0,0],[1,0,0,0],[1,0,0,0]]
PeriodID: 8
PolyDimension: 8
PolyID: 830561
PolyRank: 4
Weights: [[0,0,0,0,1,1,1,0,0,0,0,1],[0,0,0,1,0,0,0,1,0,0,1,0],[0,0,1,0,0,0,0,0,0,1,0,0],[1,1,0,1,0,0,0,0,1,0,1,0]]

Bundles: [[1,0,1],[1,0,1],[1,0,1],[2,1,2]]
PeriodID: 8
PolyDimension: 8
PolyID: 830563
PolyRank: 3
Weights: [[0,0,0,1,1,1,1,1,0,2,1],[0,0,1,0,0,0,0,0,0,1,0],[1,1,0,1,1,1,1,0,1,2,1]]

Bundles: [[1,0,1],[1,0,1],[1,0,1],[1,1,1]]
PeriodID: 8
PolyDimension: 8
PolyID: 830564
PolyRank: 3
Weights: [[0,0,0,1,1,1,1,1,0,1,1],[0,0,1,0,0,0,0,0,0,1,0],[1,1,0,1,1,1,1,0,1,1,1]]

Bundles: [[0,1,0],[1,0,1],[1,0,1],[1,0,1]]
PeriodID: 8
PolyDimension: 8
PolyID: 830565
PolyRank: 3
Weights: [[0,0,0,1,1,1,1,1,0,0,1],[0,0,1,0,0,0,0,0,0,1,0],[1,1,0,1,1,1,1,0,1,0,1]]

Bundles: [[0,1,0,0],[0,1,0,0],[1,0,1,1],[1,0,1,1]]
PeriodID: 8
PolyDimension: 8
PolyID: 830567
PolyRank: 4
Weights: [[0,0,0,0,0,1,1,0,0,0,0,1],[0,0,0,1,1,0,0,0,0,0,1,0],[0,0,1,0,0,1,0,1,0,1,0,1],[1,1,1,0,0,1,0,0,1,1,0,1]]

Bundles: [[1,1,1],[1,1,1],[1,1,1],[1,1,1]]
PeriodID: 8
PolyDimension: 8
PolyID: 830568
PolyRank: 3
Weights: [[0,0,0,1,1,1,1,0,0,0,1],[0,0,1,1,1,1,0,1,0,1,1],[1,1,1,1,1,1,0,0,1,1,1]]

Bundles: [[0,0,1,0],[0,1,0,0],[0,1,0,0],[1,0,1,1]]
PeriodID: 8
PolyDimension: 8
PolyID: 830580
PolyRank: 4
Weights: [[0,0,0,0,0,0,0,1,0,1,0,0],[0,0,1,1,0,0,0,0,0,0,1,0],[1,0,0,0,1,1,1,0,1,1,0,1],[1,1,0,0,0,0,0,0,1,1,0,0]]

Bundles: [[0,1,0],[0,1,0],[0,1,0],[1,2,1]]
PeriodID: 8
PolyDimension: 8
PolyID: 830592
PolyRank: 3
Weights: [[0,0,0,0,0,0,0,1,0,1,0],[1,0,1,1,1,1,1,0,1,2,1],[1,1,0,0,0,0,0,0,1,1,0]]

Bundles: [[0,1,0],[0,1,0],[0,1,0],[1,1,1]]
PeriodID: 8
PolyDimension: 8
PolyID: 830596
PolyRank: 3
Weights: [[0,0,0,0,0,0,0,1,0,1,0],[1,0,1,1,1,1,1,0,1,1,1],[1,1,0,0,0,0,0,0,1,1,0]]

Bundles: [[0,1,1],[0,1,1],[1,2,2],[1,2,2]]
PeriodID: 8
PolyDimension: 8
PolyID: 830615
PolyRank: 3
Weights: [[0,0,0,0,0,1,1,0,0,0,1],[0,0,1,1,1,2,0,1,0,1,2],[1,1,1,1,1,2,0,0,1,1,2]]

Bundles: [[0,0,1,0],[0,0,1,0],[0,1,0,0],[0,1,0,0]]
PeriodID: 8
PolyDimension: 8
PolyID: 830617
PolyRank: 4
Weights: [[0,0,0,0,0,0,1,1,0,0,0,1],[0,0,0,0,1,1,0,0,0,0,1,0],[0,0,1,1,0,0,0,0,0,1,0,0],[1,1,0,0,0,0,1,0,1,0,0,1]]

Bundles: [[1,0,1],[1,0,1],[1,1,1],[1,1,1]]
PeriodID: 8
PolyDimension: 8
PolyID: 830618
PolyRank: 3
Weights: [[0,0,1,0,1,1,1,1,0,1,1],[0,0,1,1,0,0,0,0,0,1,0],[1,1,1,0,1,1,1,0,1,1,1]]

Bundles: [[0,1,0],[0,1,0],[1,0,1],[1,0,1]]
PeriodID: 8
PolyDimension: 8
PolyID: 830619
PolyRank: 3
Weights: [[0,0,0,0,1,1,1,1,0,0,1],[0,0,1,1,0,0,0,0,0,1,0],[1,1,0,0,1,1,1,0,1,0,1]]

Bundles: [[0,1,1],[1,1,1],[1,1,1],[1,1,1]]
PeriodID: 8
PolyDimension: 8
PolyID: 830620
PolyRank: 3
Weights: [[0,0,0,0,1,1,1,0,0,0,1],[0,0,1,1,1,1,0,1,0,1,1],[1,1,1,1,1,1,0,0,1,1,1]]

Bundles: [[0,1,0],[0,1,0],[1,2,1],[1,2,1]]
PeriodID: 8
PolyDimension: 8
PolyID: 830621
PolyRank: 3
Weights: [[0,0,1,0,0,0,0,1,0,1,0],[1,0,2,1,1,1,1,0,1,2,1],[1,1,1,0,0,0,0,0,1,1,0]]

Bundles: [[0,1,0],[0,1,0],[1,1,1],[1,1,1]]
PeriodID: 8
PolyDimension: 8
PolyID: 830627
PolyRank: 3
Weights: [[0,0,1,0,0,0,0,1,0,1,0],[1,0,1,1,1,1,1,0,1,1,1],[1,1,1,0,0,0,0,0,1,1,0]]

Bundles: [[1,0,0],[1,0,0],[1,0,0],[1,0,0]]
PeriodID: 8
PolyDimension: 8
PolyID: 830628
PolyRank: 3
Weights: [[0,0,0,1,1,1,1,0,0,0,1],[0,0,1,0,0,0,0,1,0,1,0],[1,1,1,0,0,0,0,0,1,1,0]]

Bundles: [[0,1,0],[1,1,1],[1,1,1],[1,1,1]]
PeriodID: 8
PolyDimension: 8
PolyID: 830630
PolyRank: 3
Weights: [[0,0,0,0,0,1,1,1,0,0,1],[1,0,1,1,1,1,1,0,1,1,1],[1,1,0,0,0,1,1,0,1,0,1]]

Bundles: [[0,1,0],[0,1,0],[0,1,0],[1,0,1]]
PeriodID: 8
PolyDimension: 8
PolyID: 830633
PolyRank: 3
Weights: [[0,0,0,0,0,1,1,1,0,0,1],[0,0,1,1,1,0,0,0,0,1,0],[1,1,0,0,0,1,1,0,1,0,1]]

Bundles: [[1,1],[1,1],[1,1],[1,1]]
PeriodID: 8
PolyDimension: 8
PolyID: 830634
PolyRank: 2
Weights: [[0,0,1,1,1,1,1,1,0,1],[1,1,1,1,1,1,1,0,1,1]]

Bundles: [[0,0,0,0,1],[0,0,0,1,0],[0,0,1,0,0],[0,1,0,0,0]]
PeriodID: 8
PolyDimension: 8
PolyID: 830645
PolyRank: 5
Weights: [[0,0,0,0,0,0,1,1,0,0,0,0,1],[0,0,0,1,1,1,1,0,0,0,0,1,1],[0,0,1,0,0,0,0,0,0,0,1,0,0],[0,1,0,0,0,0,0,0,0,1,0,0,0],[1,0,0,0,0,0,0,0,1,0,0,0,0]]

Bundles: [[0,0,0,1],[0,1,0,0],[1,1,0,0],[1,1,1,0]]
PeriodID: 8
PolyDimension: 8
PolyID: 830665
PolyRank: 4
Weights: [[0,0,0,0,0,1,1,1,0,1,0,1],[0,0,1,1,1,1,1,0,0,1,1,1],[0,1,0,0,0,0,0,0,0,1,0,0],[1,0,0,0,0,0,0,0,1,0,0,0]]

Bundles: [[0,0,0,1],[0,0,1,0],[0,1,0,0],[1,1,0,0]]
PeriodID: 8
PolyDimension: 8
PolyID: 830666
PolyRank: 4
Weights: [[0,0,0,0,0,1,1,1,0,0,0,1],[0,0,1,1,1,1,1,0,0,0,1,1],[0,1,0,0,0,0,0,0,0,1,0,0],[1,0,0,0,0,0,0,0,1,0,0,0]]

Bundles: [[0,0,0,1],[1,0,0,0],[1,0,0,0],[1,0,1,0]]
PeriodID: 8
PolyDimension: 8
PolyID: 830668
PolyRank: 4
Weights: [[0,0,1,0,1,1,1,1,0,1,1,1],[0,0,1,1,0,0,0,0,0,0,1,0],[0,1,0,0,0,0,0,0,0,1,0,0],[1,0,0,0,0,0,0,0,1,0,0,0]]

Bundles: [[0,0,0,1],[0,0,1,0],[1,0,0,0],[1,0,0,0]]
PeriodID: 8
PolyDimension: 8
PolyID: 830671
PolyRank: 4
Weights: [[0,0,1,0,1,1,1,1,0,0,1,1],[0,0,1,1,0,0,0,0,0,0,1,0],[0,1,0,0,0,0,0,0,0,1,0,0],[1,0,0,0,0,0,0,0,1,0,0,0]]

Bundles: [[0,0,0,1],[0,0,1,0],[0,1,0,0],[0,1,0,0]]
PeriodID: 8
PolyDimension: 8
PolyID: 830708
PolyRank: 4
Weights: [[0,0,0,0,0,0,1,1,0,0,0,1],[0,0,0,0,1,1,0,0,0,0,1,0],[0,1,1,1,0,0,1,0,0,1,0,1],[1,0,0,0,0,0,0,0,1,0,0,0]]

Bundles: [[0,1,0],[1,1,0],[1,1,0],[2,2,1]]
PeriodID: 8
PolyDimension: 8
PolyID: 830709
PolyRank: 3
Weights: [[0,0,0,0,1,1,1,1,2,0,1],[0,1,1,1,1,1,1,0,2,1,1],[1,0,0,0,0,0,0,0,1,0,0]]

Bundles: [[0,1,0],[1,1,0],[1,1,0],[1,1,1]]
PeriodID: 8
PolyDimension: 8
PolyID: 830710
PolyRank: 3
Weights: [[0,0,0,0,1,1,1,1,1,0,1],[0,1,1,1,1,1,1,0,1,1,1],[1,0,0,0,0,0,0,0,1,0,0]]

Bundles: [[0,0,1],[0,1,0],[1,1,0],[1,1,0]]
PeriodID: 8
PolyDimension: 8
PolyID: 830711
PolyRank: 3
Weights: [[0,0,0,0,1,1,1,1,0,0,1],[0,1,1,1,1,1,1,0,0,1,1],[1,0,0,0,0,0,0,0,1,0,0]]

Bundles: [[1,0,0],[1,0,0],[1,0,0],[1,0,1]]
PeriodID: 8
PolyDimension: 8
PolyID: 830720
PolyRank: 3
Weights: [[0,1,0,1,1,1,1,1,1,1,1],[0,1,1,0,0,0,0,0,0,1,0],[1,0,0,0,0,0,0,0,1,0,0]]

Bundles: [[0,0,1],[1,0,0],[1,0,0],[1,0,0]]
PeriodID: 8
PolyDimension: 8
PolyID: 830722
PolyRank: 3
Weights: [[0,1,0,1,1,1,1,1,0,1,1],[0,1,1,0,0,0,0,0,0,1,0],[1,0,0,0,0,0,0,0,1,0,0]]

Bundles: [[0,1,0],[0,1,0],[1,1,0],[1,2,1]]
PeriodID: 8
PolyDimension: 8
PolyID: 830725
PolyRank: 3
Weights: [[0,0,0,0,0,1,1,1,1,0,1],[0,1,1,1,1,1,1,0,2,1,1],[1,0,0,0,0,0,0,0,1,0,0]]

Bundles: [[0,1,0],[0,1,0],[0,1,1],[1,1,0]]
PeriodID: 8
PolyDimension: 8
PolyID: 830726
PolyRank: 3
Weights: [[0,0,0,0,0,1,1,1,0,0,1],[0,1,1,1,1,1,1,0,1,1,1],[1,0,0,0,0,0,0,0,1,0,0]]

Bundles: [[1,0,0],[1,0,0],[1,1,0],[1,1,1]]
PeriodID: 8
PolyDimension: 8
PolyID: 830729
PolyRank: 3
Weights: [[0,1,1,0,1,1,1,1,1,1,1],[0,1,1,1,0,0,0,0,1,1,0],[1,0,0,0,0,0,0,0,1,0,0]]

Bundles: [[0,0,1],[0,1,0],[0,1,0],[1,1,0]]
PeriodID: 8
PolyDimension: 8
PolyID: 830741
PolyRank: 3
Weights: [[0,0,0,0,0,1,1,1,0,0,1],[0,1,1,1,1,1,1,0,0,1,1],[1,0,0,0,0,0,0,0,1,0,0]]

Bundles: [[0,0,1],[0,0,1],[1,0,1],[1,0,1]]
PeriodID: 8
PolyDimension: 8
PolyID: 830759
PolyRank: 3
Weights: [[0,0,0,0,0,1,0,1,0,0,1],[0,0,0,0,1,0,1,0,0,1,0],[1,1,1,1,1,1,0,0,1,1,1]]

Bundles: [[0,0,1],[0,0,1],[0,1,1],[0,1,1]]
PeriodID: 8
PolyDimension: 8
PolyID: 830759
PolyRank: 3
Weights: [[0,0,0,0,0,1,0,1,0,0,1],[0,0,0,0,1,0,1,0,0,1,0],[1,1,1,1,1,1,0,0,1,1,1]]

Bundles: [[0,0,1],[1,0,1],[1,1,1],[1,1,1]]
PeriodID: 8
PolyDimension: 8
PolyID: 830763
PolyRank: 3
Weights: [[0,0,0,1,0,1,1,1,0,1,1],[0,0,0,1,1,0,0,0,0,1,0],[1,1,1,1,0,1,1,0,1,1,1]]

Bundles: [[0,0,1],[0,1,0],[0,1,0],[1,0,1]]
PeriodID: 8
PolyDimension: 8
PolyID: 830764
PolyRank: 3
Weights: [[0,0,0,0,0,1,1,1,0,0,1],[0,0,0,1,1,0,0,0,0,1,0],[1,1,1,0,0,1,1,0,1,0,1]]

Bundles: [[0,0,1],[1,0,0],[1,0,0],[1,0,0]]
PeriodID: 8
PolyDimension: 8
PolyID: 830765
PolyRank: 3
Weights: [[0,0,0,0,1,1,1,0,0,0,1],[0,0,0,1,0,0,0,1,0,1,0],[1,1,1,1,0,0,0,0,1,1,0]]

Bundles: [[0,1],[1,1],[1,1],[1,1]]
PeriodID: 8
PolyDimension: 8
PolyID: 830766
PolyRank: 2
Weights: [[0,0,0,1,1,1,1,1,0,1],[1,1,1,1,1,1,1,0,1,1]]

Bundles: [[0,0,1],[0,0,1],[1,0,0],[1,0,0]]
PeriodID: 8
PolyDimension: 8
PolyID: 830768
PolyRank: 3
Weights: [[0,0,1,0,1,1,1,1,0,1,1],[0,0,1,1,0,0,0,0,0,1,0],[1,1,0,0,0,0,0,0,1,0,0]]

Bundles: [[1,0],[1,0],[1,0],[1,0]]
PeriodID: 8
PolyDimension: 8
PolyID: 830775
PolyRank: 2
Weights: [[1,0,1,1,1,1,1,1,1,1],[1,1,0,0,0,0,0,0,1,0]]

Bundles: [[0,1],[0,1],[1,1],[1,1]]
PeriodID: 8
PolyDimension: 8
PolyID: 830779
PolyRank: 2
Weights: [[0,0,0,0,1,1,1,1,0,1],[1,1,1,1,1,1,1,0,1,1]]

Bundles: [[1,0],[1,0],[1,0],[1,1]]
PeriodID: 8
PolyDimension: 8
PolyID: 830780
PolyRank: 2
Weights: [[1,1,0,1,1,1,1,1,1,1],[1,1,1,0,0,0,0,0,1,0]]

Bundles: [[0,1,1],[1,2,2]]
PeriodID: 8
PolyDimension: 6
PolyID: 8578
PolyRank: 3
Weights: [[0,0,0,0,0,1,0,1,0],[1,1,0,1,1,0,1,2,1],[1,1,1,0,0,0,1,2,0]]

Bundles: [[0,0,1],[1,1,2]]
PeriodID: 8
PolyDimension: 6
PolyID: 8584
PolyRank: 3
Weights: [[0,0,0,0,0,1,0,0,1],[0,0,0,1,1,0,0,1,1],[1,1,1,1,0,0,1,1,2]]

Bundles: [[0,0,1],[1,0,1]]
PeriodID: 8
PolyDimension: 6
PolyID: 8588
PolyRank: 3
Weights: [[0,0,0,0,1,0,0,1,0],[0,0,0,1,0,1,0,0,1],[1,1,1,1,0,0,1,1,1]]

Bundles: [[0,0,1,0],[1,1,0,1]]
PeriodID: 8
PolyDimension: 6
PolyID: 8598
PolyRank: 4
Weights: [[0,0,0,0,1,1,0,0,1,1],[0,0,0,1,0,0,0,0,1,0],[0,0,1,0,0,0,0,1,0,0],[1,1,0,0,1,0,1,0,1,1]]

Bundles: [[0,0,1,0],[0,1,0,0]]
PeriodID: 8
PolyDimension: 6
PolyID: 8599
PolyRank: 4
Weights: [[0,0,0,0,1,1,0,0,0,1],[0,0,0,1,0,0,0,0,1,0],[0,0,1,0,0,0,0,1,0,0],[1,1,0,0,1,0,1,0,0,1]]

Bundles: [[1,0,1],[1,1,1]]
PeriodID: 8
PolyDimension: 6
PolyID: 8602
PolyRank: 3
Weights: [[0,0,0,1,1,1,0,1,1],[0,0,1,0,0,0,0,1,0],[1,1,0,1,1,0,1,1,1]]

Bundles: [[0,1,0],[1,0,1]]
PeriodID: 8
PolyDimension: 6
PolyID: 8603
PolyRank: 3
Weights: [[0,0,0,1,1,1,0,0,1],[0,0,1,0,0,0,0,1,0],[1,1,0,1,1,0,1,0,1]]

Bundles: [[1,1,1],[1,1,1]]
PeriodID: 8
PolyDimension: 6
PolyID: 8604
PolyRank: 3
Weights: [[0,0,0,1,1,0,0,0,1],[0,0,1,1,0,1,0,1,1],[1,1,1,1,0,0,1,1,1]]

Bundles: [[0,1,0],[1,1,1]]
PeriodID: 8
PolyDimension: 6
PolyID: 8606
PolyRank: 3
Weights: [[0,0,0,0,0,1,0,1,0],[1,0,1,1,1,0,1,1,1],[1,1,0,0,0,0,1,1,0]]

Bundles: [[0,1,0],[0,1,0]]
PeriodID: 8
PolyDimension: 6
PolyID: 8609
PolyRank: 3
Weights: [[0,0,0,0,1,1,0,0,1],[0,0,1,1,0,0,0,1,0],[1,1,0,0,1,0,1,0,1]]

Bundles: [[1,1],[1,1]]
PeriodID: 8
PolyDimension: 6
PolyID: 8610
PolyRank: 2
Weights: [[0,0,1,1,1,1,0,1],[1,1,1,1,1,0,1,1]]

Bundles: [[0,0,1],[0,1,0]]
PeriodID: 8
PolyDimension: 6
PolyID: 8621
PolyRank: 3
Weights: [[0,0,0,0,1,1,0,0,1],[0,1,1,1,1,0,0,1,1],[1,0,0,0,0,0,1,0,0]]

Bundles: [[0,1],[1,1]]
PeriodID: 8
PolyDimension: 6
PolyID: 8630
PolyRank: 2
Weights: [[0,0,0,1,1,1,0,1],[1,1,1,1,1,0,1,1]]

Bundles: [[1,0],[1,0]]
PeriodID: 8
PolyDimension: 6
PolyID: 8632
PolyRank: 2
Weights: [[1,0,1,1,1,1,1,1],[1,1,0,0,0,0,1,0]]

Bundles: [[1,1,1]]
PeriodID: 8
PolyDimension: 5
PolyID: 998
PolyRank: 3
Weights: [[0,0,0,1,1,0,1,1],[0,0,1,0,0,0,1,0],[1,1,0,1,0,1,1,1]]

Bundles: [[0,1,0]]
PeriodID: 8
PolyDimension: 5
PolyID: 999
PolyRank: 3
Weights: [[0,0,0,1,1,0,0,1],[0,0,1,0,0,0,1,0],[1,1,0,1,0,1,0,1]]

Bundles: [[0,0,1,0,0],[1,1,0,1,2]]
PeriodID: 9
PolyDimension: 6
PolyID: 3232
PolyRank: 5
Weights: [[0,0,0,0,1,1,0,0,0,1,1],[0,0,0,1,0,0,0,0,0,1,0],[0,0,1,0,0,0,0,0,1,0,0],[1,0,0,0,1,0,1,1,0,1,1],[1,1,0,0,2,0,1,0,0,2,2]]

Bundles: [[0,0,1,0,0],[0,1,0,0,0]]
PeriodID: 9
PolyDimension: 6
PolyID: 3233
PolyRank: 5
Weights: [[0,0,0,0,1,1,0,0,0,0,1],[0,0,0,1,0,0,0,0,0,1,0],[0,0,1,0,0,0,0,0,1,0,0],[1,0,0,0,1,0,1,1,0,0,1],[1,1,0,0,2,0,1,0,0,0,2]]

Bundles: [[1,1,1,2]]
PeriodID: 9
PolyDimension: 5
PolyID: 324
PolyRank: 4
Weights: [[0,0,0,1,1,0,0,1,1],[0,0,1,0,0,0,0,1,0],[1,0,0,1,0,1,1,1,1],[1,1,0,2,0,1,0,2,2]]

Bundles: [[1,0,1,2],[1,1,1,2]]
PeriodID: 9
PolyDimension: 6
PolyID: 3248
PolyRank: 4
Weights: [[0,0,0,1,1,1,0,0,1,1],[0,0,1,0,0,0,0,0,1,0],[1,0,0,1,1,0,1,1,1,1],[1,1,0,2,2,0,1,0,2,2]]

Bundles: [[0,1,0,0],[1,0,1,2]]
PeriodID: 9
PolyDimension: 6
PolyID: 3249
PolyRank: 4
Weights: [[0,0,0,1,1,1,0,0,0,1],[0,0,1,0,0,0,0,0,1,0],[1,0,0,1,1,0,1,1,0,1],[1,1,0,2,2,0,1,0,0,2]]

Bundles: [[0,1,0,0]]
PeriodID: 9
PolyDimension: 5
PolyID: 325
PolyRank: 4
Weights: [[0,0,0,1,1,0,0,0,1],[0,0,1,0,0,0,0,1,0],[1,0,0,1,0,1,1,0,1],[1,1,0,2,0,1,0,0,2]]

Bundles: [[1,1,1,2],[1,1,1,2]]
PeriodID: 9
PolyDimension: 6
PolyID: 3250
PolyRank: 4
Weights: [[0,0,0,1,1,0,0,0,0,1],[0,0,1,1,0,1,0,0,1,1],[1,0,1,1,0,0,1,1,1,1],[1,1,2,2,0,0,1,0,2,2]]

Bundles: [[0,1,0,0],[0,1,0,0]]
PeriodID: 9
PolyDimension: 6
PolyID: 3287
PolyRank: 4
Weights: [[0,0,0,0,1,1,0,0,0,1],[0,0,1,1,0,0,0,0,1,0],[1,0,0,0,1,0,1,1,0,1],[1,1,0,0,2,0,1,0,0,2]]

Bundles: [[1,1,2],[1,1,2]]
PeriodID: 9
PolyDimension: 6
PolyID: 3290
PolyRank: 3
Weights: [[0,0,1,1,1,1,0,0,1],[1,0,1,1,1,0,1,1,1],[1,1,2,2,2,0,1,0,2]]

Bundles: [[1,1,2]]
PeriodID: 9
PolyDimension: 5
PolyID: 336
PolyRank: 3
Weights: [[0,0,1,1,1,0,0,1],[1,0,1,1,0,1,1,1],[1,1,2,2,0,1,0,2]]

Bundles: [[0,0,0,1,0,0],[0,0,1,0,0,0],[1,1,0,0,1,2]]
PeriodID: 9
PolyDimension: 7
PolyID: 34915
PolyRank: 6
Weights: [[0,0,0,0,0,1,1,0,0,0,0,1,1],[0,0,0,0,1,0,0,0,0,0,0,1,0],[0,0,0,1,0,0,0,0,0,0,1,0,0],[0,0,1,0,0,0,0,0,0,1,0,0,0],[1,0,0,0,0,1,0,1,1,0,0,1,1],[1,1,0,0,0,2,0,1,0,0,0,2,2]]

Bundles: [[0,0,0,1,0,0],[0,0,1,0,0,0],[0,1,0,0,0,0]]
PeriodID: 9
PolyDimension: 7
PolyID: 34916
PolyRank: 6
Weights: [[0,0,0,0,0,1,1,0,0,0,0,0,1],[0,0,0,0,1,0,0,0,0,0,0,1,0],[0,0,0,1,0,0,0,0,0,0,1,0,0],[0,0,1,0,0,0,0,0,0,1,0,0,0],[1,0,0,0,0,1,0,1,1,0,0,0,1],[1,1,0,0,0,2,0,1,0,0,0,0,2]]

Bundles: [[0,0,1,0,0],[1,0,0,1,2],[1,1,0,1,2]]
PeriodID: 9
PolyDimension: 7
PolyID: 34931
PolyRank: 5
Weights: [[0,0,0,0,1,1,1,0,0,0,1,1],[0,0,0,1,0,0,0,0,0,0,1,0],[0,0,1,0,0,0,0,0,0,1,0,0],[1,0,0,0,1,1,0,1,1,0,1,1],[1,1,0,0,2,2,0,1,0,0,2,2]]

Bundles: [[0,0,1,0,0],[0,1,0,0,0],[1,0,0,1,2]]
PeriodID: 9
PolyDimension: 7
PolyID: 34932
PolyRank: 5
Weights: [[0,0,0,0,1,1,1,0,0,0,0,1],[0,0,0,1,0,0,0,0,0,0,1,0],[0,0,1,0,0,0,0,0,0,1,0,0],[1,0,0,0,1,1,0,1,1,0,0,1],[1,1,0,0,2,2,0,1,0,0,0,2]]

Bundles: [[0,0,1,0,0],[1,1,0,1,2],[1,1,0,1,2]]
PeriodID: 9
PolyDimension: 7
PolyID: 34933
PolyRank: 5
Weights: [[0,0,0,0,1,1,0,0,0,0,0,1],[0,0,0,1,1,0,1,0,0,0,1,1],[0,0,1,0,0,0,0,0,0,1,0,0],[1,0,0,1,1,0,0,1,1,0,1,1],[1,1,0,2,2,0,0,1,0,0,2,2]]

Bundles: [[0,1,1,1,2],[1,0,0,0,0],[1,0,0,0,0]]
PeriodID: 9
PolyDimension: 7
PolyID: 34970
PolyRank: 5
Weights: [[0,0,0,0,1,1,0,0,0,0,0,1],[0,0,0,1,0,0,1,0,0,1,1,0],[0,0,1,0,0,0,0,0,0,1,0,0],[1,0,0,1,0,0,0,1,1,1,1,0],[1,1,0,2,0,0,0,1,0,2,2,0]]

Bundles: [[0,0,1,0,0],[0,1,0,0,0],[0,1,0,0,0]]
PeriodID: 9
PolyDimension: 7
PolyID: 34991
PolyRank: 5
Weights: [[0,0,0,0,0,1,1,0,0,0,0,1],[0,0,0,1,1,0,0,0,0,0,1,0],[0,0,1,0,0,0,0,0,0,1,0,0],[1,0,0,0,0,1,0,1,1,0,0,1],[1,1,0,0,0,2,0,1,0,0,0,2]]

Bundles: [[1,0,1,2],[1,0,1,2],[1,1,1,2]]
PeriodID: 9
PolyDimension: 7
PolyID: 34995
PolyRank: 4
Weights: [[0,0,0,1,1,1,1,0,0,1,1],[0,0,1,0,0,0,0,0,0,1,0],[1,0,0,1,1,1,0,1,1,1,1],[1,1,0,2,2,2,0,1,0,2,2]]

Bundles: [[0,1,0,0],[1,0,1,2],[1,0,1,2]]
PeriodID: 9
PolyDimension: 7
PolyID: 34996
PolyRank: 4
Weights: [[0,0,0,1,1,1,1,0,0,0,1],[0,0,1,0,0,0,0,0,0,1,0],[1,0,0,1,1,1,0,1,1,0,1],[1,1,0,2,2,2,0,1,0,0,2]]

Bundles: [[1,1,1,2],[1,1,1,2],[1,1,1,2]]
PeriodID: 9
PolyDimension: 7
PolyID: 35001
PolyRank: 4
Weights: [[0,0,0,1,1,1,0,0,0,0,1],[0,0,1,1,1,0,1,0,0,1,1],[1,0,1,1,1,0,0,1,1,1,1],[1,1,2,2,2,0,0,1,0,2,2]]

Bundles: [[1,0,1,2],[1,1,1,2],[1,1,1,2]]
PeriodID: 9
PolyDimension: 7
PolyID: 35144
PolyRank: 4
Weights: [[0,0,1,0,1,1,1,0,0,1,1],[0,0,1,1,0,0,0,0,0,1,0],[1,0,1,0,1,1,0,1,1,1,1],[1,1,2,0,2,2,0,1,0,2,2]]

Bundles: [[0,1,0,0],[0,1,0,0],[1,0,1,2]]
PeriodID: 9
PolyDimension: 7
PolyID: 35145
PolyRank: 4
Weights: [[0,0,0,0,1,1,1,0,0,0,1],[0,0,1,1,0,0,0,0,0,1,0],[1,0,0,0,1,1,0,1,1,0,1],[1,1,0,0,2,2,0,1,0,0,2]]

Bundles: [[1,0,0,0],[1,0,0,0],[1,0,0,0]]
PeriodID: 9
PolyDimension: 7
PolyID: 35151
PolyRank: 4
Weights: [[0,0,0,1,1,1,0,0,0,0,1],[0,0,1,0,0,0,1,0,0,1,0],[1,0,1,0,0,0,0,1,1,1,0],[1,1,2,0,0,0,0,1,0,2,0]]

Bundles: [[1,1,2],[1,1,2],[1,1,2]]
PeriodID: 9
PolyDimension: 7
PolyID: 35161
PolyRank: 3
Weights: [[0,0,1,1,1,1,1,0,0,1],[1,0,1,1,1,1,0,1,1,1],[1,1,2,2,2,2,0,1,0,2]]

Bundles: []
PeriodID: 9
PolyDimension: 4
PolyID: 40
PolyRank: 3
Weights: [[0,0,1,1,0,0,1],[1,0,1,0,1,1,1],[1,1,2,0,1,0,2]]

Bundles: [[0,0,0,0,1,0,0],[0,0,0,1,0,0,0],[0,0,1,0,0,0,0],[1,1,0,0,0,1,2]]
PeriodID: 9
PolyDimension: 8
PolyID: 402381
PolyRank: 7
Weights: [[0,0,0,0,0,0,1,1,0,0,0,0,0,1,1],[0,0,0,0,0,1,0,0,0,0,0,0,0,1,0],[0,0,0,0,1,0,0,0,0,0,0,0,1,0,0],[0,0,0,1,0,0,0,0,0,0,0,1,0,0,0],[0,0,1,0,0,0,0,0,0,0,1,0,0,0,0],[1,0,0,0,0,0,1,0,1,1,0,0,0,1,1],[1,1,0,0,0,0,2,0,1,0,0,0,0,2,2]]

Bundles: [[0,0,0,0,1,0,0],[0,0,0,1,0,0,0],[0,0,1,0,0,0,0],[0,1,0,0,0,0,0]]
PeriodID: 9
PolyDimension: 8
PolyID: 402382
PolyRank: 7
Weights: [[0,0,0,0,0,0,1,1,0,0,0,0,0,0,1],[0,0,0,0,0,1,0,0,0,0,0,0,0,1,0],[0,0,0,0,1,0,0,0,0,0,0,0,1,0,0],[0,0,0,1,0,0,0,0,0,0,0,1,0,0,0],[0,0,1,0,0,0,0,0,0,0,1,0,0,0,0],[1,0,0,0,0,0,1,0,1,1,0,0,0,0,1],[1,1,0,0,0,0,2,0,1,0,0,0,0,0,2]]

Bundles: [[0,0,0,1,0,0],[0,0,1,0,0,0],[1,0,0,0,1,2],[1,1,0,0,1,2]]
PeriodID: 9
PolyDimension: 8
PolyID: 402397
PolyRank: 6
Weights: [[0,0,0,0,0,1,1,1,0,0,0,0,1,1],[0,0,0,0,1,0,0,0,0,0,0,0,1,0],[0,0,0,1,0,0,0,0,0,0,0,1,0,0],[0,0,1,0,0,0,0,0,0,0,1,0,0,0],[1,0,0,0,0,1,1,0,1,1,0,0,1,1],[1,1,0,0,0,2,2,0,1,0,0,0,2,2]]

Bundles: [[0,0,0,1,0,0],[0,0,1,0,0,0],[0,1,0,0,0,0],[1,0,0,0,1,2]]
PeriodID: 9
PolyDimension: 8
PolyID: 402398
PolyRank: 6
Weights: [[0,0,0,0,0,1,1,1,0,0,0,0,0,1],[0,0,0,0,1,0,0,0,0,0,0,0,1,0],[0,0,0,1,0,0,0,0,0,0,0,1,0,0],[0,0,1,0,0,0,0,0,0,0,1,0,0,0],[1,0,0,0,0,1,1,0,1,1,0,0,0,1],[1,1,0,0,0,2,2,0,1,0,0,0,0,2]]

Bundles: [[0,0,0,1,0,0],[0,0,1,0,0,0],[1,1,0,0,1,2],[1,1,0,0,1,2]]
PeriodID: 9
PolyDimension: 8
PolyID: 402399
PolyRank: 6
Weights: [[0,0,0,0,0,1,1,0,0,0,0,0,0,1],[0,0,0,0,1,1,0,1,0,0,0,0,1,1],[0,0,0,1,0,0,0,0,0,0,0,1,0,0],[0,0,1,0,0,0,0,0,0,0,1,0,0,0],[1,0,0,0,1,1,0,0,1,1,0,0,1,1],[1,1,0,0,2,2,0,0,1,0,0,0,2,2]]

Bundles: [[0,0,0,1,0,0],[0,1,1,0,1,2],[1,0,0,0,0,0],[1,0,0,0,0,0]]
PeriodID: 9
PolyDimension: 8
PolyID: 402438
PolyRank: 6
Weights: [[0,0,0,0,0,1,1,0,0,0,0,0,0,1],[0,0,0,0,1,0,0,1,0,0,0,1,1,0],[0,0,0,1,0,0,0,0,0,0,0,1,0,0],[0,0,1,0,0,0,0,0,0,0,1,0,0,0],[1,0,0,0,1,0,0,0,1,1,0,1,1,0],[1,1,0,0,2,0,0,0,1,0,0,2,2,0]]

Bundles: [[0,0,0,1,0,0],[0,0,1,0,0,0],[0,1,0,0,0,0],[0,1,0,0,0,0]]
PeriodID: 9
PolyDimension: 8
PolyID: 402460
PolyRank: 6
Weights: [[0,0,0,0,0,0,1,1,0,0,0,0,0,1],[0,0,0,0,1,1,0,0,0,0,0,0,1,0],[0,0,0,1,0,0,0,0,0,0,0,1,0,0],[0,0,1,0,0,0,0,0,0,0,1,0,0,0],[1,0,0,0,0,0,1,0,1,1,0,0,0,1],[1,1,0,0,0,0,2,0,1,0,0,0,0,2]]

Bundles: [[0,0,1,0,0],[1,0,0,1,2],[1,0,0,1,2],[1,1,0,1,2]]
PeriodID: 9
PolyDimension: 8
PolyID: 402465
PolyRank: 5
Weights: [[0,0,0,0,1,1,1,1,0,0,0,1,1],[0,0,0,1,0,0,0,0,0,0,0,1,0],[0,0,1,0,0,0,0,0,0,0,1,0,0],[1,0,0,0,1,1,1,0,1,1,0,1,1],[1,1,0,0,2,2,2,0,1,0,0,2,2]]

Bundles: [[0,0,1,0,0],[0,1,0,0,0],[1,0,0,1,2],[1,0,0,1,2]]
PeriodID: 9
PolyDimension: 8
PolyID: 402466
PolyRank: 5
Weights: [[0,0,0,0,1,1,1,1,0,0,0,0,1],[0,0,0,1,0,0,0,0,0,0,0,1,0],[0,0,1,0,0,0,0,0,0,0,1,0,0],[1,0,0,0,1,1,1,0,1,1,0,0,1],[1,1,0,0,2,2,2,0,1,0,0,0,2]]

Bundles: [[0,0,1,0,0],[1,1,0,1,2],[1,1,0,1,2],[1,1,0,1,2]]
PeriodID: 9
PolyDimension: 8
PolyID: 402472
PolyRank: 5
Weights: [[0,0,0,0,1,1,1,0,0,0,0,0,1],[0,0,0,1,1,1,0,1,0,0,0,1,1],[0,0,1,0,0,0,0,0,0,0,1,0,0],[1,0,0,1,1,1,0,0,1,1,0,1,1],[1,1,0,2,2,2,0,0,1,0,0,2,2]]

Bundles: [[0,1,1,1,2],[1,0,0,0,0],[1,0,0,0,0],[1,0,0,0,0]]
PeriodID: 9
PolyDimension: 8
PolyID: 402638
PolyRank: 5
Weights: [[0,0,0,0,1,1,1,0,0,0,0,0,1],[0,0,0,1,0,0,0,1,0,0,1,1,0],[0,0,1,0,0,0,0,0,0,0,1,0,0],[1,0,0,1,0,0,0,0,1,1,1,1,0],[1,1,0,2,0,0,0,0,1,0,2,2,0]]

Bundles: [[0,0,1,0,0],[1,0,0,1,2],[1,1,0,1,2],[1,1,0,1,2]]
PeriodID: 9
PolyDimension: 8
PolyID: 402717
PolyRank: 5
Weights: [[0,0,0,1,0,1,1,1,0,0,0,1,1],[0,0,0,1,1,0,0,0,0,0,0,1,0],[0,0,1,0,0,0,0,0,0,0,1,0,0],[1,0,0,1,0,1,1,0,1,1,0,1,1],[1,1,0,2,0,2,2,0,1,0,0,2,2]]

Bundles: [[0,1,0,0,0],[0,1,0,0,0],[1,0,0,1,2],[1,0,1,1,2]]
PeriodID: 9
PolyDimension: 8
PolyID: 402718
PolyRank: 5
Weights: [[0,0,0,0,0,1,1,1,0,0,1,0,1],[0,0,0,1,1,0,0,0,0,0,0,1,0],[0,0,1,0,0,0,0,0,0,0,1,0,0],[1,0,0,0,0,1,1,0,1,1,1,0,1],[1,1,0,0,0,2,2,0,1,0,2,0,2]]

Bundles: [[0,0,1,0,0],[0,1,0,0,0],[0,1,0,0,0],[1,0,0,1,2]]
PeriodID: 9
PolyDimension: 8
PolyID: 402719
PolyRank: 5
Weights: [[0,0,0,0,0,1,1,1,0,0,0,0,1],[0,0,0,1,1,0,0,0,0,0,0,1,0],[0,0,1,0,0,0,0,0,0,0,1,0,0],[1,0,0,0,0,1,1,0,1,1,0,0,1],[1,1,0,0,0,2,2,0,1,0,0,0,2]]

Bundles: [[0,0,1,0,0],[1,0,0,0,0],[1,0,0,0,0],[1,0,0,0,0]]
PeriodID: 9
PolyDimension: 8
PolyID: 402727
PolyRank: 5
Weights: [[0,0,0,0,1,1,1,0,0,0,0,0,1],[0,0,0,1,0,0,0,1,0,0,0,1,0],[0,0,1,0,0,0,0,0,0,0,1,0,0],[1,0,0,1,0,0,0,0,1,1,0,1,0],[1,1,0,2,0,0,0,0,1,0,0,2,0]]

Bundles: [[1,0,1,2],[1,0,1,2],[1,0,1,2],[1,1,1,2]]
PeriodID: 9
PolyDimension: 8
PolyID: 402742
PolyRank: 4
Weights: [[0,0,0,1,1,1,1,1,0,0,1,1],[0,0,1,0,0,0,0,0,0,0,1,0],[1,0,0,1,1,1,1,0,1,1,1,1],[1,1,0,2,2,2,2,0,1,0,2,2]]

Bundles: [[0,1,0,0],[1,0,1,2],[1,0,1,2],[1,0,1,2]]
PeriodID: 9
PolyDimension: 8
PolyID: 402743
PolyRank: 4
Weights: [[0,0,0,1,1,1,1,1,0,0,0,1],[0,0,1,0,0,0,0,0,0,0,1,0],[1,0,0,1,1,1,1,0,1,1,0,1],[1,1,0,2,2,2,2,0,1,0,0,2]]

Bundles: [[0,1,0,0,0],[0,1,0,0,0],[1,0,1,1,2],[1,0,1,1,2]]
PeriodID: 9
PolyDimension: 8
PolyID: 402770
PolyRank: 5
Weights: [[0,0,0,0,0,1,1,0,0,0,0,0,1],[0,0,0,1,1,0,0,0,0,0,0,1,0],[0,0,1,0,0,1,0,1,0,0,1,0,1],[1,0,1,0,0,1,0,0,1,1,1,0,1],[1,1,2,0,0,2,0,0,1,0,2,0,2]]

Bundles: [[1,1,1,2],[1,1,1,2],[1,1,1,2],[1,1,1,2]]
PeriodID: 9
PolyDimension: 8
PolyID: 402779
PolyRank: 4
Weights: [[0,0,0,1,1,1,1,0,0,0,0,1],[0,0,1,1,1,1,0,1,0,0,1,1],[1,0,1,1,1,1,0,0,1,1,1,1],[1,1,2,2,2,2,0,0,1,0,2,2]]

Bundles: [[0,0,1,0,0],[0,0,1,0,0],[0,1,0,0,0],[0,1,0,0,0]]
PeriodID: 9
PolyDimension: 8
PolyID: 403414
PolyRank: 5
Weights: [[0,0,0,0,0,0,1,1,0,0,0,0,1],[0,0,0,0,1,1,0,0,0,0,0,1,0],[0,0,1,1,0,0,0,0,0,0,1,0,0],[1,0,0,0,0,0,1,0,1,1,0,0,1],[1,1,0,0,0,0,2,0,1,0,0,0,2]]

Bundles: [[1,0,1,2],[1,0,1,2],[1,1,1,2],[1,1,1,2]]
PeriodID: 9
PolyDimension: 8
PolyID: 403417
PolyRank: 4
Weights: [[0,0,1,0,1,1,1,1,0,0,1,1],[0,0,1,1,0,0,0,0,0,0,1,0],[1,0,1,0,1,1,1,0,1,1,1,1],[1,1,2,0,2,2,2,0,1,0,2,2]]

Bundles: [[0,1,0,0],[0,1,0,0],[1,0,1,2],[1,0,1,2]]
PeriodID: 9
PolyDimension: 8
PolyID: 403418
PolyRank: 4
Weights: [[0,0,0,0,1,1,1,1,0,0,0,1],[0,0,1,1,0,0,0,0,0,0,1,0],[1,0,0,0,1,1,1,0,1,1,0,1],[1,1,0,0,2,2,2,0,1,0,0,2]]

Bundles: [[0,1,1,2],[1,1,1,2],[1,1,1,2],[1,1,1,2]]
PeriodID: 9
PolyDimension: 8
PolyID: 403419
PolyRank: 4
Weights: [[0,0,0,0,1,1,1,0,0,0,0,1],[0,0,1,1,1,1,0,1,0,0,1,1],[1,0,1,1,1,1,0,0,1,1,1,1],[1,1,2,2,2,2,0,0,1,0,2,2]]

Bundles: [[1,0,0,0],[1,0,0,0],[1,0,0,0],[1,0,0,0]]
PeriodID: 9
PolyDimension: 8
PolyID: 403446
PolyRank: 4
Weights: [[0,0,0,1,1,1,1,0,0,0,0,1],[0,0,1,0,0,0,0,1,0,0,1,0],[1,0,1,0,0,0,0,0,1,1,1,0],[1,1,2,0,0,0,0,0,1,0,2,0]]

Bundles: [[0,1,0,0],[0,1,0,0],[0,1,0,0],[1,0,1,2]]
PeriodID: 9
PolyDimension: 8
PolyID: 403476
PolyRank: 4
Weights: [[0,0,0,0,0,1,1,1,0,0,0,1],[0,0,1,1,1,0,0,0,0,0,1,0],[1,0,0,0,0,1,1,0,1,1,0,1],[1,1,0,0,0,2,2,0,1,0,0,2]]

Bundles: [[1,1,2],[1,1,2],[1,1,2],[1,1,2]]
PeriodID: 9
PolyDimension: 8
PolyID: 403479
PolyRank: 3
Weights: [[0,0,1,1,1,1,1,1,0,0,1],[1,0,1,1,1,1,1,0,1,1,1],[1,1,2,2,2,2,2,0,1,0,2]]

Bundles: [[0,0,1,1,0],[0,1,0,0,0],[1,0,1,2,1]]
PeriodID: 9
PolyDimension: 7
PolyID: 79934
PolyRank: 5
Weights: [[0,0,0,0,0,1,0,0,0,0,1,0],[0,0,1,0,0,0,0,0,0,1,0,0],[0,1,0,1,1,0,0,1,1,0,1,1],[0,2,0,1,1,0,1,0,2,0,2,1],[1,1,0,0,0,0,0,0,1,0,1,0]]

Bundles: [[0,1,1,0],[0,1,1,0],[1,1,2,1]]
PeriodID: 9
PolyDimension: 7
PolyID: 79943
PolyRank: 4
Weights: [[0,0,0,0,0,1,0,0,0,1,0],[0,1,1,1,1,0,0,1,1,1,1],[0,2,1,1,1,0,1,0,2,2,1],[1,1,0,0,0,0,0,0,1,1,0]]

Bundles: [[0,1,1,0],[1,1,2,1],[1,1,2,1]]
PeriodID: 9
PolyDimension: 7
PolyID: 79965
PolyRank: 4
Weights: [[0,0,0,0,1,1,0,0,0,0,1],[0,1,1,1,1,0,0,1,1,1,1],[0,2,1,1,2,0,1,0,2,1,2],[1,1,0,0,1,0,0,0,1,0,1]]

Bundles: [[0,0,0,1,0],[0,0,1,0,0],[1,1,0,0,0]]
PeriodID: 9
PolyDimension: 7
PolyID: 80378
PolyRank: 5
Weights: [[0,0,0,1,1,1,0,1,0,0,1,1],[0,0,0,1,1,2,1,0,0,0,1,2],[0,0,1,0,0,0,0,0,0,1,0,0],[0,1,0,0,0,0,0,0,1,0,0,0],[1,0,0,0,0,1,0,0,0,0,0,1]]

Bundles: [[1,1,0,0],[1,2,0,1],[1,2,1,1]]
PeriodID: 9
PolyDimension: 7
PolyID: 80460
PolyRank: 4
Weights: [[0,0,1,1,1,1,0,1,1,1,1],[0,0,1,1,2,2,1,0,2,1,2],[0,1,0,0,0,0,0,0,1,0,0],[1,0,0,0,1,1,0,0,1,0,1]]

Bundles: [[0,0,1,0],[1,1,0,0],[1,2,0,1]]
PeriodID: 9
PolyDimension: 7
PolyID: 80461
PolyRank: 4
Weights: [[0,0,1,1,1,1,0,1,0,1,1],[0,0,1,1,2,2,1,0,0,1,2],[0,1,0,0,0,0,0,0,1,0,0],[1,0,0,0,1,1,0,0,0,0,1]]

Bundles: [[0,0,1,0],[1,1,0,0],[1,1,0,0]]
PeriodID: 9
PolyDimension: 7
PolyID: 80464
PolyRank: 4
Weights: [[0,0,1,1,1,1,0,1,0,1,1],[0,0,2,1,1,1,1,0,0,2,1],[0,1,0,0,0,0,0,0,1,0,0],[1,0,1,0,0,0,0,0,0,1,0]]

Bundles: [[0,1,1,0],[1,0,0,0],[1,0,0,0]]
PeriodID: 9
PolyDimension: 7
PolyID: 80623
PolyRank: 4
Weights: [[0,0,0,0,1,1,0,0,0,0,1],[0,1,1,1,0,0,0,1,1,1,0],[0,1,1,2,0,0,1,0,1,2,0],[1,0,0,1,0,0,0,0,0,1,0]]

Bundles: [[1,1,0],[1,2,1],[1,2,1]]
PeriodID: 9
PolyDimension: 7
PolyID: 80624
PolyRank: 3
Weights: [[0,1,1,1,1,1,0,1,1,1],[0,1,1,2,2,2,1,0,1,2],[1,0,0,1,1,1,0,0,0,1]]

Bundles: [[1,1,0],[1,1,0],[1,1,0]]
PeriodID: 9
PolyDimension: 7
PolyID: 80631
PolyRank: 3
Weights: [[0,1,1,1,1,1,0,1,1,1],[0,2,1,1,1,1,1,0,2,1],[1,1,0,0,0,0,0,0,1,0]]

Bundles: [[1,1,0],[1,1,0],[1,2,1]]
PeriodID: 9
PolyDimension: 7
PolyID: 80657
PolyRank: 3
Weights: [[0,1,1,1,1,1,0,1,1,1],[0,1,1,1,2,2,1,0,1,2],[1,0,0,0,1,1,0,0,0,1]]

Bundles: [[0,0,0,1,1,0],[0,0,1,0,0,0],[0,1,0,0,0,0],[1,0,0,1,2,1]]
PeriodID: 9
PolyDimension: 8
PolyID: 826539
PolyRank: 6
Weights: [[0,0,0,0,0,0,1,0,0,0,0,0,1,0],[0,0,0,1,0,0,0,0,0,0,0,1,0,0],[0,0,1,0,0,0,0,0,0,0,1,0,0,0],[0,1,0,0,1,1,0,0,1,1,0,0,1,1],[0,2,0,0,1,1,0,1,0,2,0,0,2,1],[1,1,0,0,0,0,0,0,0,1,0,0,1,0]]

Bundles: [[0,0,1,1,0],[0,0,1,1,0],[0,1,0,0,0],[1,0,1,2,1]]
PeriodID: 9
PolyDimension: 8
PolyID: 826549
PolyRank: 5
Weights: [[0,0,0,0,0,0,1,0,0,0,0,1,0],[0,0,1,0,0,0,0,0,0,0,1,0,0],[0,1,0,1,1,1,0,0,1,1,0,1,1],[0,2,0,1,1,1,0,1,0,2,0,2,1],[1,1,0,0,0,0,0,0,0,1,0,1,0]]

Bundles: [[0,0,1,1,0],[0,1,0,0,0],[1,0,1,2,1],[1,0,1,2,1]]
PeriodID: 9
PolyDimension: 8
PolyID: 826577
PolyRank: 5
Weights: [[0,0,0,0,0,1,1,0,0,0,0,0,1],[0,0,1,0,0,0,0,0,0,0,1,0,0],[0,1,0,1,1,1,0,0,1,1,0,1,1],[0,2,0,1,1,2,0,1,0,2,0,1,2],[1,1,0,0,0,1,0,0,0,1,0,0,1]]

Bundles: [[0,0,1,1,0],[0,1,0,0,0],[0,1,0,0,0],[1,0,1,2,1]]
PeriodID: 9
PolyDimension: 8
PolyID: 826613
PolyRank: 5
Weights: [[0,0,0,0,0,0,1,0,0,0,1,0,0],[0,0,0,0,1,1,0,0,0,0,0,0,1],[0,1,1,1,0,0,0,0,1,1,1,1,0],[0,2,1,1,0,0,0,1,0,2,2,1,0],[1,1,0,0,0,0,0,0,0,1,1,0,0]]

Bundles: [[0,1,1,0],[0,1,1,0],[0,1,1,0],[1,1,2,1]]
PeriodID: 9
PolyDimension: 8
PolyID: 826624
PolyRank: 4
Weights: [[0,0,0,0,0,0,1,0,0,0,1,0],[0,1,1,1,1,1,0,0,1,1,1,1],[0,2,1,1,1,1,0,1,0,2,2,1],[1,1,0,0,0,0,0,0,0,1,1,0]]

Bundles: [[0,1,1,0],[1,1,2,1],[1,1,2,1],[1,1,2,1]]
PeriodID: 9
PolyDimension: 8
PolyID: 826732
PolyRank: 4
Weights: [[0,0,0,0,1,1,1,0,0,0,0,1],[0,1,1,1,1,1,0,0,1,1,1,1],[0,2,1,1,2,2,0,1,0,2,1,2],[1,1,0,0,1,1,0,0,0,1,0,1]]

Bundles: [[0,1,1,0],[0,1,1,0],[1,1,2,1],[1,1,2,1]]
PeriodID: 9
PolyDimension: 8
PolyID: 826744
PolyRank: 4
Weights: [[0,0,1,0,0,0,1,0,0,0,1,0],[0,1,1,1,1,1,0,0,1,1,1,1],[0,2,2,1,1,1,0,1,0,2,2,1],[1,1,1,0,0,0,0,0,0,1,1,0]]

Bundles: [[0,0,0,0,1,0],[0,0,0,1,0,0],[0,0,1,0,0,0],[1,1,0,0,0,0]]
PeriodID: 9
PolyDimension: 8
PolyID: 828708
PolyRank: 6
Weights: [[0,0,0,0,1,1,1,0,1,0,0,0,1,1],[0,0,0,0,1,1,2,1,0,0,0,0,1,2],[0,0,0,1,0,0,0,0,0,0,0,1,0,0],[0,0,1,0,0,0,0,0,0,0,1,0,0,0],[0,1,0,0,0,0,0,0,0,1,0,0,0,0],[1,0,0,0,0,0,1,0,0,0,0,0,0,1]]

Bundles: [[0,0,0,1,0],[1,1,0,0,0],[1,2,0,0,1],[1,2,1,0,1]]
PeriodID: 9
PolyDimension: 8
PolyID: 828797
PolyRank: 5
Weights: [[0,0,0,1,1,1,1,0,1,0,1,1,1],[0,0,0,1,1,2,2,1,0,0,2,1,2],[0,0,1,0,0,0,0,0,0,0,1,0,0],[0,1,0,0,0,0,0,0,0,1,0,0,0],[1,0,0,0,0,1,1,0,0,0,1,0,1]]

Bundles: [[0,0,0,1,0],[0,0,1,0,0],[1,1,0,0,0],[1,2,0,0,1]]
PeriodID: 9
PolyDimension: 8
PolyID: 828798
PolyRank: 5
Weights: [[0,0,0,1,1,1,1,0,1,0,0,1,1],[0,0,0,1,1,2,2,1,0,0,0,1,2],[0,0,1,0,0,0,0,0,0,0,1,0,0],[0,1,0,0,0,0,0,0,0,1,0,0,0],[1,0,0,0,0,1,1,0,0,0,0,0,1]]

Bundles: [[0,0,0,1,0],[0,0,1,0,0],[1,1,0,0,0],[1,1,0,0,0]]
PeriodID: 9
PolyDimension: 8
PolyID: 828801
PolyRank: 5
Weights: [[0,0,0,1,1,1,1,0,1,0,0,1,1],[0,0,0,2,1,1,1,1,0,0,0,2,1],[0,0,1,0,0,0,0,0,0,0,1,0,0],[0,1,0,0,0,0,0,0,0,1,0,0,0],[1,0,0,1,0,0,0,0,0,0,0,1,0]]

Bundles: [[0,0,0,1,0],[0,1,1,0,0],[1,0,0,0,0],[1,0,0,0,0]]
PeriodID: 9
PolyDimension: 8
PolyID: 829117
PolyRank: 5
Weights: [[0,0,0,0,0,1,1,0,0,0,0,0,1],[0,0,1,1,1,0,0,0,1,0,1,1,0],[0,0,1,1,2,0,0,1,0,0,1,2,0],[0,1,0,0,0,0,0,0,0,1,0,0,0],[1,0,0,0,1,0,0,0,0,0,0,1,0]]

Bundles: [[1,1,0,0],[1,2,0,1],[1,2,0,1],[1,2,1,1]]
PeriodID: 9
PolyDimension: 8
PolyID: 829119
PolyRank: 4
Weights: [[0,0,1,1,1,1,1,0,1,1,1,1],[0,0,1,1,2,2,2,1,0,2,1,2],[0,1,0,0,0,0,0,0,0,1,0,0],[1,0,0,0,1,1,1,0,0,1,0,1]]

Bundles: [[0,0,1,0],[1,1,0,0],[1,2,0,1],[1,2,0,1]]
PeriodID: 9
PolyDimension: 8
PolyID: 829120
PolyRank: 4
Weights: [[0,0,1,1,1,1,1,0,1,0,1,1],[0,0,1,1,2,2,2,1,0,0,1,2],[0,1,0,0,0,0,0,0,0,1,0,0],[1,0,0,0,1,1,1,0,0,0,0,1]]

Bundles: [[0,0,1,0],[1,1,0,0],[1,1,0,0],[1,1,0,0]]
PeriodID: 9
PolyDimension: 8
PolyID: 829138
PolyRank: 4
Weights: [[0,0,1,1,1,1,1,0,1,0,1,1],[0,0,2,1,1,1,1,1,0,0,2,1],[0,1,0,0,0,0,0,0,0,1,0,0],[1,0,1,0,0,0,0,0,0,0,1,0]]

Bundles: [[1,1,0,0],[1,1,0,0],[1,2,0,1],[1,2,1,1]]
PeriodID: 9
PolyDimension: 8
PolyID: 829139
PolyRank: 4
Weights: [[0,0,1,1,1,1,1,0,1,1,1,1],[0,0,2,2,1,1,1,1,0,2,2,1],[0,1,0,0,0,0,0,0,0,1,0,0],[1,0,1,1,0,0,0,0,0,1,1,0]]

Bundles: [[0,0,1,0],[1,1,0,0],[1,1,0,0],[1,2,0,1]]
PeriodID: 9
PolyDimension: 8
PolyID: 829200
PolyRank: 4
Weights: [[0,0,1,1,1,1,1,0,1,0,1,1],[0,0,1,1,1,2,2,1,0,0,1,2],[0,1,0,0,0,0,0,0,0,1,0,0],[1,0,0,0,0,1,1,0,0,0,0,1]]

Bundles: [[0,1,1,0],[0,1,2,1],[1,1,2,1],[1,1,2,1]]
PeriodID: 9
PolyDimension: 8
PolyID: 829818
PolyRank: 4
Weights: [[0,0,0,0,0,1,1,0,0,0,0,1],[0,1,1,1,1,1,0,0,1,1,1,1],[0,1,1,2,2,2,0,1,0,1,2,2],[1,0,0,1,1,1,0,0,0,0,1,1]]

Bundles: [[0,1,1,0],[1,0,0,0],[1,0,0,0],[1,0,0,0]]
PeriodID: 9
PolyDimension: 8
PolyID: 829823
PolyRank: 4
Weights: [[0,0,0,0,1,1,1,0,0,0,0,1],[0,1,1,1,0,0,0,0,1,1,1,0],[0,1,1,2,0,0,0,1,0,1,2,0],[1,0,0,1,0,0,0,0,0,0,1,0]]

Bundles: [[0,1,1,0],[0,1,2,1],[1,0,0,0],[1,0,0,0]]
PeriodID: 9
PolyDimension: 8
PolyID: 829825
PolyRank: 4
Weights: [[0,0,0,1,1,0,0,0,0,0,1,0],[0,1,1,0,0,1,1,0,1,1,0,1],[0,1,1,0,0,2,2,1,0,1,0,2],[1,0,0,0,0,1,1,0,0,0,0,1]]

Bundles: [[1,1,0],[1,2,1],[1,2,1],[1,2,1]]
PeriodID: 9
PolyDimension: 8
PolyID: 829827
PolyRank: 3
Weights: [[0,1,1,1,1,1,1,0,1,1,1],[0,1,1,2,2,2,2,1,0,1,2],[1,0,0,1,1,1,1,0,0,0,1]]

Bundles: [[0,1,1,0],[0,1,1,0],[1,0,0,0],[1,0,0,0]]
PeriodID: 9
PolyDimension: 8
PolyID: 829843
PolyRank: 4
Weights: [[0,0,1,1,0,0,0,0,0,0,1,0],[0,1,0,0,1,1,1,0,1,1,0,1],[0,2,0,0,1,1,1,1,0,2,0,1],[1,1,0,0,0,0,0,0,0,1,0,0]]

Bundles: [[1,1,0],[1,1,0],[1,1,0],[1,1,0]]
PeriodID: 9
PolyDimension: 8
PolyID: 829851
PolyRank: 3
Weights: [[0,1,1,1,1,1,1,0,1,1,1],[0,2,1,1,1,1,1,1,0,2,1],[1,1,0,0,0,0,0,0,0,1,0]]

Bundles: [[1,1,0],[1,1,0],[1,2,1],[1,2,1]]
PeriodID: 9
PolyDimension: 8
PolyID: 829916
PolyRank: 3
Weights: [[0,1,1,1,1,1,1,0,1,1,1],[0,1,1,1,2,2,2,1,0,1,2],[1,0,0,0,1,1,1,0,0,0,1]]

Bundles: [[1,1,0],[1,1,0],[1,1,0],[1,2,1]]
PeriodID: 9
PolyDimension: 8
PolyID: 829918
PolyRank: 3
Weights: [[0,1,1,1,1,1,1,0,1,1,1],[0,2,2,1,1,1,1,1,0,2,1],[1,1,1,0,0,0,0,0,0,1,0]]

Bundles: [[0,1,1,0],[1,1,2,1]]
PeriodID: 9
PolyDimension: 6
PolyID: 8402
PolyRank: 4
Weights: [[0,0,0,0,1,0,0,0,1,0],[0,1,1,1,0,0,1,1,1,1],[0,2,1,1,0,1,0,2,2,1],[1,1,0,0,0,0,0,1,1,0]]

Bundles: [[0,0,1,0],[1,1,0,0]]
PeriodID: 9
PolyDimension: 6
PolyID: 8510
PolyRank: 4
Weights: [[0,0,1,1,1,0,1,0,1,1],[0,0,1,1,2,1,0,0,1,2],[0,1,0,0,0,0,0,1,0,0],[1,0,0,0,1,0,0,0,0,1]]

Bundles: [[1,1,0],[1,2,1]]
PeriodID: 9
PolyDimension: 6
PolyID: 8554
PolyRank: 3
Weights: [[0,1,1,1,1,0,1,1,1],[0,1,1,2,2,1,0,1,2],[1,0,0,1,1,0,0,0,1]]

Bundles: [[1,1,0],[1,1,0]]
PeriodID: 9
PolyDimension: 6
PolyID: 8556
PolyRank: 3
Weights: [[0,1,1,1,1,0,1,1,1],[0,2,1,1,1,1,0,2,1],[1,1,0,0,0,0,0,1,0]]

Bundles: [[1,1,0]]
PeriodID: 9
PolyDimension: 5
PolyID: 987
PolyRank: 3
Weights: [[0,1,1,1,0,1,1,1],[0,1,1,2,1,0,1,2],[1,0,0,1,0,0,0,1]]

Bundles: [[0,1,0,0],[1,0,2,2]]
PeriodID: 10
PolyDimension: 6
PolyID: 3294
PolyRank: 4
Weights: [[0,0,0,0,0,1,0,0,0,1],[0,0,0,0,1,0,0,0,1,0],[0,0,1,1,0,0,1,1,0,2],[1,1,0,0,0,0,1,0,0,2]]

Bundles: [[1,2,2],[1,2,2]]
PeriodID: 10
PolyDimension: 6
PolyID: 3296
PolyRank: 3
Weights: [[0,0,0,0,1,1,0,0,1],[0,0,1,1,2,0,1,1,2],[1,1,0,0,2,0,1,0,2]]

Bundles: [[0,1,0],[1,2,2]]
PeriodID: 10
PolyDimension: 6
PolyID: 3349
PolyRank: 3
Weights: [[0,0,0,0,0,1,0,1,0],[0,0,1,1,1,0,1,2,1],[1,1,0,0,0,0,1,2,0]]

Bundles: [[1,2,2]]
PeriodID: 10
PolyDimension: 5
PolyID: 337
PolyRank: 3
Weights: [[0,0,0,0,1,0,0,1],[0,0,1,1,0,1,1,2],[1,1,0,0,0,1,0,2]]

Bundles: [[0,0,1,0,0],[0,1,0,0,0],[1,0,0,2,2]]
PeriodID: 10
PolyDimension: 7
PolyID: 35182
PolyRank: 5
Weights: [[0,0,0,0,0,0,1,0,0,0,0,1],[0,0,0,0,0,1,0,0,0,0,1,0],[0,0,0,0,1,0,0,0,0,1,0,0],[0,0,1,1,0,0,0,1,1,0,0,2],[1,1,0,0,0,0,0,1,0,0,0,2]]

Bundles: [[0,1,0,0],[1,0,2,2],[1,0,2,2]]
PeriodID: 10
PolyDimension: 7
PolyID: 35185
PolyRank: 4
Weights: [[0,0,0,0,0,1,1,0,0,0,1],[0,0,0,0,1,0,0,0,0,1,0],[0,0,1,1,0,2,0,1,1,0,2],[1,1,0,0,0,2,0,1,0,0,2]]

Bundles: [[0,1,0,0],[0,1,0,0],[1,0,2,2]]
PeriodID: 10
PolyDimension: 7
PolyID: 35189
PolyRank: 4
Weights: [[0,0,0,0,0,0,1,0,0,1,0],[0,0,0,0,1,1,0,0,0,0,1],[0,0,1,1,0,0,0,1,1,2,0],[1,1,0,0,0,0,0,1,0,2,0]]

Bundles: [[1,2,2],[1,2,2],[1,2,2]]
PeriodID: 10
PolyDimension: 7
PolyID: 35197
PolyRank: 3
Weights: [[0,0,0,0,1,1,1,0,0,1],[0,0,1,1,2,2,0,1,1,2],[1,1,0,0,2,2,0,1,0,2]]

Bundles: [[0,0,1,0],[0,1,0,0],[1,2,0,2]]
PeriodID: 10
PolyDimension: 7
PolyID: 35401
PolyRank: 4
Weights: [[0,0,0,0,0,0,1,0,0,1,0],[0,0,0,1,1,1,0,1,0,2,1],[0,0,1,0,0,0,0,0,1,0,0],[1,1,0,0,0,0,0,1,0,2,0]]

Bundles: [[0,1,0],[0,1,0],[1,2,2]]
PeriodID: 10
PolyDimension: 7
PolyID: 35475
PolyRank: 3
Weights: [[0,0,0,0,0,0,1,0,1,0],[0,0,1,1,1,1,0,1,2,1],[1,1,0,0,0,0,0,1,2,0]]

Bundles: [[0,1,0],[1,2,2],[1,2,2]]
PeriodID: 10
PolyDimension: 7
PolyID: 35498
PolyRank: 3
Weights: [[0,0,0,0,0,1,1,0,0,1],[0,0,1,1,1,2,0,1,1,2],[1,1,0,0,0,2,0,1,0,2]]

Bundles: [[0,0,0,1,0,0],[0,0,1,0,0,0],[0,1,0,0,0,0],[1,0,0,0,2,2]]
PeriodID: 10
PolyDimension: 8
PolyID: 403603
PolyRank: 6
Weights: [[0,0,0,0,0,0,0,1,0,0,0,0,0,1],[0,0,0,0,0,0,1,0,0,0,0,0,1,0],[0,0,0,0,0,1,0,0,0,0,0,1,0,0],[0,0,0,0,1,0,0,0,0,0,1,0,0,0],[0,0,1,1,0,0,0,0,1,1,0,0,0,2],[1,1,0,0,0,0,0,0,1,0,0,0,0,2]]

Bundles: [[0,0,1,0,0],[0,1,0,0,0],[1,0,0,2,2],[1,0,0,2,2]]
PeriodID: 10
PolyDimension: 8
PolyID: 403606
PolyRank: 5
Weights: [[0,0,0,0,0,0,1,1,0,0,0,0,1],[0,0,0,0,0,1,0,0,0,0,0,1,0],[0,0,0,0,1,0,0,0,0,0,1,0,0],[0,0,1,1,0,0,2,0,1,1,0,0,2],[1,1,0,0,0,0,2,0,1,0,0,0,2]]

Bundles: [[0,0,1,0,0],[0,1,0,0,0],[0,1,0,0,0],[1,0,0,2,2]]
PeriodID: 10
PolyDimension: 8
PolyID: 403610
PolyRank: 5
Weights: [[0,0,0,0,0,0,0,1,0,0,0,1,0],[0,0,0,0,0,1,1,0,0,0,0,0,1],[0,0,0,0,1,0,0,0,0,0,1,0,0],[0,0,1,1,0,0,0,0,1,1,0,2,0],[1,1,0,0,0,0,0,0,1,0,0,2,0]]

Bundles: [[0,1,0,0],[1,0,2,2],[1,0,2,2],[1,0,2,2]]
PeriodID: 10
PolyDimension: 8
PolyID: 403621
PolyRank: 4
Weights: [[0,0,0,0,0,1,1,1,0,0,0,1],[0,0,0,0,1,0,0,0,0,0,1,0],[0,0,1,1,0,2,2,0,1,1,0,2],[1,1,0,0,0,2,2,0,1,0,0,2]]

Bundles: [[0,1,0,0],[0,1,0,0],[0,1,0,0],[1,0,2,2]]
PeriodID: 10
PolyDimension: 8
PolyID: 403653
PolyRank: 4
Weights: [[0,0,0,0,0,0,0,1,0,0,1,0],[0,0,0,0,1,1,1,0,0,0,0,1],[0,0,1,1,0,0,0,0,1,1,2,0],[1,1,0,0,0,0,0,0,1,0,2,0]]

Bundles: [[0,1,0,0],[0,1,0,0],[1,0,2,2],[1,0,2,2]]
PeriodID: 10
PolyDimension: 8
PolyID: 403669
PolyRank: 4
Weights: [[0,0,0,0,0,0,1,1,0,0,0,1],[0,0,0,0,1,1,0,0,0,0,1,0],[0,0,1,1,0,0,2,0,1,1,0,2],[1,1,0,0,0,0,2,0,1,0,0,2]]

Bundles: [[1,2,2],[1,2,2],[1,2,2],[1,2,2]]
PeriodID: 10
PolyDimension: 8
PolyID: 403671
PolyRank: 3
Weights: [[0,0,0,0,1,1,1,1,0,0,1],[0,0,1,1,2,2,2,0,1,1,2],[1,1,0,0,2,2,2,0,1,0,2]]

Bundles: [[0,0,0,1,0],[0,0,1,0,0],[0,1,0,0,0],[1,2,0,0,2]]
PeriodID: 10
PolyDimension: 8
PolyID: 404721
PolyRank: 5
Weights: [[0,0,0,0,0,0,0,1,0,0,0,1,0],[0,0,0,0,1,1,1,0,1,0,0,2,1],[0,0,0,1,0,0,0,0,0,0,1,0,0],[0,0,1,0,0,0,0,0,0,1,0,0,0],[1,1,0,0,0,0,0,0,1,0,0,2,0]]

Bundles: [[0,0,1,0],[0,1,0,0],[0,1,0,0],[1,2,0,2]]
PeriodID: 10
PolyDimension: 8
PolyID: 404823
PolyRank: 4
Weights: [[0,0,0,0,0,0,0,1,0,0,1,0],[0,0,0,1,1,1,1,0,1,0,2,1],[0,0,1,0,0,0,0,0,0,1,0,0],[1,1,0,0,0,0,0,0,1,0,2,0]]

Bundles: [[0,0,1,0],[0,1,0,0],[1,2,0,2],[1,2,0,2]]
PeriodID: 10
PolyDimension: 8
PolyID: 404881
PolyRank: 4
Weights: [[0,0,0,0,0,0,1,1,0,0,0,1],[0,0,0,1,1,1,2,0,1,0,1,2],[0,0,1,0,0,0,0,0,0,1,0,0],[1,1,0,0,0,0,2,0,1,0,0,2]]

Bundles: [[0,0,1,0],[0,1,0,0],[0,1,0,0],[1,0,2,2]]
PeriodID: 10
PolyDimension: 8
PolyID: 404989
PolyRank: 4
Weights: [[0,0,0,0,0,0,0,1,0,1,0,0],[0,0,0,0,0,1,1,0,0,0,0,1],[0,0,1,1,1,0,0,0,1,2,1,0],[1,1,0,0,0,0,0,0,1,2,0,0]]

Bundles: [[0,1,0],[0,1,0],[0,1,0],[1,2,2]]
PeriodID: 10
PolyDimension: 8
PolyID: 405077
PolyRank: 3
Weights: [[0,0,0,0,0,0,0,1,0,1,0],[0,0,1,1,1,1,1,0,1,2,1],[1,1,0,0,0,0,0,0,1,2,0]]

Bundles: [[0,1,0],[1,2,2],[1,2,2],[1,2,2]]
PeriodID: 10
PolyDimension: 8
PolyID: 405143
PolyRank: 3
Weights: [[0,0,0,0,0,1,1,1,0,0,1],[0,0,1,1,1,2,2,0,1,1,2],[1,1,0,0,0,2,2,0,1,0,2]]

Bundles: [[0,1,0],[0,1,0],[1,2,2],[1,2,2]]
PeriodID: 10
PolyDimension: 8
PolyID: 405163
PolyRank: 3
Weights: [[0,0,1,0,0,0,0,1,0,1,0],[0,0,2,1,1,1,1,0,1,2,1],[1,1,2,0,0,0,0,0,1,2,0]]

Bundles: [[1,0,1,1],[1,1,0,1]]
PeriodID: 10
PolyDimension: 6
PolyID: 5525
PolyRank: 4
Weights: [[0,0,0,0,1,1,0,1,1,1],[0,0,0,1,0,0,0,0,0,1],[0,0,1,0,0,0,0,0,1,0],[1,1,0,0,0,0,1,1,1,1]]

Bundles: [[0,0,0,1,0],[1,0,1,0,1],[1,1,0,0,1]]
PeriodID: 10
PolyDimension: 7
PolyID: 60987
PolyRank: 5
Weights: [[0,0,0,0,0,1,1,0,1,0,1,1],[0,0,0,0,1,0,0,0,0,0,0,1],[0,0,0,1,0,0,0,0,0,0,1,0],[0,0,1,0,0,0,0,0,0,1,0,0],[1,1,0,0,0,0,0,1,1,0,1,1]]

Bundles: [[1,1,1]]
PeriodID: 10
PolyDimension: 5
PolyID: 610
PolyRank: 3
Weights: [[0,0,0,1,1,0,1,1],[0,0,1,0,0,0,1,0],[1,1,0,0,0,1,1,1]]

Bundles: [[0,1,1,1],[0,1,1,1],[1,1,0,1]]
PeriodID: 10
PolyDimension: 7
PolyID: 61045
PolyRank: 4
Weights: [[0,0,0,1,0,0,0,0,0,1,0],[0,0,1,0,0,1,1,0,1,1,1],[0,0,1,0,1,0,0,0,0,0,1],[1,1,1,0,0,0,0,1,1,1,1]]

Bundles: [[0,1,0]]
PeriodID: 10
PolyDimension: 5
PolyID: 613
PolyRank: 3
Weights: [[0,0,0,1,1,0,0,1],[0,0,1,0,0,0,1,0],[1,1,0,0,0,1,0,1]]

Bundles: [[1,1]]
PeriodID: 10
PolyDimension: 5
PolyID: 623
PolyRank: 2
Weights: [[0,0,1,1,1,0,1],[1,1,1,0,0,1,1]]

Bundles: [[0,0,1,0],[1,1,0,1]]
PeriodID: 10
PolyDimension: 6
PolyID: 6259
PolyRank: 4
Weights: [[0,0,0,0,1,1,0,0,1,1],[0,0,0,1,0,0,0,0,1,0],[0,0,1,0,0,0,0,1,0,0],[1,1,0,0,0,0,1,0,1,1]]

Bundles: [[0,0,1,0],[0,1,0,0]]
PeriodID: 10
PolyDimension: 6
PolyID: 6262
PolyRank: 4
Weights: [[0,0,0,0,1,1,0,0,0,1],[0,0,0,1,0,0,0,0,1,0],[0,0,1,0,0,0,0,1,0,0],[1,1,0,0,0,0,1,0,0,1]]

Bundles: [[1,0,1],[2,1,2]]
PeriodID: 10
PolyDimension: 6
PolyID: 6269
PolyRank: 3
Weights: [[0,0,0,1,1,1,0,2,1],[0,0,1,0,0,0,0,1,0],[1,1,0,1,0,0,1,2,1]]

Bundles: [[1,0,1],[1,1,1]]
PeriodID: 10
PolyDimension: 6
PolyID: 6277
PolyRank: 3
Weights: [[0,0,0,1,1,1,0,1,1],[0,0,1,0,0,0,0,1,0],[1,1,0,1,0,0,1,1,1]]

Bundles: [[0,1,0],[1,0,1]]
PeriodID: 10
PolyDimension: 6
PolyID: 6278
PolyRank: 3
Weights: [[0,0,0,1,1,1,0,0,1],[0,0,1,0,0,0,0,1,0],[1,1,0,1,0,0,1,0,1]]

Bundles: [[1,1,1],[1,1,1]]
PeriodID: 10
PolyDimension: 6
PolyID: 6297
PolyRank: 3
Weights: [[0,0,1,0,1,1,0,1,1],[0,0,1,1,0,0,0,0,1],[1,1,1,0,0,0,1,1,1]]

Bundles: [[0,1,0],[0,1,0]]
PeriodID: 10
PolyDimension: 6
PolyID: 6317
PolyRank: 3
Weights: [[0,0,0,0,1,1,0,0,1],[0,0,1,1,0,0,0,1,0],[1,1,0,0,0,0,1,0,1]]

Bundles: [[1,1],[1,1]]
PeriodID: 10
PolyDimension: 6
PolyID: 6323
PolyRank: 2
Weights: [[0,0,1,1,1,1,0,1],[1,1,1,1,0,0,1,1]]

Bundles: [[0,0,0,1,0],[0,0,1,0,0],[1,1,0,0,1]]
PeriodID: 10
PolyDimension: 7
PolyID: 65699
PolyRank: 5
Weights: [[0,0,0,0,0,1,1,0,0,0,1,1],[0,0,0,0,1,0,0,0,0,0,1,0],[0,0,0,1,0,0,0,0,0,1,0,0],[0,0,1,0,0,0,0,0,1,0,0,0],[1,1,0,0,0,0,0,1,0,0,1,1]]

Bundles: [[0,0,0,1,0],[0,0,1,0,0],[0,1,0,0,0]]
PeriodID: 10
PolyDimension: 7
PolyID: 65702
PolyRank: 5
Weights: [[0,0,0,0,0,1,1,0,0,0,0,1],[0,0,0,0,1,0,0,0,0,0,1,0],[0,0,0,1,0,0,0,0,0,1,0,0],[0,0,1,0,0,0,0,0,1,0,0,0],[1,1,0,0,0,0,0,1,0,0,0,1]]

Bundles: [[0,0,1,0],[1,0,0,1],[2,1,0,2]]
PeriodID: 10
PolyDimension: 7
PolyID: 65709
PolyRank: 4
Weights: [[0,0,0,0,1,1,1,0,0,2,1],[0,0,0,1,0,0,0,0,0,1,0],[0,0,1,0,0,0,0,0,1,0,0],[1,1,0,0,1,0,0,1,0,2,1]]

Bundles: [[1,0,0,1],[1,0,1,1],[1,1,0,1]]
PeriodID: 10
PolyDimension: 7
PolyID: 65710
PolyRank: 4
Weights: [[0,0,0,0,1,1,1,0,1,1,1],[0,0,0,1,0,0,0,0,0,1,0],[0,0,1,0,0,0,0,0,1,0,0],[1,1,0,0,1,0,0,1,1,1,1]]

Bundles: [[0,0,1,0],[1,0,0,1],[1,1,0,1]]
PeriodID: 10
PolyDimension: 7
PolyID: 65718
PolyRank: 4
Weights: [[0,0,0,0,1,1,1,0,0,1,1],[0,0,0,1,0,0,0,0,0,1,0],[0,0,1,0,0,0,0,0,1,0,0],[1,1,0,0,1,0,0,1,0,1,1]]

Bundles: [[0,0,1,0],[0,1,0,0],[1,0,0,1]]
PeriodID: 10
PolyDimension: 7
PolyID: 65719
PolyRank: 4
Weights: [[0,0,0,0,1,1,1,0,0,0,1],[0,0,0,1,0,0,0,0,0,1,0],[0,0,1,0,0,0,0,0,1,0,0],[1,1,0,0,1,0,0,1,0,0,1]]

Bundles: [[0,0,1,0],[1,1,0,1],[1,1,0,1]]
PeriodID: 10
PolyDimension: 7
PolyID: 65743
PolyRank: 4
Weights: [[0,0,0,1,0,1,1,0,0,1,1],[0,0,0,1,1,0,0,0,0,0,1],[0,0,1,0,0,0,0,0,1,0,0],[1,1,0,1,0,0,0,1,0,1,1]]

Bundles: [[0,1,0,0],[0,1,0,0],[1,0,1,1]]
PeriodID: 10
PolyDimension: 7
PolyID: 65752
PolyRank: 4
Weights: [[0,0,0,0,0,1,1,0,1,1,0],[0,0,0,1,1,0,0,0,0,0,1],[0,0,1,0,0,0,0,0,1,0,0],[1,1,0,0,0,0,0,1,1,1,0]]

Bundles: [[0,0,1,0],[0,1,0,0],[0,1,0,0]]
PeriodID: 10
PolyDimension: 7
PolyID: 65780
PolyRank: 4
Weights: [[0,0,0,0,0,1,1,0,0,0,1],[0,0,0,1,1,0,0,0,0,1,0],[0,0,1,0,0,0,0,0,1,0,0],[1,1,0,0,0,0,0,1,0,0,1]]

Bundles: [[1,0,1],[1,0,1],[2,1,2]]
PeriodID: 10
PolyDimension: 7
PolyID: 65786
PolyRank: 3
Weights: [[0,0,0,1,1,1,1,0,2,1],[0,0,1,0,0,0,0,0,1,0],[1,1,0,1,1,0,0,1,2,1]]

Bundles: [[1,0,1],[1,0,1],[1,1,1]]
PeriodID: 10
PolyDimension: 7
PolyID: 65788
PolyRank: 3
Weights: [[0,0,0,1,1,1,1,0,1,1],[0,0,1,0,0,0,0,0,1,0],[1,1,0,1,1,0,0,1,1,1]]

Bundles: [[0,1,0],[1,0,1],[1,0,1]]
PeriodID: 10
PolyDimension: 7
PolyID: 65789
PolyRank: 3
Weights: [[0,0,0,1,1,1,1,0,0,1],[0,0,1,0,0,0,0,0,1,0],[1,1,0,1,1,0,0,1,0,1]]

Bundles: [[0,1,1],[1,2,2],[1,2,2]]
PeriodID: 10
PolyDimension: 7
PolyID: 65797
PolyRank: 3
Weights: [[0,0,0,1,1,0,0,0,0,1],[0,0,1,2,0,1,1,0,1,2],[1,1,1,2,0,0,0,1,1,2]]

Bundles: [[0,0,1,0],[0,1,1,1],[1,0,1,1]]
PeriodID: 10
PolyDimension: 7
PolyID: 65805
PolyRank: 4
Weights: [[0,0,0,0,0,0,1,0,0,1,0],[0,0,0,0,0,1,0,0,1,0,0],[0,0,1,1,1,0,0,1,1,1,1],[1,1,0,0,0,0,0,1,1,1,0]]

Bundles: [[1,1,1],[1,1,1],[1,1,1]]
PeriodID: 10
PolyDimension: 7
PolyID: 65858
PolyRank: 3
Weights: [[0,0,1,1,0,1,1,0,1,1],[0,0,1,1,1,0,0,0,0,1],[1,1,1,1,0,0,0,1,1,1]]

Bundles: [[1,0,1],[1,1,1],[1,1,1]]
PeriodID: 10
PolyDimension: 7
PolyID: 65932
PolyRank: 3
Weights: [[0,0,1,0,1,1,1,0,1,1],[0,0,1,1,0,0,0,0,1,0],[1,1,1,0,1,0,0,1,1,1]]

Bundles: [[0,1,0],[0,1,0],[1,0,1]]
PeriodID: 10
PolyDimension: 7
PolyID: 65933
PolyRank: 3
Weights: [[0,0,0,0,1,1,1,0,0,1],[0,0,1,1,0,0,0,0,1,0],[1,1,0,0,1,0,0,1,0,1]]

Bundles: [[0,1,0],[0,1,0],[0,1,0]]
PeriodID: 10
PolyDimension: 7
PolyID: 65938
PolyRank: 3
Weights: [[0,0,0,0,0,1,1,0,1,0],[0,0,1,1,1,0,0,0,0,1],[1,1,0,0,0,0,0,1,1,0]]

Bundles: [[1,1],[1,1],[1,1]]
PeriodID: 10
PolyDimension: 7
PolyID: 65945
PolyRank: 2
Weights: [[0,0,1,1,1,1,1,0,1],[1,1,1,1,1,0,0,1,1]]

Bundles: [[0,0,0,0,1,0],[0,0,0,1,0,0],[1,0,1,0,0,1],[1,1,0,0,0,1]]
PeriodID: 10
PolyDimension: 8
PolyID: 692787
PolyRank: 6
Weights: [[0,0,0,0,0,0,1,1,0,1,0,0,1,1],[0,0,0,0,0,1,0,0,0,0,0,0,0,1],[0,0,0,0,1,0,0,0,0,0,0,0,1,0],[0,0,0,1,0,0,0,0,0,0,0,1,0,0],[0,0,1,0,0,0,0,0,0,0,1,0,0,0],[1,1,0,0,0,0,0,0,1,1,0,0,1,1]]

Bundles: [[0,0,0,1,0],[0,1,1,0,1],[0,1,1,0,1],[1,1,0,0,1]]
PeriodID: 10
PolyDimension: 8
PolyID: 692863
PolyRank: 5
Weights: [[0,0,0,0,1,0,0,0,0,0,0,1,0],[0,0,0,1,0,0,1,1,0,1,0,1,1],[0,0,0,1,0,1,0,0,0,0,0,0,1],[0,0,1,0,0,0,0,0,0,0,1,0,0],[1,1,0,1,0,0,0,0,1,1,0,1,1]]

Bundles: [[0,0,0,1,0],[0,0,0,1,0],[1,0,1,0,1],[1,1,0,0,1]]
PeriodID: 10
PolyDimension: 8
PolyID: 693074
PolyRank: 5
Weights: [[0,0,0,0,0,0,1,1,0,1,1,1,0],[0,0,0,0,0,1,0,0,0,0,0,1,0],[0,0,0,0,1,0,0,0,0,0,1,0,0],[0,0,1,1,0,0,0,0,0,0,0,0,1],[1,1,0,0,0,0,0,0,1,1,1,1,0]]

Bundles: [[0,1,1,1],[0,1,1,1],[0,1,1,1],[1,1,0,1]]
PeriodID: 10
PolyDimension: 8
PolyID: 693137
PolyRank: 4
Weights: [[0,0,0,0,1,0,0,0,0,0,1,0],[0,0,1,1,0,0,1,1,0,1,1,1],[0,0,1,1,0,1,0,0,0,0,0,1],[1,1,1,1,0,0,0,0,1,1,1,1]]

Bundles: [[0,1,1,1],[0,1,1,1],[1,0,1,1],[1,0,1,1]]
PeriodID: 10
PolyDimension: 8
PolyID: 693299
PolyRank: 4
Weights: [[0,0,0,1,0,1,0,0,0,0,0,1],[0,0,1,0,1,0,0,0,0,0,1,0],[0,0,1,1,0,0,1,1,0,1,1,1],[1,1,1,1,0,0,0,0,1,1,1,1]]

Bundles: []
PeriodID: 10
PolyDimension: 4
PolyID: 70
PolyRank: 2
Weights: [[0,0,1,1,0,1],[1,1,0,0,1,1]]

Bundles: [[0,0,0,0,1,0],[0,0,0,1,0,0],[0,0,1,0,0,0],[1,1,0,0,0,1]]
PeriodID: 10
PolyDimension: 8
PolyID: 724169
PolyRank: 6
Weights: [[0,0,0,0,0,0,1,1,0,0,0,0,1,1],[0,0,0,0,0,1,0,0,0,0,0,0,1,0],[0,0,0,0,1,0,0,0,0,0,0,1,0,0],[0,0,0,1,0,0,0,0,0,0,1,0,0,0],[0,0,1,0,0,0,0,0,0,1,0,0,0,0],[1,1,0,0,0,0,0,0,1,0,0,0,1,1]]

Bundles: [[0,0,0,0,1,0],[0,0,0,1,0,0],[0,0,1,0,0,0],[0,1,0,0,0,0]]
PeriodID: 10
PolyDimension: 8
PolyID: 724172
PolyRank: 6
Weights: [[0,0,0,0,0,0,1,1,0,0,0,0,0,1],[0,0,0,0,0,1,0,0,0,0,0,0,1,0],[0,0,0,0,1,0,0,0,0,0,0,1,0,0],[0,0,0,1,0,0,0,0,0,0,1,0,0,0],[0,0,1,0,0,0,0,0,0,1,0,0,0,0],[1,1,0,0,0,0,0,0,1,0,0,0,0,1]]

Bundles: [[0,0,0,1,0],[0,0,1,0,0],[1,0,0,0,1],[2,1,0,0,2]]
PeriodID: 10
PolyDimension: 8
PolyID: 724179
PolyRank: 5
Weights: [[0,0,0,0,0,1,1,1,0,0,0,2,1],[0,0,0,0,1,0,0,0,0,0,0,1,0],[0,0,0,1,0,0,0,0,0,0,1,0,0],[0,0,1,0,0,0,0,0,0,1,0,0,0],[1,1,0,0,0,1,0,0,1,0,0,2,1]]

Bundles: [[0,0,0,1,0],[1,0,0,0,1],[1,0,1,0,1],[1,1,0,0,1]]
PeriodID: 10
PolyDimension: 8
PolyID: 724180
PolyRank: 5
Weights: [[0,0,0,0,0,1,1,1,0,0,1,1,1],[0,0,0,0,1,0,0,0,0,0,0,1,0],[0,0,0,1,0,0,0,0,0,0,1,0,0],[0,0,1,0,0,0,0,0,0,1,0,0,0],[1,1,0,0,0,1,0,0,1,0,1,1,1]]

Bundles: [[0,0,0,1,0],[0,0,1,0,0],[1,0,0,0,1],[1,1,0,0,1]]
PeriodID: 10
PolyDimension: 8
PolyID: 724188
PolyRank: 5
Weights: [[0,0,0,0,0,1,1,1,0,0,0,1,1],[0,0,0,0,1,0,0,0,0,0,0,1,0],[0,0,0,1,0,0,0,0,0,0,1,0,0],[0,0,1,0,0,0,0,0,0,1,0,0,0],[1,1,0,0,0,1,0,0,1,0,0,1,1]]

Bundles: [[0,0,0,1,0],[0,0,1,0,0],[0,1,0,0,0],[1,0,0,0,1]]
PeriodID: 10
PolyDimension: 8
PolyID: 724189
PolyRank: 5
Weights: [[0,0,0,0,0,1,1,1,0,0,0,0,1],[0,0,0,0,1,0,0,0,0,0,0,1,0],[0,0,0,1,0,0,0,0,0,0,1,0,0],[0,0,1,0,0,0,0,0,0,1,0,0,0],[1,1,0,0,0,1,0,0,1,0,0,0,1]]

Bundles: [[0,0,0,1,0],[0,0,1,0,0],[1,1,0,0,1],[1,1,0,0,1]]
PeriodID: 10
PolyDimension: 8
PolyID: 724213
PolyRank: 5
Weights: [[0,0,0,0,1,0,1,1,0,0,0,1,1],[0,0,0,0,1,1,0,0,0,0,0,0,1],[0,0,0,1,0,0,0,0,0,0,1,0,0],[0,0,1,0,0,0,0,0,0,1,0,0,0],[1,1,0,0,1,0,0,0,1,0,0,1,1]]

Bundles: [[0,0,0,1,0],[0,1,0,0,0],[0,1,0,0,0],[1,0,1,0,1]]
PeriodID: 10
PolyDimension: 8
PolyID: 724223
PolyRank: 5
Weights: [[0,0,0,0,0,0,1,1,0,0,1,1,0],[0,0,0,0,1,1,0,0,0,0,0,0,1],[0,0,0,1,0,0,0,0,0,0,1,0,0],[0,0,1,0,0,0,0,0,0,1,0,0,0],[1,1,0,0,0,0,0,0,1,0,1,1,0]]

Bundles: [[0,0,0,1,0],[0,0,1,0,0],[0,1,0,0,0],[0,1,0,0,0]]
PeriodID: 10
PolyDimension: 8
PolyID: 724252
PolyRank: 5
Weights: [[0,0,0,0,0,0,1,1,0,0,0,0,1],[0,0,0,0,1,1,0,0,0,0,0,1,0],[0,0,0,1,0,0,0,0,0,0,1,0,0],[0,0,1,0,0,0,0,0,0,1,0,0,0],[1,1,0,0,0,0,0,0,1,0,0,0,1]]

Bundles: [[0,0,1,0],[1,0,0,1],[1,0,0,1],[2,1,0,2]]
PeriodID: 10
PolyDimension: 8
PolyID: 724258
PolyRank: 4
Weights: [[0,0,0,0,1,1,1,1,0,0,2,1],[0,0,0,1,0,0,0,0,0,0,1,0],[0,0,1,0,0,0,0,0,0,1,0,0],[1,1,0,0,1,1,0,0,1,0,2,1]]

Bundles: [[1,0,0,1],[1,0,0,1],[1,0,1,1],[1,1,0,1]]
PeriodID: 10
PolyDimension: 8
PolyID: 724259
PolyRank: 4
Weights: [[0,0,0,0,1,1,1,1,0,1,1,1],[0,0,0,1,0,0,0,0,0,0,1,0],[0,0,1,0,0,0,0,0,0,1,0,0],[1,1,0,0,1,1,0,0,1,1,1,1]]

Bundles: [[0,0,1,0],[1,0,0,1],[1,0,0,1],[1,1,0,1]]
PeriodID: 10
PolyDimension: 8
PolyID: 724261
PolyRank: 4
Weights: [[0,0,0,0,1,1,1,1,0,0,1,1],[0,0,0,1,0,0,0,0,0,0,1,0],[0,0,1,0,0,0,0,0,0,1,0,0],[1,1,0,0,1,1,0,0,1,0,1,1]]

Bundles: [[0,0,1,0],[0,1,0,0],[1,0,0,1],[1,0,0,1]]
PeriodID: 10
PolyDimension: 8
PolyID: 724262
PolyRank: 4
Weights: [[0,0,0,0,1,1,1,1,0,0,0,1],[0,0,0,1,0,0,0,0,0,0,1,0],[0,0,1,0,0,0,0,0,0,1,0,0],[1,1,0,0,1,1,0,0,1,0,0,1]]

Bundles: [[0,0,1,0],[0,1,0,1],[1,2,0,2],[1,2,0,2]]
PeriodID: 10
PolyDimension: 8
PolyID: 724272
PolyRank: 4
Weights: [[0,0,0,0,1,1,0,0,0,0,0,1],[0,0,0,1,2,0,1,1,0,0,1,2],[0,0,1,0,0,0,0,0,0,1,0,0],[1,1,0,1,2,0,0,0,1,0,1,2]]

Bundles: [[0,0,0,1,0],[0,0,1,0,0],[0,1,1,0,1],[1,0,1,0,1]]
PeriodID: 10
PolyDimension: 8
PolyID: 724282
PolyRank: 5
Weights: [[0,0,0,0,0,0,0,1,0,0,0,1,0],[0,0,0,0,0,0,1,0,0,0,1,0,0],[0,0,0,1,1,1,0,0,1,0,1,1,1],[0,0,1,0,0,0,0,0,0,1,0,0,0],[1,1,0,0,0,0,0,0,1,0,1,1,0]]

Bundles: [[0,0,1,0],[1,1,0,1],[1,1,0,1],[1,1,0,1]]
PeriodID: 10
PolyDimension: 8
PolyID: 724358
PolyRank: 4
Weights: [[0,0,0,1,1,0,1,1,0,0,1,1],[0,0,0,1,1,1,0,0,0,0,0,1],[0,0,1,0,0,0,0,0,0,1,0,0],[1,1,0,1,1,0,0,0,1,0,1,1]]

Bundles: [[0,1,0,1],[0,1,1,1],[1,1,0,1],[1,1,0,1]]
PeriodID: 10
PolyDimension: 8
PolyID: 724369
PolyRank: 4
Weights: [[0,0,0,0,1,1,0,0,0,0,0,1],[0,0,0,1,1,0,1,1,0,1,1,1],[0,0,1,0,0,0,0,0,0,1,0,0],[1,1,0,1,1,0,0,0,1,1,1,1]]

Bundles: [[0,1,0,0],[0,1,0,0],[0,1,0,0],[1,0,1,1]]
PeriodID: 10
PolyDimension: 8
PolyID: 724395
PolyRank: 4
Weights: [[0,0,0,0,0,0,1,1,0,1,1,0],[0,0,0,1,1,1,0,0,0,0,0,1],[0,0,1,0,0,0,0,0,0,1,0,0],[1,1,0,0,0,0,0,0,1,1,1,0]]

Bundles: [[0,1,0,1],[0,2,1,2],[1,0,0,0],[1,0,0,0]]
PeriodID: 10
PolyDimension: 8
PolyID: 724408
PolyRank: 4
Weights: [[0,0,0,0,1,1,0,0,0,0,0,1],[0,0,0,1,0,0,1,1,0,2,1,0],[0,0,1,0,0,0,0,0,0,1,0,0],[1,1,0,1,0,0,0,0,1,2,1,0]]

Bundles: [[0,0,1,0],[1,0,0,1],[1,1,0,1],[1,1,0,1]]
PeriodID: 10
PolyDimension: 8
PolyID: 724522
PolyRank: 4
Weights: [[0,0,0,1,0,1,1,1,0,0,1,1],[0,0,0,1,1,0,0,0,0,0,1,0],[0,0,1,0,0,0,0,0,0,1,0,0],[1,1,0,1,0,1,0,0,1,0,1,1]]

Bundles: [[0,1,0,0],[0,1,0,0],[1,0,0,1],[1,0,1,1]]
PeriodID: 10
PolyDimension: 8
PolyID: 724523
PolyRank: 4
Weights: [[0,0,0,0,0,1,1,1,0,1,0,1],[0,0,0,1,1,0,0,0,0,0,1,0],[0,0,1,0,0,0,0,0,0,1,0,0],[1,1,0,0,0,1,0,0,1,1,0,1]]

Bundles: [[0,0,1,0],[0,1,0,0],[0,1,0,0],[1,0,0,1]]
PeriodID: 10
PolyDimension: 8
PolyID: 724524
PolyRank: 4
Weights: [[0,0,0,0,0,1,1,1,0,0,0,1],[0,0,0,1,1,0,0,0,0,0,1,0],[0,0,1,0,0,0,0,0,0,1,0,0],[1,1,0,0,0,1,0,0,1,0,0,1]]

Bundles: [[0,0,1,0],[0,1,0,0],[0,1,0,0],[0,1,0,0]]
PeriodID: 10
PolyDimension: 8
PolyID: 724531
PolyRank: 4
Weights: [[0,0,0,0,0,0,1,1,0,0,1,0],[0,0,0,1,1,1,0,0,0,0,0,1],[0,0,1,0,0,0,0,0,0,1,0,0],[1,1,0,0,0,0,0,0,1,0,1,0]]

Bundles: [[1,0,1],[1,0,1],[1,0,1],[2,1,2]]
PeriodID: 10
PolyDimension: 8
PolyID: 724541
PolyRank: 3
Weights: [[0,0,0,1,1,1,1,1,0,2,1],[0,0,1,0,0,0,0,0,0,1,0],[1,1,0,1,1,1,0,0,1,2,1]]

Bundles: [[1,0,1],[1,0,1],[1,0,1],[1,1,1]]
PeriodID: 10
PolyDimension: 8
PolyID: 724542
PolyRank: 3
Weights: [[0,0,0,1,1,1,1,1,0,1,1],[0,0,1,0,0,0,0,0,0,1,0],[1,1,0,1,1,1,0,0,1,1,1]]

Bundles: [[0,1,0],[1,0,1],[1,0,1],[1,0,1]]
PeriodID: 10
PolyDimension: 8
PolyID: 724543
PolyRank: 3
Weights: [[0,0,0,1,1,1,1,1,0,0,1],[0,0,1,0,0,0,0,0,0,1,0],[1,1,0,1,1,1,0,0,1,0,1]]

Bundles: [[0,1,1],[1,2,2],[1,2,2],[1,2,2]]
PeriodID: 10
PolyDimension: 8
PolyID: 724582
PolyRank: 3
Weights: [[0,0,0,1,1,1,0,0,0,0,1],[0,0,1,2,2,0,1,1,0,1,2],[1,1,1,2,2,0,0,0,1,1,2]]

Bundles: [[0,0,1,0],[0,0,1,0],[0,1,1,1],[1,0,1,1]]
PeriodID: 10
PolyDimension: 8
PolyID: 724649
PolyRank: 4
Weights: [[0,0,0,0,0,0,0,1,0,0,1,0],[0,0,0,0,0,0,1,0,0,1,0,0],[0,0,1,1,1,1,0,0,1,1,1,1],[1,1,0,0,0,0,0,0,1,1,1,0]]

Bundles: [[0,0,1,0],[0,1,1,1],[0,1,1,1],[1,0,1,1]]
PeriodID: 10
PolyDimension: 8
PolyID: 724714
PolyRank: 4
Weights: [[0,0,0,0,0,0,1,0,0,1,0,0],[0,0,0,0,0,1,0,1,0,0,0,1],[0,0,1,1,1,1,0,0,1,1,1,1],[1,1,0,0,0,1,0,0,1,1,0,1]]

Bundles: [[0,0,1,0],[0,0,1,0],[1,1,0,1],[1,1,0,1]]
PeriodID: 10
PolyDimension: 8
PolyID: 724807
PolyRank: 4
Weights: [[0,0,0,0,1,0,1,1,0,1,0,1],[0,0,0,0,1,1,0,0,0,0,0,1],[0,0,1,1,0,0,0,0,0,0,1,0],[1,1,0,0,1,0,0,0,1,1,0,1]]

Bundles: [[1,1,1],[1,1,1],[1,1,1],[1,1,1]]
PeriodID: 10
PolyDimension: 8
PolyID: 724829
PolyRank: 3
Weights: [[0,0,1,1,1,0,1,1,0,1,1],[0,0,1,1,1,1,0,0,0,0,1],[1,1,1,1,1,0,0,0,1,1,1]]

Bundles: [[0,0,1,0],[0,0,1,0],[0,1,0,0],[0,1,0,0]]
PeriodID: 10
PolyDimension: 8
PolyID: 725157
PolyRank: 4
Weights: [[0,0,0,0,0,0,1,1,0,0,0,1],[0,0,0,0,1,1,0,0,0,0,1,0],[0,0,1,1,0,0,0,0,0,1,0,0],[1,1,0,0,0,0,0,0,1,0,0,1]]

Bundles: [[0,1,1],[0,1,1],[1,2,2],[1,2,2]]
PeriodID: 10
PolyDimension: 8
PolyID: 725163
PolyRank: 3
Weights: [[0,0,1,1,0,0,0,0,0,1,0],[0,0,2,0,1,1,1,1,0,2,1],[1,1,2,0,1,1,0,0,1,2,1]]

Bundles: [[1,0,1],[1,0,1],[1,1,1],[1,1,1]]
PeriodID: 10
PolyDimension: 8
PolyID: 725166
PolyRank: 3
Weights: [[0,0,1,0,1,1,1,1,0,1,1],[0,0,1,1,0,0,0,0,0,1,0],[1,1,1,0,1,1,0,0,1,1,1]]

Bundles: [[0,1,0],[0,1,0],[1,0,1],[1,0,1]]
PeriodID: 10
PolyDimension: 8
PolyID: 725167
PolyRank: 3
Weights: [[0,0,0,0,1,1,1,1,0,0,1],[0,0,1,1,0,0,0,0,0,1,0],[1,1,0,0,1,1,0,0,1,0,1]]

Bundles: [[0,1,1],[1,1,1],[1,1,1],[1,1,1]]
PeriodID: 10
PolyDimension: 8
PolyID: 725174
PolyRank: 3
Weights: [[0,0,0,1,1,1,0,0,0,0,1],[0,0,1,1,1,0,1,1,0,1,1],[1,1,1,1,1,0,0,0,1,1,1]]

Bundles: [[0,1,0],[0,1,0],[0,1,0],[0,1,0]]
PeriodID: 10
PolyDimension: 8
PolyID: 725184
PolyRank: 3
Weights: [[0,0,0,0,0,0,1,1,0,1,0],[0,0,1,1,1,1,0,0,0,0,1],[1,1,0,0,0,0,0,0,1,1,0]]

Bundles: [[0,1,0],[0,1,0],[0,1,0],[1,0,1]]
PeriodID: 10
PolyDimension: 8
PolyID: 725203
PolyRank: 3
Weights: [[0,0,0,0,0,1,1,1,0,0,1],[0,0,1,1,1,0,0,0,0,1,0],[1,1,0,0,0,1,0,0,1,0,1]]

Bundles: [[1,1],[1,1],[1,1],[1,1]]
PeriodID: 10
PolyDimension: 8
PolyID: 725206
PolyRank: 2
Weights: [[0,0,1,1,1,1,1,1,0,1],[1,1,1,1,1,1,0,0,1,1]]

Bundles: [[0,1,0],[0,1,1],[1,2,2]]
PeriodID: 10
PolyDimension: 7
PolyID: 80730
PolyRank: 3
Weights: [[0,0,0,0,0,0,1,0,1,0],[1,0,0,1,1,1,0,1,2,1],[1,1,1,0,0,0,0,1,2,0]]

Bundles: [[0,0,0,1],[0,0,1,0],[1,1,0,1]]
PeriodID: 10
PolyDimension: 7
PolyID: 80753
PolyRank: 4
Weights: [[0,0,0,0,0,1,1,0,0,1,1],[0,0,0,0,1,0,0,0,0,1,0],[0,0,0,1,0,0,0,0,1,0,0],[1,1,1,0,0,0,0,1,0,1,1]]

Bundles: [[0,0,0,1],[0,0,1,0],[0,1,0,0]]
PeriodID: 10
PolyDimension: 7
PolyID: 80754
PolyRank: 4
Weights: [[0,0,0,0,0,1,1,0,0,0,1],[0,0,0,0,1,0,0,0,0,1,0],[0,0,0,1,0,0,0,0,1,0,0],[1,1,1,0,0,0,0,1,0,0,1]]

Bundles: [[0,0,1],[1,0,1],[1,1,1]]
PeriodID: 10
PolyDimension: 7
PolyID: 80759
PolyRank: 3
Weights: [[0,0,0,0,1,1,1,0,1,1],[0,0,0,1,0,0,0,0,1,0],[1,1,1,0,1,0,0,1,1,1]]

Bundles: [[0,0,1],[0,1,0],[1,0,1]]
PeriodID: 10
PolyDimension: 7
PolyID: 80760
PolyRank: 3
Weights: [[0,0,0,0,1,1,1,0,0,1],[0,0,0,1,0,0,0,0,1,0],[1,1,1,0,1,0,0,1,0,1]]

Bundles: [[0,0,1],[1,1,1],[1,1,1]]
PeriodID: 10
PolyDimension: 7
PolyID: 80768
PolyRank: 3
Weights: [[0,0,0,1,0,1,1,0,1,1],[0,0,0,1,1,0,0,0,0,1],[1,1,1,1,0,0,0,1,1,1]]

Bundles: [[0,0,1],[0,1,0],[0,1,0]]
PeriodID: 10
PolyDimension: 7
PolyID: 80773
PolyRank: 3
Weights: [[0,0,0,0,0,1,1,0,0,1],[0,0,0,1,1,0,0,0,1,0],[1,1,1,0,0,0,0,1,0,1]]

Bundles: [[0,1],[1,1],[1,1]]
PeriodID: 10
PolyDimension: 7
PolyID: 80776
PolyRank: 2
Weights: [[0,0,0,1,1,1,1,0,1],[1,1,1,1,1,0,0,1,1]]

Bundles: [[0,1,0],[0,1,0],[1,1,1]]
PeriodID: 10
PolyDimension: 7
PolyID: 80820
PolyRank: 3
Weights: [[0,0,0,0,0,0,1,0,1,0],[0,0,1,1,1,1,0,1,1,1],[1,1,0,0,0,0,0,1,1,0]]

Bundles: [[0,0,1],[0,1,0],[0,1,0]]
PeriodID: 10
PolyDimension: 7
PolyID: 80859
PolyRank: 3
Weights: [[0,0,0,0,0,1,1,0,0,1],[0,1,1,1,1,0,0,0,1,1],[1,0,0,0,0,0,0,1,0,0]]

Bundles: [[0,1],[0,1],[1,1]]
PeriodID: 10
PolyDimension: 7
PolyID: 80881
PolyRank: 2
Weights: [[0,0,0,0,1,1,1,0,1],[1,1,1,1,1,0,0,1,1]]

Bundles: [[1,0],[1,0],[1,0]]
PeriodID: 10
PolyDimension: 7
PolyID: 80886
PolyRank: 2
Weights: [[0,0,1,1,1,1,1,1,1],[1,1,0,0,0,0,0,1,0]]

Bundles: [[0,0,1,0],[0,0,1,1],[0,1,0,0],[1,0,2,2]]
PeriodID: 10
PolyDimension: 8
PolyID: 830221
PolyRank: 4
Weights: [[0,0,0,0,0,0,0,1,0,0,1,0],[0,0,0,1,0,0,0,0,0,1,0,0],[1,0,0,0,1,1,1,0,1,0,2,1],[1,1,1,0,0,0,0,0,1,0,2,0]]

Bundles: [[0,1,0],[0,1,0],[0,1,1],[1,2,2]]
PeriodID: 10
PolyDimension: 8
PolyID: 830274
PolyRank: 3
Weights: [[0,0,0,0,0,0,0,1,0,1,0],[1,0,0,1,1,1,1,0,1,2,1],[1,1,1,0,0,0,0,0,1,2,0]]

Bundles: [[0,1,0],[0,1,1],[1,2,2],[1,2,2]]
PeriodID: 10
PolyDimension: 8
PolyID: 830293
PolyRank: 3
Weights: [[0,0,0,0,0,0,1,1,0,0,1],[1,0,0,1,1,1,2,0,1,1,2],[1,1,1,0,0,0,2,0,1,0,2]]

Bundles: [[0,0,0,0,1],[0,0,0,1,0],[0,0,1,0,0],[1,1,0,0,1]]
PeriodID: 10
PolyDimension: 8
PolyID: 830357
PolyRank: 5
Weights: [[0,0,0,0,0,0,1,1,0,0,0,1,1],[0,0,0,0,0,1,0,0,0,0,0,1,0],[0,0,0,0,1,0,0,0,0,0,1,0,0],[0,0,0,1,0,0,0,0,0,1,0,0,0],[1,1,1,0,0,0,0,0,1,0,0,1,1]]

Bundles: [[0,0,0,0,1],[0,0,0,1,0],[0,0,1,0,0],[0,1,0,0,0]]
PeriodID: 10
PolyDimension: 8
PolyID: 830358
PolyRank: 5
Weights: [[0,0,0,0,0,0,1,1,0,0,0,0,1],[0,0,0,0,0,1,0,0,0,0,0,1,0],[0,0,0,0,1,0,0,0,0,0,1,0,0],[0,0,0,1,0,0,0,0,0,1,0,0,0],[1,1,1,0,0,0,0,0,1,0,0,0,1]]

Bundles: [[0,0,0,1],[1,0,0,1],[1,0,1,1],[1,1,0,1]]
PeriodID: 10
PolyDimension: 8
PolyID: 830362
PolyRank: 4
Weights: [[0,0,0,0,0,1,1,1,0,1,1,1],[0,0,0,0,1,0,0,0,0,0,1,0],[0,0,0,1,0,0,0,0,0,1,0,0],[1,1,1,0,0,1,0,0,1,1,1,1]]

Bundles: [[0,0,0,1],[0,0,1,0],[1,0,0,1],[1,1,0,1]]
PeriodID: 10
PolyDimension: 8
PolyID: 830364
PolyRank: 4
Weights: [[0,0,0,0,0,1,1,1,0,0,1,1],[0,0,0,0,1,0,0,0,0,0,1,0],[0,0,0,1,0,0,0,0,0,1,0,0],[1,1,1,0,0,1,0,0,1,0,1,1]]

Bundles: [[0,0,0,1],[0,0,1,0],[0,1,0,0],[1,0,0,1]]
PeriodID: 10
PolyDimension: 8
PolyID: 830365
PolyRank: 4
Weights: [[0,0,0,0,0,1,1,1,0,0,0,1],[0,0,0,0,1,0,0,0,0,0,1,0],[0,0,0,1,0,0,0,0,0,1,0,0],[1,1,1,0,0,1,0,0,1,0,0,1]]

Bundles: [[0,0,0,1],[0,0,1,0],[1,1,0,1],[1,1,0,1]]
PeriodID: 10
PolyDimension: 8
PolyID: 830376
PolyRank: 4
Weights: [[0,0,0,0,1,0,1,1,0,0,1,1],[0,0,0,0,1,1,0,0,0,0,0,1],[0,0,0,1,0,0,0,0,0,1,0,0],[1,1,1,0,1,0,0,0,1,0,1,1]]

Bundles: [[0,0,0,1],[0,1,0,0],[0,1,0,0],[1,0,1,1]]
PeriodID: 10
PolyDimension: 8
PolyID: 830381
PolyRank: 4
Weights: [[0,0,0,0,0,0,1,1,0,1,1,0],[0,0,0,0,1,1,0,0,0,0,0,1],[0,0,0,1,0,0,0,0,0,1,0,0],[1,1,1,0,0,0,0,0,1,1,1,0]]

Bundles: [[0,0,0,1],[0,0,1,0],[0,1,0,0],[0,1,0,0]]
PeriodID: 10
PolyDimension: 8
PolyID: 830389
PolyRank: 4
Weights: [[0,0,0,0,0,0,1,1,0,0,0,1],[0,0,0,0,1,1,0,0,0,0,1,0],[0,0,0,1,0,0,0,0,0,1,0,0],[1,1,1,0,0,0,0,0,1,0,0,1]]

Bundles: [[0,0,1],[1,0,1],[1,0,1],[2,1,2]]
PeriodID: 10
PolyDimension: 8
PolyID: 830392
PolyRank: 3
Weights: [[0,0,0,0,1,1,1,1,0,2,1],[0,0,0,1,0,0,0,0,0,1,0],[1,1,1,0,1,1,0,0,1,2,1]]

Bundles: [[0,0,1],[1,0,1],[1,0,1],[1,1,1]]
PeriodID: 10
PolyDimension: 8
PolyID: 830393
PolyRank: 3
Weights: [[0,0,0,0,1,1,1,1,0,1,1],[0,0,0,1,0,0,0,0,0,1,0],[1,1,1,0,1,1,0,0,1,1,1]]

Bundles: [[0,0,1],[0,1,0],[1,0,1],[1,0,1]]
PeriodID: 10
PolyDimension: 8
PolyID: 830394
PolyRank: 3
Weights: [[0,0,0,0,1,1,1,1,0,0,1],[0,0,0,1,0,0,0,0,0,1,0],[1,1,1,0,1,1,0,0,1,0,1]]

Bundles: [[0,0,1],[1,1,1],[1,1,1],[1,1,1]]
PeriodID: 10
PolyDimension: 8
PolyID: 830417
PolyRank: 3
Weights: [[0,0,0,1,1,0,1,1,0,1,1],[0,0,0,1,1,1,0,0,0,0,1],[1,1,1,1,1,0,0,0,1,1,1]]

Bundles: [[0,0,1],[1,0,1],[1,1,1],[1,1,1]]
PeriodID: 10
PolyDimension: 8
PolyID: 830434
PolyRank: 3
Weights: [[0,0,0,1,0,1,1,1,0,1,1],[0,0,0,1,1,0,0,0,0,1,0],[1,1,1,1,0,1,0,0,1,1,1]]

Bundles: [[0,0,1],[0,1,0],[0,1,0],[1,0,1]]
PeriodID: 10
PolyDimension: 8
PolyID: 830435
PolyRank: 3
Weights: [[0,0,0,0,0,1,1,1,0,0,1],[0,0,0,1,1,0,0,0,0,1,0],[1,1,1,0,0,1,0,0,1,0,1]]

Bundles: [[0,0,1],[0,1,0],[0,1,0],[0,1,0]]
PeriodID: 10
PolyDimension: 8
PolyID: 830440
PolyRank: 3
Weights: [[0,0,0,0,0,0,1,1,0,1,0],[0,0,0,1,1,1,0,0,0,0,1],[1,1,1,0,0,0,0,0,1,1,0]]

Bundles: [[0,1],[1,1],[1,1],[1,1]]
PeriodID: 10
PolyDimension: 8
PolyID: 830444
PolyRank: 2
Weights: [[0,0,0,1,1,1,1,1,0,1],[1,1,1,1,1,1,0,0,1,1]]

Bundles: [[0,0,1,0],[0,1,0,0],[0,1,0,0],[1,1,0,1]]
PeriodID: 10
PolyDimension: 8
PolyID: 830535
PolyRank: 4
Weights: [[0,0,0,0,0,0,0,1,0,0,1,0],[0,0,0,1,1,1,1,0,1,0,1,1],[0,0,1,0,0,0,0,0,0,1,0,0],[1,1,0,0,0,0,0,0,1,0,1,0]]

Bundles: [[0,1,0],[0,1,0],[0,1,0],[1,1,1]]
PeriodID: 10
PolyDimension: 8
PolyID: 830594
PolyRank: 3
Weights: [[0,0,0,0,0,0,0,1,0,1,0],[0,0,1,1,1,1,1,0,1,1,1],[1,1,0,0,0,0,0,0,1,1,0]]

Bundles: [[0,1,0],[0,1,0],[1,1,1],[1,1,1]]
PeriodID: 10
PolyDimension: 8
PolyID: 830624
PolyRank: 3
Weights: [[0,0,1,0,0,0,0,1,0,1,0],[0,0,1,1,1,1,1,0,1,1,1],[1,1,1,0,0,0,0,0,1,1,0]]

Bundles: [[0,0,0,1],[0,0,1,0],[0,1,0,0],[0,1,0,0]]
PeriodID: 10
PolyDimension: 8
PolyID: 830664
PolyRank: 4
Weights: [[0,0,0,0,0,0,1,1,0,0,0,1],[0,0,1,1,1,1,0,0,0,0,1,1],[0,1,0,0,0,0,0,0,0,1,0,0],[1,0,0,0,0,0,0,0,1,0,0,0]]

Bundles: [[0,1,0],[0,1,0],[1,1,0],[1,1,1]]
PeriodID: 10
PolyDimension: 8
PolyID: 830706
PolyRank: 3
Weights: [[0,0,0,0,0,1,1,1,1,0,1],[0,1,1,1,1,1,0,0,1,1,1],[1,0,0,0,0,0,0,0,1,0,0]]

Bundles: [[0,0,1],[0,1,0],[0,1,0],[1,1,0]]
PeriodID: 10
PolyDimension: 8
PolyID: 830707
PolyRank: 3
Weights: [[0,0,0,0,0,1,1,1,0,0,1],[0,1,1,1,1,1,0,0,0,1,1],[1,0,0,0,0,0,0,0,1,0,0]]

Bundles: [[0,0,1],[1,0,0],[1,0,0],[1,0,0]]
PeriodID: 10
PolyDimension: 8
PolyID: 830719
PolyRank: 3
Weights: [[0,0,0,1,1,1,1,1,0,1,1],[0,1,1,0,0,0,0,0,0,1,0],[1,0,0,0,0,0,0,0,1,0,0]]

Bundles: [[0,0,1],[0,0,1],[0,1,0],[0,1,0]]
PeriodID: 10
PolyDimension: 8
PolyID: 830758
PolyRank: 3
Weights: [[0,0,0,0,0,0,1,1,0,0,1],[0,0,0,0,1,1,0,0,0,1,0],[1,1,1,1,0,0,0,0,1,0,1]]

Bundles: [[0,1],[0,1],[1,1],[1,1]]
PeriodID: 10
PolyDimension: 8
PolyID: 830760
PolyRank: 2
Weights: [[0,0,0,0,1,1,1,1,0,1],[1,1,1,1,1,1,0,0,1,1]]

Bundles: [[1,0],[1,0],[1,0],[1,0]]
PeriodID: 10
PolyDimension: 8
PolyID: 830774
PolyRank: 2
Weights: [[0,0,1,1,1,1,1,1,1,1],[1,1,0,0,0,0,0,0,1,0]]

Bundles: [[0,1],[0,1],[0,1],[1,1]]
PeriodID: 10
PolyDimension: 8
PolyID: 830778
PolyRank: 2
Weights: [[0,0,0,0,0,1,1,1,0,1],[1,1,1,1,1,1,0,0,1,1]]

Bundles: [[0,0,1],[1,1,1]]
PeriodID: 10
PolyDimension: 6
PolyID: 8586
PolyRank: 3
Weights: [[0,0,0,0,1,1,0,1,1],[0,0,0,1,0,0,0,1,0],[1,1,1,0,0,0,1,1,1]]

Bundles: [[0,0,1],[0,1,0]]
PeriodID: 10
PolyDimension: 6
PolyID: 8587
PolyRank: 3
Weights: [[0,0,0,0,1,1,0,0,1],[0,0,0,1,0,0,0,1,0],[1,1,1,0,0,0,1,0,1]]

Bundles: [[0,1],[1,1]]
PeriodID: 10
PolyDimension: 6
PolyID: 8591
PolyRank: 2
Weights: [[0,0,0,1,1,1,0,1],[1,1,1,1,0,0,1,1]]

Bundles: [[0,1],[0,1]]
PeriodID: 10
PolyDimension: 6
PolyID: 8629
PolyRank: 2
Weights: [[0,0,0,0,1,1,0,1],[1,1,1,1,0,0,1,1]]

Bundles: [[0,1]]
PeriodID: 10
PolyDimension: 5
PolyID: 995
PolyRank: 2
Weights: [[0,0,0,1,1,0,1],[1,1,1,0,0,1,1]]

Bundles: []
PeriodID: 11
PolyDimension: 4
PolyID: 117
PolyRank: 3
Weights: [[0,1,0,1,0,1,1],[0,1,1,0,0,0,1],[1,1,0,0,1,1,1]]

Bundles: [[1,2,2,2]]
PeriodID: 11
PolyDimension: 5
PolyID: 258
PolyRank: 4
Weights: [[0,0,0,0,1,0,0,0,1],[1,0,0,1,0,1,0,1,2],[1,0,1,0,0,1,1,1,2],[1,1,0,0,0,1,0,0,2]]

Bundles: [[0,1,0,0,0],[1,0,2,2,2]]
PeriodID: 11
PolyDimension: 6
PolyID: 2752
PolyRank: 5
Weights: [[0,0,0,0,0,1,0,0,0,0,1],[0,0,0,1,0,0,0,0,0,1,0],[1,0,0,0,1,0,1,0,1,0,2],[1,0,1,0,0,0,1,1,1,0,2],[1,1,0,0,0,0,1,0,0,0,2]]

Bundles: [[1,2,2,2],[1,2,2,2]]
PeriodID: 11
PolyDimension: 6
PolyID: 2756
PolyRank: 4
Weights: [[0,0,0,1,0,1,0,0,0,1],[1,0,0,2,1,0,1,0,1,2],[1,0,1,2,0,0,1,1,1,2],[1,1,0,2,0,0,1,0,0,2]]

Bundles: [[0,1,1,0],[1,2,2,2]]
PeriodID: 11
PolyDimension: 6
PolyID: 2846
PolyRank: 4
Weights: [[0,0,0,0,0,1,0,0,1,0],[1,0,0,1,1,0,1,0,2,1],[1,0,1,1,0,0,1,1,2,1],[1,1,0,0,0,0,1,0,2,0]]

Bundles: [[0,1,0,0],[1,2,2,2]]
PeriodID: 11
PolyDimension: 6
PolyID: 3147
PolyRank: 4
Weights: [[0,0,0,0,0,1,0,0,1,0],[1,0,0,1,1,0,1,1,2,1],[1,0,1,0,0,0,1,1,2,0],[1,1,0,0,0,0,1,0,2,0]]

Bundles: [[0,0,1,0,0,0],[0,1,0,0,0,0],[1,0,0,2,2,2]]
PeriodID: 11
PolyDimension: 7
PolyID: 31738
PolyRank: 6
Weights: [[0,0,0,0,0,0,1,0,0,0,0,0,1],[0,0,0,0,1,0,0,0,0,0,0,1,0],[0,0,0,1,0,0,0,0,0,0,1,0,0],[1,0,0,0,0,1,0,1,0,1,0,0,2],[1,0,1,0,0,0,0,1,1,1,0,0,2],[1,1,0,0,0,0,0,1,0,0,0,0,2]]

Bundles: [[0,1,0,0,0],[1,0,2,2,2],[1,0,2,2,2]]
PeriodID: 11
PolyDimension: 7
PolyID: 31743
PolyRank: 5
Weights: [[0,0,0,0,1,0,1,0,0,0,0,1],[0,0,0,1,0,0,0,0,0,0,1,0],[1,0,0,0,2,1,0,1,0,1,0,2],[1,0,1,0,2,0,0,1,1,1,0,2],[1,1,0,0,2,0,0,1,0,0,0,2]]

Bundles: [[0,1,0,0,0],[0,1,0,0,0],[1,0,2,2,2]]
PeriodID: 11
PolyDimension: 7
PolyID: 31751
PolyRank: 5
Weights: [[0,0,0,0,0,0,1,0,0,0,1,0],[0,0,0,1,1,0,0,0,0,0,0,1],[1,0,0,0,0,1,0,1,0,1,2,0],[1,0,1,0,0,0,0,1,1,1,2,0],[1,1,0,0,0,0,0,1,0,0,2,0]]

Bundles: [[1,2,2,2],[1,2,2,2],[1,2,2,2]]
PeriodID: 11
PolyDimension: 7
PolyID: 31765
PolyRank: 4
Weights: [[0,0,0,1,1,0,1,0,0,0,1],[1,0,0,2,2,1,0,1,0,1,2],[1,0,1,2,2,0,0,1,1,1,2],[1,1,0,2,2,0,0,1,0,0,2]]

Bundles: [[0,0,1,1,0],[0,1,0,0,0],[1,0,2,2,2]]
PeriodID: 11
PolyDimension: 7
PolyID: 32372
PolyRank: 5
Weights: [[0,0,0,0,0,0,1,0,0,0,1,0],[0,0,0,1,0,0,0,0,0,1,0,0],[1,0,0,0,1,1,0,1,0,0,2,1],[1,0,1,0,1,0,0,1,1,0,2,1],[1,1,0,0,0,0,0,1,0,0,2,0]]

Bundles: [[0,1,1,0],[0,1,1,0],[1,2,2,2]]
PeriodID: 11
PolyDimension: 7
PolyID: 32467
PolyRank: 4
Weights: [[0,0,0,0,0,0,1,0,0,1,0],[1,0,0,1,1,1,0,1,0,2,1],[1,0,1,1,1,0,0,1,1,2,1],[1,1,0,0,0,0,0,1,0,2,0]]

Bundles: [[0,1,1,0],[1,2,2,2],[1,2,2,2]]
PeriodID: 11
PolyDimension: 7
PolyID: 32495
PolyRank: 4
Weights: [[0,0,0,0,1,0,1,0,0,0,1],[1,0,0,1,2,1,0,1,0,1,2],[1,0,1,1,2,0,0,1,1,1,2],[1,1,0,0,2,0,0,1,0,0,2]]

Bundles: [[0,1,1,0],[1,0,2,2]]
PeriodID: 11
PolyDimension: 6
PolyID: 3334
PolyRank: 4
Weights: [[0,0,0,0,0,1,0,0,1,0],[0,0,1,0,0,0,0,1,0,0],[1,0,0,1,1,0,1,0,2,1],[1,1,0,0,0,0,1,0,2,0]]

Bundles: [[0,0,1,0,0],[0,1,0,0,0],[1,0,2,2,2]]
PeriodID: 11
PolyDimension: 7
PolyID: 34412
PolyRank: 5
Weights: [[0,0,0,0,0,0,1,0,0,0,1,0],[0,0,0,1,0,0,0,0,0,1,0,0],[1,0,0,0,1,1,0,1,1,0,2,1],[1,0,1,0,0,0,0,1,1,0,2,0],[1,1,0,0,0,0,0,1,0,0,2,0]]

Bundles: [[0,1,0,0],[0,1,0,0],[1,2,2,2]]
PeriodID: 11
PolyDimension: 7
PolyID: 34448
PolyRank: 4
Weights: [[0,0,0,0,0,0,1,0,0,1,0],[1,0,0,1,1,1,0,1,1,2,1],[1,0,1,0,0,0,0,1,1,2,0],[1,1,0,0,0,0,0,1,0,2,0]]

Bundles: [[0,1,0,0],[1,2,2,2],[1,2,2,2]]
PeriodID: 11
PolyDimension: 7
PolyID: 34464
PolyRank: 4
Weights: [[0,0,0,0,0,1,1,0,0,0,1],[1,0,0,1,1,2,0,1,1,1,2],[1,0,1,0,0,2,0,1,1,0,2],[1,1,0,0,0,2,0,1,0,0,2]]

Bundles: [[0,0,1,0],[0,1,1,0],[1,2,2,2]]
PeriodID: 11
PolyDimension: 7
PolyID: 35366
PolyRank: 4
Weights: [[0,0,0,0,0,0,1,0,0,1,0],[1,0,0,0,1,1,0,1,0,2,1],[1,0,1,1,1,0,0,1,1,2,1],[1,1,0,0,0,0,0,1,0,2,0]]

Bundles: [[0,0,1,0,0],[0,1,0,1,0],[1,0,0,2,2]]
PeriodID: 11
PolyDimension: 7
PolyID: 35385
PolyRank: 5
Weights: [[0,0,0,0,0,0,1,0,0,0,1,0],[0,0,0,1,0,0,0,0,0,1,0,0],[0,0,1,0,0,0,0,0,1,0,0,0],[1,0,0,0,1,1,0,1,0,0,2,1],[1,1,0,0,0,0,0,1,0,0,2,0]]

Bundles: [[0,0,1,1,0],[0,1,0,0,0],[1,0,0,2,2]]
PeriodID: 11
PolyDimension: 7
PolyID: 35385
PolyRank: 5
Weights: [[0,0,0,0,0,0,1,0,0,0,1,0],[0,0,0,1,0,0,0,0,0,1,0,0],[0,0,1,0,0,0,0,0,1,0,0,0],[1,0,0,0,1,1,0,1,0,0,2,1],[1,1,0,0,0,0,0,1,0,0,2,0]]

Bundles: [[0,0,1,0],[0,1,1,0],[1,0,2,2]]
PeriodID: 11
PolyDimension: 7
PolyID: 35410
PolyRank: 4
Weights: [[0,0,0,0,0,0,1,0,0,1,0],[0,0,1,0,0,0,0,0,1,0,0],[1,0,0,1,1,1,0,1,0,2,1],[1,1,0,0,0,0,0,1,0,2,0]]

Bundles: [[0,1,1,0],[1,0,2,2],[1,0,2,2]]
PeriodID: 11
PolyDimension: 7
PolyID: 35423
PolyRank: 4
Weights: [[0,0,0,0,0,1,1,0,0,0,1],[0,0,1,0,0,0,0,0,1,0,0],[1,0,0,1,1,2,0,1,0,1,2],[1,1,0,0,0,2,0,1,0,0,2]]

Bundles: [[0,1,0,0],[0,1,1,0],[1,0,2,2]]
PeriodID: 11
PolyDimension: 7
PolyID: 35441
PolyRank: 4
Weights: [[0,0,0,0,0,0,1,0,1,0,0],[0,0,0,0,1,1,0,0,0,0,1],[1,0,1,1,0,0,0,1,2,1,0],[1,1,0,0,0,0,0,1,2,0,0]]

Bundles: [[0,0,0,1,0,0,0],[0,0,1,0,0,0,0],[0,1,0,0,0,0,0],[1,0,0,0,2,2,2]]
PeriodID: 11
PolyDimension: 8
PolyID: 381570
PolyRank: 7
Weights: [[0,0,0,0,0,0,0,1,0,0,0,0,0,0,1],[0,0,0,0,0,1,0,0,0,0,0,0,0,1,0],[0,0,0,0,1,0,0,0,0,0,0,0,1,0,0],[0,0,0,1,0,0,0,0,0,0,0,1,0,0,0],[1,0,0,0,0,0,1,0,1,0,1,0,0,0,2],[1,0,1,0,0,0,0,0,1,1,1,0,0,0,2],[1,1,0,0,0,0,0,0,1,0,0,0,0,0,2]]

Bundles: [[0,0,1,0,0,0],[0,1,0,0,0,0],[1,0,0,2,2,2],[1,0,0,2,2,2]]
PeriodID: 11
PolyDimension: 8
PolyID: 381575
PolyRank: 6
Weights: [[0,0,0,0,0,1,0,1,0,0,0,0,0,1],[0,0,0,0,1,0,0,0,0,0,0,0,1,0],[0,0,0,1,0,0,0,0,0,0,0,1,0,0],[1,0,0,0,0,2,1,0,1,0,1,0,0,2],[1,0,1,0,0,2,0,0,1,1,1,0,0,2],[1,1,0,0,0,2,0,0,1,0,0,0,0,2]]

Bundles: [[0,0,1,0,0,0],[0,1,0,0,0,0],[0,1,0,0,0,0],[1,0,0,2,2,2]]
PeriodID: 11
PolyDimension: 8
PolyID: 381583
PolyRank: 6
Weights: [[0,0,0,0,0,0,0,1,0,0,0,0,1,0],[0,0,0,0,1,1,0,0,0,0,0,0,0,1],[0,0,0,1,0,0,0,0,0,0,0,1,0,0],[1,0,0,0,0,0,1,0,1,0,1,0,2,0],[1,0,1,0,0,0,0,0,1,1,1,0,2,0],[1,1,0,0,0,0,0,0,1,0,0,0,2,0]]

Bundles: [[0,1,0,0,0],[1,0,2,2,2],[1,0,2,2,2],[1,0,2,2,2]]
PeriodID: 11
PolyDimension: 8
PolyID: 381602
PolyRank: 5
Weights: [[0,0,0,0,1,1,0,1,0,0,0,0,1],[0,0,0,1,0,0,0,0,0,0,0,1,0],[1,0,0,0,2,2,1,0,1,0,1,0,2],[1,0,1,0,2,2,0,0,1,1,1,0,2],[1,1,0,0,2,2,0,0,1,0,0,0,2]]

Bundles: [[0,1,0,0,0],[0,1,0,0,0],[0,1,0,0,0],[1,0,2,2,2]]
PeriodID: 11
PolyDimension: 8
PolyID: 381664
PolyRank: 5
Weights: [[0,0,0,0,0,0,0,1,0,0,0,1,0],[0,0,0,1,1,1,0,0,0,0,0,0,1],[1,0,0,0,0,0,1,0,1,0,1,2,0],[1,0,1,0,0,0,0,0,1,1,1,2,0],[1,1,0,0,0,0,0,0,1,0,0,2,0]]

Bundles: [[0,1,0,0,0],[0,1,0,0,0],[1,0,2,2,2],[1,0,2,2,2]]
PeriodID: 11
PolyDimension: 8
PolyID: 381700
PolyRank: 5
Weights: [[0,0,0,0,0,1,0,1,0,0,0,0,1],[0,0,0,1,1,0,0,0,0,0,0,1,0],[1,0,0,0,0,2,1,0,1,0,1,0,2],[1,0,1,0,0,2,0,0,1,1,1,0,2],[1,1,0,0,0,2,0,0,1,0,0,0,2]]

Bundles: [[1,2,2,2],[1,2,2,2],[1,2,2,2],[1,2,2,2]]
PeriodID: 11
PolyDimension: 8
PolyID: 381704
PolyRank: 4
Weights: [[0,0,0,1,1,1,0,1,0,0,0,1],[1,0,0,2,2,2,1,0,1,0,1,2],[1,0,1,2,2,2,0,0,1,1,1,2],[1,1,0,2,2,2,0,0,1,0,0,2]]

Bundles: [[0,0,0,1,1,0],[0,0,1,0,0,0],[0,1,0,0,0,0],[1,0,0,2,2,2]]
PeriodID: 11
PolyDimension: 8
PolyID: 386094
PolyRank: 6
Weights: [[0,0,0,0,0,0,0,1,0,0,0,0,1,0],[0,0,0,0,1,0,0,0,0,0,0,1,0,0],[0,0,0,1,0,0,0,0,0,0,1,0,0,0],[1,0,0,0,0,1,1,0,1,0,0,0,2,1],[1,0,1,0,0,1,0,0,1,1,0,0,2,1],[1,1,0,0,0,0,0,0,1,0,0,0,2,0]]

Bundles: [[0,0,1,1,0],[0,0,1,1,0],[0,1,0,0,0],[1,0,2,2,2]]
PeriodID: 11
PolyDimension: 8
PolyID: 386215
PolyRank: 5
Weights: [[0,0,0,0,0,0,0,1,0,0,0,1,0],[0,0,0,1,0,0,0,0,0,0,1,0,0],[1,0,0,0,1,1,1,0,1,0,0,2,1],[1,0,1,0,1,1,0,0,1,1,0,2,1],[1,1,0,0,0,0,0,0,1,0,0,2,0]]

Bundles: [[0,0,1,1,0],[0,1,0,0,0],[1,0,2,2,2],[1,0,2,2,2]]
PeriodID: 11
PolyDimension: 8
PolyID: 386272
PolyRank: 5
Weights: [[0,0,0,0,0,1,0,1,0,0,0,0,1],[0,0,0,1,0,0,0,0,0,0,1,0,0],[1,0,0,0,1,2,1,0,1,0,0,1,2],[1,0,1,0,1,2,0,0,1,1,0,1,2],[1,1,0,0,0,2,0,0,1,0,0,0,2]]

Bundles: [[0,0,1,1,0],[0,1,0,0,0],[0,1,0,0,0],[1,0,2,2,2]]
PeriodID: 11
PolyDimension: 8
PolyID: 386584
PolyRank: 5
Weights: [[0,0,0,0,0,0,0,1,0,0,1,0,0],[0,0,0,0,1,1,0,0,0,0,0,0,1],[1,0,0,1,0,0,1,0,1,0,2,1,0],[1,0,1,1,0,0,0,0,1,1,2,1,0],[1,1,0,0,0,0,0,0,1,0,2,0,0]]

Bundles: [[0,1,1,0],[0,1,1,0],[0,1,1,0],[1,2,2,2]]
PeriodID: 11
PolyDimension: 8
PolyID: 386662
PolyRank: 4
Weights: [[0,0,0,0,0,0,0,1,0,0,1,0],[1,0,0,1,1,1,1,0,1,0,2,1],[1,0,1,1,1,1,0,0,1,1,2,1],[1,1,0,0,0,0,0,0,1,0,2,0]]

Bundles: [[0,1,1,0],[1,2,2,2],[1,2,2,2],[1,2,2,2]]
PeriodID: 11
PolyDimension: 8
PolyID: 386782
PolyRank: 4
Weights: [[0,0,0,0,1,1,0,1,0,0,0,1],[1,0,0,1,2,2,1,0,1,0,1,2],[1,0,1,1,2,2,0,0,1,1,1,2],[1,1,0,0,2,2,0,0,1,0,0,2]]

Bundles: [[0,1,1,0],[0,1,1,0],[1,2,2,2],[1,2,2,2]]
PeriodID: 11
PolyDimension: 8
PolyID: 386832
PolyRank: 4
Weights: [[0,0,0,1,0,0,0,1,0,0,1,0],[1,0,0,2,1,1,1,0,1,0,2,1],[1,0,1,2,1,1,0,0,1,1,2,1],[1,1,0,2,0,0,0,0,1,0,2,0]]

Bundles: [[0,0,0,1,0,0],[0,0,1,0,0,0],[0,1,0,0,0,0],[1,0,0,2,2,2]]
PeriodID: 11
PolyDimension: 8
PolyID: 399482
PolyRank: 6
Weights: [[0,0,0,0,0,0,0,1,0,0,0,0,1,0],[0,0,0,0,1,0,0,0,0,0,0,1,0,0],[0,0,0,1,0,0,0,0,0,0,1,0,0,0],[1,0,0,0,0,1,1,0,1,1,0,0,2,1],[1,0,1,0,0,0,0,0,1,1,0,0,2,0],[1,1,0,0,0,0,0,0,1,0,0,0,2,0]]

Bundles: [[0,0,1,0,0],[0,0,1,0,0],[0,1,0,0,0],[1,0,2,2,2]]
PeriodID: 11
PolyDimension: 8
PolyID: 399524
PolyRank: 5
Weights: [[0,0,0,0,0,0,0,1,0,0,0,1,0],[0,0,0,1,0,0,0,0,0,0,1,0,0],[1,0,0,0,1,1,1,0,1,1,0,2,1],[1,0,1,0,0,0,0,0,1,1,0,2,0],[1,1,0,0,0,0,0,0,1,0,0,2,0]]

Bundles: [[0,0,1,0,0],[0,1,0,0,0],[1,0,2,2,2],[1,0,2,2,2]]
PeriodID: 11
PolyDimension: 8
PolyID: 399551
PolyRank: 5
Weights: [[0,0,0,0,0,0,1,1,0,0,0,0,1],[0,0,0,1,0,0,0,0,0,0,1,0,0],[1,0,0,0,1,1,2,0,1,1,0,1,2],[1,0,1,0,0,0,2,0,1,1,0,0,2],[1,1,0,0,0,0,2,0,1,0,0,0,2]]

Bundles: [[0,0,1,0,0],[0,1,0,0,0],[0,1,0,0,0],[1,0,2,2,2]]
PeriodID: 11
PolyDimension: 8
PolyID: 399579
PolyRank: 5
Weights: [[0,0,0,0,0,0,0,1,0,0,1,0,0],[0,0,0,0,0,1,1,0,0,0,0,0,1],[1,0,0,1,1,0,0,0,1,1,2,1,0],[1,0,1,0,0,0,0,0,1,1,2,0,0],[1,1,0,0,0,0,0,0,1,0,2,0,0]]

Bundles: [[0,1,0,0],[0,1,0,0],[0,1,0,0],[1,2,2,2]]
PeriodID: 11
PolyDimension: 8
PolyID: 399699
PolyRank: 4
Weights: [[0,0,0,0,0,0,0,1,0,0,1,0],[1,0,0,1,1,1,1,0,1,1,2,1],[1,0,1,0,0,0,0,0,1,1,2,0],[1,1,0,0,0,0,0,0,1,0,2,0]]

Bundles: [[0,1,0,0],[1,2,2,2],[1,2,2,2],[1,2,2,2]]
PeriodID: 11
PolyDimension: 8
PolyID: 399724
PolyRank: 4
Weights: [[0,0,0,0,0,1,1,1,0,0,0,1],[1,0,0,1,1,2,2,0,1,1,1,2],[1,0,1,0,0,2,2,0,1,1,0,2],[1,1,0,0,0,2,2,0,1,0,0,2]]

Bundles: [[0,1,0,0],[0,1,0,0],[1,2,2,2],[1,2,2,2]]
PeriodID: 11
PolyDimension: 8
PolyID: 399763
PolyRank: 4
Weights: [[0,0,0,1,0,0,0,1,0,0,1,0],[1,0,0,2,1,1,1,0,1,1,2,1],[1,0,1,2,0,0,0,0,1,1,2,0],[1,1,0,2,0,0,0,0,1,0,2,0]]

Bundles: [[0,0,0,1,0],[0,0,1,1,0],[0,1,0,0,0],[1,0,2,2,2]]
PeriodID: 11
PolyDimension: 8
PolyID: 404597
PolyRank: 5
Weights: [[0,0,0,0,0,0,0,1,0,0,0,1,0],[0,0,0,0,1,0,0,0,0,0,1,0,0],[1,0,0,0,0,1,1,0,1,0,0,2,1],[1,0,1,1,0,1,0,0,1,1,0,2,1],[1,1,0,0,0,0,0,0,1,0,0,2,0]]

Bundles: [[0,0,1,0],[0,1,1,0],[0,1,1,0],[1,2,2,2]]
PeriodID: 11
PolyDimension: 8
PolyID: 404656
PolyRank: 4
Weights: [[0,0,0,0,0,0,0,1,0,0,1,0],[1,0,0,0,1,1,1,0,1,0,2,1],[1,0,1,1,1,1,0,0,1,1,2,1],[1,1,0,0,0,0,0,0,1,0,2,0]]

Bundles: [[0,0,1,0],[0,1,1,0],[1,2,2,2],[1,2,2,2]]
PeriodID: 11
PolyDimension: 8
PolyID: 404671
PolyRank: 4
Weights: [[0,0,0,0,0,1,0,1,0,0,0,1],[1,0,0,0,1,2,1,0,1,0,1,2],[1,0,1,1,1,2,0,0,1,1,1,2],[1,1,0,0,0,2,0,0,1,0,0,2]]

Bundles: [[0,0,0,1,0,0],[0,0,1,0,0,0],[0,1,0,0,1,0],[1,0,0,0,2,2]]
PeriodID: 11
PolyDimension: 8
PolyID: 404705
PolyRank: 6
Weights: [[0,0,0,0,0,0,0,1,0,0,0,0,1,0],[0,0,0,0,1,0,0,0,0,0,0,1,0,0],[0,0,0,1,0,0,0,0,0,0,1,0,0,0],[0,0,1,0,0,0,0,0,0,1,0,0,0,0],[1,0,0,0,0,1,1,0,1,0,0,0,2,1],[1,1,0,0,0,0,0,0,1,0,0,0,2,0]]

Bundles: [[0,0,0,1,0,0],[0,0,1,0,1,0],[0,1,0,0,0,0],[1,0,0,0,2,2]]
PeriodID: 11
PolyDimension: 8
PolyID: 404705
PolyRank: 6
Weights: [[0,0,0,0,0,0,0,1,0,0,0,0,1,0],[0,0,0,0,1,0,0,0,0,0,0,1,0,0],[0,0,0,1,0,0,0,0,0,0,1,0,0,0],[0,0,1,0,0,0,0,0,0,1,0,0,0,0],[1,0,0,0,0,1,1,0,1,0,0,0,2,1],[1,1,0,0,0,0,0,0,1,0,0,0,2,0]]

Bundles: [[0,0,0,1,1,0],[0,0,1,0,0,0],[0,1,0,0,0,0],[1,0,0,0,2,2]]
PeriodID: 11
PolyDimension: 8
PolyID: 404705
PolyRank: 6
Weights: [[0,0,0,0,0,0,0,1,0,0,0,0,1,0],[0,0,0,0,1,0,0,0,0,0,0,1,0,0],[0,0,0,1,0,0,0,0,0,0,1,0,0,0],[0,0,1,0,0,0,0,0,0,1,0,0,0,0],[1,0,0,0,0,1,1,0,1,0,0,0,2,1],[1,1,0,0,0,0,0,0,1,0,0,0,2,0]]

Bundles: [[0,0,0,1,0],[0,0,1,1,0],[0,1,0,0,0],[1,0,0,2,2]]
PeriodID: 11
PolyDimension: 8
PolyID: 404731
PolyRank: 5
Weights: [[0,0,0,0,0,0,0,1,0,0,0,1,0],[0,0,0,1,0,0,0,0,0,0,1,0,0],[0,0,1,0,0,0,0,0,0,1,0,0,0],[1,0,0,0,1,1,1,0,1,0,0,2,1],[1,1,0,0,0,0,0,0,1,0,0,2,0]]

Bundles: [[0,0,0,1,0],[0,0,1,0,0],[0,1,0,1,0],[1,0,0,2,2]]
PeriodID: 11
PolyDimension: 8
PolyID: 404731
PolyRank: 5
Weights: [[0,0,0,0,0,0,0,1,0,0,0,1,0],[0,0,0,1,0,0,0,0,0,0,1,0,0],[0,0,1,0,0,0,0,0,0,1,0,0,0],[1,0,0,0,1,1,1,0,1,0,0,2,1],[1,1,0,0,0,0,0,0,1,0,0,2,0]]

Bundles: [[0,0,1,1,0],[0,1,0,0,0],[1,0,0,2,2],[1,0,0,2,2]]
PeriodID: 11
PolyDimension: 8
PolyID: 404745
PolyRank: 5
Weights: [[0,0,0,0,0,0,1,1,0,0,0,0,1],[0,0,0,1,0,0,0,0,0,0,1,0,0],[0,0,1,0,0,0,0,0,0,1,0,0,0],[1,0,0,0,1,1,2,0,1,0,0,1,2],[1,1,0,0,0,0,2,0,1,0,0,0,2]]

Bundles: [[0,0,1,0,0],[0,1,0,1,0],[1,0,0,2,2],[1,0,0,2,2]]
PeriodID: 11
PolyDimension: 8
PolyID: 404745
PolyRank: 5
Weights: [[0,0,0,0,0,0,1,1,0,0,0,0,1],[0,0,0,1,0,0,0,0,0,0,1,0,0],[0,0,1,0,0,0,0,0,0,1,0,0,0],[1,0,0,0,1,1,2,0,1,0,0,1,2],[1,1,0,0,0,0,2,0,1,0,0,0,2]]

Bundles: [[0,0,1,0,0],[0,1,0,0,0],[0,1,0,1,0],[1,0,0,2,2]]
PeriodID: 11
PolyDimension: 8
PolyID: 404765
PolyRank: 5
Weights: [[0,0,0,0,0,0,0,1,0,0,1,0,0],[0,0,0,0,0,1,1,0,0,0,0,0,1],[0,0,1,0,0,0,0,0,0,1,0,0,0],[1,0,0,1,1,0,0,0,1,0,2,1,0],[1,1,0,0,0,0,0,0,1,0,2,0,0]]

Bundles: [[0,0,1,1,0],[0,1,0,0,0],[0,1,0,0,0],[1,0,0,2,2]]
PeriodID: 11
PolyDimension: 8
PolyID: 404765
PolyRank: 5
Weights: [[0,0,0,0,0,0,0,1,0,0,1,0,0],[0,0,0,0,0,1,1,0,0,0,0,0,1],[0,0,1,0,0,0,0,0,0,1,0,0,0],[1,0,0,1,1,0,0,0,1,0,2,1,0],[1,1,0,0,0,0,0,0,1,0,2,0,0]]

Bundles: [[0,0,1,0],[0,0,1,0],[0,1,1,0],[1,0,2,2]]
PeriodID: 11
PolyDimension: 8
PolyID: 404830
PolyRank: 4
Weights: [[0,0,0,0,0,0,0,1,0,0,1,0],[0,0,1,0,0,0,0,0,0,1,0,0],[1,0,0,1,1,1,1,0,1,0,2,1],[1,1,0,0,0,0,0,0,1,0,2,0]]

Bundles: [[0,1,1,0],[1,0,2,2],[1,0,2,2],[1,0,2,2]]
PeriodID: 11
PolyDimension: 8
PolyID: 404869
PolyRank: 4
Weights: [[0,0,0,0,0,1,1,1,0,0,0,1],[0,0,1,0,0,0,0,0,0,1,0,0],[1,0,0,1,1,2,2,0,1,0,1,2],[1,1,0,0,0,2,2,0,1,0,0,2]]

Bundles: [[0,0,1,0],[0,1,1,0],[1,0,2,2],[1,0,2,2]]
PeriodID: 11
PolyDimension: 8
PolyID: 404894
PolyRank: 4
Weights: [[0,0,0,1,0,0,0,1,0,0,1,0],[0,0,1,0,0,0,0,0,0,1,0,0],[1,0,0,2,1,1,1,0,1,0,2,1],[1,1,0,2,0,0,0,0,1,0,2,0]]

Bundles: [[0,1,0,0],[0,1,0,0],[0,1,1,0],[1,2,2,2]]
PeriodID: 11
PolyDimension: 8
PolyID: 404957
PolyRank: 4
Weights: [[0,0,0,0,0,0,0,1,0,1,0,0],[1,0,1,0,1,1,1,0,1,2,1,1],[1,0,1,1,0,0,0,0,1,2,1,0],[1,1,0,0,0,0,0,0,1,2,0,0]]

Bundles: [[0,1,0,0],[0,1,0,0],[0,1,1,0],[1,0,2,2]]
PeriodID: 11
PolyDimension: 8
PolyID: 404968
PolyRank: 4
Weights: [[0,0,0,0,0,0,0,1,0,1,0,0],[0,0,0,0,1,1,1,0,0,0,0,1],[1,0,1,1,0,0,0,0,1,2,1,0],[1,1,0,0,0,0,0,0,1,2,0,0]]

Bundles: [[0,0,1,0],[0,1,0,0],[0,1,1,0],[1,0,2,2]]
PeriodID: 11
PolyDimension: 8
PolyID: 405021
PolyRank: 4
Weights: [[0,0,0,0,0,0,0,1,0,1,0,0],[0,0,1,1,0,0,0,0,0,0,1,0],[1,0,0,0,1,1,1,0,1,2,0,1],[1,1,0,0,0,0,0,0,1,2,0,0]]

Bundles: [[0,1,0,0],[0,1,1,0],[1,0,2,2],[1,0,2,2]]
PeriodID: 11
PolyDimension: 8
PolyID: 405109
PolyRank: 4
Weights: [[0,0,0,0,0,0,1,1,0,0,0,1],[0,0,0,0,1,1,0,0,0,0,1,0],[1,0,1,1,0,0,2,0,1,1,0,2],[1,1,0,0,0,0,2,0,1,0,0,2]]

Bundles: [[0,1,1,1,1],[1,0,1,1,1]]
PeriodID: 11
PolyDimension: 6
PolyID: 4945
PolyRank: 5
Weights: [[0,0,0,0,0,1,0,0,0,0,1],[0,0,0,0,1,0,0,0,0,1,0],[1,0,0,1,0,0,1,0,1,1,1],[1,0,1,0,0,0,1,1,1,1,1],[1,1,0,0,0,0,1,0,0,1,1]]

Bundles: [[0,0,1,0,0,0],[0,1,0,1,1,1],[1,0,0,1,1,1]]
PeriodID: 11
PolyDimension: 7
PolyID: 56674
PolyRank: 6
Weights: [[0,0,0,0,0,0,1,0,0,0,0,0,1],[0,0,0,0,0,1,0,0,0,0,0,1,0],[0,0,0,1,0,0,0,0,0,0,1,0,0],[1,0,0,0,1,0,0,1,0,1,0,1,1],[1,0,1,0,0,0,0,1,1,1,0,1,1],[1,1,0,0,0,0,0,1,0,0,0,1,1]]

Bundles: [[0,1,1,1,1],[0,1,1,1,1],[1,0,1,1,1]]
PeriodID: 11
PolyDimension: 7
PolyID: 56690
PolyRank: 5
Weights: [[0,0,0,0,0,1,0,0,0,0,1,0],[0,0,0,1,0,0,1,0,0,0,0,1],[1,0,0,1,1,0,0,1,0,1,1,1],[1,0,1,1,0,0,0,1,1,1,1,1],[1,1,0,1,0,0,0,1,0,0,1,1]]

Bundles: [[0,0,1,1,0],[0,1,1,1,1],[1,0,1,1,1]]
PeriodID: 11
PolyDimension: 7
PolyID: 57972
PolyRank: 5
Weights: [[0,0,0,0,0,0,1,0,0,0,1,0],[0,0,0,0,0,1,0,0,0,1,0,0],[1,0,0,1,1,0,0,1,0,1,1,1],[1,0,1,1,0,0,0,1,1,1,1,1],[1,1,0,0,0,0,0,1,0,1,1,0]]

Bundles: [[0,0,1,0,0],[0,1,1,1,1],[1,0,1,1,1]]
PeriodID: 11
PolyDimension: 7
PolyID: 62923
PolyRank: 5
Weights: [[0,0,0,0,0,0,1,0,0,0,1,0],[0,0,0,0,0,1,0,0,0,1,0,0],[1,0,0,1,1,0,0,1,1,1,1,1],[1,0,1,0,0,0,0,1,1,1,1,0],[1,1,0,0,0,0,0,1,0,1,1,0]]

Bundles: [[0,0,1,1,0],[0,1,0,1,1],[1,0,0,1,1]]
PeriodID: 11
PolyDimension: 7
PolyID: 65723
PolyRank: 5
Weights: [[0,0,0,0,0,0,1,0,0,0,1,0],[0,0,0,0,0,1,0,0,0,1,0,0],[0,0,1,0,0,0,0,0,1,0,0,0],[1,0,0,1,1,0,0,1,0,1,1,1],[1,1,0,0,0,0,0,1,0,1,1,0]]

Bundles: [[0,0,0,1,0,0,0],[0,0,1,0,0,0,0],[0,1,0,0,1,1,1],[1,0,0,0,1,1,1]]
PeriodID: 11
PolyDimension: 8
PolyID: 661407
PolyRank: 7
Weights: [[0,0,0,0,0,0,0,1,0,0,0,0,0,0,1],[0,0,0,0,0,0,1,0,0,0,0,0,0,1,0],[0,0,0,0,1,0,0,0,0,0,0,0,1,0,0],[0,0,0,1,0,0,0,0,0,0,0,1,0,0,0],[1,0,0,0,0,1,0,0,1,0,1,0,0,1,1],[1,0,1,0,0,0,0,0,1,1,1,0,0,1,1],[1,1,0,0,0,0,0,0,1,0,0,0,0,1,1]]

Bundles: [[0,0,1,0,0,0],[0,1,0,1,1,1],[0,1,0,1,1,1],[1,0,0,1,1,1]]
PeriodID: 11
PolyDimension: 8
PolyID: 661424
PolyRank: 6
Weights: [[0,0,0,0,0,0,1,0,0,0,0,0,1,0],[0,0,0,0,1,0,0,1,0,0,0,0,0,1],[0,0,0,1,0,0,0,0,0,0,0,1,0,0],[1,0,0,0,1,1,0,0,1,0,1,0,1,1],[1,0,1,0,1,0,0,0,1,1,1,0,1,1],[1,1,0,0,1,0,0,0,1,0,0,0,1,1]]

Bundles: [[0,0,1,0,0,0],[0,0,1,0,0,0],[0,1,0,1,1,1],[1,0,0,1,1,1]]
PeriodID: 11
PolyDimension: 8
PolyID: 661489
PolyRank: 6
Weights: [[0,0,0,0,0,0,0,1,0,0,0,0,1,0],[0,0,0,0,0,0,1,0,0,0,0,1,0,0],[0,0,0,1,1,0,0,0,0,0,0,0,0,1],[1,0,0,0,0,1,0,0,1,0,1,1,1,0],[1,0,1,0,0,0,0,0,1,1,1,1,1,0],[1,1,0,0,0,0,0,0,1,0,0,1,1,0]]

Bundles: [[0,1,1,1,1],[0,1,1,1,1],[0,1,1,1,1],[1,0,1,1,1]]
PeriodID: 11
PolyDimension: 8
PolyID: 661519
PolyRank: 5
Weights: [[0,0,0,0,0,0,1,0,0,0,0,1,0],[0,0,0,1,1,0,0,1,0,0,0,0,1],[1,0,0,1,1,1,0,0,1,0,1,1,1],[1,0,1,1,1,0,0,0,1,1,1,1,1],[1,1,0,1,1,0,0,0,1,0,0,1,1]]

Bundles: [[0,1,1,1,1],[0,1,1,1,1],[1,0,1,1,1],[1,0,1,1,1]]
PeriodID: 11
PolyDimension: 8
PolyID: 661726
PolyRank: 5
Weights: [[0,0,0,0,1,0,0,1,0,0,0,0,1],[0,0,0,1,0,0,1,0,0,0,0,1,0],[1,0,0,1,1,1,0,0,1,0,1,1,1],[1,0,1,1,1,0,0,0,1,1,1,1,1],[1,1,0,1,1,0,0,0,1,0,0,1,1]]

Bundles: [[0,0,0,1,1,0],[0,0,1,0,0,0],[0,1,0,1,1,1],[1,0,0,1,1,1]]
PeriodID: 11
PolyDimension: 8
PolyID: 671992
PolyRank: 6
Weights: [[0,0,0,0,0,0,0,1,0,0,0,0,1,0],[0,0,0,0,0,0,1,0,0,0,0,1,0,0],[0,0,0,1,0,0,0,0,0,0,1,0,0,0],[1,0,0,0,1,1,0,0,1,0,0,1,1,1],[1,0,1,0,1,0,0,0,1,1,0,1,1,1],[1,1,0,0,0,0,0,0,1,0,0,1,1,0]]

Bundles: [[0,0,1,1,0],[0,0,1,1,0],[0,1,1,1,1],[1,0,1,1,1]]
PeriodID: 11
PolyDimension: 8
PolyID: 672645
PolyRank: 5
Weights: [[0,0,0,0,0,0,0,1,0,0,0,1,0],[0,0,0,0,0,0,1,0,0,0,1,0,0],[1,0,0,1,1,1,0,0,1,0,1,1,1],[1,0,1,1,1,0,0,0,1,1,1,1,1],[1,1,0,0,0,0,0,0,1,0,1,1,0]]

Bundles: [[0,0,1,1,0],[0,1,1,1,1],[0,1,1,1,1],[1,0,1,1,1]]
PeriodID: 11
PolyDimension: 8
PolyID: 672715
PolyRank: 5
Weights: [[0,0,0,0,0,0,1,0,0,0,1,0,0],[0,0,0,0,1,0,0,1,0,0,0,0,1],[1,0,0,1,1,1,0,0,1,0,1,1,1],[1,0,1,1,1,0,0,0,1,1,1,1,1],[1,1,0,0,1,0,0,0,1,0,1,0,1]]

Bundles: [[0,0,0,1,0,0],[0,0,1,0,0,0],[0,1,0,1,1,1],[1,0,0,1,1,1]]
PeriodID: 11
PolyDimension: 8
PolyID: 706312
PolyRank: 6
Weights: [[0,0,0,0,0,0,0,1,0,0,0,0,1,0],[0,0,0,0,0,0,1,0,0,0,0,1,0,0],[0,0,0,1,0,0,0,0,0,0,1,0,0,0],[1,0,0,0,1,1,0,0,1,1,0,1,1,1],[1,0,1,0,0,0,0,0,1,1,0,1,1,0],[1,1,0,0,0,0,0,0,1,0,0,1,1,0]]

Bundles: [[0,0,1,0,0],[0,0,1,0,0],[0,1,1,1,1],[1,0,1,1,1]]
PeriodID: 11
PolyDimension: 8
PolyID: 706489
PolyRank: 5
Weights: [[0,0,0,0,0,0,0,1,0,0,0,1,0],[0,0,0,0,0,0,1,0,0,0,1,0,0],[1,0,0,1,1,1,0,0,1,1,1,1,1],[1,0,1,0,0,0,0,0,1,1,1,1,0],[1,1,0,0,0,0,0,0,1,0,1,1,0]]

Bundles: [[0,0,1,0,0],[0,1,1,1,1],[0,1,1,1,1],[1,0,1,1,1]]
PeriodID: 11
PolyDimension: 8
PolyID: 706503
PolyRank: 5
Weights: [[0,0,0,0,0,0,1,0,0,0,1,0,0],[0,0,0,0,0,1,0,1,0,0,0,0,1],[1,0,0,1,1,1,0,0,1,1,1,1,1],[1,0,1,0,0,1,0,0,1,1,1,0,1],[1,1,0,0,0,1,0,0,1,0,1,0,1]]

Bundles: [[0,0,0,1,0],[0,0,1,1,0],[0,1,1,1,1],[1,0,1,1,1]]
PeriodID: 11
PolyDimension: 8
PolyID: 723979
PolyRank: 5
Weights: [[0,0,0,0,0,0,0,1,0,0,0,1,0],[0,0,0,0,0,0,1,0,0,0,1,0,0],[1,0,0,0,1,1,0,0,1,0,1,1,1],[1,0,1,1,1,0,0,0,1,1,1,1,1],[1,1,0,0,0,0,0,0,1,0,1,1,0]]

Bundles: [[0,0,0,1,1,0],[0,0,1,0,0,0],[0,1,0,0,1,1],[1,0,0,0,1,1]]
PeriodID: 11
PolyDimension: 8
PolyID: 724193
PolyRank: 6
Weights: [[0,0,0,0,0,0,0,1,0,0,0,0,1,0],[0,0,0,0,0,0,1,0,0,0,0,1,0,0],[0,0,0,1,0,0,0,0,0,0,1,0,0,0],[0,0,1,0,0,0,0,0,0,1,0,0,0,0],[1,0,0,0,1,1,0,0,1,0,0,1,1,1],[1,1,0,0,0,0,0,0,1,0,0,1,1,0]]

Bundles: [[0,0,0,1,0,0],[0,0,1,0,1,0],[0,1,0,0,1,1],[1,0,0,0,1,1]]
PeriodID: 11
PolyDimension: 8
PolyID: 724193
PolyRank: 6
Weights: [[0,0,0,0,0,0,0,1,0,0,0,0,1,0],[0,0,0,0,0,0,1,0,0,0,0,1,0,0],[0,0,0,1,0,0,0,0,0,0,1,0,0,0],[0,0,1,0,0,0,0,0,0,1,0,0,0,0],[1,0,0,0,1,1,0,0,1,0,0,1,1,1],[1,1,0,0,0,0,0,0,1,0,0,1,1,0]]

Bundles: [[0,0,0,1,0],[0,0,1,1,0],[0,1,0,1,1],[1,0,0,1,1]]
PeriodID: 11
PolyDimension: 8
PolyID: 724293
PolyRank: 5
Weights: [[0,0,0,0,0,0,0,1,0,0,0,1,0],[0,0,0,0,0,0,1,0,0,0,1,0,0],[0,0,1,0,0,0,0,0,0,1,0,0,0],[1,0,0,1,1,1,0,0,1,0,1,1,1],[1,1,0,0,0,0,0,0,1,0,1,1,0]]

Bundles: [[0,0,1,1,0],[0,1,0,1,1],[0,1,0,1,1],[1,0,0,1,1]]
PeriodID: 11
PolyDimension: 8
PolyID: 724308
PolyRank: 5
Weights: [[0,0,0,0,0,0,1,0,0,0,1,0,0],[0,0,0,0,0,1,0,1,0,0,0,0,1],[0,0,1,0,0,0,0,0,0,1,0,0,0],[1,0,0,1,1,1,0,0,1,0,1,1,1],[1,1,0,0,0,1,0,0,1,0,1,0,1]]

Bundles: [[0,0,1,0,0],[0,0,1,1,0],[0,1,0,1,1],[1,0,0,1,1]]
PeriodID: 11
PolyDimension: 8
PolyID: 724601
PolyRank: 5
Weights: [[0,0,0,0,0,0,0,1,0,0,1,0,0],[0,0,0,0,0,0,1,0,0,1,0,0,0],[0,0,0,0,1,1,0,0,0,0,0,0,1],[1,0,1,1,0,0,0,0,1,1,1,1,0],[1,1,0,0,0,0,0,0,1,1,1,0,0]]

Bundles: [[0,0,1,1,1],[0,1,0,0,0],[1,0,2,2,2]]
PeriodID: 11
PolyDimension: 7
PolyID: 78533
PolyRank: 5
Weights: [[0,0,0,0,1,0,0,0,0,0,0,1],[0,0,0,1,0,0,0,0,0,0,1,0],[0,1,1,0,0,0,1,0,1,1,0,2],[0,1,1,0,0,1,0,0,0,1,0,2],[1,1,1,0,0,0,0,1,1,1,0,2]]

Bundles: [[0,1,1,1],[1,2,2,2],[1,2,2,2]]
PeriodID: 11
PolyDimension: 7
PolyID: 78541
PolyRank: 4
Weights: [[0,0,0,1,1,0,0,0,0,0,1],[0,1,1,2,0,0,1,0,1,1,2],[0,1,1,2,0,1,0,0,0,1,2],[1,1,1,2,0,0,0,1,1,1,2]]

Bundles: [[0,0,1,1,1],[0,1,1,1,1],[1,0,1,1,1]]
PeriodID: 11
PolyDimension: 7
PolyID: 78546
PolyRank: 5
Weights: [[0,0,0,0,1,0,0,0,0,0,0,1],[0,0,0,1,0,0,0,0,0,0,1,0],[0,1,1,0,0,0,1,0,1,1,1,1],[0,1,1,0,0,1,0,0,0,1,1,1],[1,1,1,0,0,0,0,1,1,1,1,1]]

Bundles: [[0,0,0,0,1,0],[0,0,0,1,0,0],[1,1,1,0,0,1]]
PeriodID: 11
PolyDimension: 7
PolyID: 78632
PolyRank: 6
Weights: [[0,0,0,0,1,0,1,0,1,0,0,1,1],[0,0,0,0,1,1,0,0,0,0,0,1,1],[0,0,0,1,0,0,0,0,0,0,0,1,0],[0,0,1,0,0,0,0,0,0,0,1,0,0],[0,1,0,0,0,0,0,0,0,1,0,0,0],[1,0,0,0,1,0,0,1,1,0,0,1,1]]

Bundles: [[0,0,0,0,1,0],[0,0,0,1,0,0],[0,0,1,0,0,0]]
PeriodID: 11
PolyDimension: 7
PolyID: 78633
PolyRank: 6
Weights: [[0,0,0,0,1,0,1,0,1,0,0,0,1],[0,0,0,0,1,1,0,0,0,0,0,0,1],[0,0,0,1,0,0,0,0,0,0,0,1,0],[0,0,1,0,0,0,0,0,0,0,1,0,0],[0,1,0,0,0,0,0,0,0,1,0,0,0],[1,0,0,0,1,0,0,1,1,0,0,0,1]]

Bundles: [[0,0,0,1,0],[1,1,0,0,1],[1,1,1,0,1]]
PeriodID: 11
PolyDimension: 7
PolyID: 78654
PolyRank: 5
Weights: [[0,0,0,1,1,0,1,0,1,0,1,1],[0,0,0,1,1,1,0,0,0,0,1,1],[0,0,1,0,0,0,0,0,0,0,1,0],[0,1,0,0,0,0,0,0,0,1,0,0],[1,0,0,1,1,0,0,1,1,0,1,1]]

Bundles: [[0,0,0,1,0],[0,0,1,0,0],[1,1,0,0,1]]
PeriodID: 11
PolyDimension: 7
PolyID: 78655
PolyRank: 5
Weights: [[0,0,0,1,1,0,1,0,1,0,0,1],[0,0,0,1,1,1,0,0,0,0,0,1],[0,0,1,0,0,0,0,0,0,0,1,0],[0,1,0,0,0,0,0,0,0,1,0,0],[1,0,0,1,1,0,0,1,1,0,0,1]]

Bundles: [[0,0,0,1,0],[1,1,1,0,1],[1,1,1,0,1]]
PeriodID: 11
PolyDimension: 7
PolyID: 78666
PolyRank: 5
Weights: [[0,0,0,1,1,0,0,0,0,0,0,1],[0,0,1,1,0,0,1,0,1,0,1,1],[0,0,1,1,0,1,0,0,0,0,1,1],[0,1,0,0,0,0,0,0,0,1,0,0],[1,0,1,1,0,0,0,1,1,0,1,1]]

Bundles: [[0,1,1,1,1],[1,0,0,0,0],[1,0,0,0,0]]
PeriodID: 11
PolyDimension: 7
PolyID: 78730
PolyRank: 5
Weights: [[0,0,0,1,1,0,0,0,0,0,0,1],[0,0,1,0,0,0,1,0,1,1,1,0],[0,0,1,0,0,1,0,0,0,1,1,0],[0,1,0,0,0,0,0,0,0,1,0,0],[1,0,1,0,0,0,0,1,1,1,1,0]]

Bundles: [[0,0,0,1,0],[0,0,1,0,0],[0,0,1,0,0]]
PeriodID: 11
PolyDimension: 7
PolyID: 78748
PolyRank: 5
Weights: [[0,0,0,0,1,0,1,0,1,0,0,1],[0,0,0,0,1,1,0,0,0,0,0,1],[0,0,1,1,0,0,0,0,0,0,1,0],[0,1,0,0,0,0,0,0,0,1,0,0],[1,0,0,0,1,0,0,1,1,0,0,1]]

Bundles: [[1,1,0,1],[1,1,0,1],[2,2,1,2]]
PeriodID: 11
PolyDimension: 7
PolyID: 78756
PolyRank: 4
Weights: [[0,0,1,1,1,0,1,0,1,2,1],[0,0,1,1,1,1,0,0,0,2,1],[0,1,0,0,0,0,0,0,0,1,0],[1,0,1,1,1,0,0,1,1,2,1]]

Bundles: [[1,1,0,1],[1,1,0,1],[1,1,1,1]]
PeriodID: 11
PolyDimension: 7
PolyID: 78757
PolyRank: 4
Weights: [[0,0,1,1,1,0,1,0,1,1,1],[0,0,1,1,1,1,0,0,0,1,1],[0,1,0,0,0,0,0,0,0,1,0],[1,0,1,1,1,0,0,1,1,1,1]]

Bundles: [[0,0,1,0],[1,1,0,1],[1,1,0,1]]
PeriodID: 11
PolyDimension: 7
PolyID: 78758
PolyRank: 4
Weights: [[0,0,1,1,1,0,1,0,1,0,1],[0,0,1,1,1,1,0,0,0,0,1],[0,1,0,0,0,0,0,0,0,1,0],[1,0,1,1,1,0,0,1,1,0,1]]

Bundles: [[1,1,1,1],[1,1,1,1],[1,1,1,1]]
PeriodID: 11
PolyDimension: 7
PolyID: 78792
PolyRank: 4
Weights: [[0,0,1,1,1,0,0,0,0,0,1],[0,1,1,1,0,0,1,0,1,1,1],[0,1,1,1,0,1,0,0,0,1,1],[1,1,1,1,0,0,0,1,1,1,1]]

Bundles: [[1,1,0,1],[1,1,1,1],[1,1,1,1]]
PeriodID: 11
PolyDimension: 7
PolyID: 79034
PolyRank: 4
Weights: [[0,1,0,1,1,0,1,0,1,1,1],[0,1,0,1,1,1,0,0,0,1,1],[0,1,1,0,0,0,0,0,0,1,0],[1,1,0,1,1,0,0,1,1,1,1]]

Bundles: [[0,0,1,0],[0,0,1,0],[1,1,0,1]]
PeriodID: 11
PolyDimension: 7
PolyID: 79035
PolyRank: 4
Weights: [[0,0,0,1,1,0,1,0,1,0,1],[0,0,0,1,1,1,0,0,0,0,1],[0,1,1,0,0,0,0,0,0,1,0],[1,0,0,1,1,0,0,1,1,0,1]]

Bundles: [[1,0,0,0],[1,0,0,0],[1,0,0,0]]
PeriodID: 11
PolyDimension: 7
PolyID: 79040
PolyRank: 4
Weights: [[0,0,1,1,1,0,0,0,0,0,1],[0,1,0,0,0,0,1,0,1,1,0],[0,1,0,0,0,1,0,0,0,1,0],[1,1,0,0,0,0,0,1,1,1,0]]

Bundles: [[1,1,1],[1,1,1],[1,1,1]]
PeriodID: 11
PolyDimension: 7
PolyID: 79054
PolyRank: 3
Weights: [[0,1,1,1,1,0,1,0,1,1],[0,1,1,1,1,1,0,0,0,1],[1,1,1,1,1,0,0,1,1,1]]

Bundles: [[0,1,0,1],[0,1,1,1],[1,2,2,2]]
PeriodID: 11
PolyDimension: 7
PolyID: 80170
PolyRank: 4
Weights: [[0,0,0,0,0,1,0,0,0,1,0],[0,1,1,0,1,0,1,0,1,2,1],[0,1,1,1,0,0,0,0,1,2,0],[1,1,1,0,1,0,0,1,1,2,1]]

Bundles: [[0,0,1,0,1],[0,1,0,0,0],[1,0,1,1,1]]
PeriodID: 11
PolyDimension: 7
PolyID: 80275
PolyRank: 5
Weights: [[0,0,0,0,0,1,0,0,0,0,1,0],[0,0,0,1,0,0,0,0,0,1,0,0],[0,1,0,0,1,0,1,0,1,0,1,1],[0,1,1,0,0,0,0,0,1,0,1,0],[1,1,0,0,1,0,0,1,1,0,1,1]]

Bundles: [[0,1,0,1],[0,1,0,1],[1,1,1,1]]
PeriodID: 11
PolyDimension: 7
PolyID: 80300
PolyRank: 4
Weights: [[0,0,0,0,0,1,0,0,0,1,0],[0,1,0,1,1,0,1,0,1,1,1],[0,1,1,0,0,0,0,0,1,1,0],[1,1,0,1,1,0,0,1,1,1,1]]

Bundles: [[0,1,0,1],[1,1,1,1],[1,1,1,1]]
PeriodID: 11
PolyDimension: 7
PolyID: 80316
PolyRank: 4
Weights: [[0,0,0,0,1,1,0,0,0,0,1],[0,1,0,1,1,0,1,0,1,1,1],[0,1,1,0,1,0,0,0,1,0,1],[1,1,0,1,1,0,0,1,1,1,1]]

Bundles: [[0,0,1,0],[0,1,1,1],[1,2,2,2]]
PeriodID: 11
PolyDimension: 7
PolyID: 80338
PolyRank: 4
Weights: [[0,0,0,0,0,1,0,0,0,1,0],[0,1,1,0,0,0,1,0,1,2,0],[0,1,1,1,1,0,0,1,1,2,1],[1,1,1,0,0,0,0,1,1,2,0]]

Bundles: [[0,0,0,1,0],[0,0,1,0,0],[0,1,0,0,1]]
PeriodID: 11
PolyDimension: 7
PolyID: 80359
PolyRank: 5
Weights: [[0,0,0,0,1,1,0,0,0,0,0,1],[0,0,0,1,1,0,1,0,0,0,1,1],[0,0,1,0,0,0,0,0,0,1,0,0],[0,1,0,0,0,0,0,0,1,0,0,0],[1,0,0,1,1,0,0,1,0,0,1,1]]

Bundles: [[0,0,0,1,0],[0,1,0,0,0],[1,1,1,0,1]]
PeriodID: 11
PolyDimension: 7
PolyID: 80371
PolyRank: 5
Weights: [[0,0,0,1,0,0,1,0,0,1,1,0],[0,0,0,1,1,1,0,1,0,1,1,1],[0,0,1,0,0,0,0,0,0,1,0,0],[0,1,0,0,0,0,0,0,1,0,0,0],[1,0,0,1,0,0,0,1,0,1,1,0]]

Bundles: [[0,0,0,1,0],[0,0,1,0,0],[0,1,0,0,0]]
PeriodID: 11
PolyDimension: 7
PolyID: 80373
PolyRank: 5
Weights: [[0,0,0,0,0,1,1,0,0,0,0,1],[0,0,0,1,1,1,0,1,0,0,1,1],[0,0,1,0,0,0,0,0,0,1,0,0],[0,1,0,0,0,0,0,0,1,0,0,0],[1,0,0,0,0,1,0,1,0,0,0,1]]

Bundles: [[0,1,0,1],[1,1,0,1],[1,1,1,1]]
PeriodID: 11
PolyDimension: 7
PolyID: 80384
PolyRank: 4
Weights: [[0,0,0,1,1,1,0,0,1,0,1],[0,0,1,1,1,0,1,0,1,1,1],[0,1,0,0,0,0,0,0,1,0,0],[1,0,1,1,1,0,0,1,1,1,1]]

Bundles: [[0,0,1,0],[0,1,0,1],[1,1,0,1]]
PeriodID: 11
PolyDimension: 7
PolyID: 80385
PolyRank: 4
Weights: [[0,0,0,1,1,1,0,0,0,0,1],[0,0,1,1,1,0,1,0,0,1,1],[0,1,0,0,0,0,0,0,1,0,0],[1,0,1,1,1,0,0,1,0,1,1]]

Bundles: [[0,1,0,0],[0,1,0,0],[1,1,1,1]]
PeriodID: 11
PolyDimension: 7
PolyID: 80428
PolyRank: 4
Weights: [[0,0,1,0,0,0,1,0,1,1,0],[0,0,1,1,1,1,0,1,1,1,1],[0,1,0,0,0,0,0,0,1,0,0],[1,0,1,0,0,0,0,1,1,1,0]]

Bundles: [[0,1,0,0],[1,1,0,1],[1,1,1,1]]
PeriodID: 11
PolyDimension: 7
PolyID: 80439
PolyRank: 4
Weights: [[0,0,0,0,1,1,1,0,1,0,1],[0,0,1,1,1,1,0,1,1,1,1],[0,1,0,0,0,0,0,0,1,0,0],[1,0,0,0,1,1,0,1,1,0,1]]

Bundles: [[0,0,1,0],[0,1,0,0],[1,1,0,1]]
PeriodID: 11
PolyDimension: 7
PolyID: 80440
PolyRank: 4
Weights: [[0,0,0,0,1,1,1,0,0,0,1],[0,0,1,1,1,1,0,1,0,1,1],[0,1,0,0,0,0,0,0,1,0,0],[1,0,0,0,1,1,0,1,0,0,1]]

Bundles: [[0,0,1,0],[1,0,0,1],[1,0,0,1]]
PeriodID: 11
PolyDimension: 7
PolyID: 80469
PolyRank: 4
Weights: [[0,0,1,0,1,1,1,0,0,1,1],[0,0,1,1,0,0,0,0,0,1,0],[0,1,0,0,0,0,0,0,1,0,0],[1,0,1,0,1,1,0,1,0,1,1]]

Bundles: [[0,0,1,0],[0,1,0,0],[0,1,0,0]]
PeriodID: 11
PolyDimension: 7
PolyID: 80473
PolyRank: 4
Weights: [[0,0,1,0,0,0,1,0,0,1,0],[0,0,1,1,1,1,0,1,0,1,1],[0,1,0,0,0,0,0,0,1,0,0],[1,0,1,0,0,0,0,1,0,1,0]]

Bundles: [[0,0,1,0],[1,1,1,1],[1,1,1,1]]
PeriodID: 11
PolyDimension: 7
PolyID: 80482
PolyRank: 4
Weights: [[0,0,0,0,1,1,0,0,0,0,1],[0,1,0,0,1,0,1,0,1,0,1],[0,1,1,1,1,0,0,1,1,1,1],[1,1,0,0,1,0,0,1,1,0,1]]

Bundles: [[0,0,1,1],[0,1,0,0],[0,1,0,0]]
PeriodID: 11
PolyDimension: 7
PolyID: 80486
PolyRank: 4
Weights: [[0,0,0,0,1,1,0,0,0,0,1],[0,0,1,1,0,0,0,0,0,1,0],[0,1,0,0,1,0,1,0,1,0,1],[1,1,0,0,1,0,0,1,1,0,1]]

Bundles: [[0,1,1],[1,1,1],[1,1,1]]
PeriodID: 11
PolyDimension: 7
PolyID: 80488
PolyRank: 3
Weights: [[0,0,1,1,1,1,0,0,0,1],[0,1,1,1,1,0,1,0,1,1],[1,1,1,1,1,0,0,1,1,1]]

Bundles: [[0,0,1,0],[0,1,0,0],[0,1,0,0]]
PeriodID: 11
PolyDimension: 7
PolyID: 80592
PolyRank: 4
Weights: [[0,0,0,0,0,1,1,0,0,0,1],[0,0,0,1,1,0,0,0,0,1,0],[0,1,1,0,0,1,0,1,1,0,1],[1,0,0,0,0,1,0,1,0,0,1]]

Bundles: [[0,1,0],[1,1,1],[1,1,1]]
PeriodID: 11
PolyDimension: 7
PolyID: 80593
PolyRank: 3
Weights: [[0,0,0,1,1,1,1,0,0,1],[0,1,1,1,1,1,0,1,1,1],[1,0,0,1,1,1,0,1,0,1]]

Bundles: [[1,0,1],[1,0,1],[1,0,1]]
PeriodID: 11
PolyDimension: 7
PolyID: 80640
PolyRank: 3
Weights: [[0,1,0,1,1,1,1,0,1,1],[0,1,1,0,0,0,0,0,1,0],[1,1,0,1,1,1,0,1,1,1]]

Bundles: [[0,1,1],[0,1,1],[1,1,1]]
PeriodID: 11
PolyDimension: 7
PolyID: 80642
PolyRank: 3
Weights: [[0,0,0,1,1,1,0,0,0,1],[0,1,1,1,1,0,1,0,1,1],[1,1,1,1,1,0,0,1,1,1]]

Bundles: [[0,1,0],[0,1,0],[0,1,0]]
PeriodID: 11
PolyDimension: 7
PolyID: 80648
PolyRank: 3
Weights: [[0,1,0,0,0,0,1,0,1,0],[0,1,1,1,1,1,0,1,1,1],[1,1,0,0,0,0,0,1,1,0]]

Bundles: [[0,1,0],[0,1,0],[1,1,1]]
PeriodID: 11
PolyDimension: 7
PolyID: 80653
PolyRank: 3
Weights: [[0,0,0,0,1,1,1,0,0,1],[0,1,1,1,1,1,0,1,1,1],[1,0,0,0,1,1,0,1,0,1]]

Bundles: [[0,0,1,1],[0,1,1,0],[1,0,2,2]]
PeriodID: 11
PolyDimension: 7
PolyID: 80718
PolyRank: 4
Weights: [[0,0,0,0,0,0,1,0,0,1,0],[0,0,0,1,0,0,0,0,1,0,0],[1,1,0,0,1,1,0,1,0,2,1],[1,1,1,0,0,0,0,1,0,2,0]]

Bundles: [[0,0,0,1],[0,1,0,1],[1,1,1,1]]
PeriodID: 11
PolyDimension: 7
PolyID: 80791
PolyRank: 4
Weights: [[0,0,0,0,0,1,0,0,0,1,0],[0,0,1,0,1,0,1,0,1,1,1],[0,0,1,1,0,0,0,0,1,1,0],[1,1,1,0,1,0,0,1,1,1,1]]

Bundles: [[0,0,0,1,1],[0,0,1,0,0],[1,1,0,0,1]]
PeriodID: 11
PolyDimension: 7
PolyID: 80796
PolyRank: 5
Weights: [[0,0,0,0,0,1,1,0,0,0,1,1],[0,0,0,0,1,0,0,0,0,0,1,0],[0,0,0,1,0,0,0,0,0,1,0,0],[0,0,1,0,0,0,0,0,1,0,0,0],[1,1,0,0,0,1,0,1,0,0,1,1]]

Bundles: [[0,0,0,1,0],[0,0,1,0,1],[1,1,0,0,1]]
PeriodID: 11
PolyDimension: 7
PolyID: 80796
PolyRank: 5
Weights: [[0,0,0,0,0,1,1,0,0,0,1,1],[0,0,0,0,1,0,0,0,0,0,1,0],[0,0,0,1,0,0,0,0,0,1,0,0],[0,0,1,0,0,0,0,0,1,0,0,0],[1,1,0,0,0,1,0,1,0,0,1,1]]

Bundles: [[0,0,0,1,0],[0,0,1,0,1],[0,1,0,0,0]]
PeriodID: 11
PolyDimension: 7
PolyID: 80797
PolyRank: 5
Weights: [[0,0,0,0,0,1,1,0,0,0,0,1],[0,0,0,0,1,0,0,0,0,0,1,0],[0,0,0,1,0,0,0,0,0,1,0,0],[0,0,1,0,0,0,0,0,1,0,0,0],[1,1,0,0,0,1,0,1,0,0,0,1]]

Bundles: [[0,0,0,1,0],[0,0,1,0,0],[0,1,0,0,1]]
PeriodID: 11
PolyDimension: 7
PolyID: 80797
PolyRank: 5
Weights: [[0,0,0,0,0,1,1,0,0,0,0,1],[0,0,0,0,1,0,0,0,0,0,1,0],[0,0,0,1,0,0,0,0,0,1,0,0],[0,0,1,0,0,0,0,0,1,0,0,0],[1,1,0,0,0,1,0,1,0,0,0,1]]

Bundles: [[0,0,0,1,1],[0,0,1,0,0],[0,1,0,0,0]]
PeriodID: 11
PolyDimension: 7
PolyID: 80797
PolyRank: 5
Weights: [[0,0,0,0,0,1,1,0,0,0,0,1],[0,0,0,0,1,0,0,0,0,0,1,0],[0,0,0,1,0,0,0,0,0,1,0,0],[0,0,1,0,0,0,0,0,1,0,0,0],[1,1,0,0,0,1,0,1,0,0,0,1]]

Bundles: [[0,0,1,1],[1,0,0,1],[1,1,0,1]]
PeriodID: 11
PolyDimension: 7
PolyID: 80800
PolyRank: 4
Weights: [[0,0,0,0,1,1,1,0,0,1,1],[0,0,0,1,0,0,0,0,0,1,0],[0,0,1,0,0,0,0,0,1,0,0],[1,1,0,0,1,1,0,1,0,1,1]]

Bundles: [[0,0,1,1],[0,1,0,0],[1,0,0,1]]
PeriodID: 11
PolyDimension: 7
PolyID: 80801
PolyRank: 4
Weights: [[0,0,0,0,1,1,1,0,0,0,1],[0,0,0,1,0,0,0,0,0,1,0],[0,0,1,0,0,0,0,0,1,0,0],[1,1,0,0,1,1,0,1,0,0,1]]

Bundles: [[0,0,1,0],[0,1,0,1],[1,0,0,1]]
PeriodID: 11
PolyDimension: 7
PolyID: 80801
PolyRank: 4
Weights: [[0,0,0,0,1,1,1,0,0,0,1],[0,0,0,1,0,0,0,0,0,1,0],[0,0,1,0,0,0,0,0,1,0,0],[1,1,0,0,1,1,0,1,0,0,1]]

Bundles: [[0,0,1,1],[1,1,0,1],[1,1,0,1]]
PeriodID: 11
PolyDimension: 7
PolyID: 80802
PolyRank: 4
Weights: [[0,0,0,0,1,1,0,0,0,0,1],[0,0,0,1,1,0,1,0,0,1,1],[0,0,1,0,0,0,0,0,1,0,0],[1,1,0,1,1,0,0,1,0,1,1]]

Bundles: [[0,0,0,1],[0,0,1,0],[0,1,0,1]]
PeriodID: 11
PolyDimension: 7
PolyID: 80802
PolyRank: 4
Weights: [[0,0,0,0,1,1,0,0,0,0,1],[0,0,0,1,1,0,1,0,0,1,1],[0,0,1,0,0,0,0,0,1,0,0],[1,1,0,1,1,0,0,1,0,1,1]]

Bundles: [[0,0,1,0],[0,1,1,0],[1,0,1,1]]
PeriodID: 11
PolyDimension: 7
PolyID: 80805
PolyRank: 4
Weights: [[0,0,0,0,0,0,1,0,0,1,0],[0,0,1,0,0,0,0,0,1,0,0],[1,0,0,1,1,1,0,1,0,1,1],[1,1,0,0,0,0,0,1,0,1,0]]

Bundles: [[0,1,1,1],[1,0,0,0],[1,0,0,1]]
PeriodID: 11
PolyDimension: 7
PolyID: 80808
PolyRank: 4
Weights: [[0,0,0,0,1,1,0,0,0,0,1],[0,0,0,1,0,0,1,0,1,1,0],[0,0,1,0,0,0,0,0,1,0,0],[1,1,0,1,0,0,0,1,1,1,0]]

Bundles: [[0,0,1,1],[0,1,0,0],[0,1,0,0]]
PeriodID: 11
PolyDimension: 7
PolyID: 80809
PolyRank: 4
Weights: [[0,0,0,0,0,1,1,0,0,0,1],[0,0,0,1,1,0,0,0,0,1,0],[0,0,1,0,0,0,0,0,1,0,0],[1,1,0,0,0,1,0,1,0,0,1]]

Bundles: [[0,0,1,0],[0,1,0,0],[0,1,0,1]]
PeriodID: 11
PolyDimension: 7
PolyID: 80809
PolyRank: 4
Weights: [[0,0,0,0,0,1,1,0,0,0,1],[0,0,0,1,1,0,0,0,0,1,0],[0,0,1,0,0,0,0,0,1,0,0],[1,1,0,0,0,1,0,1,0,0,1]]

Bundles: [[0,1,1],[1,0,1],[1,0,1]]
PeriodID: 11
PolyDimension: 7
PolyID: 80812
PolyRank: 3
Weights: [[0,0,0,1,1,1,1,0,0,1],[0,0,1,0,0,0,0,0,1,0],[1,1,0,1,1,1,0,1,0,1]]

Bundles: [[0,0,1],[0,1,1],[1,1,1]]
PeriodID: 11
PolyDimension: 7
PolyID: 80813
PolyRank: 3
Weights: [[0,0,0,1,1,1,0,0,0,1],[0,0,1,1,1,0,1,0,1,1],[1,1,1,1,1,0,0,1,1,1]]

Bundles: [[0,0,1],[1,0,1],[1,0,1]]
PeriodID: 11
PolyDimension: 7
PolyID: 80830
PolyRank: 3
Weights: [[0,0,1,0,1,1,1,0,1,1],[0,0,1,1,0,0,0,0,1,0],[1,1,1,0,1,1,0,1,1,1]]

Bundles: [[0,1,0],[0,1,1],[1,0,1]]
PeriodID: 11
PolyDimension: 7
PolyID: 80831
PolyRank: 3
Weights: [[0,0,0,0,1,1,1,0,0,1],[0,0,1,1,0,0,0,0,1,0],[1,1,0,0,1,1,0,1,0,1]]

Bundles: [[0,1,0],[0,1,0],[0,1,1]]
PeriodID: 11
PolyDimension: 7
PolyID: 80832
PolyRank: 3
Weights: [[0,0,1,0,0,0,1,0,1,0],[1,0,1,1,1,1,0,1,1,1],[1,1,1,0,0,0,0,1,1,0]]

Bundles: [[1,0,0],[1,0,0],[1,0,1]]
PeriodID: 11
PolyDimension: 7
PolyID: 80833
PolyRank: 3
Weights: [[0,0,0,1,1,1,0,0,0,1],[0,0,1,0,0,0,1,0,1,0],[1,1,1,0,0,0,0,1,1,0]]

Bundles: [[0,0,1,0],[0,1,0,0],[0,1,0,1]]
PeriodID: 11
PolyDimension: 7
PolyID: 80845
PolyRank: 4
Weights: [[0,0,0,0,0,1,1,0,0,0,1],[0,0,1,1,1,1,0,0,0,1,1],[0,1,0,0,0,0,0,0,1,0,0],[1,0,0,0,0,0,0,1,0,0,0]]

Bundles: [[0,0,0,1],[0,1,0,0],[0,1,1,0]]
PeriodID: 11
PolyDimension: 7
PolyID: 80845
PolyRank: 4
Weights: [[0,0,0,0,0,1,1,0,0,0,1],[0,0,1,1,1,1,0,0,0,1,1],[0,1,0,0,0,0,0,0,1,0,0],[1,0,0,0,0,0,0,1,0,0,0]]

Bundles: [[0,1,0],[0,1,1],[1,1,0]]
PeriodID: 11
PolyDimension: 7
PolyID: 80861
PolyRank: 3
Weights: [[0,0,0,0,1,1,1,0,0,1],[0,1,1,1,1,1,0,0,1,1],[1,0,0,0,0,0,0,1,0,0]]

Bundles: [[1,0,0],[1,0,0],[1,0,1]]
PeriodID: 11
PolyDimension: 7
PolyID: 80865
PolyRank: 3
Weights: [[0,1,0,1,1,1,1,0,1,1],[0,1,1,0,0,0,0,0,1,0],[1,0,0,0,0,0,0,1,0,0]]

Bundles: [[0,0,1],[0,1,0],[0,1,1]]
PeriodID: 11
PolyDimension: 7
PolyID: 80882
PolyRank: 3
Weights: [[0,0,0,0,0,1,1,0,0,1],[0,0,0,1,1,0,0,0,1,0],[1,1,1,0,0,1,0,1,0,1]]

Bundles: [[0,1,1,1],[1,2,2,2]]
PeriodID: 11
PolyDimension: 6
PolyID: 8102
PolyRank: 4
Weights: [[0,0,0,1,0,0,0,0,0,1],[0,1,1,0,0,1,0,1,1,2],[0,1,1,0,1,0,0,0,1,2],[1,1,1,0,0,0,1,1,1,2]]

Bundles: [[0,0,0,1,0],[1,1,1,0,1]]
PeriodID: 11
PolyDimension: 6
PolyID: 8129
PolyRank: 5
Weights: [[0,0,0,1,0,1,0,1,0,1,1],[0,0,0,1,1,0,0,0,0,1,1],[0,0,1,0,0,0,0,0,0,1,0],[0,1,0,0,0,0,0,0,1,0,0],[1,0,0,1,0,0,1,1,0,1,1]]

Bundles: [[0,0,0,1,0],[0,0,1,0,0]]
PeriodID: 11
PolyDimension: 6
PolyID: 8130
PolyRank: 5
Weights: [[0,0,0,1,0,1,0,1,0,0,1],[0,0,0,1,1,0,0,0,0,0,1],[0,0,1,0,0,0,0,0,0,1,0],[0,1,0,0,0,0,0,0,1,0,0],[1,0,0,1,0,0,1,1,0,0,1]]

Bundles: [[1,1,0,1],[1,1,1,1]]
PeriodID: 11
PolyDimension: 6
PolyID: 8151
PolyRank: 4
Weights: [[0,0,1,1,0,1,0,1,1,1],[0,0,1,1,1,0,0,0,1,1],[0,1,0,0,0,0,0,0,1,0],[1,0,1,1,0,0,1,1,1,1]]

Bundles: [[0,0,1,0],[1,1,0,1]]
PeriodID: 11
PolyDimension: 6
PolyID: 8152
PolyRank: 4
Weights: [[0,0,1,1,0,1,0,1,0,1],[0,0,1,1,1,0,0,0,0,1],[0,1,0,0,0,0,0,0,1,0],[1,0,1,1,0,0,1,1,0,1]]

Bundles: [[1,1,1,1],[1,1,1,1]]
PeriodID: 11
PolyDimension: 6
PolyID: 8160
PolyRank: 4
Weights: [[0,0,1,1,0,0,0,0,0,1],[0,1,1,0,0,1,0,1,1,1],[0,1,1,0,1,0,0,0,1,1],[1,1,1,0,0,0,1,1,1,1]]

Bundles: [[0,0,0,1,1,1],[0,0,1,0,0,0],[0,1,0,0,0,0],[1,0,0,2,2,2]]
PeriodID: 11
PolyDimension: 8
PolyID: 819362
PolyRank: 6
Weights: [[0,0,0,0,0,1,0,0,0,0,0,0,0,1],[0,0,0,0,1,0,0,0,0,0,0,0,1,0],[0,0,0,1,0,0,0,0,0,0,0,1,0,0],[0,1,1,0,0,0,0,1,0,1,1,0,0,2],[0,1,1,0,0,0,1,0,0,0,1,0,0,2],[1,1,1,0,0,0,0,0,1,1,1,0,0,2]]

Bundles: [[0,0,1,1,1],[0,1,0,0,0],[1,0,2,2,2],[1,0,2,2,2]]
PeriodID: 11
PolyDimension: 8
PolyID: 819370
PolyRank: 5
Weights: [[0,0,0,0,1,1,0,0,0,0,0,0,1],[0,0,0,1,0,0,0,0,0,0,0,1,0],[0,1,1,0,2,0,0,1,0,1,1,0,2],[0,1,1,0,2,0,1,0,0,0,1,0,2],[1,1,1,0,2,0,0,0,1,1,1,0,2]]

Bundles: [[0,0,1,1,1],[0,1,0,0,0],[0,1,0,0,0],[1,0,2,2,2]]
PeriodID: 11
PolyDimension: 8
PolyID: 819383
PolyRank: 5
Weights: [[0,0,0,0,0,1,0,0,0,0,0,1,0],[0,0,0,1,1,0,0,0,0,0,0,0,1],[0,1,1,0,0,0,0,1,0,1,1,2,0],[0,1,1,0,0,0,1,0,0,0,1,2,0],[1,1,1,0,0,0,0,0,1,1,1,2,0]]

Bundles: [[0,1,1,1],[1,2,2,2],[1,2,2,2],[1,2,2,2]]
PeriodID: 11
PolyDimension: 8
PolyID: 819397
PolyRank: 4
Weights: [[0,0,0,1,1,1,0,0,0,0,0,1],[0,1,1,2,2,0,0,1,0,1,1,2],[0,1,1,2,2,0,1,0,0,0,1,2],[1,1,1,2,2,0,0,0,1,1,1,2]]

Bundles: [[0,0,0,1,1,1],[0,0,1,0,0,0],[0,1,0,1,1,1],[1,0,0,1,1,1]]
PeriodID: 11
PolyDimension: 8
PolyID: 819417
PolyRank: 6
Weights: [[0,0,0,0,0,1,0,0,0,0,0,0,0,1],[0,0,0,0,1,0,0,0,0,0,0,0,1,0],[0,0,0,1,0,0,0,0,0,0,0,1,0,0],[0,1,1,0,0,0,0,1,0,1,1,0,1,1],[0,1,1,0,0,0,1,0,0,0,1,0,1,1],[1,1,1,0,0,0,0,0,1,1,1,0,1,1]]

Bundles: [[0,0,1,1,1],[0,1,1,1,1],[0,1,1,1,1],[1,0,1,1,1]]
PeriodID: 11
PolyDimension: 8
PolyID: 819426
PolyRank: 5
Weights: [[0,0,0,0,1,0,0,0,0,0,0,1,0],[0,0,0,1,0,1,0,0,0,0,0,0,1],[0,1,1,1,0,0,0,1,0,1,1,1,1],[0,1,1,1,0,0,1,0,0,0,1,1,1],[1,1,1,1,0,0,0,0,1,1,1,1,1]]

Bundles: [[0,0,0,0,0,1,0],[0,0,0,0,1,0,0],[0,0,0,1,0,0,0],[1,1,1,0,0,0,1]]
PeriodID: 11
PolyDimension: 8
PolyID: 819788
PolyRank: 7
Weights: [[0,0,0,0,0,1,0,1,0,1,0,0,0,1,1],[0,0,0,0,0,1,1,0,0,0,0,0,0,1,1],[0,0,0,0,1,0,0,0,0,0,0,0,0,1,0],[0,0,0,1,0,0,0,0,0,0,0,0,1,0,0],[0,0,1,0,0,0,0,0,0,0,0,1,0,0,0],[0,1,0,0,0,0,0,0,0,0,1,0,0,0,0],[1,0,0,0,0,1,0,0,1,1,0,0,0,1,1]]

Bundles: [[0,0,0,0,0,1,0],[0,0,0,0,1,0,0],[0,0,0,1,0,0,0],[0,0,1,0,0,0,0]]
PeriodID: 11
PolyDimension: 8
PolyID: 819789
PolyRank: 7
Weights: [[0,0,0,0,0,1,0,1,0,1,0,0,0,0,1],[0,0,0,0,0,1,1,0,0,0,0,0,0,0,1],[0,0,0,0,1,0,0,0,0,0,0,0,0,1,0],[0,0,0,1,0,0,0,0,0,0,0,0,1,0,0],[0,0,1,0,0,0,0,0,0,0,0,1,0,0,0],[0,1,0,0,0,0,0,0,0,0,1,0,0,0,0],[1,0,0,0,0,1,0,0,1,1,0,0,0,0,1]]

Bundles: [[0,0,0,0,1,0],[0,0,0,1,0,0],[1,1,0,0,0,1],[1,1,1,0,0,1]]
PeriodID: 11
PolyDimension: 8
PolyID: 819810
PolyRank: 6
Weights: [[0,0,0,0,1,1,0,1,0,1,0,0,1,1],[0,0,0,0,1,1,1,0,0,0,0,0,1,1],[0,0,0,1,0,0,0,0,0,0,0,0,1,0],[0,0,1,0,0,0,0,0,0,0,0,1,0,0],[0,1,0,0,0,0,0,0,0,0,1,0,0,0],[1,0,0,0,1,1,0,0,1,1,0,0,1,1]]

Bundles: [[0,0,0,0,1,0],[0,0,0,1,0,0],[0,0,1,0,0,0],[1,1,0,0,0,1]]
PeriodID: 11
PolyDimension: 8
PolyID: 819811
PolyRank: 6
Weights: [[0,0,0,0,1,1,0,1,0,1,0,0,0,1],[0,0,0,0,1,1,1,0,0,0,0,0,0,1],[0,0,0,1,0,0,0,0,0,0,0,0,1,0],[0,0,1,0,0,0,0,0,0,0,0,1,0,0],[0,1,0,0,0,0,0,0,0,0,1,0,0,0],[1,0,0,0,1,1,0,0,1,1,0,0,0,1]]

Bundles: [[0,0,0,0,1,0],[0,0,0,1,0,0],[1,1,1,0,0,1],[1,1,1,0,0,1]]
PeriodID: 11
PolyDimension: 8
PolyID: 819822
PolyRank: 6
Weights: [[0,0,0,0,1,1,0,0,0,0,0,0,0,1],[0,0,0,1,1,0,0,1,0,1,0,0,1,1],[0,0,0,1,1,0,1,0,0,0,0,0,1,1],[0,0,1,0,0,0,0,0,0,0,0,1,0,0],[0,1,0,0,0,0,0,0,0,0,1,0,0,0],[1,0,0,1,1,0,0,0,1,1,0,0,1,1]]

Bundles: [[0,0,0,0,1,0],[0,1,1,1,0,1],[1,0,0,0,0,0],[1,0,0,0,0,0]]
PeriodID: 11
PolyDimension: 8
PolyID: 819888
PolyRank: 6
Weights: [[0,0,0,0,1,1,0,0,0,0,0,0,0,1],[0,0,0,1,0,0,0,1,0,1,0,1,1,0],[0,0,0,1,0,0,1,0,0,0,0,1,1,0],[0,0,1,0,0,0,0,0,0,0,0,1,0,0],[0,1,0,0,0,0,0,0,0,0,1,0,0,0],[1,0,0,1,0,0,0,0,1,1,0,1,1,0]]

Bundles: [[0,0,0,0,1,0],[0,0,0,1,0,0],[0,0,1,0,0,0],[0,0,1,0,0,0]]
PeriodID: 11
PolyDimension: 8
PolyID: 819906
PolyRank: 6
Weights: [[0,0,0,0,0,1,0,1,0,1,0,0,0,1],[0,0,0,0,0,1,1,0,0,0,0,0,0,1],[0,0,0,1,1,0,0,0,0,0,0,0,1,0],[0,0,1,0,0,0,0,0,0,0,0,1,0,0],[0,1,0,0,0,0,0,0,0,0,1,0,0,0],[1,0,0,0,0,1,0,0,1,1,0,0,0,1]]

Bundles: [[0,0,0,1,0],[1,1,0,0,1],[1,1,0,0,1],[2,2,1,0,2]]
PeriodID: 11
PolyDimension: 8
PolyID: 819914
PolyRank: 5
Weights: [[0,0,0,1,1,1,0,1,0,1,0,2,1],[0,0,0,1,1,1,1,0,0,0,0,2,1],[0,0,1,0,0,0,0,0,0,0,0,1,0],[0,1,0,0,0,0,0,0,0,0,1,0,0],[1,0,0,1,1,1,0,0,1,1,0,2,1]]

Bundles: [[1,1,0,0,1],[1,1,0,0,1],[1,1,0,1,1],[1,1,1,0,1]]
PeriodID: 11
PolyDimension: 8
PolyID: 819915
PolyRank: 5
Weights: [[0,0,0,1,1,1,0,1,0,1,1,1,1],[0,0,0,1,1,1,1,0,0,0,1,1,1],[0,0,1,0,0,0,0,0,0,0,0,1,0],[0,1,0,0,0,0,0,0,0,0,1,0,0],[1,0,0,1,1,1,0,0,1,1,1,1,1]]

Bundles: [[0,0,0,1,0],[1,1,0,0,1],[1,1,0,0,1],[1,1,1,0,1]]
PeriodID: 11
PolyDimension: 8
PolyID: 819916
PolyRank: 5
Weights: [[0,0,0,1,1,1,0,1,0,1,0,1,1],[0,0,0,1,1,1,1,0,0,0,0,1,1],[0,0,1,0,0,0,0,0,0,0,0,1,0],[0,1,0,0,0,0,0,0,0,0,1,0,0],[1,0,0,1,1,1,0,0,1,1,0,1,1]]

Bundles: [[0,0,0,1,0],[0,0,1,0,0],[1,1,0,0,1],[1,1,0,0,1]]
PeriodID: 11
PolyDimension: 8
PolyID: 819917
PolyRank: 5
Weights: [[0,0,0,1,1,1,0,1,0,1,0,0,1],[0,0,0,1,1,1,1,0,0,0,0,0,1],[0,0,1,0,0,0,0,0,0,0,0,1,0],[0,1,0,0,0,0,0,0,0,0,1,0,0],[1,0,0,1,1,1,0,0,1,1,0,0,1]]

Bundles: [[0,0,0,1,0],[1,1,1,0,1],[1,1,1,0,1],[1,1,1,0,1]]
PeriodID: 11
PolyDimension: 8
PolyID: 819964
PolyRank: 5
Weights: [[0,0,0,1,1,1,0,0,0,0,0,0,1],[0,0,1,1,1,0,0,1,0,1,0,1,1],[0,0,1,1,1,0,1,0,0,0,0,1,1],[0,1,0,0,0,0,0,0,0,0,1,0,0],[1,0,1,1,1,0,0,0,1,1,0,1,1]]

Bundles: [[0,1,1,1,1],[1,0,0,0,0],[1,0,0,0,0],[1,0,0,0,0]]
PeriodID: 11
PolyDimension: 8
PolyID: 820262
PolyRank: 5
Weights: [[0,0,0,1,1,1,0,0,0,0,0,0,1],[0,0,1,0,0,0,0,1,0,1,1,1,0],[0,0,1,0,0,0,1,0,0,0,1,1,0],[0,1,0,0,0,0,0,0,0,0,1,0,0],[1,0,1,0,0,0,0,0,1,1,1,1,0]]

Bundles: [[0,0,0,1,0],[1,1,0,0,1],[1,1,1,0,1],[1,1,1,0,1]]
PeriodID: 11
PolyDimension: 8
PolyID: 820364
PolyRank: 5
Weights: [[0,0,1,0,1,1,0,1,0,1,0,1,1],[0,0,1,0,1,1,1,0,0,0,0,1,1],[0,0,1,1,0,0,0,0,0,0,0,1,0],[0,1,0,0,0,0,0,0,0,0,1,0,0],[1,0,1,0,1,1,0,0,1,1,0,1,1]]

Bundles: [[0,0,1,0,0],[0,0,1,0,0],[1,1,0,0,1],[1,1,0,1,1]]
PeriodID: 11
PolyDimension: 8
PolyID: 820365
PolyRank: 5
Weights: [[0,0,0,0,1,1,0,1,0,1,1,0,1],[0,0,0,0,1,1,1,0,0,0,1,0,1],[0,0,1,1,0,0,0,0,0,0,0,1,0],[0,1,0,0,0,0,0,0,0,0,1,0,0],[1,0,0,0,1,1,0,0,1,1,1,0,1]]

Bundles: [[0,0,0,1,0],[0,0,1,0,0],[0,0,1,0,0],[1,1,0,0,1]]
PeriodID: 11
PolyDimension: 8
PolyID: 820366
PolyRank: 5
Weights: [[0,0,0,0,1,1,0,1,0,1,0,0,1],[0,0,0,0,1,1,1,0,0,0,0,0,1],[0,0,1,1,0,0,0,0,0,0,0,1,0],[0,1,0,0,0,0,0,0,0,0,1,0,0],[1,0,0,0,1,1,0,0,1,1,0,0,1]]

Bundles: [[0,0,0,1,0],[1,0,0,0,0],[1,0,0,0,0],[1,0,0,0,0]]
PeriodID: 11
PolyDimension: 8
PolyID: 820375
PolyRank: 5
Weights: [[0,0,0,1,1,1,0,0,0,0,0,0,1],[0,0,1,0,0,0,0,1,0,1,0,1,0],[0,0,1,0,0,0,1,0,0,0,0,1,0],[0,1,0,0,0,0,0,0,0,0,1,0,0],[1,0,1,0,0,0,0,0,1,1,0,1,0]]

Bundles: [[1,1,0,1],[1,1,0,1],[1,1,0,1],[2,2,1,2]]
PeriodID: 11
PolyDimension: 8
PolyID: 820398
PolyRank: 4
Weights: [[0,0,1,1,1,1,0,1,0,1,2,1],[0,0,1,1,1,1,1,0,0,0,2,1],[0,1,0,0,0,0,0,0,0,0,1,0],[1,0,1,1,1,1,0,0,1,1,2,1]]

Bundles: [[1,1,0,1],[1,1,0,1],[1,1,0,1],[1,1,1,1]]
PeriodID: 11
PolyDimension: 8
PolyID: 820399
PolyRank: 4
Weights: [[0,0,1,1,1,1,0,1,0,1,1,1],[0,0,1,1,1,1,1,0,0,0,1,1],[0,1,0,0,0,0,0,0,0,0,1,0],[1,0,1,1,1,1,0,0,1,1,1,1]]

Bundles: [[0,0,1,0],[1,1,0,1],[1,1,0,1],[1,1,0,1]]
PeriodID: 11
PolyDimension: 8
PolyID: 820400
PolyRank: 4
Weights: [[0,0,1,1,1,1,0,1,0,1,0,1],[0,0,1,1,1,1,1,0,0,0,0,1],[0,1,0,0,0,0,0,0,0,0,1,0],[1,0,1,1,1,1,0,0,1,1,0,1]]

Bundles: [[0,1,0,0,0],[0,1,0,0,0],[1,0,1,1,1],[1,0,1,1,1]]
PeriodID: 11
PolyDimension: 8
PolyID: 820556
PolyRank: 5
Weights: [[0,0,0,0,1,1,0,0,0,0,0,0,1],[0,0,1,1,0,0,0,0,0,0,0,1,0],[0,1,0,0,1,0,0,1,0,1,1,0,1],[0,1,0,0,1,0,1,0,0,0,1,0,1],[1,1,0,0,1,0,0,0,1,1,1,0,1]]

Bundles: [[1,1,1,1],[1,1,1,1],[1,1,1,1],[1,1,1,1]]
PeriodID: 11
PolyDimension: 8
PolyID: 820564
PolyRank: 4
Weights: [[0,0,1,1,1,1,0,0,0,0,0,1],[0,1,1,1,1,0,0,1,0,1,1,1],[0,1,1,1,1,0,1,0,0,0,1,1],[1,1,1,1,1,0,0,0,1,1,1,1]]

Bundles: [[0,1,1,1],[0,1,1,1],[1,2,2,2],[1,2,2,2]]
PeriodID: 11
PolyDimension: 8
PolyID: 821641
PolyRank: 4
Weights: [[0,0,0,0,1,1,0,0,0,0,0,1],[0,1,1,1,2,0,0,1,0,1,1,2],[0,1,1,1,2,0,1,0,0,0,1,2],[1,1,1,1,2,0,0,0,1,1,1,2]]

Bundles: [[0,0,0,1,0],[0,0,0,1,0],[0,0,1,0,0],[0,0,1,0,0]]
PeriodID: 11
PolyDimension: 8
PolyID: 821655
PolyRank: 5
Weights: [[0,0,0,0,0,1,0,1,0,1,0,0,1],[0,0,0,0,0,1,1,0,0,0,0,0,1],[0,0,0,1,1,0,0,0,0,0,0,1,0],[0,1,1,0,0,0,0,0,0,0,1,0,0],[1,0,0,0,0,1,0,0,1,1,0,0,1]]

Bundles: [[1,1,0,1],[1,1,0,1],[1,1,1,1],[1,1,1,1]]
PeriodID: 11
PolyDimension: 8
PolyID: 821663
PolyRank: 4
Weights: [[0,1,0,1,1,1,0,1,0,1,1,1],[0,1,0,1,1,1,1,0,0,0,1,1],[0,1,1,0,0,0,0,0,0,0,1,0],[1,1,0,1,1,1,0,0,1,1,1,1]]

Bundles: [[0,0,1,0],[0,0,1,0],[1,1,0,1],[1,1,0,1]]
PeriodID: 11
PolyDimension: 8
PolyID: 821664
PolyRank: 4
Weights: [[0,0,0,1,1,1,0,1,0,1,0,1],[0,0,0,1,1,1,1,0,0,0,0,1],[0,1,1,0,0,0,0,0,0,0,1,0],[1,0,0,1,1,1,0,0,1,1,0,1]]

Bundles: [[0,1,1,1],[1,1,1,1],[1,1,1,1],[1,1,1,1]]
PeriodID: 11
PolyDimension: 8
PolyID: 821667
PolyRank: 4
Weights: [[0,0,0,1,1,1,0,0,0,0,0,1],[0,1,1,1,1,0,0,1,0,1,1,1],[0,1,1,1,1,0,1,0,0,0,1,1],[1,1,1,1,1,0,0,0,1,1,1,1]]

Bundles: [[1,0,0,0],[1,0,0,0],[1,0,0,0],[1,0,0,0]]
PeriodID: 11
PolyDimension: 8
PolyID: 821687
PolyRank: 4
Weights: [[0,0,1,1,1,1,0,0,0,0,0,1],[0,1,0,0,0,0,0,1,0,1,1,0],[0,1,0,0,0,0,1,0,0,0,1,0],[1,1,0,0,0,0,0,0,1,1,1,0]]

Bundles: [[0,0,1,0],[0,0,1,0]]
PeriodID: 11
PolyDimension: 6
PolyID: 8217
PolyRank: 4
Weights: [[0,0,0,1,0,1,0,1,0,1],[0,0,0,1,1,0,0,0,0,1],[0,1,1,0,0,0,0,0,1,0],[1,0,0,1,0,0,1,1,0,1]]

Bundles: [[0,0,1,0],[0,0,1,0],[0,0,1,0],[1,1,0,1]]
PeriodID: 11
PolyDimension: 8
PolyID: 821727
PolyRank: 4
Weights: [[0,0,0,0,1,1,0,1,0,1,0,1],[0,0,0,0,1,1,1,0,0,0,0,1],[0,1,1,1,0,0,0,0,0,0,1,0],[1,0,0,0,1,1,0,0,1,1,0,1]]

Bundles: [[1,1,1],[1,1,1],[1,1,1],[1,1,1]]
PeriodID: 11
PolyDimension: 8
PolyID: 821733
PolyRank: 3
Weights: [[0,1,1,1,1,1,0,1,0,1,1],[0,1,1,1,1,1,1,0,0,0,1],[1,1,1,1,1,1,0,0,1,1,1]]

Bundles: [[1,1,1],[1,1,1]]
PeriodID: 11
PolyDimension: 6
PolyID: 8223
PolyRank: 3
Weights: [[0,1,1,1,0,1,0,1,1],[0,1,1,1,1,0,0,0,1],[1,1,1,1,0,0,1,1,1]]

Bundles: [[0,0,1,0,1],[0,0,1,1,1],[0,1,0,0,0],[1,0,2,2,2]]
PeriodID: 11
PolyDimension: 8
PolyID: 827811
PolyRank: 5
Weights: [[0,0,0,0,0,0,1,0,0,0,0,1,0],[0,0,0,0,1,0,0,0,0,0,1,0,0],[0,1,1,0,0,1,0,1,0,1,0,2,1],[0,1,1,1,0,0,0,0,0,1,0,2,0],[1,1,1,0,0,1,0,0,1,1,0,2,1]]

Bundles: [[0,1,0,1],[0,1,0,1],[0,1,1,1],[1,2,2,2]]
PeriodID: 11
PolyDimension: 8
PolyID: 827858
PolyRank: 4
Weights: [[0,0,0,0,0,0,1,0,0,0,1,0],[0,1,1,0,1,1,0,1,0,1,2,1],[0,1,1,1,0,0,0,0,0,1,2,0],[1,1,1,0,1,1,0,0,1,1,2,1]]

Bundles: [[0,1,0,1],[0,1,1,1],[1,2,2,2],[1,2,2,2]]
PeriodID: 11
PolyDimension: 8
PolyID: 827883
PolyRank: 4
Weights: [[0,0,0,0,0,1,1,0,0,0,0,1],[0,1,1,0,1,2,0,1,0,1,1,2],[0,1,1,1,0,2,0,0,0,1,0,2],[1,1,1,0,1,2,0,0,1,1,1,2]]

Bundles: [[0,0,1,0,1],[0,0,1,1,1],[0,1,1,1,1],[1,0,1,1,1]]
PeriodID: 11
PolyDimension: 8
PolyID: 827955
PolyRank: 5
Weights: [[0,0,0,0,0,0,1,0,0,0,0,1,0],[0,0,0,0,0,1,0,0,0,0,1,0,0],[0,1,1,0,1,0,0,1,0,1,1,1,1],[0,1,1,1,0,0,0,0,0,1,1,1,0],[1,1,1,0,1,0,0,0,1,1,1,1,1]]

Bundles: [[0,0,0,1,0,1],[0,0,1,0,0,0],[0,1,0,0,0,0],[1,0,0,1,1,1]]
PeriodID: 11
PolyDimension: 8
PolyID: 828336
PolyRank: 6
Weights: [[0,0,0,0,0,0,1,0,0,0,0,0,1,0],[0,0,0,0,1,0,0,0,0,0,0,1,0,0],[0,0,0,1,0,0,0,0,0,0,1,0,0,0],[0,1,0,0,0,1,0,1,0,1,0,0,1,1],[0,1,1,0,0,0,0,0,0,1,0,0,1,0],[1,1,0,0,0,1,0,0,1,1,0,0,1,1]]

Bundles: [[0,0,1,0,1],[0,0,1,0,1],[0,1,0,0,0],[1,0,1,1,1]]
PeriodID: 11
PolyDimension: 8
PolyID: 828367
PolyRank: 5
Weights: [[0,0,0,0,0,0,1,0,0,0,0,1,0],[0,0,0,1,0,0,0,0,0,0,1,0,0],[0,1,0,0,1,1,0,1,0,1,0,1,1],[0,1,1,0,0,0,0,0,0,1,0,1,0],[1,1,0,0,1,1,0,0,1,1,0,1,1]]

Bundles: [[0,0,1,0,1],[0,1,0,0,0],[1,0,1,1,1],[1,0,1,1,1]]
PeriodID: 11
PolyDimension: 8
PolyID: 828399
PolyRank: 5
Weights: [[0,0,0,0,0,1,1,0,0,0,0,0,1],[0,0,0,1,0,0,0,0,0,0,1,0,0],[0,1,0,0,1,1,0,1,0,1,0,1,1],[0,1,1,0,0,1,0,0,0,1,0,0,1],[1,1,0,0,1,1,0,0,1,1,0,1,1]]

Bundles: [[0,0,1,0,1],[0,1,0,0,0],[0,1,0,0,0],[1,0,1,1,1]]
PeriodID: 11
PolyDimension: 8
PolyID: 828462
PolyRank: 5
Weights: [[0,0,0,0,0,0,1,0,0,0,1,0,0],[0,0,0,0,1,1,0,0,0,0,0,0,1],[0,1,0,1,0,0,0,1,0,1,1,1,0],[0,1,1,0,0,0,0,0,0,1,1,0,0],[1,1,0,1,0,0,0,0,1,1,1,1,0]]

Bundles: [[0,1,0,1],[0,1,0,1],[0,1,0,1],[1,1,1,1]]
PeriodID: 11
PolyDimension: 8
PolyID: 828485
PolyRank: 4
Weights: [[0,0,0,0,0,0,1,0,0,0,1,0],[0,1,0,1,1,1,0,1,0,1,1,1],[0,1,1,0,0,0,0,0,0,1,1,0],[1,1,0,1,1,1,0,0,1,1,1,1]]

Bundles: [[0,1,0,1],[1,1,1,1],[1,1,1,1],[1,1,1,1]]
PeriodID: 11
PolyDimension: 8
PolyID: 828530
PolyRank: 4
Weights: [[0,0,0,0,1,1,1,0,0,0,0,1],[0,1,0,1,1,1,0,1,0,1,1,1],[0,1,1,0,1,1,0,0,0,1,0,1],[1,1,0,1,1,1,0,0,1,1,1,1]]

Bundles: [[0,1,0,1],[0,1,0,1],[1,1,1,1],[1,1,1,1]]
PeriodID: 11
PolyDimension: 8
PolyID: 828607
PolyRank: 4
Weights: [[0,0,0,1,0,0,1,0,0,0,1,0],[0,1,0,1,1,1,0,1,0,1,1,1],[0,1,1,1,0,0,0,0,0,1,1,0],[1,1,0,1,1,1,0,0,1,1,1,1]]

Bundles: [[0,0,0,1,0],[0,0,1,1,1],[0,1,0,0,0],[1,0,2,2,2]]
PeriodID: 11
PolyDimension: 8
PolyID: 828624
PolyRank: 5
Weights: [[0,0,0,0,0,0,1,0,0,0,0,1,0],[0,0,0,1,0,0,0,0,0,0,1,0,0],[0,1,1,0,0,0,0,1,0,1,0,2,0],[0,1,1,0,1,1,0,0,1,1,0,2,1],[1,1,1,0,0,0,0,0,1,1,0,2,0]]

Bundles: [[0,0,1,0],[0,0,1,0],[0,1,1,1],[1,2,2,2]]
PeriodID: 11
PolyDimension: 8
PolyID: 828647
PolyRank: 4
Weights: [[0,0,0,0,0,0,1,0,0,0,1,0],[0,1,1,0,0,0,0,1,0,1,2,0],[0,1,1,1,1,1,0,0,1,1,2,1],[1,1,1,0,0,0,0,0,1,1,2,0]]

Bundles: [[0,0,1,0],[0,1,1,1],[1,2,2,2],[1,2,2,2]]
PeriodID: 11
PolyDimension: 8
PolyID: 828655
PolyRank: 4
Weights: [[0,0,0,0,0,1,1,0,0,0,0,1],[0,1,1,0,0,2,0,1,0,1,0,2],[0,1,1,1,1,2,0,0,1,1,1,2],[1,1,1,0,0,2,0,0,1,1,0,2]]

Bundles: [[0,0,0,1,0],[0,0,1,1,1],[0,1,1,1,1],[1,0,1,1,1]]
PeriodID: 11
PolyDimension: 8
PolyID: 828665
PolyRank: 5
Weights: [[0,0,0,0,0,0,1,0,0,0,0,1,0],[0,0,0,0,0,1,0,0,0,0,1,0,0],[0,1,1,0,0,0,0,1,0,1,1,1,0],[0,1,1,1,1,0,0,0,1,1,1,1,1],[1,1,1,0,0,0,0,0,1,1,1,1,0]]

Bundles: [[0,0,0,0,1,0],[0,0,0,1,0,0],[0,0,1,0,0,0],[0,1,0,0,0,1]]
PeriodID: 11
PolyDimension: 8
PolyID: 828689
PolyRank: 6
Weights: [[0,0,0,0,0,1,1,0,0,0,0,0,0,1],[0,0,0,0,1,1,0,1,0,0,0,0,1,1],[0,0,0,1,0,0,0,0,0,0,0,1,0,0],[0,0,1,0,0,0,0,0,0,0,1,0,0,0],[0,1,0,0,0,0,0,0,0,1,0,0,0,0],[1,0,0,0,1,1,0,0,1,0,0,0,1,1]]

Bundles: [[0,0,0,0,1,0],[0,0,0,1,0,0],[0,1,0,0,0,0],[1,1,1,0,0,1]]
PeriodID: 11
PolyDimension: 8
PolyID: 828701
PolyRank: 6
Weights: [[0,0,0,0,1,0,0,1,0,0,0,1,1,0],[0,0,0,0,1,1,1,0,1,0,0,1,1,1],[0,0,0,1,0,0,0,0,0,0,0,1,0,0],[0,0,1,0,0,0,0,0,0,0,1,0,0,0],[0,1,0,0,0,0,0,0,0,1,0,0,0,0],[1,0,0,0,1,0,0,0,1,0,0,1,1,0]]

Bundles: [[0,0,0,0,1,0],[0,0,0,1,0,0],[0,0,1,0,0,0],[0,1,0,0,0,0]]
PeriodID: 11
PolyDimension: 8
PolyID: 828703
PolyRank: 6
Weights: [[0,0,0,0,0,0,1,1,0,0,0,0,0,1],[0,0,0,0,1,1,1,0,1,0,0,0,1,1],[0,0,0,1,0,0,0,0,0,0,0,1,0,0],[0,0,1,0,0,0,0,0,0,0,1,0,0,0],[0,1,0,0,0,0,0,0,0,1,0,0,0,0],[1,0,0,0,0,0,1,0,1,0,0,0,0,1]]

Bundles: [[0,0,0,1,0],[0,1,0,0,1],[1,1,0,0,1],[1,1,1,0,1]]
PeriodID: 11
PolyDimension: 8
PolyID: 828714
PolyRank: 5
Weights: [[0,0,0,0,1,1,1,0,0,0,1,0,1],[0,0,0,1,1,1,0,1,0,0,1,1,1],[0,0,1,0,0,0,0,0,0,0,1,0,0],[0,1,0,0,0,0,0,0,0,1,0,0,0],[1,0,0,1,1,1,0,0,1,0,1,1,1]]

Bundles: [[0,0,0,1,0],[0,0,1,0,0],[0,1,0,0,1],[1,1,0,0,1]]
PeriodID: 11
PolyDimension: 8
PolyID: 828715
PolyRank: 5
Weights: [[0,0,0,0,1,1,1,0,0,0,0,0,1],[0,0,0,1,1,1,0,1,0,0,0,1,1],[0,0,1,0,0,0,0,0,0,0,1,0,0],[0,1,0,0,0,0,0,0,0,1,0,0,0],[1,0,0,1,1,1,0,0,1,0,0,1,1]]

Bundles: [[0,0,0,1,0],[0,1,0,0,0],[0,1,0,0,0],[1,1,1,0,1]]
PeriodID: 11
PolyDimension: 8
PolyID: 828763
PolyRank: 5
Weights: [[0,0,0,1,0,0,0,1,0,0,1,1,0],[0,0,0,1,1,1,1,0,1,0,1,1,1],[0,0,1,0,0,0,0,0,0,0,1,0,0],[0,1,0,0,0,0,0,0,0,1,0,0,0],[1,0,0,1,0,0,0,0,1,0,1,1,0]]

Bundles: [[0,0,0,1,0],[0,1,0,0,0],[1,1,0,0,1],[1,1,1,0,1]]
PeriodID: 11
PolyDimension: 8
PolyID: 828774
PolyRank: 5
Weights: [[0,0,0,0,0,1,1,1,0,0,1,0,1],[0,0,0,1,1,1,1,0,1,0,1,1,1],[0,0,1,0,0,0,0,0,0,0,1,0,0],[0,1,0,0,0,0,0,0,0,1,0,0,0],[1,0,0,0,0,1,1,0,1,0,1,0,1]]

Bundles: [[0,0,0,1,0],[0,0,1,0,0],[0,1,0,0,0],[1,1,0,0,1]]
PeriodID: 11
PolyDimension: 8
PolyID: 828775
PolyRank: 5
Weights: [[0,0,0,0,0,1,1,1,0,0,0,0,1],[0,0,0,1,1,1,1,0,1,0,0,1,1],[0,0,1,0,0,0,0,0,0,0,1,0,0],[0,1,0,0,0,0,0,0,0,1,0,0,0],[1,0,0,0,0,1,1,0,1,0,0,0,1]]

Bundles: [[0,0,0,1,0],[0,0,1,0,0],[1,0,0,0,1],[1,0,0,0,1]]
PeriodID: 11
PolyDimension: 8
PolyID: 828806
PolyRank: 5
Weights: [[0,0,0,1,0,1,1,1,0,0,0,1,1],[0,0,0,1,1,0,0,0,0,0,0,1,0],[0,0,1,0,0,0,0,0,0,0,1,0,0],[0,1,0,0,0,0,0,0,0,1,0,0,0],[1,0,0,1,0,1,1,0,1,0,0,1,1]]

Bundles: [[0,0,0,1,0],[0,0,1,0,0],[0,1,0,0,0],[0,1,0,0,0]]
PeriodID: 11
PolyDimension: 8
PolyID: 828810
PolyRank: 5
Weights: [[0,0,0,1,0,0,0,1,0,0,0,1,0],[0,0,0,1,1,1,1,0,1,0,0,1,1],[0,0,1,0,0,0,0,0,0,0,1,0,0],[0,1,0,0,0,0,0,0,0,1,0,0,0],[1,0,0,1,0,0,0,0,1,0,0,1,0]]

Bundles: [[0,0,0,1,0],[0,0,1,0,0],[1,1,1,0,1],[1,1,1,0,1]]
PeriodID: 11
PolyDimension: 8
PolyID: 828821
PolyRank: 5
Weights: [[0,0,0,0,0,1,1,0,0,0,0,0,1],[0,0,1,0,0,1,0,1,0,0,1,0,1],[0,0,1,1,1,1,0,0,1,0,1,1,1],[0,1,0,0,0,0,0,0,0,1,0,0,0],[1,0,1,0,0,1,0,0,1,0,1,0,1]]

Bundles: [[0,0,0,1,0],[0,0,1,0,1],[0,1,0,0,0],[0,1,0,0,0]]
PeriodID: 11
PolyDimension: 8
PolyID: 828825
PolyRank: 5
Weights: [[0,0,0,0,0,1,1,0,0,0,0,0,1],[0,0,0,1,1,0,0,0,0,0,0,1,0],[0,0,1,0,0,1,0,1,0,0,1,0,1],[0,1,0,0,0,0,0,0,0,1,0,0,0],[1,0,1,0,0,1,0,0,1,0,1,0,1]]

Bundles: [[0,1,0,1],[1,1,0,1],[1,1,0,1],[2,2,1,2]]
PeriodID: 11
PolyDimension: 8
PolyID: 828827
PolyRank: 4
Weights: [[0,0,0,1,1,1,1,0,0,2,0,1],[0,0,1,1,1,1,0,1,0,2,1,1],[0,1,0,0,0,0,0,0,0,1,0,0],[1,0,1,1,1,1,0,0,1,2,1,1]]

Bundles: [[0,1,0,1],[1,1,0,1],[1,1,0,1],[1,1,1,1]]
PeriodID: 11
PolyDimension: 8
PolyID: 828828
PolyRank: 4
Weights: [[0,0,0,1,1,1,1,0,0,1,0,1],[0,0,1,1,1,1,0,1,0,1,1,1],[0,1,0,0,0,0,0,0,0,1,0,0],[1,0,1,1,1,1,0,0,1,1,1,1]]

Bundles: [[0,0,1,0],[0,1,0,1],[1,1,0,1],[1,1,0,1]]
PeriodID: 11
PolyDimension: 8
PolyID: 828829
PolyRank: 4
Weights: [[0,0,0,1,1,1,1,0,0,0,0,1],[0,0,1,1,1,1,0,1,0,0,1,1],[0,1,0,0,0,0,0,0,0,1,0,0],[1,0,1,1,1,1,0,0,1,0,1,1]]

Bundles: [[0,0,1,0,0],[0,1,1,1,1],[1,0,0,0,0],[1,0,0,0,0]]
PeriodID: 11
PolyDimension: 8
PolyID: 828956
PolyRank: 5
Weights: [[0,0,0,0,0,1,1,0,0,0,0,0,1],[0,0,1,0,0,0,0,1,0,1,1,0,0],[0,0,1,1,1,0,0,0,1,1,1,1,0],[0,1,0,0,0,0,0,0,0,1,0,0,0],[1,0,1,0,0,0,0,0,1,1,1,0,0]]

Bundles: [[0,1,0,0],[0,1,0,0],[0,1,0,0],[1,1,1,1]]
PeriodID: 11
PolyDimension: 8
PolyID: 828991
PolyRank: 4
Weights: [[0,0,1,0,0,0,0,1,0,1,1,0],[0,0,1,1,1,1,1,0,1,1,1,1],[0,1,0,0,0,0,0,0,0,1,0,0],[1,0,1,0,0,0,0,0,1,1,1,0]]

Bundles: [[0,0,0,1,0],[0,0,1,0,0],[0,1,0,0,0],[0,1,0,0,0]]
PeriodID: 11
PolyDimension: 8
PolyID: 829040
PolyRank: 5
Weights: [[0,0,0,0,0,0,1,1,0,0,0,0,1],[0,0,0,0,1,1,0,0,0,0,0,1,0],[0,0,1,1,0,0,1,0,1,0,1,0,1],[0,1,0,0,0,0,0,0,0,1,0,0,0],[1,0,0,0,0,0,1,0,1,0,0,0,1]]

Bundles: [[0,1,0,0],[1,1,0,1],[1,1,0,1],[2,2,1,2]]
PeriodID: 11
PolyDimension: 8
PolyID: 829041
PolyRank: 4
Weights: [[0,0,0,0,1,1,1,1,0,2,0,1],[0,0,1,1,1,1,1,0,1,2,1,1],[0,1,0,0,0,0,0,0,0,1,0,0],[1,0,0,0,1,1,1,0,1,2,0,1]]

Bundles: [[0,1,0,0],[1,1,0,1],[1,1,0,1],[1,1,1,1]]
PeriodID: 11
PolyDimension: 8
PolyID: 829042
PolyRank: 4
Weights: [[0,0,0,0,1,1,1,1,0,1,0,1],[0,0,1,1,1,1,1,0,1,1,1,1],[0,1,0,0,0,0,0,0,0,1,0,0],[1,0,0,0,1,1,1,0,1,1,0,1]]

Bundles: [[0,0,1,0],[0,1,0,0],[1,1,0,1],[1,1,0,1]]
PeriodID: 11
PolyDimension: 8
PolyID: 829043
PolyRank: 4
Weights: [[0,0,0,0,1,1,1,1,0,0,0,1],[0,0,1,1,1,1,1,0,1,0,1,1],[0,1,0,0,0,0,0,0,0,1,0,0],[1,0,0,0,1,1,1,0,1,0,0,1]]

Bundles: [[0,0,1,0],[1,0,0,1],[1,0,0,1],[1,0,0,1]]
PeriodID: 11
PolyDimension: 8
PolyID: 829164
PolyRank: 4
Weights: [[0,0,1,0,1,1,1,1,0,0,1,1],[0,0,1,1,0,0,0,0,0,0,1,0],[0,1,0,0,0,0,0,0,0,1,0,0],[1,0,1,0,1,1,1,0,1,0,1,1]]

Bundles: [[0,1,0,1],[0,1,0,1],[1,1,0,1],[1,1,1,1]]
PeriodID: 11
PolyDimension: 8
PolyID: 829167
PolyRank: 4
Weights: [[0,0,0,0,1,1,1,0,0,1,0,1],[0,0,1,1,1,1,0,1,0,1,1,1],[0,1,0,0,0,0,0,0,0,1,0,0],[1,0,1,1,1,1,0,0,1,1,1,1]]

Bundles: [[0,0,1,0],[0,1,0,1],[0,1,0,1],[1,1,0,1]]
PeriodID: 11
PolyDimension: 8
PolyID: 829168
PolyRank: 4
Weights: [[0,0,0,0,1,1,1,0,0,0,0,1],[0,0,1,1,1,1,0,1,0,0,1,1],[0,1,0,0,0,0,0,0,0,1,0,0],[1,0,1,1,1,1,0,0,1,0,1,1]]

Bundles: [[0,0,1,0],[0,1,0,0],[0,1,0,0],[0,1,0,0]]
PeriodID: 11
PolyDimension: 8
PolyID: 829179
PolyRank: 4
Weights: [[0,0,1,0,0,0,0,1,0,0,1,0],[0,0,1,1,1,1,1,0,1,0,1,1],[0,1,0,0,0,0,0,0,0,1,0,0],[1,0,1,0,0,0,0,0,1,0,1,0]]

Bundles: [[0,1,0,0],[0,1,0,0],[1,1,0,1],[1,1,1,1]]
PeriodID: 11
PolyDimension: 8
PolyID: 829188
PolyRank: 4
Weights: [[0,0,1,1,0,0,0,1,0,1,1,0],[0,0,1,1,1,1,1,0,1,1,1,1],[0,1,0,0,0,0,0,0,0,1,0,0],[1,0,1,1,0,0,0,0,1,1,1,0]]

Bundles: [[0,0,1,0],[0,1,0,0],[0,1,0,0],[1,1,0,1]]
PeriodID: 11
PolyDimension: 8
PolyID: 829195
PolyRank: 4
Weights: [[0,0,0,0,0,1,1,1,0,0,0,1],[0,0,1,1,1,1,1,0,1,0,1,1],[0,1,0,0,0,0,0,0,0,1,0,0],[1,0,0,0,0,1,1,0,1,0,0,1]]

Bundles: [[0,0,1,0],[1,1,1,1],[1,1,1,1],[1,1,1,1]]
PeriodID: 11
PolyDimension: 8
PolyID: 829213
PolyRank: 4
Weights: [[0,0,0,0,1,1,1,0,0,0,0,1],[0,1,0,0,1,1,0,1,0,1,0,1],[0,1,1,1,1,1,0,0,1,1,1,1],[1,1,0,0,1,1,0,0,1,1,0,1]]

Bundles: [[0,0,1,1],[1,0,1,1],[1,1,1,1],[1,1,1,1]]
PeriodID: 11
PolyDimension: 8
PolyID: 829242
PolyRank: 4
Weights: [[0,0,1,0,1,1,1,0,0,0,1,1],[0,0,1,1,0,0,0,0,0,0,1,0],[0,1,1,0,1,1,0,1,0,1,1,1],[1,1,1,0,1,1,0,0,1,1,1,1]]

Bundles: [[0,0,1,1],[0,1,0,0],[0,1,0,0],[1,0,1,1]]
PeriodID: 11
PolyDimension: 8
PolyID: 829243
PolyRank: 4
Weights: [[0,0,0,0,1,1,1,0,0,0,0,1],[0,0,1,1,0,0,0,0,0,0,1,0],[0,1,0,0,1,1,0,1,0,1,0,1],[1,1,0,0,1,1,0,0,1,1,0,1]]

Bundles: [[0,0,1,0],[0,0,1,0],[1,1,1,1],[1,1,1,1]]
PeriodID: 11
PolyDimension: 8
PolyID: 829246
PolyRank: 4
Weights: [[0,0,1,0,0,0,1,0,0,0,1,0],[0,1,1,0,0,0,0,1,0,1,1,0],[0,1,1,1,1,1,0,0,1,1,1,1],[1,1,1,0,0,0,0,0,1,1,1,0]]

Bundles: [[0,0,1,1],[1,0,0,0],[1,0,0,0],[1,0,0,0]]
PeriodID: 11
PolyDimension: 8
PolyID: 829247
PolyRank: 4
Weights: [[0,0,0,1,1,1,0,0,0,0,0,1],[0,0,1,0,0,0,1,0,0,0,1,0],[0,1,1,0,0,0,0,1,0,1,1,0],[1,1,1,0,0,0,0,0,1,1,1,0]]

Bundles: [[0,1,1],[1,1,1],[1,1,1],[1,1,1]]
PeriodID: 11
PolyDimension: 8
PolyID: 829256
PolyRank: 3
Weights: [[0,0,1,1,1,1,1,0,0,0,1],[0,1,1,1,1,1,0,1,0,1,1],[1,1,1,1,1,1,0,0,1,1,1]]

Bundles: [[0,0,1,0],[1,0,1,1],[1,1,1,1],[1,1,1,1]]
PeriodID: 11
PolyDimension: 8
PolyID: 829662
PolyRank: 4
Weights: [[0,0,0,1,0,1,1,1,0,0,1,1],[0,0,0,1,1,0,0,0,0,0,1,0],[0,1,1,1,0,1,1,0,1,1,1,1],[1,0,0,1,0,1,1,0,1,0,1,1]]

Bundles: [[0,0,1,0],[0,1,0,0],[0,1,0,0],[1,0,1,1]]
PeriodID: 11
PolyDimension: 8
PolyID: 829663
PolyRank: 4
Weights: [[0,0,0,0,0,1,1,1,0,0,0,1],[0,0,0,1,1,0,0,0,0,0,1,0],[0,1,1,0,0,1,1,0,1,1,0,1],[1,0,0,0,0,1,1,0,1,0,0,1]]

Bundles: [[0,0,1,0],[1,0,0,0],[1,0,0,0],[1,0,0,0]]
PeriodID: 11
PolyDimension: 8
PolyID: 829667
PolyRank: 4
Weights: [[0,0,0,0,1,1,1,0,0,0,0,1],[0,0,0,1,0,0,0,1,0,0,1,0],[0,1,1,1,0,0,0,0,1,1,1,0],[1,0,0,1,0,0,0,0,1,0,1,0]]

Bundles: [[0,1,0],[1,1,1],[1,1,1],[1,1,1]]
PeriodID: 11
PolyDimension: 8
PolyID: 829673
PolyRank: 3
Weights: [[0,0,0,1,1,1,1,1,0,0,1],[0,1,1,1,1,1,1,0,1,1,1],[1,0,0,1,1,1,1,0,1,0,1]]

Bundles: [[0,0,1,0],[0,0,1,0],[1,0,0,1],[1,0,0,1]]
PeriodID: 11
PolyDimension: 8
PolyID: 829871
PolyRank: 4
Weights: [[0,0,0,1,0,1,1,1,0,0,1,1],[0,0,0,1,1,0,0,0,0,0,1,0],[0,1,1,0,0,0,0,0,0,1,0,0],[1,0,0,1,0,1,1,0,1,0,1,1]]

Bundles: [[0,0,1,0],[0,0,1,0],[0,1,0,0],[0,1,0,0]]
PeriodID: 11
PolyDimension: 8
PolyID: 829873
PolyRank: 4
Weights: [[0,0,0,1,0,0,0,1,0,0,1,0],[0,0,0,1,1,1,1,0,1,0,1,1],[0,1,1,0,0,0,0,0,0,1,0,0],[1,0,0,1,0,0,0,0,1,0,1,0]]

Bundles: [[1,0,1],[1,0,1],[1,0,1],[1,0,1]]
PeriodID: 11
PolyDimension: 8
PolyID: 829879
PolyRank: 3
Weights: [[0,1,0,1,1,1,1,1,0,1,1],[0,1,1,0,0,0,0,0,0,1,0],[1,1,0,1,1,1,1,0,1,1,1]]

Bundles: [[0,1,1],[0,1,1],[1,1,1],[1,1,1]]
PeriodID: 11
PolyDimension: 8
PolyID: 829881
PolyRank: 3
Weights: [[0,0,0,1,1,1,1,0,0,0,1],[0,1,1,1,1,1,0,1,0,1,1],[1,1,1,1,1,1,0,0,1,1,1]]

Bundles: [[0,1,0],[0,1,0],[0,1,0],[0,1,0]]
PeriodID: 11
PolyDimension: 8
PolyID: 829897
PolyRank: 3
Weights: [[0,1,0,0,0,0,0,1,0,1,0],[0,1,1,1,1,1,1,0,1,1,1],[1,1,0,0,0,0,0,0,1,1,0]]

Bundles: [[0,1,0],[0,1,0],[1,1,1],[1,1,1]]
PeriodID: 11
PolyDimension: 8
PolyID: 829908
PolyRank: 3
Weights: [[0,0,0,0,1,1,1,1,0,0,1],[0,1,1,1,1,1,1,0,1,1,1],[1,0,0,0,1,1,1,0,1,0,1]]

Bundles: [[1,0,1],[1,0,1],[1,0,1],[1,1,1]]
PeriodID: 11
PolyDimension: 8
PolyID: 829921
PolyRank: 3
Weights: [[0,1,1,0,1,1,1,1,0,1,1],[0,1,1,1,0,0,0,0,0,1,0],[1,1,1,0,1,1,1,0,1,1,1]]

Bundles: [[0,1,0],[0,1,0],[0,1,0],[1,1,1]]
PeriodID: 11
PolyDimension: 8
PolyID: 829923
PolyRank: 3
Weights: [[0,1,1,0,0,0,0,1,0,1,0],[0,1,1,1,1,1,1,0,1,1,1],[1,1,1,0,0,0,0,0,1,1,0]]

Bundles: [[0,0,1,0],[0,1,1,0],[0,1,1,1],[1,2,2,2]]
PeriodID: 11
PolyDimension: 8
PolyID: 830191
PolyRank: 4
Weights: [[0,0,0,0,0,0,0,1,0,0,1,0],[1,1,0,0,0,1,1,0,1,0,2,1],[1,1,0,1,1,1,0,0,1,1,2,1],[1,1,1,0,0,0,0,0,1,0,2,0]]

Bundles: [[0,0,0,1,1],[0,0,1,1,0],[0,1,0,0,0],[1,0,0,2,2]]
PeriodID: 11
PolyDimension: 8
PolyID: 830208
PolyRank: 5
Weights: [[0,0,0,0,0,0,0,1,0,0,0,1,0],[0,0,0,0,1,0,0,0,0,0,1,0,0],[0,0,0,1,0,0,0,0,0,1,0,0,0],[1,1,0,0,0,1,1,0,1,0,0,2,1],[1,1,1,0,0,0,0,0,1,0,0,2,0]]

Bundles: [[0,0,0,1,1],[0,0,1,0,0],[0,1,0,1,0],[1,0,0,2,2]]
PeriodID: 11
PolyDimension: 8
PolyID: 830208
PolyRank: 5
Weights: [[0,0,0,0,0,0,0,1,0,0,0,1,0],[0,0,0,0,1,0,0,0,0,0,1,0,0],[0,0,0,1,0,0,0,0,0,1,0,0,0],[1,1,0,0,0,1,1,0,1,0,0,2,1],[1,1,1,0,0,0,0,0,1,0,0,2,0]]

Bundles: [[0,0,1,0],[0,0,1,1],[0,1,1,0],[1,0,2,2]]
PeriodID: 11
PolyDimension: 8
PolyID: 830226
PolyRank: 4
Weights: [[0,0,0,0,0,0,0,1,0,0,1,0],[0,0,0,1,0,0,0,0,0,1,0,0],[1,1,0,0,1,1,1,0,1,0,2,1],[1,1,1,0,0,0,0,0,1,0,2,0]]

Bundles: [[0,0,1,1],[0,1,1,0],[1,0,2,2],[1,0,2,2]]
PeriodID: 11
PolyDimension: 8
PolyID: 830239
PolyRank: 4
Weights: [[0,0,0,0,0,0,1,1,0,0,0,1],[0,0,0,1,0,0,0,0,0,1,0,0],[1,1,0,0,1,1,2,0,1,0,1,2],[1,1,1,0,0,0,2,0,1,0,0,2]]

Bundles: [[0,0,1,1],[0,1,0,0],[0,1,1,0],[1,0,2,2]]
PeriodID: 11
PolyDimension: 8
PolyID: 830256
PolyRank: 4
Weights: [[0,0,0,0,0,0,0,1,0,1,0,0],[0,0,0,0,0,1,1,0,0,0,0,1],[1,1,0,1,1,0,0,0,1,2,1,0],[1,1,1,0,0,0,0,0,1,2,0,0]]

Bundles: [[0,0,0,1,1],[0,0,1,1,0],[0,1,0,1,1],[1,0,0,1,1]]
PeriodID: 11
PolyDimension: 8
PolyID: 830368
PolyRank: 5
Weights: [[0,0,0,0,0,0,0,1,0,0,0,1,0],[0,0,0,0,0,0,1,0,0,0,1,0,0],[0,0,0,1,0,0,0,0,0,1,0,0,0],[1,1,0,0,1,1,0,0,1,0,1,1,1],[1,1,1,0,0,0,0,0,1,0,1,1,0]]

Bundles: [[0,0,0,0,1],[0,0,1,0,1],[0,1,0,0,0],[1,0,1,1,1]]
PeriodID: 11
PolyDimension: 8
PolyID: 830486
PolyRank: 5
Weights: [[0,0,0,0,0,0,1,0,0,0,0,1,0],[0,0,0,0,1,0,0,0,0,0,1,0,0],[0,0,1,0,0,1,0,1,0,1,0,1,1],[0,0,1,1,0,0,0,0,0,1,0,1,0],[1,1,1,0,0,1,0,0,1,1,0,1,1]]

Bundles: [[0,0,0,1],[0,1,0,1],[0,1,0,1],[1,1,1,1]]
PeriodID: 11
PolyDimension: 8
PolyID: 830495
PolyRank: 4
Weights: [[0,0,0,0,0,0,1,0,0,0,1,0],[0,0,1,0,1,1,0,1,0,1,1,1],[0,0,1,1,0,0,0,0,0,1,1,0],[1,1,1,0,1,1,0,0,1,1,1,1]]

Bundles: [[0,0,0,1],[0,1,0,1],[1,1,1,1],[1,1,1,1]]
PeriodID: 11
PolyDimension: 8
PolyID: 830499
PolyRank: 4
Weights: [[0,0,0,0,0,1,1,0,0,0,0,1],[0,0,1,0,1,1,0,1,0,1,1,1],[0,0,1,1,0,1,0,0,0,1,0,1],[1,1,1,0,1,1,0,0,1,1,1,1]]

Bundles: [[0,0,0,0,1,1],[0,0,0,1,0,0],[0,0,1,0,0,0],[1,1,0,0,0,1]]
PeriodID: 11
PolyDimension: 8
PolyID: 830506
PolyRank: 6
Weights: [[0,0,0,0,0,0,1,1,0,0,0,0,1,1],[0,0,0,0,0,1,0,0,0,0,0,0,1,0],[0,0,0,0,1,0,0,0,0,0,0,1,0,0],[0,0,0,1,0,0,0,0,0,0,1,0,0,0],[0,0,1,0,0,0,0,0,0,1,0,0,0,0],[1,1,0,0,0,0,1,0,1,0,0,0,1,1]]

Bundles: [[0,0,0,0,1,0],[0,0,0,1,0,1],[0,0,1,0,0,0],[1,1,0,0,0,1]]
PeriodID: 11
PolyDimension: 8
PolyID: 830506
PolyRank: 6
Weights: [[0,0,0,0,0,0,1,1,0,0,0,0,1,1],[0,0,0,0,0,1,0,0,0,0,0,0,1,0],[0,0,0,0,1,0,0,0,0,0,0,1,0,0],[0,0,0,1,0,0,0,0,0,0,1,0,0,0],[0,0,1,0,0,0,0,0,0,1,0,0,0,0],[1,1,0,0,0,0,1,0,1,0,0,0,1,1]]

Bundles: [[0,0,0,0,1,0],[0,0,0,1,0,0],[0,0,1,0,0,1],[1,1,0,0,0,1]]
PeriodID: 11
PolyDimension: 8
PolyID: 830506
PolyRank: 6
Weights: [[0,0,0,0,0,0,1,1,0,0,0,0,1,1],[0,0,0,0,0,1,0,0,0,0,0,0,1,0],[0,0,0,0,1,0,0,0,0,0,0,1,0,0],[0,0,0,1,0,0,0,0,0,0,1,0,0,0],[0,0,1,0,0,0,0,0,0,1,0,0,0,0],[1,1,0,0,0,0,1,0,1,0,0,0,1,1]]

Bundles: [[0,0,0,0,1,0],[0,0,0,1,0,0],[0,0,1,0,0,1],[0,1,0,0,0,0]]
PeriodID: 11
PolyDimension: 8
PolyID: 830507
PolyRank: 6
Weights: [[0,0,0,0,0,0,1,1,0,0,0,0,0,1],[0,0,0,0,0,1,0,0,0,0,0,0,1,0],[0,0,0,0,1,0,0,0,0,0,0,1,0,0],[0,0,0,1,0,0,0,0,0,0,1,0,0,0],[0,0,1,0,0,0,0,0,0,1,0,0,0,0],[1,1,0,0,0,0,1,0,1,0,0,0,0,1]]

Bundles: [[0,0,0,0,1,0],[0,0,0,1,0,0],[0,0,1,0,0,0],[0,1,0,0,0,1]]
PeriodID: 11
PolyDimension: 8
PolyID: 830507
PolyRank: 6
Weights: [[0,0,0,0,0,0,1,1,0,0,0,0,0,1],[0,0,0,0,0,1,0,0,0,0,0,0,1,0],[0,0,0,0,1,0,0,0,0,0,0,1,0,0],[0,0,0,1,0,0,0,0,0,0,1,0,0,0],[0,0,1,0,0,0,0,0,0,1,0,0,0,0],[1,1,0,0,0,0,1,0,1,0,0,0,0,1]]

Bundles: [[0,0,0,0,1,0],[0,0,0,1,0,1],[0,0,1,0,0,0],[0,1,0,0,0,0]]
PeriodID: 11
PolyDimension: 8
PolyID: 830507
PolyRank: 6
Weights: [[0,0,0,0,0,0,1,1,0,0,0,0,0,1],[0,0,0,0,0,1,0,0,0,0,0,0,1,0],[0,0,0,0,1,0,0,0,0,0,0,1,0,0],[0,0,0,1,0,0,0,0,0,0,1,0,0,0],[0,0,1,0,0,0,0,0,0,1,0,0,0,0],[1,1,0,0,0,0,1,0,1,0,0,0,0,1]]

Bundles: [[0,0,0,0,1,1],[0,0,0,1,0,0],[0,0,1,0,0,0],[0,1,0,0,0,0]]
PeriodID: 11
PolyDimension: 8
PolyID: 830507
PolyRank: 6
Weights: [[0,0,0,0,0,0,1,1,0,0,0,0,0,1],[0,0,0,0,0,1,0,0,0,0,0,0,1,0],[0,0,0,0,1,0,0,0,0,0,0,1,0,0],[0,0,0,1,0,0,0,0,0,0,1,0,0,0],[0,0,1,0,0,0,0,0,0,1,0,0,0,0],[1,1,0,0,0,0,1,0,1,0,0,0,0,1]]

Bundles: [[0,0,0,1,0],[0,0,1,0,1],[1,0,0,0,1],[1,1,0,0,1]]
PeriodID: 11
PolyDimension: 8
PolyID: 830510
PolyRank: 5
Weights: [[0,0,0,0,0,1,1,1,0,0,0,1,1],[0,0,0,0,1,0,0,0,0,0,0,1,0],[0,0,0,1,0,0,0,0,0,0,1,0,0],[0,0,1,0,0,0,0,0,0,1,0,0,0],[1,1,0,0,0,1,1,0,1,0,0,1,1]]

Bundles: [[0,0,0,1,1],[0,0,1,0,0],[1,0,0,0,1],[1,1,0,0,1]]
PeriodID: 11
PolyDimension: 8
PolyID: 830510
PolyRank: 5
Weights: [[0,0,0,0,0,1,1,1,0,0,0,1,1],[0,0,0,0,1,0,0,0,0,0,0,1,0],[0,0,0,1,0,0,0,0,0,0,1,0,0],[0,0,1,0,0,0,0,0,0,1,0,0,0],[1,1,0,0,0,1,1,0,1,0,0,1,1]]

Bundles: [[0,0,0,1,0],[0,0,1,0,0],[0,1,0,0,1],[1,0,0,0,1]]
PeriodID: 11
PolyDimension: 8
PolyID: 830511
PolyRank: 5
Weights: [[0,0,0,0,0,1,1,1,0,0,0,0,1],[0,0,0,0,1,0,0,0,0,0,0,1,0],[0,0,0,1,0,0,0,0,0,0,1,0,0],[0,0,1,0,0,0,0,0,0,1,0,0,0],[1,1,0,0,0,1,1,0,1,0,0,0,1]]

Bundles: [[0,0,0,1,0],[0,0,1,0,1],[0,1,0,0,0],[1,0,0,0,1]]
PeriodID: 11
PolyDimension: 8
PolyID: 830511
PolyRank: 5
Weights: [[0,0,0,0,0,1,1,1,0,0,0,0,1],[0,0,0,0,1,0,0,0,0,0,0,1,0],[0,0,0,1,0,0,0,0,0,0,1,0,0],[0,0,1,0,0,0,0,0,0,1,0,0,0],[1,1,0,0,0,1,1,0,1,0,0,0,1]]

Bundles: [[0,0,0,1,1],[0,0,1,0,0],[0,1,0,0,0],[1,0,0,0,1]]
PeriodID: 11
PolyDimension: 8
PolyID: 830511
PolyRank: 5
Weights: [[0,0,0,0,0,1,1,1,0,0,0,0,1],[0,0,0,0,1,0,0,0,0,0,0,1,0],[0,0,0,1,0,0,0,0,0,0,1,0,0],[0,0,1,0,0,0,0,0,0,1,0,0,0],[1,1,0,0,0,1,1,0,1,0,0,0,1]]

Bundles: [[0,0,0,1,0],[0,0,1,0,1],[1,1,0,0,1],[1,1,0,0,1]]
PeriodID: 11
PolyDimension: 8
PolyID: 830512
PolyRank: 5
Weights: [[0,0,0,0,0,1,1,0,0,0,0,0,1],[0,0,0,0,1,1,0,1,0,0,0,1,1],[0,0,0,1,0,0,0,0,0,0,1,0,0],[0,0,1,0,0,0,0,0,0,1,0,0,0],[1,1,0,0,1,1,0,0,1,0,0,1,1]]

Bundles: [[0,0,0,1,1],[0,0,1,0,0],[1,1,0,0,1],[1,1,0,0,1]]
PeriodID: 11
PolyDimension: 8
PolyID: 830512
PolyRank: 5
Weights: [[0,0,0,0,0,1,1,0,0,0,0,0,1],[0,0,0,0,1,1,0,1,0,0,0,1,1],[0,0,0,1,0,0,0,0,0,0,1,0,0],[0,0,1,0,0,0,0,0,0,1,0,0,0],[1,1,0,0,1,1,0,0,1,0,0,1,1]]

Bundles: [[0,0,0,0,1],[0,0,0,1,0],[0,0,1,0,0],[0,1,0,0,1]]
PeriodID: 11
PolyDimension: 8
PolyID: 830512
PolyRank: 5
Weights: [[0,0,0,0,0,1,1,0,0,0,0,0,1],[0,0,0,0,1,1,0,1,0,0,0,1,1],[0,0,0,1,0,0,0,0,0,0,1,0,0],[0,0,1,0,0,0,0,0,0,1,0,0,0],[1,1,0,0,1,1,0,0,1,0,0,1,1]]

Bundles: [[0,0,0,1,0],[0,0,1,0,0],[0,1,0,1,0],[1,0,0,1,1]]
PeriodID: 11
PolyDimension: 8
PolyID: 830515
PolyRank: 5
Weights: [[0,0,0,0,0,0,0,1,0,0,0,1,0],[0,0,0,1,0,0,0,0,0,0,1,0,0],[0,0,1,0,0,0,0,0,0,1,0,0,0],[1,0,0,0,1,1,1,0,1,0,0,1,1],[1,1,0,0,0,0,0,0,1,0,0,1,0]]

Bundles: [[0,0,0,1,0],[0,0,1,1,0],[0,1,0,0,0],[1,0,0,1,1]]
PeriodID: 11
PolyDimension: 8
PolyID: 830515
PolyRank: 5
Weights: [[0,0,0,0,0,0,0,1,0,0,0,1,0],[0,0,0,1,0,0,0,0,0,0,1,0,0],[0,0,1,0,0,0,0,0,0,1,0,0,0],[1,0,0,0,1,1,1,0,1,0,0,1,1],[1,1,0,0,0,0,0,0,1,0,0,1,0]]

Bundles: [[0,0,0,1,0],[0,1,1,0,1],[1,0,0,0,0],[1,0,0,0,1]]
PeriodID: 11
PolyDimension: 8
PolyID: 830518
PolyRank: 5
Weights: [[0,0,0,0,0,1,1,0,0,0,0,0,1],[0,0,0,0,1,0,0,1,0,0,1,1,0],[0,0,0,1,0,0,0,0,0,0,1,0,0],[0,0,1,0,0,0,0,0,0,1,0,0,0],[1,1,0,0,1,0,0,0,1,0,1,1,0]]

Bundles: [[0,0,0,1,1],[0,1,1,0,1],[1,0,0,0,0],[1,0,0,0,0]]
PeriodID: 11
PolyDimension: 8
PolyID: 830518
PolyRank: 5
Weights: [[0,0,0,0,0,1,1,0,0,0,0,0,1],[0,0,0,0,1,0,0,1,0,0,1,1,0],[0,0,0,1,0,0,0,0,0,0,1,0,0],[0,0,1,0,0,0,0,0,0,1,0,0,0],[1,1,0,0,1,0,0,0,1,0,1,1,0]]

Bundles: [[0,0,0,1,1],[0,0,1,0,0],[0,1,0,0,0],[0,1,0,0,0]]
PeriodID: 11
PolyDimension: 8
PolyID: 830519
PolyRank: 5
Weights: [[0,0,0,0,0,0,1,1,0,0,0,0,1],[0,0,0,0,1,1,0,0,0,0,0,1,0],[0,0,0,1,0,0,0,0,0,0,1,0,0],[0,0,1,0,0,0,0,0,0,1,0,0,0],[1,1,0,0,0,0,1,0,1,0,0,0,1]]

Bundles: [[0,0,0,1,0],[0,0,1,0,0],[0,1,0,0,0],[0,1,0,0,1]]
PeriodID: 11
PolyDimension: 8
PolyID: 830519
PolyRank: 5
Weights: [[0,0,0,0,0,0,1,1,0,0,0,0,1],[0,0,0,0,1,1,0,0,0,0,0,1,0],[0,0,0,1,0,0,0,0,0,0,1,0,0],[0,0,1,0,0,0,0,0,0,1,0,0,0],[1,1,0,0,0,0,1,0,1,0,0,0,1]]

Bundles: [[0,0,0,1,0],[0,0,1,0,1],[0,1,0,0,0],[0,1,0,0,0]]
PeriodID: 11
PolyDimension: 8
PolyID: 830519
PolyRank: 5
Weights: [[0,0,0,0,0,0,1,1,0,0,0,0,1],[0,0,0,0,1,1,0,0,0,0,0,1,0],[0,0,0,1,0,0,0,0,0,0,1,0,0],[0,0,1,0,0,0,0,0,0,1,0,0,0],[1,1,0,0,0,0,1,0,1,0,0,0,1]]

Bundles: [[0,0,1,1],[1,0,0,1],[1,0,0,1],[2,1,0,2]]
PeriodID: 11
PolyDimension: 8
PolyID: 830520
PolyRank: 4
Weights: [[0,0,0,0,1,1,1,1,0,0,2,1],[0,0,0,1,0,0,0,0,0,0,1,0],[0,0,1,0,0,0,0,0,0,1,0,0],[1,1,0,0,1,1,1,0,1,0,2,1]]

Bundles: [[0,0,1,1],[1,0,0,1],[1,0,0,1],[1,1,0,1]]
PeriodID: 11
PolyDimension: 8
PolyID: 830522
PolyRank: 4
Weights: [[0,0,0,0,1,1,1,1,0,0,1,1],[0,0,0,1,0,0,0,0,0,0,1,0],[0,0,1,0,0,0,0,0,0,1,0,0],[1,1,0,0,1,1,1,0,1,0,1,1]]

Bundles: [[0,0,1,0],[0,1,0,1],[1,0,0,1],[1,0,0,1]]
PeriodID: 11
PolyDimension: 8
PolyID: 830523
PolyRank: 4
Weights: [[0,0,0,0,1,1,1,1,0,0,0,1],[0,0,0,1,0,0,0,0,0,0,1,0],[0,0,1,0,0,0,0,0,0,1,0,0],[1,1,0,0,1,1,1,0,1,0,0,1]]

Bundles: [[0,0,1,1],[0,1,0,0],[1,0,0,1],[1,0,0,1]]
PeriodID: 11
PolyDimension: 8
PolyID: 830523
PolyRank: 4
Weights: [[0,0,0,0,1,1,1,1,0,0,0,1],[0,0,0,1,0,0,0,0,0,0,1,0],[0,0,1,0,0,0,0,0,0,1,0,0],[1,1,0,0,1,1,1,0,1,0,0,1]]

Bundles: [[0,0,0,1],[0,1,0,1],[1,1,0,1],[1,1,1,1]]
PeriodID: 11
PolyDimension: 8
PolyID: 830524
PolyRank: 4
Weights: [[0,0,0,0,1,1,1,0,0,1,0,1],[0,0,0,1,1,1,0,1,0,1,1,1],[0,0,1,0,0,0,0,0,0,1,0,0],[1,1,0,1,1,1,0,0,1,1,1,1]]

Bundles: [[0,0,0,1],[0,0,1,0],[0,1,0,1],[1,1,0,1]]
PeriodID: 11
PolyDimension: 8
PolyID: 830525
PolyRank: 4
Weights: [[0,0,0,0,1,1,1,0,0,0,0,1],[0,0,0,1,1,1,0,1,0,0,1,1],[0,0,1,0,0,0,0,0,0,1,0,0],[1,1,0,1,1,1,0,0,1,0,1,1]]

Bundles: [[0,0,1,1],[1,1,0,1],[1,1,0,1],[1,1,0,1]]
PeriodID: 11
PolyDimension: 8
PolyID: 830525
PolyRank: 4
Weights: [[0,0,0,0,1,1,1,0,0,0,0,1],[0,0,0,1,1,1,0,1,0,0,1,1],[0,0,1,0,0,0,0,0,0,1,0,0],[1,1,0,1,1,1,0,0,1,0,1,1]]

Bundles: [[0,0,1,0],[0,0,1,0],[0,1,1,0],[1,0,1,1]]
PeriodID: 11
PolyDimension: 8
PolyID: 830538
PolyRank: 4
Weights: [[0,0,0,0,0,0,0,1,0,0,1,0],[0,0,1,0,0,0,0,0,0,1,0,0],[1,0,0,1,1,1,1,0,1,0,1,1],[1,1,0,0,0,0,0,0,1,0,1,0]]

Bundles: [[0,0,1,0],[0,0,1,0],[0,0,1,1],[1,1,1,1]]
PeriodID: 11
PolyDimension: 8
PolyID: 830546
PolyRank: 4
Weights: [[0,0,0,1,0,0,0,1,0,1,1,0],[0,0,1,0,0,0,0,0,0,1,0,0],[1,0,0,1,1,1,1,0,1,1,1,1],[1,1,0,1,0,0,0,0,1,1,1,0]]

Bundles: [[0,1,1,1],[1,0,0,0],[1,0,0,0],[1,0,0,1]]
PeriodID: 11
PolyDimension: 8
PolyID: 830547
PolyRank: 4
Weights: [[0,0,0,0,1,1,1,0,0,0,0,1],[0,0,0,1,0,0,0,1,0,1,1,0],[0,0,1,0,0,0,0,0,0,1,0,0],[1,1,0,1,0,0,0,0,1,1,1,0]]

Bundles: [[0,0,1,1],[1,0,0,1],[1,1,0,1],[1,1,0,1]]
PeriodID: 11
PolyDimension: 8
PolyID: 830556
PolyRank: 4
Weights: [[0,0,0,1,0,1,1,1,0,0,1,1],[0,0,0,1,1,0,0,0,0,0,1,0],[0,0,1,0,0,0,0,0,0,1,0,0],[1,1,0,1,0,1,1,0,1,0,1,1]]

Bundles: [[0,0,0,1],[0,0,1,0],[1,0,0,1],[1,0,0,1]]
PeriodID: 11
PolyDimension: 8
PolyID: 830556
PolyRank: 4
Weights: [[0,0,0,1,0,1,1,1,0,0,1,1],[0,0,0,1,1,0,0,0,0,0,1,0],[0,0,1,0,0,0,0,0,0,1,0,0],[1,1,0,1,0,1,1,0,1,0,1,1]]

Bundles: [[0,1,0,0],[0,1,0,1],[1,0,0,1],[1,0,1,1]]
PeriodID: 11
PolyDimension: 8
PolyID: 830557
PolyRank: 4
Weights: [[0,0,0,0,0,1,1,1,0,1,0,1],[0,0,0,1,1,0,0,0,0,0,1,0],[0,0,1,0,0,0,0,0,0,1,0,0],[1,1,0,0,0,1,1,0,1,1,0,1]]

Bundles: [[0,0,1,0],[0,1,0,0],[0,1,0,1],[1,0,0,1]]
PeriodID: 11
PolyDimension: 8
PolyID: 830558
PolyRank: 4
Weights: [[0,0,0,0,0,1,1,1,0,0,0,1],[0,0,0,1,1,0,0,0,0,0,1,0],[0,0,1,0,0,0,0,0,0,1,0,0],[1,1,0,0,0,1,1,0,1,0,0,1]]

Bundles: [[0,0,1,1],[0,1,0,0],[0,1,0,0],[1,0,0,1]]
PeriodID: 11
PolyDimension: 8
PolyID: 830558
PolyRank: 4
Weights: [[0,0,0,0,0,1,1,1,0,0,0,1],[0,0,0,1,1,0,0,0,0,0,1,0],[0,0,1,0,0,0,0,0,0,1,0,0],[1,1,0,0,0,1,1,0,1,0,0,1]]

Bundles: [[0,0,1,0],[0,0,1,0],[0,0,1,1],[0,1,0,0]]
PeriodID: 11
PolyDimension: 8
PolyID: 830560
PolyRank: 4
Weights: [[0,0,0,1,0,0,0,1,0,0,1,0],[0,0,1,0,0,0,0,0,0,1,0,0],[1,0,0,1,1,1,1,0,1,0,1,1],[1,1,0,1,0,0,0,0,1,0,1,0]]

Bundles: [[0,0,1,0],[0,1,1,0],[1,0,1,1],[1,0,1,1]]
PeriodID: 11
PolyDimension: 8
PolyID: 830560
PolyRank: 4
Weights: [[0,0,0,1,0,0,0,1,0,0,1,0],[0,0,1,0,0,0,0,0,0,1,0,0],[1,0,0,1,1,1,1,0,1,0,1,1],[1,1,0,1,0,0,0,0,1,0,1,0]]

Bundles: [[0,0,1,1],[1,0,0,0],[1,0,0,0],[1,0,0,0]]
PeriodID: 11
PolyDimension: 8
PolyID: 830561
PolyRank: 4
Weights: [[0,0,0,0,1,1,1,0,0,0,0,1],[0,0,0,1,0,0,0,1,0,0,1,0],[0,0,1,0,0,0,0,0,0,1,0,0],[1,1,0,1,0,0,0,0,1,0,1,0]]

Bundles: [[0,0,1,0],[1,0,0,0],[1,0,0,0],[1,0,0,1]]
PeriodID: 11
PolyDimension: 8
PolyID: 830561
PolyRank: 4
Weights: [[0,0,0,0,1,1,1,0,0,0,0,1],[0,0,0,1,0,0,0,1,0,0,1,0],[0,0,1,0,0,0,0,0,0,1,0,0],[1,1,0,1,0,0,0,0,1,0,1,0]]

Bundles: [[0,1,1],[1,0,1],[1,0,1],[1,0,1]]
PeriodID: 11
PolyDimension: 8
PolyID: 830565
PolyRank: 3
Weights: [[0,0,0,1,1,1,1,1,0,0,1],[0,0,1,0,0,0,0,0,0,1,0],[1,1,0,1,1,1,1,0,1,0,1]]

Bundles: [[0,0,0,1],[0,0,1,1],[0,1,0,0],[0,1,0,0]]
PeriodID: 11
PolyDimension: 8
PolyID: 830567
PolyRank: 4
Weights: [[0,0,0,0,0,1,1,0,0,0,0,1],[0,0,0,1,1,0,0,0,0,0,1,0],[0,0,1,0,0,1,0,1,0,1,0,1],[1,1,1,0,0,1,0,0,1,1,0,1]]

Bundles: [[0,1,0,0],[0,1,0,1],[1,0,1,1],[1,0,1,1]]
PeriodID: 11
PolyDimension: 8
PolyID: 830567
PolyRank: 4
Weights: [[0,0,0,0,0,1,1,0,0,0,0,1],[0,0,0,1,1,0,0,0,0,0,1,0],[0,0,1,0,0,1,0,1,0,1,0,1],[1,1,1,0,0,1,0,0,1,1,0,1]]

Bundles: [[0,0,1],[0,1,1],[1,1,1],[1,1,1]]
PeriodID: 11
PolyDimension: 8
PolyID: 830568
PolyRank: 3
Weights: [[0,0,0,1,1,1,1,0,0,0,1],[0,0,1,1,1,1,0,1,0,1,1],[1,1,1,1,1,1,0,0,1,1,1]]

Bundles: [[0,0,1,0],[0,1,0,0],[0,1,1,0],[1,0,1,1]]
PeriodID: 11
PolyDimension: 8
PolyID: 830580
PolyRank: 4
Weights: [[0,0,0,0,0,0,0,1,0,1,0,0],[0,0,1,1,0,0,0,0,0,0,1,0],[1,0,0,0,1,1,1,0,1,1,0,1],[1,1,0,0,0,0,0,0,1,1,0,0]]

Bundles: [[0,0,1,0],[0,0,1,1],[0,1,0,0],[0,1,0,0]]
PeriodID: 11
PolyDimension: 8
PolyID: 830617
PolyRank: 4
Weights: [[0,0,0,0,0,0,1,1,0,0,0,1],[0,0,0,0,1,1,0,0,0,0,1,0],[0,0,1,1,0,0,0,0,0,1,0,0],[1,1,0,0,0,0,1,0,1,0,0,1]]

Bundles: [[0,0,1,0],[0,0,1,0],[0,1,0,0],[0,1,0,1]]
PeriodID: 11
PolyDimension: 8
PolyID: 830617
PolyRank: 4
Weights: [[0,0,0,0,0,0,1,1,0,0,0,1],[0,0,0,0,1,1,0,0,0,0,1,0],[0,0,1,1,0,0,0,0,0,1,0,0],[1,1,0,0,0,0,1,0,1,0,0,1]]

Bundles: [[0,0,1],[1,0,1],[1,0,1],[1,0,1]]
PeriodID: 11
PolyDimension: 8
PolyID: 830618
PolyRank: 3
Weights: [[0,0,1,0,1,1,1,1,0,1,1],[0,0,1,1,0,0,0,0,0,1,0],[1,1,1,0,1,1,1,0,1,1,1]]

Bundles: [[0,1,0],[0,1,1],[1,0,1],[1,0,1]]
PeriodID: 11
PolyDimension: 8
PolyID: 830619
PolyRank: 3
Weights: [[0,0,0,0,1,1,1,1,0,0,1],[0,0,1,1,0,0,0,0,0,1,0],[1,1,0,0,1,1,1,0,1,0,1]]

Bundles: [[0,0,1],[0,1,1],[0,1,1],[1,1,1]]
PeriodID: 11
PolyDimension: 8
PolyID: 830620
PolyRank: 3
Weights: [[0,0,0,0,1,1,1,0,0,0,1],[0,0,1,1,1,1,0,1,0,1,1],[1,1,1,1,1,1,0,0,1,1,1]]

Bundles: [[0,1,0],[0,1,0],[0,1,0],[0,1,1]]
PeriodID: 11
PolyDimension: 8
PolyID: 830627
PolyRank: 3
Weights: [[0,0,1,0,0,0,0,1,0,1,0],[1,0,1,1,1,1,1,0,1,1,1],[1,1,1,0,0,0,0,0,1,1,0]]

Bundles: [[1,0,0],[1,0,0],[1,0,0],[1,0,1]]
PeriodID: 11
PolyDimension: 8
PolyID: 830628
PolyRank: 3
Weights: [[0,0,0,1,1,1,1,0,0,0,1],[0,0,1,0,0,0,0,1,0,1,0],[1,1,1,0,0,0,0,0,1,1,0]]

Bundles: [[0,1,0],[0,1,0],[0,1,1],[1,1,1]]
PeriodID: 11
PolyDimension: 8
PolyID: 830630
PolyRank: 3
Weights: [[0,0,0,0,0,1,1,1,0,0,1],[1,0,1,1,1,1,1,0,1,1,1],[1,1,0,0,0,1,1,0,1,0,1]]

Bundles: [[0,1,0],[0,1,0],[0,1,1],[1,0,1]]
PeriodID: 11
PolyDimension: 8
PolyID: 830633
PolyRank: 3
Weights: [[0,0,0,0,0,1,1,1,0,0,1],[0,0,1,1,1,0,0,0,0,1,0],[1,1,0,0,0,1,1,0,1,0,1]]

Bundles: [[0,0,0,0,1],[0,0,1,0,0],[0,1,0,0,0],[0,1,0,1,0]]
PeriodID: 11
PolyDimension: 8
PolyID: 830645
PolyRank: 5
Weights: [[0,0,0,0,0,0,1,1,0,0,0,0,1],[0,0,0,1,1,1,1,0,0,0,0,1,1],[0,0,1,0,0,0,0,0,0,0,1,0,0],[0,1,0,0,0,0,0,0,0,1,0,0,0],[1,0,0,0,0,0,0,0,1,0,0,0,0]]

Bundles: [[0,0,0,0,1],[0,0,0,1,0],[0,1,0,0,0],[0,1,1,0,0]]
PeriodID: 11
PolyDimension: 8
PolyID: 830645
PolyRank: 5
Weights: [[0,0,0,0,0,0,1,1,0,0,0,0,1],[0,0,0,1,1,1,1,0,0,0,0,1,1],[0,0,1,0,0,0,0,0,0,0,1,0,0],[0,1,0,0,0,0,0,0,0,1,0,0,0],[1,0,0,0,0,0,0,0,1,0,0,0,0]]

Bundles: [[0,0,0,1,0],[0,0,1,0,0],[0,1,0,0,0],[0,1,0,0,1]]
PeriodID: 11
PolyDimension: 8
PolyID: 830645
PolyRank: 5
Weights: [[0,0,0,0,0,0,1,1,0,0,0,0,1],[0,0,0,1,1,1,1,0,0,0,0,1,1],[0,0,1,0,0,0,0,0,0,0,1,0,0],[0,1,0,0,0,0,0,0,0,1,0,0,0],[1,0,0,0,0,0,0,0,1,0,0,0,0]]

Bundles: [[0,1,0,0],[0,1,0,1],[1,1,0,0],[1,1,1,0]]
PeriodID: 11
PolyDimension: 8
PolyID: 830665
PolyRank: 4
Weights: [[0,0,0,0,0,1,1,1,0,1,0,1],[0,0,1,1,1,1,1,0,0,1,1,1],[0,1,0,0,0,0,0,0,0,1,0,0],[1,0,0,0,0,0,0,0,1,0,0,0]]

Bundles: [[0,0,0,1],[0,1,0,0],[0,1,1,0],[1,1,0,0]]
PeriodID: 11
PolyDimension: 8
PolyID: 830666
PolyRank: 4
Weights: [[0,0,0,0,0,1,1,1,0,0,0,1],[0,0,1,1,1,1,1,0,0,0,1,1],[0,1,0,0,0,0,0,0,0,1,0,0],[1,0,0,0,0,0,0,0,1,0,0,0]]

Bundles: [[0,0,1,0],[0,1,0,0],[0,1,0,1],[1,1,0,0]]
PeriodID: 11
PolyDimension: 8
PolyID: 830666
PolyRank: 4
Weights: [[0,0,0,0,0,1,1,1,0,0,0,1],[0,0,1,1,1,1,1,0,0,0,1,1],[0,1,0,0,0,0,0,0,0,1,0,0],[1,0,0,0,0,0,0,0,1,0,0,0]]

Bundles: [[0,0,0,1],[1,0,0,0],[1,0,0,0],[1,0,1,0]]
PeriodID: 11
PolyDimension: 8
PolyID: 830671
PolyRank: 4
Weights: [[0,0,1,0,1,1,1,1,0,0,1,1],[0,0,1,1,0,0,0,0,0,0,1,0],[0,1,0,0,0,0,0,0,0,1,0,0],[1,0,0,0,0,0,0,0,1,0,0,0]]

Bundles: [[0,0,1,0],[1,0,0,0],[1,0,0,0],[1,0,0,1]]
PeriodID: 11
PolyDimension: 8
PolyID: 830671
PolyRank: 4
Weights: [[0,0,1,0,1,1,1,1,0,0,1,1],[0,0,1,1,0,0,0,0,0,0,1,0],[0,1,0,0,0,0,0,0,0,1,0,0],[1,0,0,0,0,0,0,0,1,0,0,0]]

Bundles: [[0,0,1,0],[0,0,1,1],[0,1,0,0],[0,1,0,0]]
PeriodID: 11
PolyDimension: 8
PolyID: 830708
PolyRank: 4
Weights: [[0,0,0,0,0,0,1,1,0,0,0,1],[0,0,0,0,1,1,0,0,0,0,1,0],[0,1,1,1,0,0,1,0,0,1,0,1],[1,0,0,0,0,0,0,0,1,0,0,0]]

Bundles: [[0,0,0,1],[0,0,1,0],[0,1,0,0],[0,1,1,0]]
PeriodID: 11
PolyDimension: 8
PolyID: 830708
PolyRank: 4
Weights: [[0,0,0,0,0,0,1,1,0,0,0,1],[0,0,0,0,1,1,0,0,0,0,1,0],[0,1,1,1,0,0,1,0,0,1,0,1],[1,0,0,0,0,0,0,0,1,0,0,0]]

Bundles: [[0,1,0],[0,1,1],[1,1,0],[1,1,0]]
PeriodID: 11
PolyDimension: 8
PolyID: 830711
PolyRank: 3
Weights: [[0,0,0,0,1,1,1,1,0,0,1],[0,1,1,1,1,1,1,0,0,1,1],[1,0,0,0,0,0,0,0,1,0,0]]

Bundles: [[1,0,0],[1,0,0],[1,0,0],[1,0,1]]
PeriodID: 11
PolyDimension: 8
PolyID: 830722
PolyRank: 3
Weights: [[0,1,0,1,1,1,1,1,0,1,1],[0,1,1,0,0,0,0,0,0,1,0],[1,0,0,0,0,0,0,0,1,0,0]]

Bundles: [[0,1,0],[0,1,0],[0,1,1],[1,1,0]]
PeriodID: 11
PolyDimension: 8
PolyID: 830741
PolyRank: 3
Weights: [[0,0,0,0,0,1,1,1,0,0,1],[0,1,1,1,1,1,1,0,0,1,1],[1,0,0,0,0,0,0,0,1,0,0]]

Bundles: [[0,0,1],[0,0,1],[1,0,1],[1,0,1]]
PeriodID: 11
PolyDimension: 8
PolyID: 830763
PolyRank: 3
Weights: [[0,0,0,1,0,1,1,1,0,1,1],[0,0,0,1,1,0,0,0,0,1,0],[1,1,1,1,0,1,1,0,1,1,1]]

Bundles: [[0,0,1],[0,1,0],[0,1,1],[1,0,1]]
PeriodID: 11
PolyDimension: 8
PolyID: 830764
PolyRank: 3
Weights: [[0,0,0,0,0,1,1,1,0,0,1],[0,0,0,1,1,0,0,0,0,1,0],[1,1,1,0,0,1,1,0,1,0,1]]

Bundles: [[0,0,1],[1,0,0],[1,0,0],[1,0,1]]
PeriodID: 11
PolyDimension: 8
PolyID: 830765
PolyRank: 3
Weights: [[0,0,0,0,1,1,1,0,0,0,1],[0,0,0,1,0,0,0,1,0,1,0],[1,1,1,1,0,0,0,0,1,1,0]]

Bundles: [[0,0,1],[1,0,0],[1,0,0],[1,0,1]]
PeriodID: 11
PolyDimension: 8
PolyID: 830768
PolyRank: 3
Weights: [[0,0,1,0,1,1,1,1,0,1,1],[0,0,1,1,0,0,0,0,0,1,0],[1,1,0,0,0,0,0,0,1,0,0]]

Bundles: [[0,1,0,1],[1,1,1,1]]
PeriodID: 11
PolyDimension: 6
PolyID: 8468
PolyRank: 4
Weights: [[0,0,0,0,1,0,0,0,1,0],[0,1,0,1,0,1,0,1,1,1],[0,1,1,0,0,0,0,1,1,0],[1,1,0,1,0,0,1,1,1,1]]

Bundles: [[0,0,1,0],[0,1,0,1]]
PeriodID: 11
PolyDimension: 6
PolyID: 8491
PolyRank: 4
Weights: [[0,0,0,1,1,0,0,0,0,1],[0,0,1,1,0,1,0,0,1,1],[0,1,0,0,0,0,0,1,0,0],[1,0,1,1,0,0,1,0,1,1]]

Bundles: [[0,1,0,0],[1,1,1,1]]
PeriodID: 11
PolyDimension: 6
PolyID: 8503
PolyRank: 4
Weights: [[0,0,1,0,0,1,0,1,1,0],[0,0,1,1,1,0,1,1,1,1],[0,1,0,0,0,0,0,1,0,0],[1,0,1,0,0,0,1,1,1,0]]

Bundles: [[0,0,1,0],[0,1,0,0]]
PeriodID: 11
PolyDimension: 6
PolyID: 8505
PolyRank: 4
Weights: [[0,0,0,0,1,1,0,0,0,1],[0,0,1,1,1,0,1,0,1,1],[0,1,0,0,0,0,0,1,0,0],[1,0,0,0,1,0,1,0,0,1]]

Bundles: [[0,1,1],[1,1,1]]
PeriodID: 11
PolyDimension: 6
PolyID: 8515
PolyRank: 3
Weights: [[0,0,1,1,1,0,0,0,1],[0,1,1,1,0,1,0,1,1],[1,1,1,1,0,0,1,1,1]]

Bundles: [[0,1,0],[1,1,1]]
PeriodID: 11
PolyDimension: 6
PolyID: 8545
PolyRank: 3
Weights: [[0,0,0,1,1,1,0,0,1],[0,1,1,1,1,0,1,1,1],[1,0,0,1,1,0,1,0,1]]

Bundles: [[1,0,1],[1,0,1]]
PeriodID: 11
PolyDimension: 6
PolyID: 8559
PolyRank: 3
Weights: [[0,1,0,1,1,1,0,1,1],[0,1,1,0,0,0,0,1,0],[1,1,0,1,1,0,1,1,1]]

Bundles: [[0,1,0],[0,1,0]]
PeriodID: 11
PolyDimension: 6
PolyID: 8561
PolyRank: 3
Weights: [[0,1,0,0,0,1,0,1,0],[0,1,1,1,1,0,1,1,1],[1,1,0,0,0,0,1,1,0]]

Bundles: [[0,0,1,1],[1,1,0,1]]
PeriodID: 11
PolyDimension: 6
PolyID: 8598
PolyRank: 4
Weights: [[0,0,0,0,1,1,0,0,1,1],[0,0,0,1,0,0,0,0,1,0],[0,0,1,0,0,0,0,1,0,0],[1,1,0,0,1,0,1,0,1,1]]

Bundles: [[0,0,1,1],[0,1,0,0]]
PeriodID: 11
PolyDimension: 6
PolyID: 8599
PolyRank: 4
Weights: [[0,0,0,0,1,1,0,0,0,1],[0,0,0,1,0,0,0,0,1,0],[0,0,1,0,0,0,0,1,0,0],[1,1,0,0,1,0,1,0,0,1]]

Bundles: [[0,0,1,0],[0,1,0,1]]
PeriodID: 11
PolyDimension: 6
PolyID: 8599
PolyRank: 4
Weights: [[0,0,0,0,1,1,0,0,0,1],[0,0,0,1,0,0,0,0,1,0],[0,0,1,0,0,0,0,1,0,0],[1,1,0,0,1,0,1,0,0,1]]

Bundles: [[0,1,1],[1,0,1]]
PeriodID: 11
PolyDimension: 6
PolyID: 8603
PolyRank: 3
Weights: [[0,0,0,1,1,1,0,0,1],[0,0,1,0,0,0,0,1,0],[1,1,0,1,1,0,1,0,1]]

Bundles: [[0,0,1],[0,1,1]]
PeriodID: 11
PolyDimension: 6
PolyID: 8604
PolyRank: 3
Weights: [[0,0,0,1,1,0,0,0,1],[0,0,1,1,0,1,0,1,1],[1,1,1,1,0,0,1,1,1]]

Bundles: [[0,1,0],[0,1,1]]
PeriodID: 11
PolyDimension: 6
PolyID: 8609
PolyRank: 3
Weights: [[0,0,0,0,1,1,0,0,1],[0,0,1,1,0,0,0,1,0],[1,1,0,0,1,0,1,0,1]]

Bundles: [[0,1,0],[0,1,1]]
PeriodID: 11
PolyDimension: 6
PolyID: 8621
PolyRank: 3
Weights: [[0,0,0,0,1,1,0,0,1],[0,1,1,1,1,0,0,1,1],[1,0,0,0,0,0,1,0,0]]

Bundles: [[1,1,1,1]]
PeriodID: 11
PolyDimension: 5
PolyID: 892
PolyRank: 4
Weights: [[0,0,1,0,1,0,1,1,1],[0,0,1,1,0,0,0,1,1],[0,1,0,0,0,0,0,1,0],[1,0,1,0,0,1,1,1,1]]

Bundles: [[0,0,1,0]]
PeriodID: 11
PolyDimension: 5
PolyID: 893
PolyRank: 4
Weights: [[0,0,1,0,1,0,1,0,1],[0,0,1,1,0,0,0,0,1],[0,1,0,0,0,0,0,1,0],[1,0,1,0,0,1,1,0,1]]

Bundles: [[1,1,1]]
PeriodID: 11
PolyDimension: 5
PolyID: 911
PolyRank: 3
Weights: [[0,1,1,0,1,0,1,1],[0,1,1,1,0,0,0,1],[1,1,1,0,0,1,1,1]]

Bundles: [[0,1,1]]
PeriodID: 11
PolyDimension: 5
PolyID: 974
PolyRank: 3
Weights: [[0,0,1,1,0,0,0,1],[0,1,1,0,1,0,1,1],[1,1,1,0,0,1,1,1]]

Bundles: [[0,1,0]]
PeriodID: 11
PolyDimension: 5
PolyID: 983
PolyRank: 3
Weights: [[0,0,0,1,1,0,0,1],[0,1,1,1,0,1,1,1],[1,0,0,1,0,1,0,1]]

Bundles: [[0,1,1]]
PeriodID: 11
PolyDimension: 5
PolyID: 999
PolyRank: 3
Weights: [[0,0,0,1,1,0,0,1],[0,0,1,0,0,0,1,0],[1,1,0,1,0,1,0,1]]

Bundles: [[1,1,1,1]]
PeriodID: 12
PolyDimension: 5
PolyID: 575
PolyRank: 4
Weights: [[0,0,0,1,1,0,0,1,1],[0,0,1,0,0,0,0,1,0],[1,0,0,1,0,1,1,1,1],[1,1,0,0,0,1,0,1,1]]

Bundles: [[0,1,0,0]]
PeriodID: 12
PolyDimension: 5
PolyID: 576
PolyRank: 4
Weights: [[0,0,0,1,1,0,0,0,1],[0,0,1,0,0,0,0,1,0],[1,0,0,1,0,1,1,0,1],[1,1,0,0,0,1,0,0,1]]

Bundles: [[0,1,1,1],[1,0,1,1],[1,0,1,1]]
PeriodID: 12
PolyDimension: 7
PolyID: 58175
PolyRank: 4
Weights: [[0,0,0,0,1,0,1,0,0,0,1],[0,0,0,1,0,0,0,0,0,1,0],[0,0,1,0,0,1,1,0,1,1,1],[1,1,1,0,0,0,0,1,1,1,1]]

Bundles: [[1,1,1]]
PeriodID: 12
PolyDimension: 5
PolyID: 585
PolyRank: 3
Weights: [[0,0,1,1,1,0,0,1],[1,0,1,1,0,1,1,1],[1,1,1,0,0,1,0,1]]

Bundles: []
PeriodID: 12
PolyDimension: 4
PolyID: 60
PolyRank: 3
Weights: [[0,0,1,1,0,0,1],[1,0,1,0,1,1,1],[1,1,0,0,1,0,1]]

Bundles: [[0,0,1,0,0],[1,1,0,1,1]]
PeriodID: 12
PolyDimension: 6
PolyID: 6086
PolyRank: 5
Weights: [[0,0,0,0,1,1,0,0,0,1,1],[0,0,0,1,0,0,0,0,0,1,0],[0,0,1,0,0,0,0,0,1,0,0],[1,0,0,0,1,0,1,1,0,1,1],[1,1,0,0,0,0,1,0,0,1,1]]

Bundles: [[0,0,1,0,0],[0,1,0,0,0]]
PeriodID: 12
PolyDimension: 6
PolyID: 6087
PolyRank: 5
Weights: [[0,0,0,0,1,1,0,0,0,0,1],[0,0,0,1,0,0,0,0,0,1,0],[0,0,1,0,0,0,0,0,1,0,0],[1,0,0,0,1,0,1,1,0,0,1],[1,1,0,0,0,0,1,0,0,0,1]]

Bundles: [[1,0,1,1],[1,1,1,1]]
PeriodID: 12
PolyDimension: 6
PolyID: 6098
PolyRank: 4
Weights: [[0,0,0,1,1,1,0,0,1,1],[0,0,1,0,0,0,0,0,1,0],[1,0,0,1,1,0,1,1,1,1],[1,1,0,1,0,0,1,0,1,1]]

Bundles: [[0,1,0,0],[1,0,1,1]]
PeriodID: 12
PolyDimension: 6
PolyID: 6099
PolyRank: 4
Weights: [[0,0,0,1,1,1,0,0,0,1],[0,0,1,0,0,0,0,0,1,0],[1,0,0,1,1,0,1,1,0,1],[1,1,0,1,0,0,1,0,0,1]]

Bundles: [[0,1,1,0],[1,1,1,1]]
PeriodID: 12
PolyDimension: 6
PolyID: 6117
PolyRank: 4
Weights: [[0,0,0,0,0,1,0,0,1,0],[0,0,1,1,1,0,1,1,1,1],[0,1,1,1,0,0,1,0,1,1],[1,0,0,0,0,0,1,1,1,0]]

Bundles: [[1,1,1,1],[1,1,1,1]]
PeriodID: 12
PolyDimension: 6
PolyID: 6121
PolyRank: 4
Weights: [[0,0,1,0,1,1,0,0,1,1],[0,0,1,1,0,0,0,0,0,1],[1,0,1,0,1,0,1,1,1,1],[1,1,1,0,0,0,1,0,1,1]]

Bundles: [[0,1,0,0],[0,1,0,0]]
PeriodID: 12
PolyDimension: 6
PolyID: 6138
PolyRank: 4
Weights: [[0,0,0,0,1,1,0,0,0,1],[0,0,1,1,0,0,0,0,1,0],[1,0,0,0,1,0,1,1,0,1],[1,1,0,0,0,0,1,0,0,1]]

Bundles: [[1,1,1],[1,1,1]]
PeriodID: 12
PolyDimension: 6
PolyID: 6140
PolyRank: 3
Weights: [[0,0,1,1,1,1,0,0,1],[1,0,1,1,1,0,1,1,1],[1,1,1,1,0,0,1,0,1]]

Bundles: [[1,1,1]]
PeriodID: 12
PolyDimension: 5
PolyID: 616
PolyRank: 3
Weights: [[0,0,0,1,0,0,1,0],[0,0,1,1,1,0,0,1],[1,1,1,0,0,1,0,1]]

Bundles: [[0,1,1,1],[1,1,0,1]]
PeriodID: 12
PolyDimension: 6
PolyID: 6266
PolyRank: 4
Weights: [[0,0,0,0,1,0,0,0,1,0],[0,0,0,1,1,1,0,1,0,1],[0,0,1,0,0,0,0,1,0,0],[1,1,0,1,0,0,1,1,0,1]]

Bundles: [[0,0,1,0],[1,1,0,1]]
PeriodID: 12
PolyDimension: 6
PolyID: 6267
PolyRank: 4
Weights: [[0,0,0,0,1,0,0,0,1,0],[0,0,0,1,1,1,0,0,0,1],[0,0,1,0,0,0,0,1,0,0],[1,1,0,1,0,0,1,0,0,1]]

Bundles: [[1,1,1],[1,1,1]]
PeriodID: 12
PolyDimension: 6
PolyID: 6280
PolyRank: 3
Weights: [[0,0,0,1,0,1,0,0,1],[0,0,1,0,1,1,0,1,1],[1,1,1,0,0,0,1,1,1]]

Bundles: [[0,1,1],[1,1,1]]
PeriodID: 12
PolyDimension: 6
PolyID: 6295
PolyRank: 3
Weights: [[0,0,0,0,1,0,0,1,0],[0,0,1,1,1,1,0,0,1],[1,1,1,1,0,0,1,0,1]]

Bundles: [[0,0,0,1,0,0],[0,0,1,0,0,0],[1,1,0,0,1,1]]
PeriodID: 12
PolyDimension: 7
PolyID: 64679
PolyRank: 6
Weights: [[0,0,0,0,0,1,1,0,0,0,0,1,1],[0,0,0,0,1,0,0,0,0,0,0,1,0],[0,0,0,1,0,0,0,0,0,0,1,0,0],[0,0,1,0,0,0,0,0,0,1,0,0,0],[1,0,0,0,0,1,0,1,1,0,0,1,1],[1,1,0,0,0,0,0,1,0,0,0,1,1]]

Bundles: [[0,0,0,1,0,0],[0,0,1,0,0,0],[0,1,0,0,0,0]]
PeriodID: 12
PolyDimension: 7
PolyID: 64680
PolyRank: 6
Weights: [[0,0,0,0,0,1,1,0,0,0,0,0,1],[0,0,0,0,1,0,0,0,0,0,0,1,0],[0,0,0,1,0,0,0,0,0,0,1,0,0],[0,0,1,0,0,0,0,0,0,1,0,0,0],[1,0,0,0,0,1,0,1,1,0,0,0,1],[1,1,0,0,0,0,0,1,0,0,0,0,1]]

Bundles: [[0,0,1,0,0],[1,0,0,1,1],[1,1,0,1,1]]
PeriodID: 12
PolyDimension: 7
PolyID: 64691
PolyRank: 5
Weights: [[0,0,0,0,1,1,1,0,0,0,1,1],[0,0,0,1,0,0,0,0,0,0,1,0],[0,0,1,0,0,0,0,0,0,1,0,0],[1,0,0,0,1,1,0,1,1,0,1,1],[1,1,0,0,1,0,0,1,0,0,1,1]]

Bundles: [[0,0,1,0,0],[0,1,0,0,0],[1,0,0,1,1]]
PeriodID: 12
PolyDimension: 7
PolyID: 64692
PolyRank: 5
Weights: [[0,0,0,0,1,1,1,0,0,0,0,1],[0,0,0,1,0,0,0,0,0,0,1,0],[0,0,1,0,0,0,0,0,0,1,0,0],[1,0,0,0,1,1,0,1,1,0,0,1],[1,1,0,0,1,0,0,1,0,0,0,1]]

Bundles: [[0,0,1,0,0],[0,1,0,1,0],[1,1,0,1,1]]
PeriodID: 12
PolyDimension: 7
PolyID: 64715
PolyRank: 5
Weights: [[0,0,0,0,0,0,1,0,0,0,1,0],[0,0,0,1,1,1,0,1,1,0,1,1],[0,0,1,0,0,0,0,0,0,1,0,0],[0,1,0,1,1,0,0,1,0,0,1,1],[1,0,0,0,0,0,0,1,1,0,1,0]]

Bundles: [[0,0,1,0,0],[1,1,0,1,1],[1,1,0,1,1]]
PeriodID: 12
PolyDimension: 7
PolyID: 64719
PolyRank: 5
Weights: [[0,0,0,1,0,1,1,0,0,0,1,1],[0,0,0,1,1,0,0,0,0,0,0,1],[0,0,1,0,0,0,0,0,0,1,0,0],[1,0,0,1,0,1,0,1,1,0,1,1],[1,1,0,1,0,0,0,1,0,0,1,1]]

Bundles: [[0,1,0,0,0],[0,1,0,0,0],[1,0,1,1,1]]
PeriodID: 12
PolyDimension: 7
PolyID: 64724
PolyRank: 5
Weights: [[0,0,0,0,0,1,1,0,0,1,1,0],[0,0,0,1,1,0,0,0,0,0,0,1],[0,0,1,0,0,0,0,0,0,1,0,0],[1,0,0,0,0,1,0,1,1,1,1,0],[1,1,0,0,0,0,0,1,0,1,1,0]]

Bundles: [[0,0,1,0,0],[0,1,0,0,0],[0,1,0,0,0]]
PeriodID: 12
PolyDimension: 7
PolyID: 64743
PolyRank: 5
Weights: [[0,0,0,0,0,1,1,0,0,0,0,1],[0,0,0,1,1,0,0,0,0,0,1,0],[0,0,1,0,0,0,0,0,0,1,0,0],[1,0,0,0,0,1,0,1,1,0,0,1],[1,1,0,0,0,0,0,1,0,0,0,1]]

Bundles: [[1,0,1,1],[1,0,1,1],[1,1,1,1]]
PeriodID: 12
PolyDimension: 7
PolyID: 64746
PolyRank: 4
Weights: [[0,0,0,1,1,1,1,0,0,1,1],[0,0,1,0,0,0,0,0,0,1,0],[1,0,0,1,1,1,0,1,1,1,1],[1,1,0,1,1,0,0,1,0,1,1]]

Bundles: [[0,1,0,0],[1,0,1,1],[1,0,1,1]]
PeriodID: 12
PolyDimension: 7
PolyID: 64747
PolyRank: 4
Weights: [[0,0,0,1,1,1,1,0,0,0,1],[0,0,1,0,0,0,0,0,0,1,0],[1,0,0,1,1,1,0,1,1,0,1],[1,1,0,1,1,0,0,1,0,0,1]]

Bundles: [[0,1,1,0],[0,1,1,0],[1,1,1,1]]
PeriodID: 12
PolyDimension: 7
PolyID: 64839
PolyRank: 4
Weights: [[0,0,0,0,0,0,1,0,0,1,0],[0,0,1,1,1,1,0,1,1,1,1],[0,1,1,1,1,0,0,1,0,1,1],[1,0,0,0,0,0,0,1,1,1,0]]

Bundles: [[1,1,1,1],[1,1,1,1],[1,1,1,1]]
PeriodID: 12
PolyDimension: 7
PolyID: 64844
PolyRank: 4
Weights: [[0,0,1,1,0,1,1,0,0,1,1],[0,0,1,1,1,0,0,0,0,0,1],[1,0,1,1,0,1,0,1,1,1,1],[1,1,1,1,0,0,0,1,0,1,1]]

Bundles: [[1,0,1,1],[1,1,1,1],[1,1,1,1]]
PeriodID: 12
PolyDimension: 7
PolyID: 64938
PolyRank: 4
Weights: [[0,0,1,0,1,1,1,0,0,1,1],[0,0,1,1,0,0,0,0,0,1,0],[1,0,1,0,1,1,0,1,1,1,1],[1,1,1,0,1,0,0,1,0,1,1]]

Bundles: [[0,1,0,0],[0,1,0,0],[1,0,1,1]]
PeriodID: 12
PolyDimension: 7
PolyID: 64939
PolyRank: 4
Weights: [[0,0,0,0,1,1,1,0,0,0,1],[0,0,1,1,0,0,0,0,0,1,0],[1,0,0,0,1,1,0,1,1,0,1],[1,1,0,0,1,0,0,1,0,0,1]]

Bundles: [[0,1,1,0],[1,1,1,1],[1,1,1,1]]
PeriodID: 12
PolyDimension: 7
PolyID: 64944
PolyRank: 4
Weights: [[0,0,1,0,0,0,1,0,0,1,0],[0,0,1,1,1,1,0,1,1,1,1],[0,1,1,1,1,0,0,1,0,1,1],[1,0,1,0,0,0,0,1,1,1,0]]

Bundles: [[0,1,0,0],[0,1,0,0],[0,1,0,0]]
PeriodID: 12
PolyDimension: 7
PolyID: 64948
PolyRank: 4
Weights: [[0,0,0,0,0,1,1,0,0,1,0],[0,0,1,1,1,0,0,0,0,0,1],[1,0,0,0,0,1,0,1,1,1,0],[1,1,0,0,0,0,0,1,0,1,0]]

Bundles: [[1,1,1],[1,1,1],[1,1,1]]
PeriodID: 12
PolyDimension: 7
PolyID: 64953
PolyRank: 3
Weights: [[0,0,1,1,1,1,1,0,0,1],[1,0,1,1,1,1,0,1,1,1],[1,1,1,1,1,0,0,1,0,1]]

Bundles: [[0,0,0,1,0],[0,1,1,0,1],[1,1,0,0,1]]
PeriodID: 12
PolyDimension: 7
PolyID: 65706
PolyRank: 5
Weights: [[0,0,0,0,0,1,0,0,0,0,1,0],[0,0,0,0,1,1,1,0,0,1,0,1],[0,0,0,1,0,0,0,0,0,1,0,0],[0,0,1,0,0,0,0,0,1,0,0,0],[1,1,0,0,1,0,0,1,0,1,0,1]]

Bundles: [[0,0,0,1,0],[0,0,1,0,0],[1,1,0,0,1]]
PeriodID: 12
PolyDimension: 7
PolyID: 65707
PolyRank: 5
Weights: [[0,0,0,0,0,1,0,0,0,0,1,0],[0,0,0,0,1,1,1,0,0,0,0,1],[0,0,0,1,0,0,0,0,0,1,0,0],[0,0,1,0,0,0,0,0,1,0,0,0],[1,1,0,0,1,0,0,1,0,0,0,1]]

Bundles: [[0,0,1,0],[1,1,0,1],[1,1,0,1]]
PeriodID: 12
PolyDimension: 7
PolyID: 65722
PolyRank: 4
Weights: [[0,0,0,0,1,0,1,0,0,0,1],[0,0,0,1,0,1,1,0,0,1,1],[0,0,1,0,0,0,0,0,1,0,0],[1,1,0,1,0,0,0,1,0,1,1]]

Bundles: [[0,1,0,1],[0,1,1,1],[1,1,0,1]]
PeriodID: 12
PolyDimension: 7
PolyID: 65740
PolyRank: 4
Weights: [[0,0,0,0,0,1,0,0,0,1,0],[0,0,0,1,1,1,1,0,1,0,1],[0,0,1,0,0,0,0,0,1,0,0],[1,1,0,1,1,0,0,1,1,0,1]]

Bundles: [[0,0,1,0],[0,1,0,1],[1,1,0,1]]
PeriodID: 12
PolyDimension: 7
PolyID: 65741
PolyRank: 4
Weights: [[0,0,0,0,0,1,0,0,0,1,0],[0,0,0,1,1,1,1,0,0,0,1],[0,0,1,0,0,0,0,0,1,0,0],[1,1,0,1,1,0,0,1,0,0,1]]

Bundles: [[1,1,1],[1,1,1],[1,1,1]]
PeriodID: 12
PolyDimension: 7
PolyID: 65796
PolyRank: 3
Weights: [[0,0,0,1,1,0,1,0,0,1],[0,0,1,1,0,1,1,0,1,1],[1,1,1,1,0,0,0,1,1,1]]

Bundles: [[0,0,1,0],[0,1,1,1],[1,0,1,1]]
PeriodID: 12
PolyDimension: 7
PolyID: 65817
PolyRank: 4
Weights: [[0,0,0,0,0,0,1,0,0,1,0],[0,0,0,0,0,1,0,0,1,0,0],[1,0,1,1,1,0,0,1,0,1,1],[1,1,0,0,0,0,0,1,1,1,0]]

Bundles: [[0,1,1,1],[0,1,1,1],[1,1,0,1]]
PeriodID: 12
PolyDimension: 7
PolyID: 65835
PolyRank: 4
Weights: [[0,0,0,0,0,1,0,0,1,0,0],[0,0,1,0,1,1,1,0,0,1,1],[0,0,1,1,0,0,0,0,0,1,0],[1,1,1,0,1,0,0,1,0,1,1]]

Bundles: [[0,0,1,0],[0,0,1,0],[1,1,0,1]]
PeriodID: 12
PolyDimension: 7
PolyID: 65836
PolyRank: 4
Weights: [[0,0,0,0,0,1,0,0,1,0,0],[0,0,0,0,1,1,1,0,0,0,1],[0,0,1,1,0,0,0,0,0,1,0],[1,1,0,0,1,0,0,1,0,0,1]]

Bundles: [[0,1,1],[0,1,1],[1,1,1]]
PeriodID: 12
PolyDimension: 7
PolyID: 65847
PolyRank: 3
Weights: [[0,0,0,0,0,1,0,0,1,0],[0,0,1,1,1,1,1,0,0,1],[1,1,1,1,1,0,0,1,0,1]]

Bundles: [[0,1,1],[1,1,1],[1,1,1]]
PeriodID: 12
PolyDimension: 7
PolyID: 65934
PolyRank: 3
Weights: [[0,0,0,0,1,0,1,0,0,1],[0,0,1,1,0,1,1,0,1,1],[1,1,1,1,0,0,0,1,1,1]]

Bundles: [[0,0,1,0,0],[0,1,0,1,1],[1,0,0,1,1],[1,0,0,1,1]]
PeriodID: 12
PolyDimension: 8
PolyID: 673858
PolyRank: 5
Weights: [[0,0,0,0,0,1,0,1,0,0,0,0,1],[0,0,0,0,1,0,0,0,0,0,0,1,0],[0,0,0,1,0,0,0,0,0,0,1,0,0],[0,0,1,0,0,0,1,1,0,1,0,1,1],[1,1,1,0,0,0,0,0,1,1,0,1,1]]

Bundles: [[0,1,1,1],[0,1,1,1],[0,1,1,1],[1,0,1,1]]
PeriodID: 12
PolyDimension: 8
PolyID: 674122
PolyRank: 4
Weights: [[0,0,0,0,1,0,0,0,0,0,1,0],[0,0,0,1,0,1,0,1,0,0,0,1],[0,0,1,1,0,0,1,1,0,1,1,1],[1,1,1,1,0,0,0,0,1,1,1,1]]

Bundles: [[0,1,1,1],[0,1,1,1],[1,0,1,1],[1,0,1,1]]
PeriodID: 12
PolyDimension: 8
PolyID: 674320
PolyRank: 4
Weights: [[0,0,0,0,0,1,0,1,0,0,0,1],[0,0,0,1,1,0,0,0,0,0,1,0],[0,0,1,1,0,0,1,1,0,1,1,1],[1,1,1,1,0,0,0,0,1,1,1,1]]

Bundles: [[0,0,0,0,1,0,0],[0,0,0,1,0,0,0],[0,0,1,0,0,0,0],[1,1,0,0,0,1,1]]
PeriodID: 12
PolyDimension: 8
PolyID: 717687
PolyRank: 7
Weights: [[0,0,0,0,0,0,1,1,0,0,0,0,0,1,1],[0,0,0,0,0,1,0,0,0,0,0,0,0,1,0],[0,0,0,0,1,0,0,0,0,0,0,0,1,0,0],[0,0,0,1,0,0,0,0,0,0,0,1,0,0,0],[0,0,1,0,0,0,0,0,0,0,1,0,0,0,0],[1,0,0,0,0,0,1,0,1,1,0,0,0,1,1],[1,1,0,0,0,0,0,0,1,0,0,0,0,1,1]]

Bundles: [[0,0,0,0,1,0,0],[0,0,0,1,0,0,0],[0,0,1,0,0,0,0],[0,1,0,0,0,0,0]]
PeriodID: 12
PolyDimension: 8
PolyID: 717688
PolyRank: 7
Weights: [[0,0,0,0,0,0,1,1,0,0,0,0,0,0,1],[0,0,0,0,0,1,0,0,0,0,0,0,0,1,0],[0,0,0,0,1,0,0,0,0,0,0,0,1,0,0],[0,0,0,1,0,0,0,0,0,0,0,1,0,0,0],[0,0,1,0,0,0,0,0,0,0,1,0,0,0,0],[1,0,0,0,0,0,1,0,1,1,0,0,0,0,1],[1,1,0,0,0,0,0,0,1,0,0,0,0,0,1]]

Bundles: [[0,0,0,1,0,0],[0,0,1,0,0,0],[1,0,0,0,1,1],[1,1,0,0,1,1]]
PeriodID: 12
PolyDimension: 8
PolyID: 717699
PolyRank: 6
Weights: [[0,0,0,0,0,1,1,1,0,0,0,0,1,1],[0,0,0,0,1,0,0,0,0,0,0,0,1,0],[0,0,0,1,0,0,0,0,0,0,0,1,0,0],[0,0,1,0,0,0,0,0,0,0,1,0,0,0],[1,0,0,0,0,1,1,0,1,1,0,0,1,1],[1,1,0,0,0,1,0,0,1,0,0,0,1,1]]

Bundles: [[0,0,0,1,0,0],[0,0,1,0,0,0],[0,1,0,0,0,0],[1,0,0,0,1,1]]
PeriodID: 12
PolyDimension: 8
PolyID: 717700
PolyRank: 6
Weights: [[0,0,0,0,0,1,1,1,0,0,0,0,0,1],[0,0,0,0,1,0,0,0,0,0,0,0,1,0],[0,0,0,1,0,0,0,0,0,0,0,1,0,0],[0,0,1,0,0,0,0,0,0,0,1,0,0,0],[1,0,0,0,0,1,1,0,1,1,0,0,0,1],[1,1,0,0,0,1,0,0,1,0,0,0,0,1]]

Bundles: [[0,0,0,1,0,0],[0,0,1,0,0,0],[0,1,0,0,1,0],[1,1,0,0,1,1]]
PeriodID: 12
PolyDimension: 8
PolyID: 717723
PolyRank: 6
Weights: [[0,0,0,0,0,0,0,1,0,0,0,0,1,0],[0,0,0,0,1,1,1,0,1,1,0,0,1,1],[0,0,0,1,0,0,0,0,0,0,0,1,0,0],[0,0,1,0,0,0,0,0,0,0,1,0,0,0],[0,1,0,0,1,1,0,0,1,0,0,0,1,1],[1,0,0,0,0,0,0,0,1,1,0,0,1,0]]

Bundles: [[0,0,0,1,0,0],[0,0,1,0,0,0],[1,1,0,0,1,1],[1,1,0,0,1,1]]
PeriodID: 12
PolyDimension: 8
PolyID: 717727
PolyRank: 6
Weights: [[0,0,0,0,1,0,1,1,0,0,0,0,1,1],[0,0,0,0,1,1,0,0,0,0,0,0,0,1],[0,0,0,1,0,0,0,0,0,0,0,1,0,0],[0,0,1,0,0,0,0,0,0,0,1,0,0,0],[1,0,0,0,1,0,1,0,1,1,0,0,1,1],[1,1,0,0,1,0,0,0,1,0,0,0,1,1]]

Bundles: [[0,0,0,1,0,0],[0,1,0,0,0,0],[0,1,0,0,0,0],[1,0,1,0,1,1]]
PeriodID: 12
PolyDimension: 8
PolyID: 717732
PolyRank: 6
Weights: [[0,0,0,0,0,0,1,1,0,0,0,1,1,0],[0,0,0,0,1,1,0,0,0,0,0,0,0,1],[0,0,0,1,0,0,0,0,0,0,0,1,0,0],[0,0,1,0,0,0,0,0,0,0,1,0,0,0],[1,0,0,0,0,0,1,0,1,1,0,1,1,0],[1,1,0,0,0,0,0,0,1,0,0,1,1,0]]

Bundles: [[0,0,0,1,0,0],[0,0,1,0,0,0],[0,1,0,0,0,0],[0,1,0,0,0,0]]
PeriodID: 12
PolyDimension: 8
PolyID: 717751
PolyRank: 6
Weights: [[0,0,0,0,0,0,1,1,0,0,0,0,0,1],[0,0,0,0,1,1,0,0,0,0,0,0,1,0],[0,0,0,1,0,0,0,0,0,0,0,1,0,0],[0,0,1,0,0,0,0,0,0,0,1,0,0,0],[1,0,0,0,0,0,1,0,1,1,0,0,0,1],[1,1,0,0,0,0,0,0,1,0,0,0,0,1]]

Bundles: [[0,0,1,0,0],[1,0,0,1,1],[1,0,0,1,1],[1,1,0,1,1]]
PeriodID: 12
PolyDimension: 8
PolyID: 717755
PolyRank: 5
Weights: [[0,0,0,0,1,1,1,1,0,0,0,1,1],[0,0,0,1,0,0,0,0,0,0,0,1,0],[0,0,1,0,0,0,0,0,0,0,1,0,0],[1,0,0,0,1,1,1,0,1,1,0,1,1],[1,1,0,0,1,1,0,0,1,0,0,1,1]]

Bundles: [[0,0,1,0,0],[0,1,0,0,0],[1,0,0,1,1],[1,0,0,1,1]]
PeriodID: 12
PolyDimension: 8
PolyID: 717756
PolyRank: 5
Weights: [[0,0,0,0,1,1,1,1,0,0,0,0,1],[0,0,0,1,0,0,0,0,0,0,0,1,0],[0,0,1,0,0,0,0,0,0,0,1,0,0],[1,0,0,0,1,1,1,0,1,1,0,0,1],[1,1,0,0,1,1,0,0,1,0,0,0,1]]

Bundles: [[0,0,1,0,0],[0,1,0,1,0],[0,1,0,1,0],[1,1,0,1,1]]
PeriodID: 12
PolyDimension: 8
PolyID: 717875
PolyRank: 5
Weights: [[0,0,0,0,0,0,0,1,0,0,0,1,0],[0,0,0,1,1,1,1,0,1,1,0,1,1],[0,0,1,0,0,0,0,0,0,0,1,0,0],[0,1,0,1,1,1,0,0,1,0,0,1,1],[1,0,0,0,0,0,0,0,1,1,0,1,0]]

Bundles: [[0,0,1,0,0],[1,1,0,1,1],[1,1,0,1,1],[1,1,0,1,1]]
PeriodID: 12
PolyDimension: 8
PolyID: 717882
PolyRank: 5
Weights: [[0,0,0,1,1,0,1,1,0,0,0,1,1],[0,0,0,1,1,1,0,0,0,0,0,0,1],[0,0,1,0,0,0,0,0,0,0,1,0,0],[1,0,0,1,1,0,1,0,1,1,0,1,1],[1,1,0,1,1,0,0,0,1,0,0,1,1]]

Bundles: [[0,1,0,0,0],[0,1,0,0,0],[0,1,0,0,0],[1,0,1,1,1]]
PeriodID: 12
PolyDimension: 8
PolyID: 717910
PolyRank: 5
Weights: [[0,0,0,0,0,0,1,1,0,0,1,1,0],[0,0,0,1,1,1,0,0,0,0,0,0,1],[0,0,1,0,0,0,0,0,0,0,1,0,0],[1,0,0,0,0,0,1,0,1,1,1,1,0],[1,1,0,0,0,0,0,0,1,0,1,1,0]]

Bundles: [[0,0,1,0,0],[1,0,0,1,1],[1,1,0,1,1],[1,1,0,1,1]]
PeriodID: 12
PolyDimension: 8
PolyID: 718040
PolyRank: 5
Weights: [[0,0,0,1,0,1,1,1,0,0,0,1,1],[0,0,0,1,1,0,0,0,0,0,0,1,0],[0,0,1,0,0,0,0,0,0,0,1,0,0],[1,0,0,1,0,1,1,0,1,1,0,1,1],[1,1,0,1,0,1,0,0,1,0,0,1,1]]

Bundles: [[0,1,0,0,0],[0,1,0,0,0],[1,0,0,1,1],[1,0,1,1,1]]
PeriodID: 12
PolyDimension: 8
PolyID: 718041
PolyRank: 5
Weights: [[0,0,0,0,0,1,1,1,0,0,1,0,1],[0,0,0,1,1,0,0,0,0,0,0,1,0],[0,0,1,0,0,0,0,0,0,0,1,0,0],[1,0,0,0,0,1,1,0,1,1,1,0,1],[1,1,0,0,0,1,0,0,1,0,1,0,1]]

Bundles: [[0,0,1,0,0],[0,1,0,0,0],[0,1,0,0,0],[1,0,0,1,1]]
PeriodID: 12
PolyDimension: 8
PolyID: 718042
PolyRank: 5
Weights: [[0,0,0,0,0,1,1,1,0,0,0,0,1],[0,0,0,1,1,0,0,0,0,0,0,1,0],[0,0,1,0,0,0,0,0,0,0,1,0,0],[1,0,0,0,0,1,1,0,1,1,0,0,1],[1,1,0,0,0,1,0,0,1,0,0,0,1]]

Bundles: [[0,0,1,0,0],[0,1,0,1,0],[1,1,0,1,1],[1,1,0,1,1]]
PeriodID: 12
PolyDimension: 8
PolyID: 718049
PolyRank: 5
Weights: [[0,0,0,1,0,0,0,1,0,0,0,1,0],[0,0,0,1,1,1,1,0,1,1,0,1,1],[0,0,1,0,0,0,0,0,0,0,1,0,0],[0,1,0,1,1,1,0,0,1,0,0,1,1],[1,0,0,1,0,0,0,0,1,1,0,1,0]]

Bundles: [[0,0,1,0,0],[0,1,0,0,0],[0,1,0,0,0],[0,1,0,0,0]]
PeriodID: 12
PolyDimension: 8
PolyID: 718054
PolyRank: 5
Weights: [[0,0,0,0,0,0,1,1,0,0,0,1,0],[0,0,0,1,1,1,0,0,0,0,0,0,1],[0,0,1,0,0,0,0,0,0,0,1,0,0],[1,0,0,0,0,0,1,0,1,1,0,1,0],[1,1,0,0,0,0,0,0,1,0,0,1,0]]

Bundles: [[1,0,1,1],[1,0,1,1],[1,0,1,1],[1,1,1,1]]
PeriodID: 12
PolyDimension: 8
PolyID: 718061
PolyRank: 4
Weights: [[0,0,0,1,1,1,1,1,0,0,1,1],[0,0,1,0,0,0,0,0,0,0,1,0],[1,0,0,1,1,1,1,0,1,1,1,1],[1,1,0,1,1,1,0,0,1,0,1,1]]

Bundles: [[0,1,0,0],[1,0,1,1],[1,0,1,1],[1,0,1,1]]
PeriodID: 12
PolyDimension: 8
PolyID: 718062
PolyRank: 4
[truncated: 32,213,705 more chars]
