# Supplementary material for: Four-dimensional Fano toric complete intersections
Source: Proc Math Phys Eng Sci. 2015 Mar 8;471(2175):20140704. doi: 10.1098/rspa.2014.0704 (PMC4353041; doi:10.1098/rspa.2014.0704)
Supplement: Data [file rspa20140704supp2.zip › data/period_sequence_data.txt]

Degree: 5
EulerNumber: 825
FanoIndex: 1
Hilb: [1,6,21,56,126,251]
HilbDelta: [1,1,1,1,1]
Laurent: w*x^5 + 5*w*x^4*y + 5*w*x^4*z + 5*w*x^4 + 10*w*x^3*y^2 + 20*w*x^3*y*z + 20*w*x^3*y + 10*w*x^3*z^2 + 20*w*x^3*z + 10*w*x^3 + 10*w*x^2*y^3 + 30*w*x^2*y^2*z + 30*w*x^2*y^2 + 30*w*x^2*y*z^2 + 60*w*x^2*y*z + 30*w*x^2*y + 10*w*x^2*z^3 + 30*w*x^2*z^2 + 30*w*x^2*z + 10*w*x^2 + 5*w*x*y^4 + 20*w*x*y^3*z + 20*w*x*y^3 + 30*w*x*y^2*z^2 + 60*w*x*y^2*z + 30*w*x*y^2 + 20*w*x*y*z^3 + 60*w*x*y*z^2 + 60*w*x*y*z + 20*w*x*y + 5*w*x*z^4 + 20*w*x*z^3 + 30*w*x*z^2 + 20*w*x*z + 5*w*x + w*y^5 + 5*w*y^4*z + 5*w*y^4 + 10*w*y^3*z^2 + 20*w*y^3*z + 10*w*y^3 + 10*w*y^2*z^3 + 30*w*y^2*z^2 + 30*w*y^2*z + 10*w*y^2 + 5*w*y*z^4 + 20*w*y*z^3 + 30*w*y*z^2 + 20*w*y*z + 5*w*y + w*z^5 + 5*w*z^4 + 10*w*z^3 + 10*w*z^2 + 5*w*z + w + 5*x^3/(y*z) + 20*x^2/z + 20*x^2/y + 20*x^2/(y*z) + 30*x*y/z + 60*x + 60*x/z + 30*x*z/y + 60*x/y + 30*x/(y*z) + 20*y^2/z + 60*y + 60*y/z + 60*z + 60/z + 20*z^2/y + 60*z/y + 60/y + 20/(y*z) + 5*y^3/(x*z) + 20*y^2/x + 20*y^2/(x*z) + 30*y*z/x + 60*y/x + 30*y/(x*z) + 20*z^2/x + 60*z/x + 60/x + 20/(x*z) + 5*z^3/(x*y) + 20*z^2/(x*y) + 30*z/(x*y) + 20/(x*y) + 5/(x*y*z) + 10*x/(w*y^2*z^2) + 30/(w*y*z^2) + 30/(w*y^2*z) + 30/(w*y^2*z^2) + 30/(w*x*z^2) + 60/(w*x*y*z) + 60/(w*x*y*z^2) + 30/(w*x*y^2) + 60/(w*x*y^2*z) + 30/(w*x*y^2*z^2) + 10*y/(w*x^2*z^2) + 30/(w*x^2*z) + 30/(w*x^2*z^2) + 30/(w*x^2*y) + 60/(w*x^2*y*z) + 30/(w*x^2*y*z^2) + 10*z/(w*x^2*y^2) + 30/(w*x^2*y^2) + 30/(w*x^2*y^2*z) + 10/(w*x^2*y^2*z^2) + 10/(w^2*x*y^3*z^3) + 20/(w^2*x^2*y^2*z^3) + 20/(w^2*x^2*y^3*z^2) + 20/(w^2*x^2*y^3*z^3) + 10/(w^2*x^3*y*z^3) + 20/(w^2*x^3*y^2*z^2) + 20/(w^2*x^3*y^2*z^3) + 10/(w^2*x^3*y^3*z) + 20/(w^2*x^3*y^3*z^2) + 10/(w^2*x^3*y^3*z^3) + 5/(w^3*x^3*y^4*z^4) + 5/(w^3*x^4*y^3*z^4) + 5/(w^3*x^4*y^4*z^3) + 5/(w^3*x^4*y^4*z^4) + 1/(w^4*x^5*y^5*z^5)
PFOperator: 623116800000*t^5*D^4 + 20563200000*t^4*D^4 + 6231168000000*t^5*D^3 + 252720000*t^3*D^4 + 164505600000*t^4*D^3 + 21809088000000*t^5*D^2 + 1356000*t^2*D^4 + 1516320000*t^3*D^3 + 472953600000*t^4*D^2 + 31155840000000*t^5*D + 2525*t*D^4 + 5424000*t^2*D^3 + 3384720000*t^3*D^2 + 575769600000*t^4*D + 14954803200000*t^5 - D^4 + 5050*t*D^3 + 8364000*t^2*D^2 + 3330720000*t^3*D + 246758400000*t^4 + 3175*t*D^2 + 5880000*t^2*D + 1209600000*t^3 + 650*t*D + 1584000*t^2
Period: [1,0,99000,130800000,233995275000,462392774925120,982577026659240000,2197113382189414080000,5102978652233543284875000,12204965826583892966478000000,29880654253024754312542261238400,74559812121923482458578463897600000,189007355671305749956731888634314600000,485555021047758627501867357047821800000000,1261665235293837820459553135613150207360000000,3310748980515616802657356545355156958888583168000,8762792705488475753135515594824238172267280244875000,23369405584504610566496635953209520262419938192172000000,62743892837802567729797063651855105156442258520877175000000,169473925449267149982753679854224479011713750363414245200000000,460233372764728597301232559490336447622702762541129411810593360000]
PeriodID: 738

Degree: 8
EulerNumber: 552
FanoIndex: 1
Hilb: [1,7,27,77,181,371]
HilbDelta: [1,2,2,2,1]
Laurent: w*x^2*y^4 + 4*w*x^2*y^3*z + 4*w*x^2*y^3 + 6*w*x^2*y^2*z^2 + 12*w*x^2*y^2*z + 6*w*x^2*y^2 + 4*w*x^2*y*z^3 + 12*w*x^2*y*z^2 + 12*w*x^2*y*z + 4*w*x^2*y + w*x^2*z^4 + 4*w*x^2*z^3 + 6*w*x^2*z^2 + 4*w*x^2*z + w*x^2 + 2*w*x*y^4 + 8*w*x*y^3*z + 8*w*x*y^3 + 12*w*x*y^2*z^2 + 24*w*x*y^2*z + 12*w*x*y^2 + 8*w*x*y*z^3 + 24*w*x*y*z^2 + 24*w*x*y*z + 8*w*x*y + 2*w*x*z^4 + 8*w*x*z^3 + 12*w*x*z^2 + 8*w*x*z + 2*w*x + w*y^4 + 4*w*y^3*z + 4*w*y^3 + 6*w*y^2*z^2 + 12*w*y^2*z + 6*w*y^2 + 4*w*y*z^3 + 12*w*y*z^2 + 12*w*y*z + 4*w*y + w*z^4 + 4*w*z^3 + 6*w*z^2 + 4*w*z + w + 4*x*y^2/z + 12*x*y + 12*x*y/z + 12*x*z + 24*x + 12*x/z + 4*x*z^2/y + 12*x*z/y + 12*x/y + 4*x/(y*z) + 8*y^2/z + 24*y + 24*y/z + 24*z + 24/z + 8*z^2/y + 24*z/y + 24/y + 8/(y*z) + 4*y^2/(x*z) + 12*y/x + 12*y/(x*z) + 12*z/x + 24/x + 12/(x*z) + 4*z^2/(x*y) + 12*z/(x*y) + 12/(x*y) + 4/(x*y*z) + 6/(w*z^2) + 12/(w*y*z) + 12/(w*y*z^2) + 6/(w*y^2) + 12/(w*y^2*z) + 6/(w*y^2*z^2) + 12/(w*x*z^2) + 24/(w*x*y*z) + 24/(w*x*y*z^2) + 12/(w*x*y^2) + 24/(w*x*y^2*z) + 12/(w*x*y^2*z^2) + 6/(w*x^2*z^2) + 12/(w*x^2*y*z) + 12/(w*x^2*y*z^2) + 6/(w*x^2*y^2) + 12/(w*x^2*y^2*z) + 6/(w*x^2*y^2*z^2) + 4/(w^2*x*y^2*z^3) + 4/(w^2*x*y^3*z^2) + 4/(w^2*x*y^3*z^3) + 8/(w^2*x^2*y^2*z^3) + 8/(w^2*x^2*y^3*z^2) + 8/(w^2*x^2*y^3*z^3) + 4/(w^2*x^3*y^2*z^3) + 4/(w^2*x^3*y^3*z^2) + 4/(w^2*x^3*y^3*z^3) + 1/(w^3*x^2*y^4*z^4) + 2/(w^3*x^3*y^4*z^4) + 1/(w^3*x^4*y^4*z^4)
PFOperator: 5181014016*t^5*D^4 + 426442752*t^4*D^4 + 51810140160*t^5*D^3 + 13049856*t^3*D^4 + 3411542016*t^4*D^3 + 181335490560*t^5*D^2 + 173568*t^2*D^4 + 78299136*t^3*D^3 + 9808183296*t^4*D^2 + 259050700800*t^5*D + 784*t*D^4 + 694272*t^2*D^3 + 174845952*t^3*D^2 + 11940397056*t^4*D + 124344336384*t^5 - D^4 + 1568*t*D^3 + 1072896*t^2*D^2 + 172191744*t^3*D + 5117313024*t^4 + 992*t*D^2 + 757248*t^2*D + 62595072*t^3 + 208*t*D + 205056*t^2
Period: [1,0,12816,5435904,3188239632,2051802731520,1419118168838400,1032164932439531520,779475950985022840080,606023508502987550976000,482216078195241695076393216,391021539843963761605132001280,322090791467461760326775618232576,268850421523468765698859468457754624,226968077436197786433764214405394010112,193497740488644009225577199825676623806464,166381676970090217542991757762307463948868880,144148809203981858246632857515305454728053510144,125725849944497248082877489464831676506953841807616,110315551396747657590588970769786563722103481396502528,97316181347429104061836989120479801472959537244830929152]
PeriodID: 737

Degree: 9
EulerNumber: 369
FanoIndex: 1
Hilb: [1,7,28,82,196,406]
HilbDelta: [1,2,3,2,1]
Laurent: w*x^3*z^3 + 3*w*x^3*z^2 + 3*w*x^3*z + w*x^3 + 3*w*x^2*y*z^3 + 9*w*x^2*y*z^2 + 9*w*x^2*y*z + 3*w*x^2*y + 3*w*x^2*z^3 + 9*w*x^2*z^2 + 9*w*x^2*z + 3*w*x^2 + 3*w*x*y^2*z^3 + 9*w*x*y^2*z^2 + 9*w*x*y^2*z + 3*w*x*y^2 + 6*w*x*y*z^3 + 18*w*x*y*z^2 + 18*w*x*y*z + 6*w*x*y + 3*w*x*z^3 + 9*w*x*z^2 + 9*w*x*z + 3*w*x + w*y^3*z^3 + 3*w*y^3*z^2 + 3*w*y^3*z + w*y^3 + 3*w*y^2*z^3 + 9*w*y^2*z^2 + 9*w*y^2*z + 3*w*y^2 + 3*w*y*z^3 + 9*w*y*z^2 + 9*w*y*z + 3*w*y + w*z^3 + 3*w*z^2 + 3*w*z + w + 3*x^2*z/y + 6*x^2/y + 3*x^2/(y*z) + 9*x*z + 18*x + 9*x/z + 9*x*z/y + 18*x/y + 9*x/(y*z) + 9*y*z + 18*y + 9*y/z + 18*z + 18/z + 9*z/y + 18/y + 9/(y*z) + 3*y^2*z/x + 6*y^2/x + 3*y^2/(x*z) + 9*y*z/x + 18*y/x + 9*y/(x*z) + 9*z/x + 18/x + 9/(x*z) + 3*z/(x*y) + 6/(x*y) + 3/(x*y*z) + 3*x/(w*y^2*z) + 3*x/(w*y^2*z^2) + 9/(w*y*z) + 9/(w*y*z^2) + 9/(w*y^2*z) + 9/(w*y^2*z^2) + 9/(w*x*z) + 9/(w*x*z^2) + 18/(w*x*y*z) + 18/(w*x*y*z^2) + 9/(w*x*y^2*z) + 9/(w*x*y^2*z^2) + 3*y/(w*x^2*z) + 3*y/(w*x^2*z^2) + 9/(w*x^2*z) + 9/(w*x^2*z^2) + 9/(w*x^2*y*z) + 9/(w*x^2*y*z^2) + 3/(w*x^2*y^2*z) + 3/(w*x^2*y^2*z^2) + 1/(w^2*y^3*z^3) + 3/(w^2*x*y^2*z^3) + 3/(w^2*x*y^3*z^3) + 3/(w^2*x^2*y*z^3) + 6/(w^2*x^2*y^2*z^3) + 3/(w^2*x^2*y^3*z^3) + 1/(w^2*x^3*z^3) + 3/(w^2*x^3*y*z^3) + 3/(w^2*x^3*y^2*z^3) + 1/(w^2*x^3*y^3*z^3)
PFOperator: 1163973888*t^5*D^4 + 127650816*t^4*D^4 + 11639738880*t^5*D^3 + 5202144*t^3*D^4 + 1021206528*t^4*D^3 + 40739086080*t^5*D^2 + 92016*t^2*D^4 + 31212864*t^3*D^3 + 2935968768*t^4*D^2 + 58198694400*t^5*D + 549*t*D^4 + 368064*t^2*D^3 + 69704064*t^3*D^2 + 3574222848*t^4*D + 27935373312*t^5 - D^4 + 1098*t*D^3 + 568944*t^2*D^2 + 68654304*t^3*D + 1531809792*t^4 + 693*t*D^2 + 401760*t^2*D + 24960960*t^3 + 144*t*D + 108864*t^2
Period: [1,0,6804,2040912,852143652,389608626240,191430924575040,98894833331535360,53042093737664586660,29287049127316570033920,16549260663043783922650704,9529624336344401321130288960,5574196016208646811379923463936,3303971749125873673506434883115008,1980644212677191137701564800168275968,1199027728916476834203393493345192968192,732094030699577152687640667071207165422500,450378360131868183249156257642055687323793408,278929001827810025138807907761774990731759842384,173782648098903467303813427744872631896936194929984,108856298701514285108153049218202446837838733287606672]
PeriodID: 736

Degree: 12
EulerNumber: 324
FanoIndex: 1
Hilb: [1,8,34,103,251,526]
HilbDelta: [1,3,4,3,1]
Laurent: w*x^2*y^2*z^3 + 3*w*x^2*y^2*z^2 + 3*w*x^2*y^2*z + w*x^2*y^2 + 2*w*x^2*y*z^3 + 6*w*x^2*y*z^2 + 6*w*x^2*y*z + 2*w*x^2*y + w*x^2*z^3 + 3*w*x^2*z^2 + 3*w*x^2*z + w*x^2 + 2*w*x*y^2*z^3 + 6*w*x*y^2*z^2 + 6*w*x*y^2*z + 2*w*x*y^2 + 4*w*x*y*z^3 + 12*w*x*y*z^2 + 12*w*x*y*z + 4*w*x*y + 2*w*x*z^3 + 6*w*x*z^2 + 6*w*x*z + 2*w*x + w*y^2*z^3 + 3*w*y^2*z^2 + 3*w*y^2*z + w*y^2 + 2*w*y*z^3 + 6*w*y*z^2 + 6*w*y*z + 2*w*y + w*z^3 + 3*w*z^2 + 3*w*z + w + 3*x*y*z + 6*x*y + 3*x*y/z + 6*x*z + 12*x + 6*x/z + 3*x*z/y + 6*x/y + 3*x/(y*z) + 6*y*z + 12*y + 6*y/z + 12*z + 12/z + 6*z/y + 12/y + 6/(y*z) + 3*y*z/x + 6*y/x + 3*y/(x*z) + 6*z/x + 12/x + 6/(x*z) + 3*z/(x*y) + 6/(x*y) + 3/(x*y*z) + 3/(w*z) + 3/(w*z^2) + 6/(w*y*z) + 6/(w*y*z^2) + 3/(w*y^2*z) + 3/(w*y^2*z^2) + 6/(w*x*z) + 6/(w*x*z^2) + 12/(w*x*y*z) + 12/(w*x*y*z^2) + 6/(w*x*y^2*z) + 6/(w*x*y^2*z^2) + 3/(w*x^2*z) + 3/(w*x^2*z^2) + 6/(w*x^2*y*z) + 6/(w*x^2*y*z^2) + 3/(w*x^2*y^2*z) + 3/(w*x^2*y^2*z^2) + 1/(w^2*x*y*z^3) + 2/(w^2*x*y^2*z^3) + 1/(w^2*x*y^3*z^3) + 2/(w^2*x^2*y*z^3) + 4/(w^2*x^2*y^2*z^3) + 2/(w^2*x^2*y^3*z^3) + 1/(w^2*x^3*y*z^3) + 2/(w^2*x^3*y^2*z^3) + 1/(w^2*x^3*y^3*z^3)
PFOperator: 135364608*t^5*D^4 + 22228992*t^4*D^4 + 1353646080*t^5*D^3 + 1354752*t^3*D^4 + 177831936*t^4*D^3 + 4737761280*t^5*D^2 + 35712*t^2*D^4 + 8128512*t^3*D^3 + 511266816*t^4*D^2 + 6768230400*t^5*D + 312*t*D^4 + 142848*t^2*D^3 + 18157824*t^3*D^2 + 622411776*t^4*D + 3248750592*t^5 - D^4 + 624*t*D^3 + 221184*t^2*D^2 + 17895168*t^3*D + 266747904*t^4 + 396*t*D^2 + 156672*t^2*D + 6511104*t^3 + 84*t*D + 42624*t^2
Period: [1,0,2664,466368,115475112,31137505920,9021039724800,2746619333498880,867986719888737960,282331152340591038720,93972140839689121808064,31870942320273727582517760,10979207555077383976042166016,3832414747865826204224419909632,1352921678336627282183407067271168,482293631002594820849950973020766208,173401964642633338513532760671388698280,62814549798848258788046101473803595305472,22906793152233646747986903854304604140350784,8403465882989450672312237244788691950227385856,3099427672158140315513919210172914851818785730752]
PeriodID: 735

Degree: 16
EulerNumber: 224
FanoIndex: 1
Hilb: [1,9,41,129,321,681]
HilbDelta: [1,4,6,4,1]
Laurent: w*x^2*y^2*z^2 + 2*w*x^2*y^2*z + w*x^2*y^2 + 2*w*x^2*y*z^2 + 4*w*x^2*y*z + 2*w*x^2*y + w*x^2*z^2 + 2*w*x^2*z + w*x^2 + 2*w*x*y^2*z^2 + 4*w*x*y^2*z + 2*w*x*y^2 + 4*w*x*y*z^2 + 8*w*x*y*z + 4*w*x*y + 2*w*x*z^2 + 4*w*x*z + 2*w*x + w*y^2*z^2 + 2*w*y^2*z + w*y^2 + 2*w*y*z^2 + 4*w*y*z + 2*w*y + w*z^2 + 2*w*z + w + 2*x*y*z + 4*x*y + 2*x*y/z + 4*x*z + 8*x + 4*x/z + 2*x*z/y + 4*x/y + 2*x/(y*z) + 4*y*z + 8*y + 4*y/z + 8*z + 8/z + 4*z/y + 8/y + 4/(y*z) + 2*y*z/x + 4*y/x + 2*y/(x*z) + 4*z/x + 8/x + 4/(x*z) + 2*z/(x*y) + 4/(x*y) + 2/(x*y*z) + 1/w + 2/(w*z) + 1/(w*z^2) + 2/(w*y) + 4/(w*y*z) + 2/(w*y*z^2) + 1/(w*y^2) + 2/(w*y^2*z) + 1/(w*y^2*z^2) + 2/(w*x) + 4/(w*x*z) + 2/(w*x*z^2) + 4/(w*x*y) + 8/(w*x*y*z) + 4/(w*x*y*z^2) + 2/(w*x*y^2) + 4/(w*x*y^2*z) + 2/(w*x*y^2*z^2) + 1/(w*x^2) + 2/(w*x^2*z) + 1/(w*x^2*z^2) + 2/(w*x^2*y) + 4/(w*x^2*y*z) + 2/(w*x^2*y*z^2) + 1/(w*x^2*y^2) + 2/(w*x^2*y^2*z) + 1/(w*x^2*y^2*z^2)
PFOperator: 15728640*t^5*D^4 + 3866624*t^4*D^4 + 157286400*t^5*D^3 + 352256*t^3*D^4 + 30932992*t^4*D^3 + 550502400*t^5*D^2 + 13824*t^2*D^4 + 2113536*t^3*D^3 + 88932352*t^4*D^2 + 786432000*t^5*D + 176*t*D^4 + 55296*t^2*D^3 + 4722688*t^3*D^2 + 108265472*t^4*D + 377487360*t^5 - D^4 + 352*t*D^3 + 85760*t^2*D^2 + 4657152*t^3*D + 46399488*t^4 + 224*t*D^2 + 60928*t^2*D + 1695744*t^3 + 48*t*D + 16640*t^2
Period: [1,0,1040,105984,15564048,2472668160,422070022400,75673543680000,14078683761548560,2695453113874913280,528008582357549072640,105381800405728268083200,21361935833493517263724800,4387509118511357019495874560,911330877218177699779484651520,191143032101190520528542065885184,40432705860551298399466613412011280,8617103350744277664439711914633277440,1848756109390205651886962886402098114816,399007755100094119418493035880738631114752,86577745588874941161905245570070829688983808]
PeriodID: 731

Degree: 17
EulerNumber: 293
FanoIndex: 1
Hilb: [1,10,45,140,346,731]
HilbDelta: [1,5,5,5,1]
Laurent: w^3/(x*y*z) + 4*w^2/(y*z) + 4*w^2/(x*z) + 4*w^2/(x*y) + 4*w^2/(x*y*z) + 6*w*x/(y*z) + w + 12*w/z + 12*w/y + 12*w/(y*z) + 6*w*y/(x*z) + 12*w/x + 12*w/(x*z) + 6*w*z/(x*y) + 12*w/(x*y) + 6*w/(x*y*z) + 4*x^2/(y*z) + x + 12*x/z + 12*x/y + 12*x/(y*z) + y + 12*y/z + z + 24/z + 12*z/y + 24/y + 12/(y*z) + 4*y^2/(x*z) + 12*y/x + 12*y/(x*z) + 12*z/x + 24/x + 12/(x*z) + 4*z^2/(x*y) + 12*z/(x*y) + 12/(x*y) + 4/(x*y*z) + x^3/(w*y*z) + 4*x^2/(w*z) + 4*x^2/(w*y) + 4*x^2/(w*y*z) + 6*x*y/(w*z) + 12*x/w + 12*x/(w*z) + 6*x*z/(w*y) + 12*x/(w*y) + 6*x/(w*y*z) + 4*y^2/(w*z) + 12*y/w + 12*y/(w*z) + 12*z/w + 24/w + 12/(w*z) + 4*z^2/(w*y) + 12*z/(w*y) + 12/(w*y) + 4/(w*y*z) + y^3/(w*x*z) + 4*y^2/(w*x) + 4*y^2/(w*x*z) + 6*y*z/(w*x) + 12*y/(w*x) + 6*y/(w*x*z) + 4*z^2/(w*x) + 12*z/(w*x) + 12/(w*x) + 4/(w*x*z) + z^3/(w*x*y) + 4*z^2/(w*x*y) + 6*z/(w*x*y) + 4/(w*x*y) + 1/(w*x*y*z)
PFOperator: 1966109334977657528163568394281250*t^17*D^6 + 923060360937796195102897422688750*t^16*D^6 + 41288296034530808091434936279906250*t^17*D^5 + 196637990351829556007713486575050*t^15*D^6 + 18039102404060862697746204370083750*t^16*D^5 + 344069133621090067428624468999218750*t^17*D^4 + 25039362297449186673853632450409*t^14*D^6 + 3552594640373423259843858581975650*t^15*D^5 + 141358085529621473151787426374831250*t^16*D^4 + 1445090361208578283200222769796718750*t^17*D^3 + 2109366354168796249120583653359*t^13*D^6 + 414835600258321994124255368466806*t^14*D^5 + 26025087820709134216309629125090450*t^15*D^4 + 564110325360487324450385077633931250*t^16*D^3 + 3192961560003715825737635072312750000*t^17*D^2 + 122447576730183445721351146606*t^12*D^6 + 31710553188993339071502331386970*t^13*D^5 + 2819698728097782439726386535448763*t^14*D^4 + 98155523205959174875945203723754750*t^15*D^3 + 1196387861645588105978811075511030000*t^16*D^2 + 3468216866900587879680534647512125000*t^17*D + 4908235132605545759552533690*t^11*D^6 + 1645304912367529391771446704466*t^12*D^5 + 197893589789577431135758200285457*t^13*D^4 + 9980477784579262187458675927131622*t^14*D^3 + 198851426255734090875556007133985700*t^15*D^2 + 1259703218570869560721899280874835000*t^16*D + 1415598721183913420277769243882500000*t^17 + 129433118790374209225109180*t^10*D^6 + 57455582040415728398400128150*t^11*D^5 + 9267652116646646442626200533712*t^12*D^4 + 650593784089543692128256091294994*t^13*D^3 + 19188754476747786413945431971010088*t^14*D^2 + 202099693176714202713022365825013600*t^15*D + 503183638799270372544329163570300000*t^16 + 1824945624483565270908871*t^9*D^6 + 1242701103803195161120012330*t^10*D^5 + 282125060797118176355860606036*t^11*D^4 + 27793518370763912268876461431052*t^12*D^3 + 1175403134827673371025927674207172*t^13*D^2 + 18715976076386577468122224876745136*t^14*D + 78734658956251746200938078385092800*t^15 - 5745134189594838674433*t^8*D^6 + 10478636213605389714912924*t^9*D^5 + 4762062590531190912858854182*t^10*D^4 + 740155011773669465923272212052*t^11*D^3 + 46328383579889067213485753447056*t^12*D^2 + 1090319694153716387694387885003960*t^13*D + 7077796894081143609359484033434304*t^14 - 814479397007831772202*t^7*D^6 - 251779006061468976364520*t^8*D^5 + 97047107393819559947223*t^9*D^4 + 9099272512965290199689643876*t^10*D^3 + 1084713650534072690873662559300*t^11*D^2 + 40156886755648520382877073577456*t^12*D + 397217940460833820483339849539936*t^13 - 15591260131737908151*t^6*D^6 - 9980414939997460679802*t^7*D^5 - 2139673337063375146690437*t^8*D^4 - 118419570000663815395310038*t^9*D^3 + 8470789262975777511251698688*t^10*D^2 + 833614091310074977476876601448*t^11*D + 13877226765514064941691676585600*t^12 - 114383994392766843*t^5*D^6 - 154033020344127150702*t^6*D^5 - 54522945983505186593386*t^7*D^4 - 7444350662018830286925110*t^8*D^3 - 331639091252663488673577868*t^9*D^2 + 2860344038563158076458825888*t^10*D + 259477610304892313831492847840*t^11 + 255017699077436*t^4*D^6 - 1188349970201980574*t^5*D^5 - 693170968840286618301*t^6*D^4 - 150191940286434310393610*t^7*D^3 - 13106723206071941953717888*t^8*D^2 - 368092549128740062179692384*t^9*D - 159956942114137511044410624*t^10 + 7804845388038*t^3*D^6 - 3263406772324526*t^4*D^5 - 4681059754652063157*t^5*D^4 - 1638857118605465359858*t^6*D^3 - 225297597396378808843768*t^7*D^2 - 11573263944107886449734632*t^8*D - 146306729341051114398384384*t^9 + 14040264866*t^2*D^6 + 13406132593970*t^3*D^5 - 13922825600236006*t^4*D^4 - 9651867551332906082*t^5*D^3 - 2152897761971478141608*t^6*D^2 - 176883478968754357236456*t^7*D - 4015790519539957272566688*t^8 - 128819901*t*D^6 + 135421545246*t^2*D^5 - 10517370605036*t^3*D^4 - 24866928166471432*t^4*D^3 - 10961134319672495512*t^5*D^2 - 1515599306039191874064*t^6*D - 56314692225571062822624*t^7 + 20825*D^6 + 353452078*t*D^5 - 81998456436*t^2*D^4 - 8581015904888*t^3*D^3 - 22754704372169120*t^4*D^2 - 6789673603792413120*t^5*D - 442576255110659208768*t^6 - 41650*D^5 - 230941697*t*D^4 - 49525351960*t^2*D^3 + 1581050636992*t^3*D^2 - 11615822352918336*t^4*D - 1781934041484931200*t^5 + 20825*D^4 - 1577800*t*D^3 - 22871125984*t^2*D^2 + 1075662376768*t^3*D - 2587319742272832*t^4 - 5015859520*t^2*D - 403173986880*t^3 - 711715200*t^2
Period: [1,0,2136,262896,48275736,9412519800,1975803279600,435882277192320,99912504983298840,23595717804096520320,5707088935877576423736,1407506590577616719984640,352775428607274507712124016,89629072050136729408832229696,23037390406771013321755803398016,5980807655529821118162060996789696,1566281546551479977273644224030241560,413338485368758782756732603390190273536,109821869732688220229389608242516968157376,29356296638468315981335085868748507155908736,7889954627889415361904272535080564555375783736]
PeriodID: 734

Degree: 20
EulerNumber: 212
FanoIndex: 1
Hilb: [1,11,51,161,401,851]
HilbDelta: [1,6,6,6,1]
Laurent: w + x*y^4 + 4*x*y^3*z + 4*x*y^3 + 6*x*y^2*z^2 + 12*x*y^2*z + 6*x*y^2 + 4*x*y*z^3 + 12*x*y*z^2 + 12*x*y*z + 4*x*y + x*z^4 + 4*x*z^3 + 6*x*z^2 + 4*x*z + x + 4*y^2/z + 12*y + 12*y/z + 12*z + 12/z + 4*z^2/y + 12*z/y + 12/y + 4/(y*z) + 6/(x*z^2) + 12/(x*y*z) + 12/(x*y*z^2) + 6/(x*y^2) + 12/(x*y^2*z) + 6/(x*y^2*z^2) + 4/(x^2*y^2*z^3) + 4/(x^2*y^3*z^2) + 4/(x^2*y^3*z^3) + 1/(x^3*y^4*z^4) + x*y^4/w + 4*x*y^3*z/w + 4*x*y^3/w + 6*x*y^2*z^2/w + 12*x*y^2*z/w + 6*x*y^2/w + 4*x*y*z^3/w + 12*x*y*z^2/w + 12*x*y*z/w + 4*x*y/w + x*z^4/w + 4*x*z^3/w + 6*x*z^2/w + 4*x*z/w + x/w + 4*y^2/(w*z) + 12*y/w + 12*y/(w*z) + 12*z/w + 24/w + 12/(w*z) + 4*z^2/(w*y) + 12*z/(w*y) + 12/(w*y) + 4/(w*y*z) + 6/(w*x*z^2) + 12/(w*x*y*z) + 12/(w*x*y*z^2) + 6/(w*x*y^2) + 12/(w*x*y^2*z) + 6/(w*x*y^2*z^2) + 4/(w*x^2*y^2*z^3) + 4/(w*x^2*y^3*z^2) + 4/(w*x^2*y^3*z^3) + 1/(w*x^3*y^4*z^4)
PFOperator: 4797759146372628480000000000*t^14*D^6 + 1594361245888276070400000000*t^13*D^6 + 100752942073825198080000000000*t^14*D^5 + 223445428516018520064000000*t^12*D^6 + 29985234181959116390400000000*t^13*D^5 + 839607850615209984000000000000*t^14*D^4 + 16479043451789870039040000*t^11*D^6 + 3665533477825059618816000000*t^12*D^5 + 226567938305028096000000000000*t^13*D^4 + 3526352972583881932800000000000*t^14*D^3 + 595777645490007291494400*t^10*D^6 + 221966857390048849428480000*t^11*D^5 + 24441031750522848509952000000*t^12*D^4 + 874665597283835019264000000000*t^13*D^3 + 7791560853709148651520000000000*t^14*D^2 - 320804678672765374464*t^9*D^6 + 4973468876017112494080000*t^10*D^5 + 1210373987402935748689920000*t^11*D^4 + 84356541427206091898880000000*t^12*D^3 + 1802563467441257093529600000000*t^13*D^2 + 8463247134201316638720000000000*t^14*D - 1044571144974247342080*t^8*D^6 - 199440142136328659890176*t^9*D^5 + 10122686078143355117568000*t^10*D^4 + 3394814597742686288117760000*t^11*D^3 + 157754393821099129798656000000*t^12*D^2 + 1854452794762576370073600000000*t^13*D + 3454386585388292505600000000000*t^14 - 48700048757088964608*t^7*D^6 - 18696636564433459799040*t^8*D^5 - 2059304053227282165325824*t^9*D^4 - 23780587165284213883699200*t^10*D^3 + 5126362987498369578270720000*t^11*D^2 + 149828391914629792333824000000*t^12*D + 728377859236197040128000000000*t^13 - 1093451629138175760*t^6*D^6 - 639071152215907402368*t^7*D^5 - 122344085631517987350528*t^8*D^4 - 8541110205006434033762304*t^9*D^3 - 126895527698029821901209600*t^10*D^2 + 3928203747711588428513280000*t^11*D + 55431595819522947022848000000*t^12 - 11724807195526924*t^5*D^6 - 11754073772299532640*t^6*D^5 - 3410834649513172640640*t^7*D^4 - 397769436283309592942592*t^8*D^3 - 17537168627220929855201280*t^9*D^2 - 179025725255609669706547200*t^10*D + 1191769184491228369059840000*t^11 - 17326963832036*t^4*D^6 - 114742431620385052*t^5*D^5 - 53039315466263298480*t^6*D^4 - 9474924138388332872832*t^7*D^3 - 693980072194742103352320*t^8*D^2 - 17545469155029364546510848*t^9*D - 81655779570480311604019200*t^10 + 656187595889*t^3*D^6 - 455778115764464*t^4*D^5 - 444416206470048748*t^5*D^4 - 126990742735149584160*t^6*D^3 - 14567077454816652163200*t^7*D^2 - 617891288499367370919936*t^8*D - 6689226017045242454261760*t^9 + 2201205851*t^2*D^6 + 698358521855*t^3*D^5 - 1650316541136756*t^4*D^4 - 907446105616466932*t^5*D^3 - 171529325425653202752*t^6*D^2 - 11722599576527535067392*t^7*D - 216989954292085876592640*t^8 - 14499473*t*D^6 + 12890074676*t^2*D^5 - 1344416596855*t^3*D^4 - 2754388684378248*t^4*D^3 - 1053398644993889560*t^5*D^2 - 123766478991392543616*t^6*D - 3810022584884006611968*t^7 + 4205*D^6 + 36518119*t*D^5 - 7691167255*t^2*D^4 - 584069239703*t^3*D^3 - 2545243724615392*t^4*D^2 - 664658710929249280*t^5*D - 36836626854256247808*t^6 - 8410*D^5 - 24319419*t*D^4 - 5472182972*t^2*D^3 + 519976081614*t^3*D^2 - 1291959276947008*t^4*D - 176424522190188288*t^5 + 4205*D^4 - 291827*t*D^3 - 2994356460*t^2*D^2 + 283736432960*t^3*D - 279325271387904*t^4 - 851105920*t^2*D - 9455488512*t^3 - 134021760*t^2
Period: [1,0,1992,227472,38459880,6796332000,1282447706160,252711084477600,51527777528361960,10796163231938078400,2312982967691058640992,504831822718407306091200,111932092875112869663534384,25154579297064078320266551744,5719323573696407939049944901600,1313685098663177309403623253636672,304453741749102523556748383840277480,71119113689730966869474171818182175104,16730446381638361887867931069994627439744,3960613858904595829513028409431397905329920,942920416978837949481544023454781985287933280]
PeriodID: 733

Degree: 26
EulerNumber: 251
FanoIndex: 1
Hilb: [1,12,60,197,501,1076]
HilbDelta: [1,7,10,7,1]
Laurent: w*x^2 + 2*w*x*y + 2*w*x*z + 2*w*x + w*y^2 + 2*w*y*z + 2*w*y + w*z^2 + 2*w*z + w + x^2/(y*z) + 2*x + 3*x/z + 3*x/y + 3*x/(y*z) + 2*y + 3*y/z + 2*z + 6/z + 3*z/y + 6/y + 3/(y*z) + y^2/(x*z) + 3*y/x + 3*y/(x*z) + 3*z/x + 6/x + 3/(x*z) + z^2/(x*y) + 3*z/(x*y) + 3/(x*y) + 1/(x*y*z) + 3*x/(w*y*z) + 1/w + 6/(w*z) + 6/(w*y) + 6/(w*y*z) + 3*y/(w*x*z) + 6/(w*x) + 6/(w*x*z) + 3*z/(w*x*y) + 6/(w*x*y) + 3/(w*x*y*z) + 3/(w^2*y*z) + 3/(w^2*x*z) + 3/(w^2*x*y) + 3/(w^2*x*y*z) + 1/(w^3*x*y*z)
PFOperator: 319271206306629779877527552*t^19*D^6 + 517831671165197061128716288*t^18*D^6 + 6704695332439225377428078592*t^19*D^5 + 394597749214918399255117824*t^17*D^6 + 10242916700663955934997905408*t^18*D^5 + 55872461103660211478567321600*t^19*D^4 + 188539153226066584259264512*t^16*D^6 + 7346921263352360573438263296*t^17*D^5 + 81147316546831750466948300800*t^18*D^4 + 234664336635372888209982750720*t^19*D^3 + 63600328350865596862169088*t^15*D^6 + 3307183970526606746865106944*t^16*D^5 + 55329576606043342866885902336*t^17*D^4 + 326924664832979340289669857280*t^18*D^3 + 518496439041966762521104744448*t^19*D^2 + 16150496430858778725056512*t^14*D^6 + 1053489641402615276770426880*t^15*D^5 + 23714589962791128582668156928*t^16*D^4 + 213855096167751431134663147520*t^17*D^3 + 698860245366113998814379507712*t^18*D^2 + 563194407924894931703958601728*t^19*D + 3205261034965083120074752*t^13*D^6 + 253319308030820678405324800*t^14*D^5 + 7213579223970829726637883392*t^15*D^4 + 88094831033893571924032749568*t^16*D^3 + 442340153043447028569484558336*t^17*D^2 + 740410808032787652285848092672*t^18*D + 229875268540773441511819837440*t^19 + 507328978391074094088192*t^12*D^6 + 47670807948940085497610240*t^13*D^5 + 1660941815164722594184822784*t^14*D^4 + 25828119050180297096009089024*t^15*D^3 + 176600509359931782333313581056*t^16*D^2 + 457083534083347892145586438144*t^17*D + 297052995982320002168059330560*t^18 + 64501478775967082157056*t^11*D^6 + 7139653733368050531362816*t^12*D^5 + 299454069661256168208859136*t^13*D^4 + 5744725446332537322550984704*t^14*D^3 + 50303770186321753752482086912*t^15*D^2 + 178211823851324657927249199104*t^16*D + 180221224115746394018062270464*t^17 + 6565131906119949677344*t^10*D^6 + 852907597943061506414336*t^11*D^5 + 42814401741573963703371776*t^12*D^4 + 999982717328049310242062336*t^13*D^3 + 10887204760549104830786699264*t^14*D^2 + 49666807369889086507384307712*t^15*D + 69110200379795859097906053120*t^16 + 528541876467697943792*t^9*D^6 + 80555643045086032141792*t^10*D^5 + 4841596289629850251050496*t^11*D^4 + 137395842175431626682398720*t^12*D^3 + 1841738418068172370428395520*t^13*D^2 + 10527203298389718934662938624*t^14*D + 18967466322828549804181684224*t^15 + 32985378895201869312*t^8*D^6 + 5910949582577623409872*t^9*D^5 + 427259147505762564423968*t^10*D^4 + 14798788430143071418432256*t^11*D^3 + 244682715692656829662365696*t^12*D^2 + 1741231850213505945718063104*t^13*D + 3960950980608390731922669568*t^14 + 1548598584092112792*t^7*D^6 + 328362838337774035136*t^8*D^5 + 28787977748641201075664*t^9*D^4 + 1228407917890226066765344*t^10*D^3 + 25265243419101292360384000*t^11*D^2 + 225099766792984247409565696*t^12*D + 644487554469047436272533504*t^13 + 52226068036554290*t^6*D^6 + 13314293500662719304*t^7*D^5 + 1435897324718760141104*t^8*D^4 + 76629695272182765654608*t^9*D^3 + 1987577216492683987688256*t^10*D^2 + 22444499515650247997521408*t^11*D + 81630704700811930009563136*t^12 + 1166084596608443*t^5*D^6 + 373905072382028726*t^6*D^5 + 50716131526632562568*t^7*D^4 + 3469158350261640578320*t^8*D^3 + 115840261519543245403168*t^9*D^2 + 1687978901245402118373760*t^10*D + 7924788384431511512754176*t^11 + 14128841432757*t^4*D^6 + 6755736019197013*t^5*D^5 + 1184871443023132666*t^6*D^4 + 108368291315024354216*t^7*D^3 + 4812098207913756699552*t^8*D^2 + 92878437908994536202816*t^9*D + 575519752535428879627264*t^10 + 15206981315*t^3*D^6 + 73891007625949*t^4*D^5 + 16300089856500849*t^5*D^4 + 2161179254728745474*t^6*D^3 + 134657007956873711184*t^7*D^2 + 3584270562676493848000*t^8*D + 30258015845765065403904*t^9 - 1539483482*t^2*D^6 + 643870167923*t^3*D^5 + 102489564801892*t^4*D^4 + 24273166983507557*t^5*D^3 + 2326774851747368772*t^6*D^2 + 91152042405488559808*t^7*D + 1100214770853678402816*t^8 - 6876728*t*D^6 + 7336454628*t^2*D^5 - 47123794657*t^3*D^4 + 128212734042212*t^4*D^3 + 21748513304351178*t^5*D^2 + 1387822646581140792*t^6*D + 25850502227009333632*t^7 - 2236*D^6 + 20963348*t*D^5 - 5932423156*t^2*D^4 + 331234673515*t^3*D^3 + 98757397351364*t^4*D^2 + 11035152894283172*t^5*D + 353656468147328704*t^6 + 4472*D^5 - 14953500*t*D^4 - 43979686*t^2*D^3 + 285474063708*t^3*D^2 + 44276812765640*t^4*D + 2456925042101536*t^5 - 2236*D^4 + 44032*t*D^3 + 150995624*t^2*D^2 + 103839548080*t^3*D + 8857298694720*t^4 + 88187840*t^2*D + 12050650240*t^3 + 9731072*t^2
Period: [1,0,272,13560,952176,73148160,5996559080,516454715280,46122228461680,4236949833910080,398124484914677472,38107259999744849760,3704070333824527503144,364754645813842173489600,36321341166642594384948912,3651861544092911240767996320,370281394740645513784114101360,37825229598893645822161728754560,3889579836938697325543254100359680,402338613713373029060433642078216000,41839915525228075166482784322365946976]
PeriodID: 726

Degree: 26
EulerNumber: 186
FanoIndex: 1
Hilb: [1,12,60,197,501,1076]
HilbDelta: [1,7,10,7,1]
Laurent: w^3*z/x^3 + 2*w^2/(x*y) + 3*w^2*z/x^2 + 3*w^2*y*z/x^3 + 3*w^2*z/x^3 + w*x/(y^2*z) + w + 6*w/y + 3*w*z/x + 6*w/x + 6*w/(x*y) + 6*w*y*z/x^2 + 6*w*z/x^2 + 3*w*y^2*z/x^3 + 6*w*y*z/x^3 + 3*w*z/x^3 + 3*x^2/(y^2*z) + x + 6*x/y + 3*x/(y*z) + 3*x/(y^2*z) + y + z + 12/y + 3*y*z/x + 6*y/x + 3*z/x + 12/x + 6/(x*y) + 3*y^2*z/x^2 + 6*y*z/x^2 + 3*z/x^2 + y^3*z/x^3 + 3*y^2*z/x^3 + 3*y*z/x^3 + z/x^3 + 3*x^3/(w*y^2*z) + 2*x^2/(w*y) + 6*x^2/(w*y*z) + 6*x^2/(w*y^2*z) + 6*x/w + 3*x/(w*z) + 6*x/(w*y) + 6*x/(w*y*z) + 3*x/(w*y^2*z) + 6*y/w + 12/w + 6/(w*y) + 2*y^2/(w*x) + 6*y/(w*x) + 6/(w*x) + 2/(w*x*y) + x^4/(w^2*y^2*z) + 3*x^3/(w^2*y*z) + 3*x^3/(w^2*y^2*z) + 3*x^2/(w^2*z) + 6*x^2/(w^2*y*z) + 3*x^2/(w^2*y^2*z) + x*y/(w^2*z) + 3*x/(w^2*z) + 3*x/(w^2*y*z) + x/(w^2*y^2*z)
PFOperator: 122617365070003487697002496*t^17*D^6 + 114529200497077548837804032*t^16*D^6 + 2574964666470073241637052416*t^17*D^5 + 48579782008390179442371840*t^15*D^6 + 2247425950270743138124294144*t^16*D^5 + 21458038887250610346975436800*t^17*D^4 + 12347727325738311869881280*t^14*D^6 + 885666759246227067065798400*t^15*D^5 + 17677301184470290234571847680*t^16*D^4 + 90123763326452563457296834560*t^17*D^3 + 2087022491104587828246400*t^13*D^6 + 207851135586242989544740160*t^14*D^5 + 6541155965548625131269641472*t^15*D^4 + 70775545251081740460870768640*t^16*D^3 + 199130600873685664019932053504*t^17*D^2 + 245548782812298860723760*t^12*D^6 + 32219163870771964550276480*t^13*D^5 + 1433134423020131253304136640*t^14*D^4 + 24846144007418054758249662720*t^15*D^3 + 150515788069479727131935879168*t^16*D^2 + 216297031983486152297512402944*t^17*D + 20374267715401661072176*t^11*D^6 + 3451147990147622137010800*t^12*D^5 + 205991148918179292071269744*t^13*D^4 + 5136757782127480701550508224*t^14*D^3 + 50635458853427692291524871680*t^15*D^2 + 158823200390844199983218507776*t^16*D + 88284502850402511141841797120*t^17 + 1171097772883062317892*t^10*D^6 + 258678505049189495089792*t^11*D^5 + 20282366715834987319442224*t^12*D^4 + 692124051873701170494439616*t^13*D^3 + 9982122394976240062891982464*t^14*D^2 + 51705564721481612761701273600*t^15*D + 63538553137749588666868039680*t^16 + 43334905423024049520*t^9*D^6 + 13330025296195799761996*t^10*D^5 + 1379943540876609130149660*t^11*D^4 + 63312660538628782510132720*t^12*D^3 + 1274537793681373806772535536*t^13*D^2 + 9820600673686305049300015104*t^14*D + 20212180887161186984779849728*t^15 + 771773671437958965*t^8*D^6 + 440333804574657649880*t^9*D^5 + 63126336813363104310472*t^10*D^4 + 3945816207961768973445536*t^11*D^3 + 109518627139809071825928576*t^12*D^2 + 1201300588646560740046527776*t^13*D + 3737605046077919112329263104*t^14 - 9648151184315854*t^7*D^6 + 7159195530714992125*t^8*D^5 + 1750597070890892087210*t^9*D^4 + 160777870328535334172740*t^10*D^3 + 6319135407600603472617212*t^11*D^2 + 98090723733226803814419584*t^12*D + 443027839300376188419192192*t^13 - 823642858978668*t^6*D^6 - 58149478855760199*t^7*D^5 + 17135238842335073575*t^8*D^4 + 3642281995639336642172*t^9*D^3 + 230995137875383325993708*t^10*D^2 + 5302867816508168023579848*t^11*D + 34807989623546850455468544*t^12 - 13239039226720*t^5*D^6 - 5233809596865611*t^6*D^5 - 612866871983361320*t^7*D^4 + 5351747515847018425*t^8*D^3 + 4158298084895484920862*t^9*D^2 + 175659940192276130158984*t^10*D + 1787910328055605008811104*t^11 + 100906751110*t^4*D^6 - 91856801909105*t^5*D^5 - 25179859518527030*t^6*D^4 - 2308654650994757877*t^7*D^3 - 37858039309369208414*t^8*D^2 + 2420775214855451356804*t^9*D + 54476125861506508764768*t^10 + 4502592810*t^3*D^6 - 387886636245*t^4*D^5 - 347828237408188*t^5*D^4 - 67812772361402885*t^6*D^3 - 4032157579254262842*t^7*D^2 - 58053760838731635048*t^8*D + 551513617231437927408*t^9 + 11287480*t^2*D^6 + 6975715905*t^3*D^5 - 1201720098820*t^4*D^4 - 848595557366763*t^5*D^3 - 95133489035623842*t^6*D^2 - 3473788538935284852*t^7*D - 25512405546202831296*t^8 - 335724*t*D^6 + 138147545*t^2*D^5 + 7418691384*t^3*D^4 - 4011873386661*t^4*D^3 - 1017037712928000*t^5*D^2 - 70122498898306312*t^6*D - 1175449077922365360*t^7 + 117*D^6 + 938727*t*D^5 - 75627506*t^2*D^4 + 372289569*t^3*D^3 - 4019933752092*t^4*D^2 - 653014065944472*t^5*D - 21202261422534336*t^6 - 234*D^5 - 604770*t*D^4 - 55937655*t^2*D^3 + 1307385012*t^3*D^2 - 2146319812692*t^4*D - 176796119144160*t^5 + 117*D^4 - 3537*t*D^3 - 26712972*t^2*D^2 - 69355644*t^3*D - 498794906448*t^4 - 6173856*t^2*D - 403099632*t^3 - 876096*t^2
Period: [1,0,468,24852,2065764,180367920,17014559940,1685867765400,173475443538180,18378868578440160,1992925949518572768,220232088395141019120,24722302877490962464644,2812201952012947038360816,323532111584585002993439832,37586853700332050118576604032,4404165467447054054250972813060,519946065948062422154668050513216,61794903643033169652837908231495664,7388191517016912552582132489307018128,888081886324639936539050386575987381024]
PeriodID: 730

Degree: 27
EulerNumber: 99
FanoIndex: 1
Hilb: [1,12,61,202,516,1111]
HilbDelta: [1,7,11,7,1]
Laurent: w^2*x*y*z^3 + 3*w^2*y*z^2 + 3*w^2*y*z/x + w^2*y/x^2 + 2*w*x^2*y*z^3 + 2*w*x*y*z^3 + 6*w*x*y*z^2 + 6*w*y*z^2 + 6*w*y*z + 3*w*z + w + 6*w*y*z/x + 2*w*y/x + 6*w/x + 2*w*y/x^2 + 3*w/(x^2*z) + x^3*y*z^3 + 2*x^2*y*z^3 + 3*x^2*y*z^2 + x*y*z^3 + 6*x*y*z^2 + 3*x*y*z + 6*x*z + x + 3*y*z^2 + 6*y*z + y + 6*z + 3*y*z/x + 2*y/x + 12/x + 6/(x*z) + 3/(x*y*z) + y/x^2 + 6/(x^2*z) + 3/(x^2*y*z^2) + 3*x^2*z/w + 6*x*z/w + 6*x/w + 3*z/w + 12/w + 3/(w*z) + 6/(w*y*z) + 6/(w*x) + 6/(w*x*z) + 6/(w*x*y*z) + 6/(w*x*y*z^2) + 3/(w*x^2*z) + 6/(w*x^2*y*z^2) + 1/(w*x^2*y^2*z^3) + 3*x/(w^2*y*z) + 6/(w^2*y*z) + 3/(w^2*y*z^2) + 3/(w^2*x*y*z) + 6/(w^2*x*y*z^2) + 2/(w^2*x*y^2*z^3) + 3/(w^2*x^2*y*z^2) + 2/(w^2*x^2*y^2*z^3) + 1/(w^3*y^2*z^3) + 2/(w^3*x*y^2*z^3) + 1/(w^3*x^2*y^2*z^3)
PFOperator: 332343029943651335317222176*t^17*D^6 + 310121089319452511376411408*t^16*D^6 + 6979203628816678041661665696*t^17*D^5 + 131305734220854703748806386*t^15*D^6 + 6072394197872047027703484816*t^16*D^5 + 58160030240138983680513880800*t^17*D^4 + 33250732244741665326210174*t^14*D^6 + 2382808565520199692791252298*t^15*D^5 + 47668960463357353822854675120*t^16*D^4 + 244272127008583731458158299360*t^17*D^3 + 5579080492397410261618992*t^13*D^6 + 555326395839258784796839446*t^14*D^5 + 17525448125193204690436650006*t^15*D^4 + 190526363033698860409564230960*t^16*D^3 + 539725080628489768555168813824*t^17*D^2 + 647273856478988099586771*t^12*D^6 + 85037804436744770776319700*t^13*D^5 + 3801963300074854845367149882*t^14*D^4 + 66328931470418213185017335790*t^15*D^3 + 404603196541588343455032307392*t^16*D^2 + 586253104820600955499579918464*t^17*D + 52264021672674878445639*t^11*D^6 + 8908352790889457975815746*t^12*D^5 + 537368599152243603717788556*t^13*D^4 + 13542723103723033637973349170*t^14*D^3 + 134767130589019868372009749224*t^15*D^2 + 426452863832325365198873321664*t^16*D + 239286981559428961428399966720*t^17 + 2835958089385933482636*t^10*D^6 + 639645824358909088402968*t^11*D^5 + 51316499665672230877094025*t^12*D^4 + 1786597972940891765676593988*t^13*D^3 + 26178161340332880062187635736*t^14*D^2 + 137285789076817839037103628312*t^15*D + 170469342969631122846877643520*t^16 + 89983327646039099787*t^9*D^6 + 30025055920374230307408*t^10*D^5 + 3285709654272677010392481*t^11*D^4 + 157183594629057571169507562*t^12*D^3 + 3259692850928902856493235236*t^13*D^2 + 25644549656461929988105929384*t^14*D + 53573644664322324148717010784*t^15 + 526488211568731473*t^8*D^6 + 756197897677395865668*t^9*D^5 + 130308007108028168742102*t^10*D^4 + 9038367626231914506935100*t^11*D^3 + 267194784363695351121776688*t^12*D^2 + 3048731862966069217926461928*t^13*D + 9729223783371745837995122208*t^14 - 85942055671648164*t^7*D^6 - 2935802606546746710*t^8*D^5 + 2100189384840054055563*t^9*D^4 + 298583113205536522978734*t^10*D^3 + 13923826365603589487865540*t^11*D^2 + 235676968752263509490853600*t^12*D + 1117727109770161883906732832*t^13 - 3577618421392014*t^6*D^6 - 947704851684589374*t^7*D^5 - 75934691983719452871*t^8*D^4 + 1688111856166359810978*t^9*D^3 + 377261116093344798006516*t^10*D^2 + 11259057392036427534811848*t^11*D + 82610358286363968537719424*t^12 - 44878106704006*t^5*D^6 - 32325570786507078*t^6*D^5 - 5590633093797037680*t^7*D^4 - 332283709376185554720*t^8*D^3 - 2587259179148013739584*t^9*D^2 + 246097193522266800410328*t^10*D + 3675271138294918587341904*t^11 + 604532026905*t^4*D^6 - 478453778890028*t^5*D^5 - 151178575364841498*t^6*D^4 - 16383977168919164442*t^7*D^3 - 647350571503701781740*t^8*D^2 - 5561878680715915298160*t^9*D + 64301608612077220036080*t^10 + 19575928491*t^3*D^6 - 1586818672950*t^4*D^5 - 1976072899339974*t^5*D^4 - 376193251398256614*t^6*D^3 - 25548373649629429128*t^7*D^2 - 605338099186040222616*t^8*D - 2719707065924620454208*t^9 + 37228436*t^2*D^6 + 44066869260*t^3*D^5 - 9200507660581*t^4*D^4 - 4420825539008368*t^5*D^3 - 509425129705202580*t^6*D^2 - 20609643087122018328*t^7*D - 217602010472833729296*t^8 - 1608597*t*D^6 + 720177376*t^2*D^5 + 9468193929*t^3*D^4 - 21071833323210*t^4*D^3 - 5201593556094644*t^5*D^2 - 366756853709847264*t^6*D - 6689314307934277632*t^7 + 675*D^6 + 4430916*t*D^5 - 415189478*t^2*D^4 - 3400010448*t^3*D^3 - 20490265865972*t^4*D^2 - 3304520572733304*t^5*D - 108942698551675536*t^6 - 1350*D^5 - 2866689*t*D^4 - 264985642*t^2*D^3 + 6051569196*t^3*D^2 - 10910146967208*t^4*D - 885009968495712*t^5 + 675*D^4 - 19350*t*D^3 - 130928904*t^2*D^2 + 434421432*t^3*D - 2527355310768*t^4 - 32520960*t^2*D - 1710627120*t^3 - 4795200*t^2
Period: [1,0,444,22404,1771596,146305440,13047797460,1221757064640,118825354197900,11901641447881920,1220419547232775344,127563462121862677680,13546934519297163617556,1458028681272484341916896,158727083578046407255472784,17450955574204107268656527184,1935190124376025975691403481740,216230067479643584584419414216576,24323421197378692771179151681840656,2752563877752678285718530267320242224,313177129264037705195068511122585255536]
PeriodID: 729

Degree: 30
EulerNumber: 114
FanoIndex: 1
Hilb: [1,13,67,223,571,1231]
HilbDelta: [1,8,12,8,1]
Laurent: w + x*y^2*z^3 + 3*x*y^2*z^2 + 3*x*y^2*z + x*y^2 + 2*x*y*z^3 + 6*x*y*z^2 + 6*x*y*z + 2*x*y + x*z^3 + 3*x*z^2 + 3*x*z + x + 3*y*z + 6*y + 3*y/z + 6*z + 6/z + 3*z/y + 6/y + 3/(y*z) + 3/(x*z) + 3/(x*z^2) + 6/(x*y*z) + 6/(x*y*z^2) + 3/(x*y^2*z) + 3/(x*y^2*z^2) + 1/(x^2*y*z^3) + 2/(x^2*y^2*z^3) + 1/(x^2*y^3*z^3) + 2*x*y*z^3/w + 6*x*y*z^2/w + 6*x*y*z/w + 2*x*y/w + 2*x*z^3/w + 6*x*z^2/w + 6*x*z/w + 2*x/w + 6*z/w + 12/w + 6/(w*z) + 6*z/(w*y) + 12/(w*y) + 6/(w*y*z) + 6/(w*x*y*z) + 6/(w*x*y*z^2) + 6/(w*x*y^2*z) + 6/(w*x*y^2*z^2) + 2/(w*x^2*y^2*z^3) + 2/(w*x^2*y^3*z^3) + x*z^3/w^2 + 3*x*z^2/w^2 + 3*x*z/w^2 + x/w^2 + 3*z/(w^2*y) + 6/(w^2*y) + 3/(w^2*y*z) + 3/(w^2*x*y^2*z) + 3/(w^2*x*y^2*z^2) + 1/(w^2*x^2*y^3*z^3)
PFOperator: 17216998840309754363904*t^14*D^6 + 11999589151677918216192*t^13*D^6 + 361556975646504841641984*t^14*D^5 + 3648212881661779771392*t^12*D^6 + 228458737689915118583808*t^13*D^5 + 3012974797054207013683200*t^14*D^4 + 628267324533405843456*t^11*D^6 + 62181771004829446963200*t^12*D^5 + 1746938584113818228490240*t^13*D^4 + 12654494147627669457469440*t^14*D^3 + 66053279065098977280*t^10*D^6 + 9423047904669417996288*t^11*D^5 + 431212886008381147447296*t^12*D^4 + 6819424094380970952622080*t^13*D^3 + 27960406116663041086980096*t^14*D^2 + 4157515733207506944*t^9*D^6 + 848515735037042638848*t^10*D^5 + 58244112063133216800768*t^11*D^4 + 1547188253351520341852160*t^12*D^3 + 14192490020877677292945408*t^13*D^2 + 30370785954306406697926656*t^14*D + 127097750832764928*t^8*D^6 + 43205432237607579648*t^9*D^5 + 4527813163199978815488*t^10*D^4 + 188745182264519941423104*t^11*D^3 + 3001054682954047880429568*t^12*D^2 + 14719333411841848809357312*t^13*D + 12396239165023023142010880*t^14 - 1133999145718784*t^7*D^6 + 819446410143347712*t^8*D^5 + 181792384270248161280*t^9*D^4 + 12778572000016713793536*t^10*D^3 + 335334138744481689305088*t^11*D^2 + 2943242075922197729771520*t^12*D + 5815788049769561440911360*t^13 - 232183888280256*t^6*D^6 - 33400034819471616*t^7*D^5 + 806850612309470208*t^8*D^4 + 390345354843445112832*t^9*D^3 + 19978381999602580930560*t^10*D^2 + 305914177729656340217856*t^11*D + 1116696318434456710938624*t^12 - 6503919787936*t^5*D^6 - 2404141229197440*t^6*D^5 - 267849387321472768*t^7*D^4 - 5591173697770171392*t^8*D^3 + 437800799702151622656*t^9*D^2 + 16259708241643342233600*t^10*D + 109875889766697387687936*t^11 - 8716501612*t^4*D^6 - 54298094133344*t^5*D^5 - 12126283147462400*t^6*D^4 - 910233385951318272*t^7*D^3 - 18596024635137401856*t^8*D^2 + 231012545593220161536*t^9*D + 5314547534829439942656*t^10 + 2057998253*t^3*D^6 - 384651920340*t^4*D^5 - 222179724102144*t^5*D^4 - 31554378809024256*t^6*D^3 - 1571858738413073664*t^7*D^2 - 21708986552302626816*t^8*D + 40812632968665563136*t^9 + 11274155*t^2*D^6 + 2663496215*t^3*D^5 - 1439571073116*t^4*D^4 - 487609942475360*t^5*D^3 - 44961728841984064*t^6*D^2 - 1362079634736446976*t^7*D - 8818789347813261312*t^8 - 211025*t*D^6 + 73999480*t^2*D^5 + 1522321301*t^3*D^4 - 2883517337836*t^4*D^3 - 588112870957920*t^5*D^2 - 33689716049016960*t^6*D - 464833595162253312*t^7 + 125*D^6 + 555075*t*D^5 - 42142055*t^2*D^4 + 477263961*t^3*D^3 - 2804723668120*t^4*D^2 - 381643626146112*t^5*D - 10305110378795520*t^6 - 250*D^5 - 360675*t*D^4 - 34581280*t^2*D^3 + 1468497430*t^3*D^2 - 1464979458720*t^4*D - 103657104552960*t^5 + 125*D^4 - 3375*t*D^3 - 18919900*t^2*D^2 + 335490600*t^3*D - 325480857600*t^4 - 5397000*t^2*D - 162456000*t^3 - 840000*t^2
Period: [1,0,420,19992,1488708,114603120,9497959800,824518956240,74268995637060,6886836922919520,653776399396804320,63273604176096652800,6223188831530561767800,620466790625886606161760,62586704460594482746578000,6376980489723558652906960992,655477301532056225464325062980,67896804402970843345631323657920,7081210341196594198847484828779184,743038164527426993792541434670546336,78395020216695003104475792416440591968]
PeriodID: 728

Degree: 32
EulerNumber: -112
FanoIndex: 1
Hilb: [1,15,75,245,621,1331]
HilbDelta: [1,10,10,10,1]
Laurent: w + x*y^4 + 4*x*y^3*z + 4*x*y^3 + 6*x*y^2*z^2 + 12*x*y^2*z + 6*x*y^2 + 4*x*y*z^3 + 12*x*y*z^2 + 12*x*y*z + 4*x*y + x*z^4 + 4*x*z^3 + 6*x*z^2 + 4*x*z + x + 4*y^2/z + 12*y + 12*y/z + 12*z + 12/z + 4*z^2/y + 12*z/y + 12/y + 4/(y*z) + 6/(x*z^2) + 12/(x*y*z) + 12/(x*y*z^2) + 6/(x*y^2) + 12/(x*y^2*z) + 6/(x*y^2*z^2) + 4/(x^2*y^2*z^3) + 4/(x^2*y^3*z^2) + 4/(x^2*y^3*z^3) + 1/(x^3*y^4*z^4) + 1/w
PFOperator: 125343793447499429695317934080*t^17*D^6 + 50142314232113649115381121024*t^16*D^6 + 2632219662397488023601676615680*t^17*D^5 + 8308587604494686951406288896*t^15*D^6 + 950758660026711777509557239808*t^16*D^5 + 21935163853312400196680638464000*t^17*D^4 + 663000737440708076935356416*t^14*D^6 + 136831994247360823404602605568*t^15*D^5 + 7241455907904765786490001653760*t^16*D^4 + 92127688183912080826058681548800*t^17*D^3 + 10726660825671015832395776*t^13*D^6 + 8204305524042255183058141184*t^14*D^5 + 913301990679165523963051819008*t^15*D^4 + 28165056158551169517162188308480*t^16*D^3 + 203558320558739073825196324945920*t^17*D^2 - 3155257478949672307061760*t^12*D^6 - 195644912164142858528317440*t^13*D^5 + 38275703363857340318118232064*t^14*D^4 + 3146945942286342151323549941760*t^15*D^3 + 58429382072225724032853522661376*t^16*D^2 + 221106451641388993982540835717120*t^17*D - 369128586000047251389440*t^11*D^6 - 74148975680113333749934080*t^12*D^5 - 3341432015439463382027309056*t^13*D^4 + 79783778746981976612819288064*t^14*D^3 + 5863120500048488142905945718784*t^15*D^2 + 60440039061185567067248010821632*t^16*D + 90247531282199589380628912537600*t^17 - 22222839961092658198528*t^10*D^6 - 6439462865153056381260800*t^11*D^5 - 598957339185941695543873536*t^12*D^4 - 17461371986643545497121681408*t^13*D^3 + 60634363579608187041650352128*t^14*D^2 + 5541918961743531981294680276992*t^15*D + 23834873585400844893460850933760*t^16 - 863829792609799569920*t^9*D^6 - 328529945040708216008704*t^10*D^5 - 43685196854309682282703872*t^11*D^4 - 2335614158541851336083197952*t^12*D^3 - 42046849125418137549642309632*t^13*D^2 - 15012234818734472220885401600*t^14*D + 2040965819945086602202428997632*t^15 - 22668483464123198784*t^8*D^6 - 11177316384022949634560*t^9*D^5 - 1971487327686766640053248*t^10*D^4 - 150840692781829279036687360*t^11*D^3 - 4757968193120034965766167552*t^12*D^2 - 47291651792235842287666020352*t^13*D - 26597218228616475861711912960*t^14 - 394143812721827776*t^7*D^6 - 261740433824149119360*t^8*D^5 - 60128813002821932687104*t^9*D^4 - 6179687655973986282796032*t^10*D^3 - 280880330767925192551496704*t^11*D^2 - 4808889428632703053254903808*t^12*D - 19571114211011600727478796288*t^13 - 4125504757545184*t^6*D^6 - 4189874834056847936*t^7*D^5 - 1267945124510914480000*t^8*D^4 - 172035183583741121554176*t^9*D^3 - 10655103136247563629083648*t^10*D^2 - 265603747544058901684788224*t^11*D - 1858571773069741389470932992*t^12 - 17145353335264*t^5*D^6 - 43937728280111488*t^6*D^5 - 18332949221139698880*t^7*D^4 - 3309974467246874477568*t^8*D^3 - 275131949594628068914176*t^9*D^2 - 9488795119321982854232064*t^10*D - 97949305797760505477588992*t^11 + 111036290804*t^4*D^6 - 267392569434592*t^5*D^5 - 174976407132617152*t^6*D^4 - 43498595987462900672*t^7*D^3 - 4898232927719078271232*t^8*D^2 - 230668687730460162455040*t^9*D - 3348208962189460882358272*t^10 + 1373855100*t^3*D^6 - 504850645944*t^4*D^5 - 1008287833844016*t^5*D^4 - 373513109066899200*t^6*D^3 - 59214714443527883072*t^7*D^2 - 3853235113669273172992*t^8*D - 77756858601466122092544*t^9 + 684604*t^2*D^6 + 4390806900*t^3*D^5 - 2815909768448*t^4*D^4 - 1873037698623312*t^5*D^3 - 461696518086152000*t^6*D^2 - 43414662568283092928*t^7*D - 1236073695494547323904*t^8 - 27835*t*D^6 + 27905584*t^2*D^5 - 2490102164*t^3*D^4 - 3866256777920*t^4*D^3 - 2030696287716672*t^5*D^2 - 311031686508807296*t^6*D - 13160019807696928896*t^7 + 25*D^6 + 43505*t*D^5 - 16364884*t^2*D^4 + 1218017540*t^3*D^3 - 3148233451984*t^4*D^2 - 1214103776419456*t^5*D - 87781859637175808*t^6 - 50*D^5 - 37460*t*D^4 - 12338200*t^2*D^3 + 3150138640*t^3*D^2 - 1468379403040*t^4*D - 307757143939648*t^5 + 25*D^4 - 1500*t*D^3 - 10154000*t^2*D^2 + 1630272320*t^3*D - 297304433920*t^4 - 4280400*t^2*D + 199200640*t^3 - 778400*t^2
Period: [1,0,1946,215808,35318526,5981882880,1074550170260,200205416839680,38362782724653310,7511888735343928320,1496574798832732014396,302397726107615121984000,61824223787304676871128956,12765800039581677254983584768,2658439403849564149482961869576,557699254919723230183721373570048,117751571354187926140242314623596030,25003273920169532067968405967951710208,5336004095609330394697543921068294213164,1143915099228946829182236318557079482608128,246226006644171733760239601874862288891769236]
PeriodID: 732

Degree: 35
EulerNumber: 155
FanoIndex: 1
Hilb: [1,14,75,254,656,1421]
HilbDelta: [1,9,15,9,1]
Laurent: w^2/(x*y) + w^2/(x*y*z) + w + w/z + 3*w/y + 3*w/(y*z) + 3*w/x + 3*w/(x*z) + 3*w*z/(x*y) + 3*w/(x*y) + x + x/z + 3*x/y + 3*x/(y*z) + y + y/z + z + 6/z + 6*z/y + 6/y + 3*y/x + 3*y/(x*z) + 6*z/x + 6/x + 3*z^2/(x*y) + 3*z/(x*y) + x^2/(w*y) + x^2/(w*y*z) + 3*x/w + 3*x/(w*z) + 3*x*z/(w*y) + 3*x/(w*y) + 3*y/w + 3*y/(w*z) + 6*z/w + 6/w + 3*z^2/(w*y) + 3*z/(w*y) + y^2/(w*x) + y^2/(w*x*z) + 3*y*z/(w*x) + 3*y/(w*x) + 3*z^2/(w*x) + 3*z/(w*x) + z^3/(w*x*y) + z^2/(w*x*y)
PFOperator: 1386565212318480926253766419*t^19*D^6 + 2501522454711925308400380259*t^18*D^6 + 29117869458688099451329094799*t^19*D^5 + 2072509543410006479349865301*t^17*D^6 + 49567072902777769578420171179*t^18*D^5 + 242648912155734162094409123325*t^19*D^4 + 1045577877414015399113872394*t^16*D^6 + 38543304536605327068331032101*t^17*D^5 + 393292949881997000500249331425*t^18*D^4 + 1019125431054083480796518317965*t^19*D^3 + 359212129535246772754616675*t^15*D^6 + 18146109406845507221382197656*t^16*D^5 + 289797248325910696579363115849*t^17*D^4 + 1586602619288588840345315278265*t^18*D^3 + 2251781904805213024236116664456*t^19*D^2 + 89089103455771401638607966*t^14*D^6 + 5781824963898105534619500741*t^15*D^5 + 128642388784057057200366886244*t^16*D^4 + 1118036028573262974124566927275*t^17*D^3 + 3395370271063317773794959332116*t^18*D^2 + 2445901034529800353911643963116*t^19*D + 16515525207470895802927665*t^13*D^6 + 1321164774944011189411657543*t^14*D^5 + 38451029928709508668222325675*t^15*D^4 + 472539565105909210293549636436*t^16*D^3 + 2308356999019877916128807100914*t^17*D^2 + 3600303381060526883969609669636*t^18*D + 998326952869306266902711821680*t^19 + 2341665286376641603416398*t^12*D^6 + 224121830912801547007096708*t^13*D^5 + 8201842656257636372782429004*t^14*D^4 + 133899565307902141727878448571*t^15*D^3 + 937608576548505846543247860962*t^16*D^2 + 2381503182535518647285679068384*t^17*D + 1445308329851866794289736075280*t^18 + 258294232804039576077761*t^11*D^6 + 28889576754914829786012080*t^12*D^5 + 1293538354756854849442940009*t^13*D^4 + 26973523828705448941892511923*t^14*D^3 + 254379924600622787297007182114*t^15*D^2 + 938026620329881171861725254980*t^16*D + 937855758756188329291056945696*t^17 + 22482066377574276174642*t^10*D^6 + 2881557868760778202824698*t^11*D^5 + 154685539188298249909541408*t^12*D^4 + 4007281177077978741836003518*t^13*D^3 + 48911420587219091270801874764*t^14*D^2 + 246002055857075274929543619024*t^15*D + 361415751632658970233928469472*t^16 + 1562225809837216105944*t^9*D^6 + 226088608099613220965762*t^10*D^5 + 14329700395973634489650943*t^11*D^4 + 451350398677631582735236010*t^12*D^3 + 6923959003448098246123430600*t^13*D^2 + 45603389118168863646057900220*t^14*D + 92493279470007979454057443872*t^15 + 87096496204025296533*t^8*D^6 + 14150743079618713556271*t^9*D^5 + 1048767530294604850457834*t^10*D^4 + 39509728677384444206295090*t^11*D^3 + 743680951773319824942640132*t^12*D^2 + 6216193750235300778169386128*t^13*D + 16695725374885824732139157952*t^14 + 3857069135921499181*t^7*D^6 + 709917664965689389966*t^8*D^5 + 61396124683200778347764*t^9*D^4 + 2746611129019346811110148*t^10*D^3 + 62298881457205721752849124*t^11*D^2 + 643525472035615590287599816*t^12*D + 2213584237647243900587898072*t^13 + 131052437521631844*t^6*D^6 + 28107016286941878620*t^7*D^5 + 2847754502385986826899*t^8*D^4 + 152838121621516699982255*t^9*D^3 + 4158664319980838830488682*t^10*D^2 + 52119684494796619438449104*t^11*D + 223057041039033594548063688*t^12 + 3164723194952876*t^5*D^6 + 842179656054569564*t^6*D^5 + 99775564653731024011*t^7*D^4 + 6651368477100596062782*t^8*D^3 + 221265032978570933659870*t^9*D^2 + 3369395705117322446644756*t^10*D + 17623605546199181054999688*t^11 + 43350573505021*t^4*D^6 + 18047599755224072*t^5*D^5 + 2393907365229232024*t^6*D^4 + 211897637505656474104*t^7*D^3 + 9025402708957494684304*t^8*D^2 + 172459761602316064849024*t^9*D + 1111917610604057260572336*t^10 - 110853966518*t^3*D^6 + 276250634631534*t^4*D^5 + 32663667266318642*t^5*D^4 + 4413004068302724504*t^6*D^3 + 259248573305204186396*t^7*D^2 + 6628667800984787807312*t^8*D + 55148947768817017346208*t^9 - 14029178817*t^2*D^6 + 4016696208054*t^3*D^5 + 125868070811181*t^4*D^4 + 50046178681968340*t^5*D^3 + 4578887030891276776*t^6*D^2 + 172874580877660634152*t^7*D + 2016041418284000850192*t^8 - 54229624*t*D^6 + 64052150212*t^2*D^5 - 2624655840954*t^3*D^4 + 217087854508648*t^4*D^3 + 40027472057633194*t^5*D^2 + 2604004109971313640*t^6*D + 48408179640201086424*t^7 - 20160*D^6 + 165430632*t*D^5 - 49815057171*t^2*D^4 + 109099679894*t^3*D^3 + 134337789346624*t^4*D^2 + 17085315050719844*t^5*D + 633474481886629536*t^6 + 40320*D^5 - 114012272*t*D^4 - 1172297408*t^2*D^3 + 644366169420*t^3*D^2 + 36800821257280*t^4*D + 3110012978840064*t^5 - 20160*D^4 + 284544*t*D^3 + 265860560*t^2*D^2 + 306299094272*t^3*D + 2252272560192*t^4 + 345246720*t^2*D + 30212384256*t^3 + 44513280*t^2
Period: [1,0,138,4650,222918,11448480,632940330,36647730000,2199761112150,135797425663200,8573143781126988,551258410305764700,35992403154719682594,2380587718002702488280,159210495630195160864284,10750545516026917029849420,732045797949621227381041590,50218623462407695145867633760,3467781820113682835252598655260,240878139184779906040748363375100,16820745408526898299025600071733268]
PeriodID: 722

Degree: 36
EulerNumber: 92
FanoIndex: 1
Hilb: [1,14,76,259,671,1456]
HilbDelta: [1,9,16,9,1]
Laurent: w^2/(x^2*y) + 2*w^2/(x^2*y*z) + w^2/(x^2*y*z^2) + w + 2*w*z/x + 4*w/x + 2*w/(x*z) + 2*w/(x*y) + 4*w/(x*y*z) + 2*w/(x*y*z^2) + 2*w/(x^2*y) + 4*w/(x^2*y*z) + 2*w/(x^2*y*z^2) + x + y*z^2 + 2*y*z + y + 4*z + 4/z + 1/y + 2/(y*z) + 1/(y*z^2) + 4*z/x + 8/x + 4/(x*z) + 2/(x*y) + 4/(x*y*z) + 2/(x*y*z^2) + 1/(x^2*y) + 2/(x^2*y*z) + 1/(x^2*y*z^2) + 2*x*y*z^2/w + 4*x*y*z/w + 2*x*y/w + 2*x*z/w + 4*x/w + 2*x/(w*z) + 2*y*z^2/w + 4*y*z/w + 2*y/w + 4*z/w + 8/w + 4/(w*z) + 2*z/(w*x) + 4/(w*x) + 2/(w*x*z) + x^2*y*z^2/w^2 + 2*x^2*y*z/w^2 + x^2*y/w^2 + 2*x*y*z^2/w^2 + 4*x*y*z/w^2 + 2*x*y/w^2 + y*z^2/w^2 + 2*y*z/w^2 + y/w^2
PFOperator: 350100312998400488706048*t^17*D^6 + 488801429412941673280512*t^16*D^6 + 7352106572966410262827008*t^17*D^5 + 309192995641263310739520*t^15*D^6 + 9611861291124890168669184*t^16*D^5 + 61267554774720085523558400*t^17*D^4 + 116942720299633936375488*t^14*D^6 + 5660259419307206509243200*t^15*D^5 + 75745719249061518270766080*t^16*D^4 + 257323730053824359198945280*t^17*D^3 + 29347809372876206740320*t^13*D^6 + 1981431535994041975699392*t^14*D^5 + 41955003649712427162507216*t^15*D^4 + 303766708862026907392343040*t^16*D^3 + 568562908309402393658621952*t^17*D^2 + 5114181842367803676036*t^12*D^6 + 457582889896998745989600*t^13*D^5 + 13737941903041203447296496*t^14*D^4 + 159850722716598007283096160*t^15*D^3 + 646895557893568159107698688*t^16*D^2 + 617576952129178462077468672*t^17*D + 626427953444156654172*t^11*D^6 + 72984088348358007256596*t^12*D^5 + 2949679228727049576469776*t^13*D^4 + 49469209987026443120635680*t^14*D^3 + 326585501106405693935189040*t^15*D^2 + 683332290410582629826113536*t^16*D + 252072225358848351868354560*t^17 + 52853556400364764508*t^10*D^6 + 8151410707401139767564*t^11*D^5 + 434281523073122619944028*t^12*D^4 + 9978725797762794551690688*t^13*D^3 + 96495791775402535505325072*t^14*D^2 + 334137615775593625051552800*t^15*D + 273580781991691808335380480*t^16 + 2831464890125118743*t^9*D^6 + 628037434408472692324*t^10*D^5 + 44346846899984695883844*t^11*D^4 + 1369723107133373025420972*t^12*D^3 + 18478860413011659976187664*t^13*D^2 + 95215047725702193125947488*t^14*D + 130798900159739454435456384*t^15 + 68013821318147765*t^8*D^6 + 31397071236303999912*t^9*D^5 + 3076801186196470308448*t^10*D^4 + 128934829236661867749876*t^11*D^3 + 2389881943430150498858448*t^12*D^2 + 17494531489285401612737376*t^13*D + 36315012849979305333285504*t^14 - 1948031430396496*t^7*D^6 + 824142694927248340*t^8*D^5 + 134003719738690003369*t^9*D^4 + 8077798449579897710944*t^10*D^3 + 209485063020614876062512*t^11*D^2 + 2155585322745915481841328*t^12*D + 6472952725833609151019904*t^13 - 194670663111976*t^6*D^6 - 3013849400103126*t^7*D^5 + 2659814699281984947*t^8*D^4 + 300839042964705510480*t^9*D^3 + 11942659657313130139192*t^10*D^2 + 177970058259409618597968*t^11*D + 769014869882005592040384*t^12 - 4162482200494*t^5*D^6 - 929883550536562*t^6*D^5 - 48310165524387306*t^7*D^4 + 3483398605240438180*t^8*D^3 + 377122803985077530376*t^9*D^2 + 9330385383740012127184*t^10*D + 60598032977711602828992*t^11 + 69812300374*t^4*D^6 - 24200777996302*t^5*D^5 - 4114959744740858*t^6*D^4 - 228382383420481428*t^7*D^3 + 928630413360558768*t^8*D^2 + 248351949766443972016*t^9*D + 2963978903849363885120*t^10 + 3656473700*t^3*D^6 - 111276161354*t^4*D^5 - 78885768629340*t^5*D^4 - 11843579908746640*t^6*D^3 - 436120312684191440*t^7*D^2 - 1959643379115258368*t^8*D + 66667820458910988160*t^9 + 8426852*t^2*D^6 + 5308858110*t^3*D^5 + 10421226960*t^4*D^4 - 222444073288800*t^5*D^3 - 17182599766332184*t^6*D^2 - 395532129868924992*t^7*D - 1296726096318335968*t^8 - 695513*t*D^6 + 161094962*t^2*D^5 + 11277553062*t^3*D^4 - 1380758089156*t^4*D^3 - 277355096741704*t^5*D^2 - 12990557161659920*t^6*D - 138284123658573088*t^7 + 441*D^6 + 1952034*t*D^5 - 79299822*t^2*D^4 + 2157094996*t^3*D^3 - 1526822627088*t^4*D^2 - 183124634969264*t^5*D - 4005787785195776*t^6 - 882*D^5 - 1245741*t*D^4 - 69943020*t^2*D^3 + 1034681760*t^3*D^2 - 863442997648*t^4*D - 50745026199744*t^5 + 441*D^4 - 7252*t*D^3 - 35161056*t^2*D^2 - 461097616*t^3*D - 211588073760*t^4 - 8890560*t^2*D - 437802848*t^3 - 1298304*t^2
Period: [1,0,184,5688,286008,14876160,837897160,49505030400,3036180030520,191640421163520,12376834807224384,814430091520584000,54431033514613263816,3685834017964266360192,252404962334881868795712,17453247495731902212566208,1217134957745283798572053560,85516147285225083776293181952,6048403330883195100134567377984,430339113962014121996495558635584,30782140143345875937770514819492928]
PeriodID: 725

Degree: 38
EulerNumber: 191
FanoIndex: 1
Hilb: [1,15,81,275,711,1541]
HilbDelta: [1,10,16,10,1]
Laurent: w^2/(x*y*z) + w + 3*w/(y*z) + 3*w/x + 3*w/(x*z) + 3*w/(x*y) + x + 3*x/(y*z) + y*z + y + z + 6/z + 6/y + 3*y*z/x + 6*y/x + 3*y/(x*z) + 6*z/x + 6/x + 3*z/(x*y) + x^2/(w*y*z) + 3*x/w + 3*x/(w*z) + 3*x/(w*y) + 3*y*z/w + 6*y/w + 3*y/(w*z) + 6*z/w + 6/w + 3*z/(w*y) + y^2*z^2/(w*x) + 3*y^2*z/(w*x) + 3*y^2/(w*x) + y^2/(w*x*z) + 3*y*z^2/(w*x) + 6*y*z/(w*x) + 3*y/(w*x) + 3*z^2/(w*x) + 3*z/(w*x) + z^2/(w*x*y)
PFOperator: 81965138447186093411647488*t^19*D^6 + 152788260302479922552635392*t^18*D^6 + 1721267907390907961644597248*t^19*D^5 + 132343065576844440876896256*t^17*D^6 + 2994178787029272294719520768*t^18*D^5 + 14343899228257566347038310400*t^19*D^4 + 70807028570348023871926272*t^16*D^6 + 2419255764728987694495805440*t^17*D^5 + 23522325363091895263423856640*t^18*D^4 + 60244376758681778657560903680*t^19*D^3 + 26232730602028228292115456*t^15*D^6 + 1207908172737082885127675904*t^16*D^5 + 17925679806796381273124327424*t^17*D^4 + 94077523579884226370892103680*t^18*D^3 + 133111384838230215700515520512*t^19*D^2 + 7147601439179163681183744*t^14*D^6 + 418074761931984765591690240*t^15*D^5 + 8452332934125587653830856704*t^16*D^4 + 68325246312475166895929610240*t^17*D^3 + 199893831883596026476169822208*t^18*D^2 + 144586504220836268778146168832*t^19*D + 1483743705031567334307072*t^13*D^6 + 106563643785286957663229952*t^14*D^5 + 2767691594257235264146904064*t^15*D^4 + 30750466205403192330446708736*t^16*D^3 + 139707238791920185348146192384*t^17*D^2 + 210779829039125717768133476352*t^18*D + 59014899681973987256386191360*t^19 + 239653089783021758853376*t^12*D^6 + 20713810513393236592021248*t^13*D^5 + 668549911566066023806537728*t^14*D^4 + 9628646191864986792599442432*t^15*D^3 + 60593293825942167112949858304*t^16*D^2 + 143070873715122688115670712320*t^17*D + 84282585899048814771598786560*t^18 + 30471843336299832046400*t^11*D^6 + 3132346184892437629345280*t^12*D^5 + 123273599405672942259464448*t^13*D^4 + 2227328933863191251018176512*t^14*D^3 + 18312687047226943579746963456*t^15*D^2 + 60327301496970325898158866432*t^16*D + 56050114128033431643948711936*t^17 + 3064887988195317750528*t^10*D^6 + 372183151045529431183936*t^11*D^5 + 17679811277288840872345344*t^12*D^4 + 393443991730491621413796096*t^13*D^3 + 4092562901842672602474043392*t^14*D^2 + 17745256120520702802309230592*t^15*D + 23169242086472498323080609792*t^16 + 243661518820275184752*t^9*D^6 + 34833997447415220083584*t^10*D^5 + 1989330283804498842202304*t^11*D^4 + 54000037812209914772747776*t^12*D^3 + 698198395454929470746780160*t^13*D^2 + 3861486553630124920084107264*t^14*D + 6685365702231467288314380288*t^15 + 15199637555903630736*t^8*D^6 + 2556352095004585920272*t^9*D^5 + 175777854410517294027648*t^10*D^4 + 5800459352561343099289280*t^11*D^3 + 92386004969643633613494272*t^12*D^2 + 640945904637138465742215168*t^13*D + 1427118716430685338803748864*t^14 + 730370254229738356*t^7*D^6 + 144959952956261471968*t^8*D^5 + 12102404231914300419824*t^9*D^4 + 487285127099327630381952*t^10*D^3 + 9537769517830368674098688*t^11*D^2 + 82343370749442922048770048*t^12*D + 232147720709053077972455424*t^13 + 25992298746862104*t^6*D^6 + 6152173833572210420*t^7*D^5 + 634629458177430047280*t^8*D^4 + 31661324173877265794672*t^9*D^3 + 766356160610852268729216*t^10*D^2 + 8227396325667891616357632*t^11*D + 29170052053452634344947712*t^12 + 633460476360399*t^5*D^6 + 184653119458398312*t^6*D^5 + 24083688296035310428*t^7*D^4 + 1543878674256305736672*t^8*D^3 + 47205352155210483403296*t^9*D^2 + 636703561471113221864192*t^10*D + 2842357784578481775688704*t^11 + 8607865696879*t^4*D^6 + 3676390026308501*t^5*D^5 + 596582572601840896*t^6*D^4 + 53008253506112524380*t^7*D^3 + 2144269751091056818048*t^8*D^2 + 37441755549955637142016*t^9*D + 213588921003203836081152*t^10 - 28226426302*t^3*D^6 + 53609307410610*t^4*D^5 + 7710175318127171*t^5*D^4 + 1137704310456220584*t^6*D^3 + 66352349882907042064*t^7*D^2 + 1595876015577888175872*t^8*D + 12099788552104351312896*t^9 - 4047150746*t^2*D^6 + 964233841982*t^3*D^5 + 14973319512153*t^4*D^4 + 12308827302958691*t^5*D^3 + 1208583455922245160*t^6*D^2 + 44857470947295063568*t^7*D + 489176244320176429056*t^8 - 12970997*t*D^6 + 18158442980*t^2*D^5 - 806323992600*t^3*D^4 + 46043744835210*t^4*D^3 + 9958448267933150*t^5*D^2 + 697379719298260144*t^6*D + 12666589296641281152*t^7 - 9405*D^6 + 40210881*t*D^5 - 14671552324*t^2*D^4 - 13055677662*t^3*D^3 + 32380350568040*t^4*D^2 + 4249310384494104*t^5*D + 171300645527535936*t^6 + 18810*D^5 - 28281199*t*D^4 - 53772358*t^2*D^3 + 157394435998*t^3*D^2 + 10189172593872*t^4*D + 782082617450256*t^5 - 9405*D^4 + 113355*t*D^3 + 187230028*t^2*D^2 + 83256429544*t^3*D + 927411161472*t^4 + 117324240*t^2*D + 9873697680*t^3 + 15348960*t^2
Period: [1,0,102,3408,146250,6695280,334814340,17506424880,946491164010,52645836072480,2994931654142652,173494227476687040,10204274860971392124,607964863128188582016,36624246606295755830280,2227475833525157591664288,136613374472089485478849770,8440759805467342138949756736,524953996441472214361895331324,32840672301931881453899327146080,2065373736258103127953751553558660]
PeriodID: 718

Degree: 40
EulerNumber: 144
FanoIndex: 1
Hilb: [1,15,83,285,741,1611]
HilbDelta: [1,10,18,10,1]
Laurent: w*x^2 + 2*w*x + 2*w*x/z + 2*w*x/(y*z) + w + 2*w/z + w/z^2 + 2*w/(y*z) + 2*w/(y*z^2) + w/(y^2*z^2) + x^2*y*z^2 + 2*x*y*z^2 + 2*x*y*z + 2*x*z + 2*x + y*z^2 + 2*y*z + y + 2*z + 4/z + 1/y + 4/(y*z) + 2/x + 4/(x*z) + 2/(x*z^2) + 4/(x*y*z) + 4/(x*y*z^2) + 2/(x*y^2*z^2) + 1/w + 2/(w*x) + 2/(w*x*z) + 2/(w*x*y*z) + 1/(w*x^2) + 2/(w*x^2*z) + 1/(w*x^2*z^2) + 2/(w*x^2*y*z) + 2/(w*x^2*y*z^2) + 1/(w*x^2*y^2*z^2)
PFOperator: 16392099863513088*t^13*D^6 + 24749036281691136*t^12*D^6 + 344234097133774848*t^13*D^5 + 15577551110651904*t^11*D^6 + 452660369390843904*t^12*D^5 + 2868617476114790400*t^13*D^4 + 5511341667990528*t^10*D^6 + 247524830876196864*t^11*D^5 + 3325040461425899520*t^12*D^4 + 12048193399682119680*t^13*D^3 + 1236228797250816*t^9*D^6 + 75668960576987136*t^10*D^5 + 1605830277025912320*t^11*D^4 + 12489643302446039040*t^12*D^3 + 26620770178345254912*t^13*D^2 + 187003148214656*t^8*D^6 + 14589786152195328*t^9*D^5 + 433790658641647872*t^10*D^4 + 5421331652034493440*t^11*D^3 + 25101821603415665664*t^12*D^2 + 28915664159237087232*t^13*D + 19641531808896*t^7*D^6 + 1888955839323392*t^8*D^5 + 74116776688752768*t^9*D^4 + 1321937438094139392*t^10*D^3 + 9970624881110647296*t^11*D^2 + 25280286449143597056*t^12*D + 11802311901729423360*t^13 + 1425883562560*t^6*D^6 + 168442127420800*t^7*D^5 + 8534615776809920*t^8*D^4 + 205247408476776960*t^9*D^3 + 2238150772387332864*t^10*D^2 + 9358123197288139776*t^11*D + 9770979019857223680*t^12 + 67481016328*t^5*D^6 + 10139837837056*t^6*D^5 + 671521104500192*t^7*D^4 + 21564712867521536*t^8*D^3 + 322352411724375936*t^9*D^2 + 1969226877324542976*t^10*D + 3434946970951618560*t^11 + 1729707036*t^4*D^6 + 379187534056*t^5*D^5 + 34089828552688*t^6*D^4 + 1525537190360640*t^7*D^3 + 31466466034524608*t^8*D^2 + 267676069675726848*t^9*D + 689380503298698240*t^10 + 5487848*t^3*D^6 + 7611096728*t^4*D^5 + 943665815392*t^5*D^4 + 66191215375104*t^6*D^3 + 2024590865905600*t^7*D^2 + 24630022953353984*t^8*D + 89807847094319616*t^9 - 736120*t^2*D^6 + 101612984*t^3*D^5 + 8913041308*t^4*D^4 + 1432182444232*t^5*D^3 + 75431436589760*t^6*D^2 + 1457967272999072*t^7*D + 7895606700649728*t^8 - 2214*t*D^6 + 3278816*t^2*D^5 - 56209300*t^3*D^4 + 10733475360*t^4*D^3 + 1269955428200*t^5*D^2 + 47217464572192*t^6*D + 436067005818432*t^7 - 5*D^6 + 7162*t*D^5 - 2942488*t^2*D^4 + 55415136*t^3*D^3 + 7728628120*t^4*D^2 + 632249753808*t^5*D + 12502566847680*t^6 + 10*D^5 - 6082*t*D^4 + 215960*t^2*D^3 + 71498132*t^3*D^2 + 3618756608*t^4*D + 138121048800*t^5 - 5*D^4 + 54*t*D^3 + 181560*t^2*D^2 + 32843200*t^3*D + 847141824*t^4 + 67120*t^2*D + 5312544*t^3 + 8160*t^2
Period: [1,0,102,2688,106410,4495680,203447460,9658434240,475297985610,24053346844800,1244860969691052,65618983258899840,3512166191731096284,190430106730164677376,10440181405423475929080,577896167386776802531968,32258104570586325262212810,1814033235223934323480417536,102685896861424400806240391004,5847011451528300616101370191360,334702052937969885927444241232820]
PeriodID: 717

Degree: 40
EulerNumber: 152
FanoIndex: 1
Hilb: [1,15,83,285,741,1611]
HilbDelta: [1,10,18,10,1]
Laurent: w*x*y*z^2 + 2*w*x*z + w*x/y + 2*w*z + w + 2*w/y + 2*w/(y*z) + w/(y^2*z^2) + w/(x*y) + 2*w/(x*y*z) + 2*w/(x*y^2*z^2) + w/(x^2*y^2*z^2) + x*y^2*z^2 + 2*x*y*z^2 + 2*x*y*z + 2*x*z + x + 2*y*z + y + 2*z + 2/z + 2/(y*z) + 1/(y*z^2) + 1/x + 2/(x*z) + 2/(x*y*z) + 2/(x*y*z^2) + 1/(x^2*y*z^2) + 2*x*y^2*z^2/w + x*y*z^2/w + 2*x*y*z/w + 2*y*z/w + 2*y/w + 1/w + 2/(w*z) + 2/(w*x*z) + x*y^2*z^2/w^2 + y/w^2
PFOperator: 307200*t^6*D^4 + 317440*t^5*D^4 + 3072000*t^6*D^3 + 125184*t^4*D^4 + 2693120*t^5*D^3 + 10752000*t^6*D^2 + 22784*t^3*D^4 + 871424*t^4*D^3 + 8222720*t^5*D^2 + 15360000*t^6*D + 1744*t^2*D^4 + 123648*t^3*D^3 + 2246912*t^4*D^2 + 10577920*t^5*D + 7372800*t^6 + 24*t*D^4 + 6752*t^2*D^3 + 254272*t^3*D^2 + 2518528*t^4*D + 4730880*t^5 - D^4 + 56*t*D^3 + 9760*t^2*D^2 + 233216*t^3*D + 1017856*t^4 + 36*t*D^2 + 6208*t^2*D + 79808*t^3 + 8*t*D + 1472*t^2
Period: [1,0,92,2112,83820,3281280,141863600,6368328960,297340020460,14261858016000,699830066677392,34972354391842560,1774650563067519984,91224433531530883584,4741588382421481356480,248831598397773311112192,13168454532155882360226540,702071602356215061397599744,37677940609032843427789676624,2033997462174222858709009785600,110386216698166428302204701882960]
PeriodID: 715

Degree: 40
EulerNumber: 72
FanoIndex: 1
Hilb: [1,15,83,285,741,1611]
HilbDelta: [1,10,18,10,1]
Laurent: w + x*y^2*z^2 + 2*x*y^2*z + x*y^2 + 2*x*y*z^2 + 4*x*y*z + 2*x*y + x*z^2 + 2*x*z + x + 2*y*z + 4*y + 2*y/z + 4*z + 4/z + 2*z/y + 4/y + 2/(y*z) + 1/x + 2/(x*z) + 1/(x*z^2) + 2/(x*y) + 4/(x*y*z) + 2/(x*y*z^2) + 1/(x*y^2) + 2/(x*y^2*z) + 1/(x*y^2*z^2) + 2*x*y^2*z^2/w + 4*x*y^2*z/w + 2*x*y^2/w + 4*x*y*z^2/w + 8*x*y*z/w + 4*x*y/w + 2*x*z^2/w + 4*x*z/w + 2*x/w + 2*y*z/w + 4*y/w + 2*y/(w*z) + 4*z/w + 8/w + 4/(w*z) + 2*z/(w*y) + 4/(w*y) + 2/(w*y*z) + x*y^2*z^2/w^2 + 2*x*y^2*z/w^2 + x*y^2/w^2 + 2*x*y*z^2/w^2 + 4*x*y*z/w^2 + 2*x*y/w^2 + x*z^2/w^2 + 2*x*z/w^2 + x/w^2
PFOperator: 75217293313541406720*t^14*D^6 + 78872154460989161472*t^13*D^6 + 1579563159584369541120*t^14*D^5 + 36150056583381909504*t^12*D^6 + 1508490833571782590464*t^13*D^5 + 13163026329869746176000*t^14*D^4 + 9435270205480108032*t^11*D^6 + 622819348863868993536*t^12*D^5 + 11585260879038256250880*t^13*D^4 + 55284710585452933939200*t^14*D^3 + 1522479383381311488*t^10*D^6 + 144552311620207902720*t^11*D^5 + 4363495043144469184512*t^12*D^4 + 45405958669562900643840*t^13*D^3 + 122152884341191244513280*t^14*D^2 + 152114484255657984*t^9*D^6 + 20412588107377115136*t^10*D^5 + 912200586881520107520*t^11*D^4 + 15804212559476875591680*t^12*D^3 + 94827886570123693129728*t^13*D^2 + 132683305405087041454080*t^14*D + 8463726469312512*t^8*D^6 + 1746899793627918336*t^9*D^5 + 113915342222449901568*t^10*D^4 + 3015278366818975875072*t^11*D^3 + 30910473644399778594816*t^12*D^2 + 98626592099321675513856*t^13*D + 54156451185749812838400*t^14 + 124042910671360*t^7*D^6 + 80254868654091264*t^8*D^5 + 8328322605627039744*t^9*D^4 + 336916714829240696832*t^10*D^3 + 5456347242845051289600*t^11*D^2 + 30524412414001365909504*t^12*D + 39049021998833420206080*t^13 - 13538325522256*t^6*D^6 + 752760855538304*t^7*D^5 + 292001199690172416*t^8*D^4 + 21098493715738411008*t^9*D^3 + 552642524335419752448*t^10*D^2 + 5058402326743926177792*t^11*D + 11641325578214480805888*t^12 - 712405262124*t^5*D^6 - 102480721728160*t^6*D^5 - 2082035094056576*t^7*D^4 + 518241819639054336*t^8*D^3 + 29797422927277400064*t^9*D^2 + 471366672362654957568*t^10*D + 1840249905251058450432*t^11 - 1128185972*t^4*D^6 - 4316682956028*t^5*D^5 - 565343462394480*t^6*D^4 - 18028902518017408*t^7*D^3 + 432417770339066880*t^8*D^2 + 22077337210989797376*t^9*D + 160615629358021804032*t^10 + 556315361*t^3*D^6 - 42202458208*t^4*D^5 - 17320647279884*t^5*D^4 - 1617448086967008*t^6*D^3 - 40897157178451328*t^7*D^2 + 106867020146122752*t^8*D + 6644870703196028928*t^9 + 4071099*t^2*D^6 + 554102687*t^3*D^5 - 121555169092*t^4*D^4 - 41043534028052*t^5*D^3 - 2444117762609216*t^6*D^2 - 40513151015576320*t^7*D - 27517443342077952*t^8 - 138305*t*D^6 + 25151364*t^2*D^5 + 1628060377*t^3*D^4 - 344584304792*t^4*D^3 - 51353537505240*t^5*D^2 - 1907386431799424*t^6*D - 14927213436146688*t^7 + 125*D^6 + 373415*t*D^5 - 12677815*t^2*D^4 + 526149513*t^3*D^3 - 355271350144*t^4*D^2 - 34256385655040*t^5*D - 600619159421952*t^6 - 250*D^5 - 238635*t*D^4 - 13669708*t^2*D^3 + 352238030*t^3*D^2 - 191459817152*t^4*D - 9520743065856*t^5 + 125*D^4 - 1875*t*D^3 - 7532460*t^2*D^2 - 15670720*t^3*D - 43924473600*t^4 - 2171200*t^2*D - 68908800*t^3 - 336000*t^2
Period: [1,0,168,4752,219624,10383840,531501360,28511659680,1587960720360,91048809620160,5343526829436768,319625558845306560,19422998808263890224,1196122562863306094016,74503340618970797325792,4686447934530189157442112,297327858615825733375079400,19006620133726718165915738496,1223154394852528462532492828544,79187018016760559090751523845888,5154181659280454101300367652027744]
PeriodID: 724

Degree: 41
EulerNumber: 109
FanoIndex: 1
Hilb: [1,15,84,290,756,1646]
HilbDelta: [1,10,19,10,1]
Laurent: w^2/(x*y) + 2*w^2*z/(x*y^2) + w^2*z^2/(x*y^3) + w + w*z/y + 2*w/y + 2*w*z/y^2 + 2*w/x + 2*w/(x*z) + 4*w*z/(x*y) + 4*w/(x*y) + 2*w*z^2/(x*y^2) + 2*w*z/(x*y^2) + x + x/y + y + y/z + z + 4/z + 4*z/y + 4/y + y/x + 2*y/(x*z) + y/(x*z^2) + 2*z/x + 4/x + 2/(x*z) + z^2/(x*y) + 2*z/(x*y) + 1/(x*y) + x*y/w + x*y/(w*z) + 2*x/w + 2*x/(w*z) + 2*y/w + 4*y/(w*z) + 2*y/(w*z^2) + 2*z/w + 4/w + 2/(w*z) + x*y/w^2 + 2*x*y/(w^2*z) + x*y/(w^2*z^2)
PFOperator: 43466269113650991072500*t^19*D^6 + 110886787589222373800500*t^18*D^6 + 912791651386670812522500*t^19*D^5 + 131249166850262849587650*t^17*D^6 + 2191447842989450273414500*t^18*D^5 + 7606597094888923437687500*t^19*D^4 + 95689142478011339087145*t^16*D^6 + 2432537366359380295933550*t^17*D^5 + 17347567382350621769147500*t^18*D^4 + 31947707798533478438287500*t^19*D^3 + 48120829054859147519551*t^15*D^6 + 1657199187251058749564950*t^16*D^5 + 18241140492609608387628150*t^17*D^4 + 69841939685419780749707500*t^18*D^3 + 70589221040569209501740000*t^19*D^2 + 17718200564176816512623*t^14*D^6 + 775946138270420521431288*t^15*D^5 + 11740208798649607627439135*t^16*D^4 + 70233684510328361996278250*t^17*D^3 + 149215836358447730362912000*t^18*D^2 + 76674498716480348251890000*t^19*D + 4949863434830234334187*t^13*D^6 + 265091878177599527999322*t^14*D^5 + 5180298709242236078510421*t^15*D^4 + 43135114421191696207016270*t^16*D^3 + 144795958497145071195102600*t^17*D^2 + 158018426498112103451578000*t^18*D + 31295713761828713572200000*t^19 + 1073027997891777542520*t^12*D^6 + 68492859332656902206930*t^13*D^5 + 1664245280181294469656603*t^14*D^4 + 18127646023346518154316204*t^15*D^3 + 85650961527623860951734100*t^16*D^2 + 149229230462706575775864200*t^17*D + 63377523498133759968840000*t^18 + 183031706541870823353*t^11*D^6 + 13691203910873485983890*t^12*D^5 + 403690449329318775663447*t^13*D^4 + 5538520321126829752052056*t^14*D^3 + 34612891467442923984562496*t^15*D^2 + 85765456785605716943652120*t^16*D + 58727104182789375635757600*t^17 + 24740815559609791463*t^10*D^6 + 2146896706671692965166*t^11*D^5 + 75659126777947197648144*t^12*D^4 + 1276368231018009086555104*t^13*D^3 + 10157106468897923307573512*t^14*D^2 + 33626914821609776180492160*t^15*D + 33070910925296991981972960*t^16 + 2649896962398475481*t^9*D^6 + 265714963067660053784*t^10*D^5 + 11105265807488102119779*t^11*D^4 + 227076429191955470104430*t^12*D^3 + 2246375367131932473029904*t^13*D^2 + 9563688197978416127108016*t^14*D + 12689195977486695645647184*t^15 + 222774160344347502*t^8*D^6 + 25887171230314381764*t^9*D^5 + 1281909169189286650217*t^10*D^4 + 31588012824997701633790*t^11*D^3 + 383214333690958991230372*t^12*D^2 + 2048349960012192510210048*t^13*D + 3528230447639450813416656*t^14 + 14361779530159545*t^7*D^6 + 1957316634556263560*t^8*D^5 + 115508949549237780161*t^9*D^4 + 3441574151665235002324*t^10*D^3 + 51016651643453347590044*t^11*D^2 + 338078109888844044410824*t^12*D + 738195252393350283248880*t^13 + 677706500305725*t^6*D^6 + 111550765856070300*t^7*D^5 + 7940540620215866540*t^8*D^4 + 290129556083827638282*t^9*D^3 + 5294168513895064210168*t^10*D^2 + 43451534093819222311352*t^11*D + 118898944585655981099472*t^12 + 21225735055245*t^5*D^6 + 4570398769414210*t^6*D^5 + 398479757663734827*t^7*D^4 + 18367746768206730010*t^8*D^3 + 421019954942045624968*t^9*D^2 + 4331852191641770836368*t^10*D + 14881176493073575636464*t^11 + 326534194240*t^4*D^6 + 126683195157770*t^5*D^5 + 13524915635857605*t^6*D^4 + 828375091305735792*t^7*D^3 + 24733885045321025076*t^8*D^2 + 327857108442683933128*t^9*D + 1438143068223056361024*t^10 - 2674506789*t^3*D^6 + 2362445516850*t^4*D^5 + 269602601321169*t^5*D^4 + 24437916571769040*t^6*D^3 + 1009179234320080280*t^7*D^2 + 18049111250751079784*t^8*D + 104631094509761852064*t^9 - 177539687*t^2*D^6 + 41108223450*t^3*D^5 + 2123404827764*t^4*D^4 + 411501250884708*t^5*D^3 + 25955756947107344*t^6*D^2 + 673997979283037424*t^7*D + 5461707073307025312*t^8 - 972435*t*D^6 + 780112168*t^2*D^5 - 17993606351*t^3*D^4 + 3288984362442*t^4*D^3 + 364555401165056*t^5*D^2 + 15323866834272144*t^6*D + 189371108784498768*t^7 - 943*D^6 + 2969170*t*D^5 - 654139733*t^2*D^4 + 14700667482*t^3*D^3 + 2578016570228*t^4*D^2 + 182734247799216*t^5*D + 3876218396657520*t^6 + 1886*D^5 - 2193983*t*D^4 + 16248184*t^2*D^3 + 14790090124*t^3*D^2 + 1166641832760*t^4*D + 40341622604880*t^5 - 943*D^4 + 8648*t*D^3 + 23089232*t^2*D^2 + 6038357896*t^3*D + 238289376816*t^4 + 10350368*t^2*D + 845866032*t^3 + 1267392*t^2
Period: [1,0,84,2148,77316,3051480,128188740,5649930720,258199284420,12131767596480,582934734330984,28527630147712080,1417542229872863556,71353156467057296832,3631579128889030663344,186612950954596100542608,9670099666244148333542340,504816892551810487900323072,26527295281850568707323405584,1402190811604069080593481610128,74511001153395673809142161537576]
PeriodID: 711

Degree: 42
EulerNumber: 27
FanoIndex: 1
Hilb: [1,15,85,295,771,1681]
HilbDelta: [1,10,20,10,1]
Laurent: w*x^2 + 2*w*x + w + 2*x + y*z^3 + 3*y*z^2 + 3*y*z + y + 3*z + 3/z + 3/(y*z) + 3/(y*z^2) + 1/(y^2*z^3) + y*z^3/x + 3*y*z^2/x + 3*y*z/x + y/x + 3*z/x + 6/x + 3/(x*z) + 3/(x*y*z) + 3/(x*y*z^2) + 1/(x*y^2*z^3) + 1/w + y*z^3/(w*x) + 3*y*z^2/(w*x) + 3*y*z/(w*x) + y/(w*x) + 3*z/(w*x) + 6/(w*x) + 3/(w*x*z) + 3/(w*x*y*z) + 3/(w*x*y*z^2) + 1/(w*x*y^2*z^3)
PFOperator: 3257703782400829775937536*t^19*D^6 + 7425223804293039073001472*t^18*D^6 + 68411779430417425294688256*t^19*D^5 + 7348906982810943351685120*t^17*D^6 + 148528823311675352005214208*t^18*D^5 + 570098161920145210789068800*t^19*D^4 + 4268391043541728813383680*t^16*D^6 + 138014627413462261568634880*t^17*D^5 + 1188401017074104809858007040*t^18*D^4 + 2394412280064609885314088960*t^19*D^3 + 1649546773037641950396416*t^15*D^6 + 74708561640823033186222080*t^16*D^5 + 1044912121677700506040401920*t^17*D^4 + 4828464986984713893791662080*t^18*D^3 + 5290510942618947556122558464*t^19*D^2 + 455173444683703333666816*t^14*D^6 + 26797237660836280470241280*t^15*D^5 + 531862512691818318166360064*t^16*D^4 + 4050287878885788231532544000*t^17*D^3 + 10393366228014240035795632128*t^18*D^2 + 5746589472155063724753813504*t^19*D + 94027189114119774183424*t^13*D^6 + 6843774558319219955630080*t^14*D^5 + 178947877572994820405501952*t^15*D^4 + 1956509063783409759620235264*t^16*D^3 + 8388219696757726330505134080*t^17*D^2 + 11070254608269820548152819712*t^18*D + 2345546723328597438675025920*t^19 + 15076826469880565857280*t^12*D^6 + 1304112098718379164053504*t^13*D^5 + 42861317086111163330985984*t^14*D^4 + 623849787057311654382247936*t^15*D^3 + 3881476408973013217493909504*t^16*D^2 + 8670853453337928283922104320*t^17*D + 4458055949673571909223055360*t^18 + 1932903358164718021760*t^11*D^6 + 191699615289324574628864*t^12*D^5 + 7670175407332535356028416*t^13*D^4 + 141764231370529444587366400*t^14*D^3 + 1184589125160983138880667648*t^15*D^2 + 3879746695690060994105769984*t^16*D + 3418675234218940997126062080*t^17 + 202755297617632540288*t^10*D^6 + 22266169334648023069312*t^11*D^5 + 1060990989596422180025856*t^12*D^4 + 24138777594362202857612288*t^13*D^3 + 258045549225727056375191552*t^14*D^2 + 1144244108892136890346291200*t^15*D + 1493357008405920522438574080*t^16 + 17647747131174725376*t^9*D^6 + 2075668719290106543296*t^10*D^5 + 116100281045878102746752*t^11*D^4 + 3188639028897853295247616*t^12*D^3 + 42253159778856235296416256*t^13*D^2 + 241219363846213048407666688*t^14*D + 429704584103269223962214400*t^15 + 1278392148310385520*t^8*D^6 + 156438124078450325216*t^9*D^5 + 10169948160254926692288*t^10*D^4 + 333984775593772530770688*t^11*D^3 + 5385695145116036532316416*t^12*D^2 + 38328916570587739485119488*t^13*D + 88465330018539789910818816*t^14 + 76442317334278328*t^7*D^6 + 9536286030523777584*t^8*D^5 + 712120107194823154656*t^9*D^4 + 27958287344058769010112*t^10*D^3 + 545059799316091392866688*t^11*D^2 + 4753317697962726415556096*t^12*D + 13754429573555329941504000*t^13 + 3691937570507848*t^6*D^6 + 468568333831453976*t^7*D^5 + 39171500300508463696*t^8*D^4 + 1855950502231839922016*t^9*D^3 + 43940620272794307053248*t^10*D^2 + 468234793474406186751744*t^11*D + 1671880601801915466473472*t^12 + 137094649226208*t^5*D^6 + 18519640052023660*t^6*D^5 + 1627156465350994856*t^7*D^4 + 95214967266359787904*t^8*D^3 + 2780048396429705544224*t^9*D^2 + 36602189589599118691968*t^10*D + 161384445312905632370688*t^11 + 3443257498869*t^4*D^6 + 594468054023086*t^5*D^5 + 47008781704673700*t^6*D^4 + 3588324156618449456*t^7*D^3 + 133131939388383973520*t^8*D^2 + 2224126148116638860992*t^9*D + 12318443443948973045760*t^10 + 33140821114*t^3*D^6 + 16006551113299*t^4*D^5 + 745106513363276*t^5*D^4 + 89821004950458028*t^6*D^3 + 4495134784133592120*t^7*D^2 + 100418896256404412576*t^8*D + 725185856045906766336*t^9 - 1049614342*t^2*D^6 + 374061215999*t^3*D^5 - 3071477909483*t^4*D^4 + 1130157711894446*t^5*D^3 + 91033559346345908*t^6*D^2 + 3073371911302816848*t^7*D + 31257286162853994240*t^8 - 30254483*t*D^6 + 7488805373*t^2*D^5 - 464500880763*t^3*D^4 - 4974864751861*t^4*D^3 + 505524637691600*t^5*D^2 + 49663899518590504*t^6*D + 883936167401212416*t^7 + 111720*D^6 + 105265412*t*D^5 - 10167961972*t^2*D^4 - 380726650172*t^3*D^3 - 19342453186588*t^4*D^2 - 130994641060016*t^5*D + 11569307835604224*t^6 - 335160*D^5 - 82017677*t*D^4 - 4129807311*t^2*D^3 - 371877095632*t^3*D^2 - 19376188987176*t^4*D - 125565723767040*t^5 + 223440*D^4 + 4700220*t*D^3 - 1438396568*t^2*D^2 - 230668541712*t^3*D - 6386017228416*t^4 + 1340640*t*D^2 - 174311424*t^2*D - 61680165120*t^3
Period: [1,0,104,2472,97944,3940320,171825080,7840793520,371011516120,18051930637440,898225882735104,45520258078051680,2342375473252541496,122101328827807737408,6435675648485210137296,342480463911800506804512,18379076026564131493020120,993637861586828693237004288,54074332816745349451682603264,2960133805724717496817373004288,162904265868788704600099201746304]
PeriodID: 719

Degree: 44
EulerNumber: 116
FanoIndex: 1
Hilb: [1,16,90,311,811,1766]
HilbDelta: [1,11,20,11,1]
Laurent: w^2/(x*y) + 3*w^2/(x*y*z) + 3*w^2/(x*y*z^2) + w^2/(x*y*z^3) + w + w/z + 3*w/y + 6*w/(y*z) + 3*w/(y*z^2) + 3*w/x + 6*w/(x*z) + 3*w/(x*z^2) + 3*w/(x*y) + 6*w/(x*y*z) + 3*w/(x*y*z^2) + x + 3*x/y + 3*x/(y*z) + y + z + 6/z + 6/y + 6/(y*z) + 3*y/x + 3*y/(x*z) + 6/x + 6/(x*z) + 3/(x*y) + 3/(x*y*z) + x^2/(w*y) + x*z/w + 3*x/w + 3*x/(w*y) + y*z/w + 3*y/w + z/w + 6/w + 3/(w*y) + y^2/(w*x) + 3*y/(w*x) + 3/(w*x) + 1/(w*x*y)
PFOperator: 1494523088279175168*t^14*D^6 + 1720329259072880640*t^13*D^6 + 31384984853862678528*t^14*D^5 + 863297960910127104*t^12*D^6 + 33363637401286606848*t^13*D^5 + 261541540448855654400*t^14*D^4 + 245618768341565440*t^11*D^6 + 15337887767845011456*t^12*D^5 + 259608464749095813120*t^13*D^4 + 1098474469885193748480*t^14*D^3 + 42808744601692160*t^10*D^6 + 3969018877362896896*t^11*D^5 + 110536305526042656768*t^12*D^4 + 1029563457082836910080*t^13*D^3 + 2427105495365380472832*t^14*D^2 + 4508559924624384*t^9*D^6 + 626875189231454208*t^10*D^5 + 26271852689787977728*t^11*D^4 + 410554636669045309440*t^12*D^3 + 2172077382904483676160*t^13*D^2 + 2636338727724464996352*t^14*D + 239352282200224*t^8*D^6 + 60463644564351488*t^9*D^5 + 3778242795466020864*t^10*D^4 + 90576683209026371584*t^11*D^3 + 820477394735308210176*t^12*D^2 + 2277522904251736522752*t^13*D + 1076056623561006120960*t^14 - 1656028887696*t^7*D^6 + 3213724412535584*t^8*D^5 + 328931926649433600*t^9*D^4 + 11958762814394374144*t^10*D^3 + 169944231701308309504*t^11*D^2 + 824507561147389968384*t^12*D + 907043821823207669760*t^13 - 1035852874510*t^6*D^6 + 49189375058784*t^7*D^5 + 15678611735938400*t^8*D^4 + 939816251723348480*t^9*D^3 + 20816103010597470208*t^10*D^2 + 162308100194828812288*t^11*D + 318523087362019295232*t^12 - 51126747776*t^5*D^6 - 3671422141010*t^6*D^5 + 224461558166512*t^7*D^4 + 38835398322848608*t^8*D^3 + 1486695354013654528*t^9*D^2 + 18674431306753630208*t^10*D + 60392099121780228096*t^11 - 143992101*t^4*D^6 - 171901177510*t^5*D^5 - 12183410012846*t^6*D^4 + 319712530005120*t^7*D^3 + 52594561331113472*t^8*D^2 + 1225672930100347904*t^9*D + 6622914759714275328*t^10 + 50255552*t^3*D^6 - 760875327*t^4*D^5 - 418325707340*t^5*D^4 - 36223864510350*t^6*D^3 + 32568414453120*t^7*D^2 + 37008606933293440*t^8*D + 405816985800335360*t^9 + 595584*t^2*D^6 + 41462305*t^3*D^5 + 6355974921*t^4*D^4 - 1127281471122*t^5*D^3 - 60582667725396*t^6*D^2 - 292240762063104*t^7*D + 10546716517508096*t^8 - 18104*t*D^6 + 784747*t^2*D^5 + 348391788*t^3*D^4 - 1541216505*t^4*D^3 - 1532440943324*t^5*D^2 - 51780778533936*t^6*D - 177612899351552*t^7 + 11*D^6 + 52233*t*D^5 + 478130*t^2*D^4 + 138571645*t^3*D^3 - 3915179404*t^4*D^2 - 1092390644896*t^5*D - 17498540434560*t^6 - 22*D^5 - 33016*t*D^4 - 1406339*t^2*D^3 + 45034118*t^3*D^2 - 2712821024*t^4*D - 320978771968*t^5 + 11*D^4 - 145*t*D^3 - 682594*t^2*D^2 - 8536640*t^3*D - 830837248*t^4 - 160336*t^2*D - 8479616*t^3 - 22528*t^2
Period: [1,0,128,2976,120960,4959840,221633120,10369947840,503574789760,25157223873600,1285639891669728,66929901852031680,3538464939971194464,189524911580771614848,10265051964955067691840,561370788888990411467136,30960297209608037413084800,1720257380088423602808041088,96217418742176379352277308736,5413550179758702675591106535040,306211020453578387122000081719520]
PeriodID: 721

Degree: 45
EulerNumber: 63
FanoIndex: 1
Hilb: [1,16,91,316,826,1801]
HilbDelta: [1,11,21,11,1]
Laurent: w + w/x + x + y*z^3 + 3*y*z^2 + 3*y*z + y + 3*z + 3/z + 3/(y*z) + 3/(y*z^2) + 1/(y^2*z^3) + y*z^3/x + 3*y*z^2/x + 3*y*z/x + y/x + 3*z/x + 6/x + 3/(x*z) + 3/(x*y*z) + 3/(x*y*z^2) + 1/(x*y^2*z^3) + x*y*z^3/w + 3*x*y*z^2/w + 3*x*y*z/w + x*y/w + 3*x*z/w + 6*x/w + 3*x/(w*z) + 3*x/(w*y*z) + 3*x/(w*y*z^2) + x/(w*y^2*z^3) + y*z^3/w + 3*y*z^2/w + 3*y*z/w + y/w + 3*z/w + 6/w + 3/(w*z) + 3/(w*y*z) + 3/(w*y*z^2) + 1/(w*y^2*z^3)
PFOperator: 1453119018712533043200*t^17*D^6 + 2433791427137058272256*t^16*D^6 + 30515499392963193907200*t^17*D^5 + 1849510804258185755904*t^15*D^6 + 48100588405872724012032*t^16*D^5 + 254295828274693282560000*t^17*D^4 + 841841412026098748544*t^14*D^6 + 34249528805443579401984*t^15*D^5 + 380778026288902702064640*t^16*D^4 + 1068042478753711786752000*t^17*D^3 + 255453280954247720736*t^13*D^6 + 14524485649395973953408*t^14*D^5 + 256459160757344737699584*t^15*D^4 + 1533069016005270355153920*t^16*D^3 + 2359865286389153662156800*t^17*D^2 + 54534403451570663376*t^12*D^6 + 4077127063114276645152*t^13*D^5 + 102308870807259708122496*t^14*D^4 + 985701016709979730433280*t^15*D^3 + 3275445175769345200441344*t^16*D^2 + 2563301949008908288204800*t^17*D + 8456572136508840288*t^11*D^6 + 797761996937125173072*t^12*D^5 + 26838323532086167618272*t^13*D^4 + 373398618419120174170752*t^14*D^3 + 2028481921734468173761536*t^15*D^2 + 3468733428932263872995328*t^16*D + 1046245693473023791104000*t^17 + 977087065097404908*t^10*D^6 + 111947381839815348960*t^11*D^5 + 4871350437833177775792*t^12*D^4 + 92448098353070712929376*t^13*D^3 + 736479383759010274457088*t^14*D^2 + 2087209847293232214905856*t^15*D + 1391246039858021991383040*t^16 + 86747350666080906*t^9*D^6 + 11482418165588891388*t^10*D^5 + 629378630535382936992*t^11*D^4 + 15737827170760601656176*t^12*D^3 + 173791877031931482261504*t^13*D^2 + 733057838278454254616064*t^14*D + 820369799512584427524096*t^15 + 6167657087081892*t^8*D^6 + 878174069481287298*t^9*D^5 + 59102372767066512660*t^10*D^4 + 1897380270634515559200*t^11*D^3 + 28046102475277620429696*t^12*D^2 + 166516413349167000959616*t^13*D + 281350846368674321412096*t^14 + 362624250970299*t^7*D^6 + 51570623688476040*t^8*D^5 + 4138425223889282334*t^9*D^4 + 166137710586010807284*t^10*D^3 + 3194035132415601753216*t^11*D^2 + 25747794562715961067584*t^12*D + 62155984920380092933632*t^13 + 17260840765842*t^6*D^6 + 2414092996236483*t^7*D^5 + 224121135228284232*t^8*D^4 + 10938828329948468934*t^9*D^3 + 264639610137686662944*t^10*D^2 + 2802363546925209778560*t^11*D + 9311396413851319027968*t^12 + 616765796537*t^5*D^6 + 92873931954855*t^6*D^5 + 9610783226276439*t^7*D^4 + 566689225229798256*t^8*D^3 + 16657965500069675736*t^9*D^2 + 222511217474656002672*t^10*D + 979821794027701416960*t^11 + 15724313880*t^4*D^6 + 3034188295732*t^5*D^5 + 306866196457692*t^6*D^4 + 23383316857634109*t^7*D^3 + 833814639862688772*t^8*D^2 + 13556768711690339352*t^9*D + 75411891534911646528*t^10 + 262092613*t^3*D^6 + 88084441966*t^4*D^5 + 5671681700503*t^5*D^4 + 697458579170025*t^6*D^3 + 32578826179510398*t^7*D^2 + 660392100511765272*t^8*D + 4489698256897839840*t^9 - 2855890*t^2*D^6 + 2066684067*t^3*D^5 + 1271072464*t^4*D^4 + 11509645062908*t^5*D^3 + 843974104676370*t^6*D^2 + 24422402108230992*t^7*D + 214057254270178080*t^8 - 274275*t*D^6 + 38451775*t^2*D^5 - 2409903851*t^3*D^4 + 19952789574*t^4*D^3 + 9054079962840*t^5*D^2 + 545437515625776*t^6*D + 7535843566026048*t^7 + 1000*D^6 + 954100*t*D^5 - 60891880*t^2*D^4 - 2357003751*t^3*D^3 - 91104873364*t^4*D^2 + 2879971243800*t^5*D + 146917801477440*t^6 - 3000*D^5 - 741825*t*D^4 - 32526675*t^2*D^3 - 2737611718*t^3*D^2 - 115493876320*t^4*D + 120891333600*t^5 + 2000*D^4 + 38200*t*D^3 - 11225090*t^2*D^2 - 1757712440*t^3*D - 40472784000*t^4 + 11000*t*D^2 - 1299200*t^2*D - 461700000*t^3
Period: [1,0,90,2040,76014,2873160,117404820,5023514160,222835125870,10162413738960,473899555935540,22506257954426400,1085251655479719420,53009315839230070320,2618003040696265776840,130540468053930891596640,6563835164114234129559150,332490774412740327641880480,16953297482428595946567203580,869522710826074255506602869680,44833682345652833041550908645164]
PeriodID: 712

Degree: 46
EulerNumber: 93
FanoIndex: 1
Hilb: [1,16,92,321,841,1836]
HilbDelta: [1,11,22,11,1]
Laurent: w^2*x*y^4/z^2 + w^2*x*y^3/z^2 + w*x*y^3/z^2 + 2*w*x*y^2/z + 2*w*x*y/z + w*y^2 + 2*w*y^2/z + 2*w*y + 2*w*y/z + w + 2*x*y/z + x + x/y + 2*y + 2*y/z + z + 2*z/y + 2/y + z/y^2 + z/x + 1/x + 2*z/(x*y) + 1/(x*y) + z/(x*y^2) + x/(w*y) + 1/w + 2*z/(w*y) + 2/(w*y) + 2*z/(w*y^2) + 2*z/(w*x*y) + 1/(w*x*y) + 2*z/(w*x*y^2) + z/(w^2*y^2) + z/(w^2*x*y^2)
PFOperator: 2997388800*t^8*D^4 + 4247639424*t^7*D^4 + 29973888000*t^8*D^3 + 2523593056*t^6*D^4 + 37263969792*t^7*D^3 + 104908608000*t^8*D^2 + 808820904*t^5*D^4 + 19194483648*t^6*D^3 + 117392833152*t^7*D^2 + 149869440000*t^8*D + 149012284*t^4*D^4 + 5259399168*t^5*D^3 + 53967253984*t^6*D^2 + 155045302272*t^7*D + 71937331200*t^8 + 15313698*t^3*D^4 + 814394624*t^4*D^3 + 13033461960*t^5*D^2 + 65394272256*t^6*D + 70668799488*t^7 + 736983*t^2*D^4 + 68945904*t^3*D^3 + 1742912436*t^4*D^2 + 14316902832*t^5*D + 28097908864*t^6 + 4255*t*D^4 + 2712816*t^2*D^3 + 122798886*t^3*D^2 + 1700409104*t^4*D + 5734019136*t^5 - 529*D^4 + 25898*t*D^3 + 3701545*t^2*D^2 + 102105648*t^3*D + 622642912*t^4 + 16652*t*D^2 + 2342228*t^2*D + 32809776*t^3 + 3703*t*D + 575552*t^2
Period: [1,0,68,1320,43236,1421040,51100520,1914785040,74504234980,2979420511200,121859594585568,5075895362482560,214681321248171624,9197667729696045600,398441523217343802768,17426625337233479246880,768605109744686739447780,34151167558475535143209920,1527435152164024238041340720,68718550701965936801152986720,3108017178209276196894361123936]
PeriodID: 705

Degree: 48
EulerNumber: 99
FanoIndex: 1
Hilb: [1,17,97,337,881,1921]
HilbDelta: [1,12,22,12,1]
Laurent: w*x + w + x + y*z^3 + 3*y*z^2 + 3*y*z + y + 3*z + 3/z + 3/(y*z) + 3/(y*z^2) + 1/(y^2*z^3) + y*z^3/x + 3*y*z^2/x + 3*y*z/x + y/x + 3*z/x + 6/x + 3/(x*z) + 3/(x*y*z) + 3/(x*y*z^2) + 1/(x*y^2*z^3) + y*z^3/w + 3*y*z^2/w + 3*y*z/w + y/w + 3*z/w + 6/w + 3/(w*z) + 3/(w*y*z) + 3/(w*y*z^2) + 1/(w*y^2*z^3)
PFOperator: 23360141951152058748985632*t^19*D^6 + 46191847758083460831080592*t^18*D^6 + 490562980974193233728698272*t^19*D^5 + 41404033443056009156301312*t^17*D^6 + 921619853402392555274863440*t^18*D^5 + 4088024841451610281072485600*t^19*D^4 + 22266922353385920533443368*t^16*D^6 + 780466861793133836230540896*t^17*D^5 + 7357439114904203812771668720*t^18*D^4 + 17169704334096763180504439520*t^19*D^3 + 8012589688947117918060738*t^15*D^6 + 394319150093159097228997128*t^16*D^5 + 5935509743946271549720324992*t^17*D^4 + 29836247393215733325728770800*t^18*D^3 + 37936870528670943408352666368*t^19*D^2 + 2037107646547617878903205*t^14*D^6 + 132525260449332605784456858*t^15*D^5 + 2841022580463673036559097048*t^16*D^4 + 23116163127978619346923550880*t^17*D^3 + 64123547117721512899663358208*t^18*D^2 + 41207290401832231633210654848*t^19*D + 376955746502601060883863*t^13*D^6 + 31270941945110837853815841*t^14*D^5 + 899489411482841805630224430*t^15*D^4 + 10570362724968371820064460376*t^16*D^3 + 48088638664237113843235166208*t^17*D^2 + 68218367277502551429301020480*t^18*D + 16819302204829482299269655040*t^19 + 51663181207748001485910*t^12*D^6 + 5331736888332702344229105*t^13*D^5 + 198786911904530121838166523*t^14*D^4 + 3180306934286802666067452894*t^15*D^3 + 21182991718233561676452623808*t^16*D^2 + 49899401647380459000745732224*t^17*D + 27449056443736877137038547200*t^18 + 5317409596676283780155*t^11*D^6 + 667052979894544719037110*t^12*D^5 + 31561114482616760768642757*t^13*D^4 + 664378806069790156526575635*t^14*D^3 + 6110025475023846716200263360*t^15*D^2 + 21350697242252558816801125728*t^16*D + 19730479195525770781788031488*t^17 + 419372010092867198182*t^10*D^6 + 61802370930212950671655*t^11*D^5 + 3658373249118687911267316*t^12*D^4 + 99218773012628007780818799*t^13*D^3 + 1217866112907198417516255696*t^14*D^2 + 5956779133780906220101650168*t^15*D + 8269097896263469100549419008*t^16 + 26269090271297510321*t^9*D^6 + 4284580599019435108410*t^10*D^5 + 313269437374072429124387*t^11*D^4 + 10781066534127981095463402*t^12*D^3 + 172806482332607056748340864*t^13*D^2 + 1143676711145399267331826236*t^14*D + 2252083852321405852205011392*t^15 + 1361136218805662154*t^8*D^6 + 226889693576938863932*t^9*D^5 + 20143701364141269673466*t^10*D^4 + 866059959176735572942653*t^11*D^3 + 17799116138369995312348122*t^12*D^2 + 155752754012616001936654332*t^13*D + 420636326702024104478892288*t^14 + 57901171824234871*t^7*D^6 + 9510761527867055415*t^8*D^5 + 999226393601741852707*t^9*D^4 + 52716515856114712446014*t^10*D^3 + 1358338248450416473336314*t^11*D^2 + 15371413490698863390182844*t^12*D + 55558747338332911652988000*t^13 + 1844904433766814*t^6*D^6 + 328418425551984333*t^7*D^5 + 38946977016910956540*t^8*D^4 + 2519728915283488034682*t^9*D^3 + 79270377679699376471160*t^10*D^2 + 1127022249181600812410592*t^11*D + 5310401098037226768606288*t^12 + 39685369392781*t^5*D^6 + 9747268981618179*t^6*D^5 + 1117603083082964163*t^7*D^4 + 95758101327482879387*t^8*D^3 + 3667315805835821765958*t^9*D^2 + 63715969906288944115596*t^10*D + 377955051250571926816944*t^11 + 520443701732*t^4*D^6 + 268022994043904*t^5*D^5 + 17355461109720028*t^6*D^4 + 2655302275548746781*t^7*D^3 + 132731065857770876784*t^8*D^2 + 2868957535836480951912*t^9*D + 20875911376721176412256*t^10 - 9944354396*t^3*D^6 + 6670353064371*t^4*D^5 - 82308367979915*t^5*D^4 + 41502500971243145*t^6*D^3 + 3258677692486375596*t^7*D^2 + 98757370555783371756*t^8*D + 919542034739928097200*t^9 - 774793653*t^2*D^6 + 136793269330*t^3*D^5 - 8275677981726*t^4*D^4 + 112443161305536*t^5*D^3 + 36237932060991210*t^6*D^2 + 2131739510544013032*t^7*D + 30259887821955690720*t^8 + 1612883*t*D^6 + 2878378326*t^2*D^5 - 174328739558*t^3*D^4 - 4895906002869*t^4*D^3 - 166002239903370*t^5*D^2 + 14619006612068664*t^6*D + 581733036523963296*t^7 - 144*D^6 - 4818777*t*D^5 - 2231450631*t^2*D^4 - 71460967950*t^3*D^3 - 5449566891024*t^4*D^2 - 263478301408404*t^5*D + 2043855675528720*t^6 + 288*D^5 + 3272377*t*D^4 + 56464290*t^2*D^3 - 21403161138*t^3*D^2 - 3654396491112*t^4*D - 95714198811600*t^5 - 144*D^4 + 1485*t*D^3 + 16633536*t^2*D^2 - 1506657360*t^3*D - 1005880306752*t^4 + 476928*t^2*D - 30315600*t^3 + 179712*t^2
Period: [1,0,78,1680,60066,2142720,82424580,3324124440,139028109570,5976192747840,262618474756428,11752142906362320,533945571460040124,24572582998343780400,1143361270493288260128,53710568481007172694960,2544267936496291123614210,121413405750067445374039680,5831977305707491315887123900,281780597153331604418798822400,13686674277382154408585888178516]
PeriodID: 709

Degree: 48
EulerNumber: -72
FanoIndex: 1
Hilb: [1,18,100,343,891,1936]
HilbDelta: [1,13,20,13,1]
Laurent: w + x*y^2*z^3 + 3*x*y^2*z^2 + 3*x*y^2*z + x*y^2 + 2*x*y*z^3 + 6*x*y*z^2 + 6*x*y*z + 2*x*y + x*z^3 + 3*x*z^2 + 3*x*z + x + 3*y*z + 6*y + 3*y/z + 6*z + 6/z + 3*z/y + 6/y + 3/(y*z) + 3/(x*z) + 3/(x*z^2) + 6/(x*y*z) + 6/(x*y*z^2) + 3/(x*y^2*z) + 3/(x*y^2*z^2) + 1/(x^2*y*z^3) + 2/(x^2*y^2*z^3) + 1/(x^2*y^3*z^3) + 1/w
PFOperator: 56481142518502364307456000*t^17*D^6 + 52020625376783383252172800*t^16*D^6 + 1186103992888549650456576000*t^17*D^5 + 21369795754090313416212480*t^15*D^6 + 1005102541706459601328537600*t^16*D^5 + 9884199940737913753804800000*t^17*D^4 + 5140684892492560373415936*t^14*D^6 + 376015221641716089980682240*t^15*D^5 + 7793650572847220364623872000*t^16*D^4 + 41513639751099237765980160000*t^17*D^3 + 796095636590904483864576*t^13*D^6 + 81337974995762783546343424*t^14*D^5 + 2687121399349020468014530560*t^15*D^4 + 30812059399426513698144256000*t^16*D^3 + 91725375450047839635308544000*t^17*D^2 + 81459435403431838670848*t^12*D^6 + 11126031248377664982343680*t^13*D^5 + 529180784405871051563483136*t^14*D^4 + 9909653100710268527075328000*t^15*D^3 + 64832112590548138833933107200*t^16*D^2 + 99632735402638170638352384000*t^17*D + 5304333550844646893568*t^11*D^6 + 975092304595022798757888*t^12*D^5 + 64646177189520927836774400*t^13*D^4 + 1798892632613626202528382976*t^14*D^3 + 19688945046309363222070149120*t^15*D^2 + 67835801174204231587849830400*t^16*D + 40666422613321702301368320000*t^17 + 176736677741803784192*t^10*D^6 + 50397639846621489494016*t^11*D^5 + 4862133402512139753431040*t^12*D^4 + 198511686302808463309971456*t^13*D^3 + 3336907782513370772855930880*t^14*D^2 + 19695909685806007952721346560*t^15*D + 26975179326565062305513472000*t^16 - 2166726796525734912*t^9*D^6 + 827612353252298930176*t^10*D^5 + 187784982896310971587584*t^11*D^4 + 12841631259954545167859712*t^12*D^3 + 336741297208010622763745280*t^13*D^2 + 3158572608691179687909916672*t^14*D + 7584141766745518566276464640*t^15 - 535900313325613568*t^8*D^6 - 80445820882968511488*t^9*D^5 - 1705648144014493758464*t^10*D^4 + 331123913002860903690240*t^11*D^3 + 18791390684547924397072384*t^12*D^2 + 295581801752705910703865856*t^13*D + 1167573964488834289191813120*t^14 - 25622820538005120*t^7*D^6 - 6915350631105528320*t^8*D^5 - 645924026179639947264*t^9*D^4 - 18359682377504525066240*t^10*D^3 + 240079858590189570118656*t^11*D^2 + 14321951785007226025508864*t^12*D + 103035949269769583911796736*t^13 - 563433486038656*t^6*D^6 - 265836501408255360*t^7*D^5 - 38244380025487960064*t^8*D^4 - 2229580919977295969280*t^9*D^3 - 46190850572665742970880*t^10*D^2 - 7281292578605327536128*t^11*D + 4403691827093298002952192*t^12 - 2953850362464*t^5*D^6 - 5833632759480192*t^6*D^5 - 1238819712471211968*t^7*D^4 - 107591918776927916544*t^8*D^3 - 3952736864269159572480*t^9*D^2 - 49733902332209007316992*t^10*D - 58930518719314735632384*t^11 + 112635618720*t^4*D^6 - 69213399348192*t^5*D^5 - 24300332799647808*t^6*D^4 - 3068346538516617984*t^7*D^3 - 166047855795793414144*t^8*D^2 - 3526194624533871403008*t^9*D - 19546853462850081005568*t^10 + 1888243512*t^3*D^6 - 148124894240*t^4*D^5 - 276932219930784*t^5*D^4 - 54445844611250816*t^6*D^3 - 4271619719708107968*t^7*D^2 - 134078598665611560960*t^8*D - 1235407507306557118464*t^9 - 1623592*t^2*D^6 + 8290846440*t^3*D^5 - 1430014959584*t^4*D^4 - 557964398992032*t^5*D^3 - 68889533862290240*t^6*D^2 - 3180572921627664000*t^7*D - 43735805560868585472*t^8 - 214395*t*D^6 + 91643368*t^2*D^5 - 1832588076*t^3*D^4 - 2204472028864*t^4*D^3 - 626714518189440*t^5*D^2 - 47242454381492992*t^6*D - 975051094624528896*t^7 + 450*D^6 + 373185*t*D^5 - 59114668*t^2*D^4 + 2519274960*t^3*D^3 - 1902393739264*t^4*D^2 - 383793744455424*t^5*D - 13529723577528576*t^6 - 900*D^5 - 302505*t*D^4 - 47343600*t^2*D^3 + 3965396220*t^3*D^2 - 935496169920*t^4*D - 99087986732544*t^5 + 450*D^4 - 10125*t*D^3 - 37645200*t^2*D^2 + 1687100400*t^3*D - 199551669120*t^4 - 15746400*t^2*D + 98362320*t^3 - 2865600*t^2
Period: [1,0,398,17616,1221810,85572960,6386359700,493612489440,39239742660370,3187366949323200,263425445540699148,22082027099254029600,1873086254314134608364,160483984898116661990208,13869050969767664869512600,1207569947966899663048558656,105835201131987735186908264850,9329805994872102013496694096768,826736022677343904277227930799516,73600919218851358452134835743701920,6580011079615329677637301719105872500]
PeriodID: 727

Degree: 50
EulerNumber: 86
FanoIndex: 1
Hilb: [1,17,99,347,911,1991]
HilbDelta: [1,12,24,12,1]
Laurent: w^2*z/x^2 + w^2*z/(x^2*y) + w + w/y + 2*w*z/x + 2*w/x + 2*w*z/(x*y) + 2*w/(x*y) + 2*w*y*z/x^2 + 2*w*z/x^2 + x + x/y + y + z + 1/z + z/y + 4/y + 1/(y*z) + 2*y*z/x + 4*y/x + 2*z/x + 4/x + y^2*z/x^2 + y*z/x^2 + 2*x/w + 2*x/(w*z) + 2*x/(w*y) + 2*x/(w*y*z) + 4*y/w + 2*y/(w*z) + 4/w + 2/(w*z) + 2*y^2/(w*x) + 2*y/(w*x) + x^2/(w^2*z) + x^2/(w^2*y*z) + 2*x*y/(w^2*z) + 2*x/(w^2*z) + y^2/(w^2*z) + y/(w^2*z)
PFOperator: 25940221226616400000000*t^19*D^6 + 67806379174151860000000*t^18*D^6 + 544744645758944400000000*t^19*D^5 + 81609399805592516000000*t^17*D^6 + 1339138794276136260000000*t^18*D^5 + 4539538714657870000000000*t^19*D^4 + 59976110232781167000000*t^16*D^6 + 1508015774654024416000000*t^17*D^5 + 10594188829760783500000000*t^18*D^4 + 19066062601563054000000000*t^19*D^3 + 30101290019017217000000*t^15*D^6 + 1031008773207541393000000*t^16*D^5 + 11275544069298790259000000*t^17*D^4 + 42630099380612129100000000*t^18*D^3 + 42126919272025033600000000*t^19*D^2 + 10935845881172012658000*t^14*D^6 + 478275874188904929200000*t^15*D^5 + 7250981214100260810000000*t^16*D^4 + 43297705272433696150000000*t^17*D^3 + 91038646893085740640000000*t^18*D^2 + 45758550243751329600000000*t^19*D + 2976059968048779405200*t^13*D^6 + 159436321317009918218000*t^14*D^5 + 3147649575385598557850000*t^15*D^4 + 26460573065051572400200000*t^16*D^3 + 89054620279511270549000000*t^17*D^2 + 96376576726795413840000000*t^18*D + 18676959283163808000000000*t^19 + 619834944438989889220*t^12*D^6 + 39489517061925015423200*t^13*D^5 + 976686926981202064060000*t^14*D^4 + 10869593923123320050660000*t^15*D^3 + 52226888446414508254200000*t^16*D^2 + 91605988144457364094000000*t^17*D + 38645172799663003200000000*t^18 + 100194301649542393800*t^11*D^6 + 7419821792964940122220*t^12*D^5 + 224006223452944212634000*t^13*D^4 + 3178385571608823489178000*t^14*D^3 + 20513048547986436442070000*t^15*D^2 + 52038595070617860449200000*t^16*D + 35999935442929431336000000*t^17 + 12686332649449731642*t^10*D^6 + 1072470005250552789620*t^11*D^5 + 38804008279335804919980*t^12*D^4 + 684517053420216890770400*t^13*D^3 + 5715764781446073640586000*t^14*D^2 + 19736560984222079205140000*t^15*D + 19992331138129424011200000*t^16 + 1264492799750851094*t^9*D^6 + 120515418786306270326*t^10*D^5 + 5157190839807860544600*t^11*D^4 + 111096693493419045414020*t^12*D^3 + 1169916209956692974990400*t^13*D^2 + 5295262196558092416708000*t^14*D + 7393631368143251968080000*t^15 + 99093793181332097*t^8*D^6 + 10622632981380944026*t^9*D^5 + 532631611500469228174*t^10*D^4 + 13833530756269968855340*t^11*D^3 + 180244976611649793196080*t^12*D^2 + 1041413650048423384536800*t^13*D + 1929696535175478106800000*t^14 + 6025286815911856*t^7*D^6 + 739053259153034895*t^8*D^5 + 43133395814622782742*t^9*D^4 + 1341740277534907563586*t^10*D^3 + 21323727345484251824080*t^11*D^2 + 154054230850207665709040*t^12*D + 368521767894936265300800*t^13 + 273806035147904*t^6*D^6 + 40520224247350971*t^7*D^5 + 2731055141045313601*t^8*D^4 + 102271362222329055286*t^9*D^3 + 1969060646601469656904*t^10*D^2 + 17516651139236409543920*t^11*D + 52901755233683025360000*t^12 + 8442473807788*t^5*D^6 + 1720653648035073*t^6*D^5 + 131055227017027270*t^7*D^4 + 6070235604035926517*t^8*D^3 + 142744117616221161612*t^9*D^2 + 1556776639702921712008*t^10*D + 5841233043880720432800*t^11 + 120876449562*t^4*D^6 + 54832357742499*t^5*D^5 + 4387991575609196*t^6*D^4 + 268653330137902785*t^7*D^3 + 7963692458378477122*t^8*D^2 + 108317806580042140760*t^9*D + 504438734383169832960*t^10 - 2453247880*t^3*D^6 + 1317501269883*t^4*D^5 + 84906888770646*t^5*D^4 + 8098576705867671*t^6*D^3 + 321723333182485606*t^7*D^2 + 5722073712097227144*t^8*D + 33984336541827672960*t^9 - 134525090*t^2*D^6 + 28680569325*t^3*D^5 + 396142871434*t^4*D^4 + 142936275841283*t^5*D^3 + 8423540964663740*t^6*D^2 + 212543674853054280*t^7*D + 1716030082913797584*t^8 - 793858*t*D^6 + 590151925*t^2*D^5 - 18145262718*t^3*D^4 + 1181037686911*t^4*D^3 + 121105300847048*t^5*D^2 + 4866847928575752*t^6*D + 59355973004688720*t^7 - 775*D^6 + 2424199*t*D^5 - 478252170*t^2*D^4 + 4850024795*t^3*D^3 + 868591587898*t^4*D^2 + 56743895617480*t^5*D + 1210123462261344*t^6 + 1550*D^5 - 1729324*t*D^4 + 2651455*t^2*D^3 + 6312883366*t^3*D^2 + 343356566664*t^4*D + 11669619516384*t^5 - 775*D^4 + 5983*t*D^3 + 10330400*t^2*D^2 + 2726790184*t^3*D + 59292283536*t^4 + 5592400*t^2*D + 355565040*t^3 + 744000*t^2
Period: [1,0,60,1212,35916,1134480,38512860,1368087000,50377905900,1907315340000,73834563720960,2910793902231600,116509722014924700,4723875707118487920,193652777861235795960,8014935595586121314112,334509735411025978234860,14064446710315902179822400,595231029124402839636749424,25339469981784631409715902352,1084435034485245944676043467456]
PeriodID: 699

Degree: 51
EulerNumber: 135
FanoIndex: 1
Hilb: [1,18,103,358,936,2041]
HilbDelta: [1,13,23,13,1]
Laurent: w + x*y^3 + 3*x*y^2*z + 3*x*y^2 + 3*x*y*z^2 + 6*x*y*z + 3*x*y + x*z^3 + 3*x*z^2 + 3*x*z + x + 3*y + 6*z + 3*z^2/y + 6*z/y + 3/y + 3/(x*y) + 3*z/(x*y^2) + 3/(x*y^2) + 1/(x^2*y^3) + 3*x*y^3/(w*z) + 6*x*y^2/w + 6*x*y^2/(w*z) + 3*x*y*z/w + 6*x*y/w + 3*x*y/(w*z) + 6*y/(w*z) + 6/w + 6/(w*z) + 3/(w*x*y*z) + 3*x*y^3/(w^2*z^2) + 3*x*y^2/(w^2*z) + 3*x*y^2/(w^2*z^2) + 3*y/(w^2*z^2) + x*y^3/(w^3*z^3)
PFOperator: 5412591585994924755000000*t^20*D^6 + 12680367081133601793600000*t^19*D^6 + 113664423305893419855000000*t^20*D^5 + 13681849770467331955470000*t^18*D^6 + 253128302394172508284200000*t^19*D^5 + 947203527549111832125000000*t^20*D^4 + 9017014740405887973060000*t^17*D^6 + 258913932608644609721310000*t^18*D^5 + 2021673144553883373159000000*t^19*D^4 + 3978254815706269694925000000*t^20*D^3 + 4056476221271573873082900*t^16*D^6 + 161376999266394031191120000*t^17*D^5 + 1976588708790528292690530000*t^18*D^4 + 8201520268314381320877000000*t^19*D^3 + 8790048735655757802120000000*t^20*D^2 + 1317799782333163810377360*t^15*D^6 + 68507283268850499852898500*t^16*D^5 + 1174902041301592212930762000*t^17*D^4 + 7725128888006949479434650000*t^18*D^3 + 17632049720093515201991400000*t^19*D^2 + 9547811557695047267820000000*t^20*D + 318779994056886264479841*t^14*D^6 + 20953746657649400598064260*t^15*D^5 + 474617790395179797085024500*t^16*D^4 + 4414410207419048598456684000*t^17*D^3 + 16120072762145837515666080000*t^18*D^2 + 18762490202280196113406800000*t^19*D + 3897065941916345823600000000*t^20 + 58345014745239598374030*t^13*D^6 + 4759941037738058580331737*t^14*D^5 + 137807070185025987618728520*t^15*D^4 + 1710815236699054669921287900*t^16*D^3 + 8923718709087776794780794000*t^17*D^2 + 16768771326918249593147640000*t^18*D + 7550735541260217765624000000*t^19 + 8132358579500547068913*t^12*D^6 + 815458763638141182580662*t^13*D^5 + 29633342104982836749524013*t^14*D^4 + 475434154979659280338387020*t^15*D^3 + 3343975346107725644002203000*t^16*D^2 + 9059200246241229364485084000*t^17*D + 6642470826827010541991520000*t^18 + 864126762685041271275*t^11*D^6 + 105920669168262016674075*t^12*D^5 + 4789975513851106699994766*t^13*D^4 + 97564235118272498147475159*t^14*D^3 + 896493198774395728168880760*t^15*D^2 + 3307318457963234857397330400*t^16*D + 3527349687796897098448272000*t^17 + 70073041258931452524*t^10*D^6 + 10417240715600975849838*t^11*D^5 + 585151911512808360400215*t^12*D^4 + 14998574241841658248823490*t^13*D^3 + 176966365486028163024124098*t^14*D^2 + 862010825598971384679106560*t^15*D + 1263991365206963012211206400*t^16 + 4384190678850309852*t^9*D^6 + 772200564746257347246*t^10*D^5 + 54021495593530800018513*t^11*D^4 + 1736774413364478765277161*t^12*D^3 + 26081353973941021194990876*t^13*D^2 + 164981571907238740592214912*t^14*D + 322780658494525186017571200*t^15 + 218363801207040588*t^8*D^6 + 43021588513724305335*t^9*D^5 + 3764628193906332353232*t^10*D^4 + 151702508462601073382118*t^11*D^3 + 2886102031594719411928404*t^12*D^2 + 23501289367167859561000176*t^13*D + 60387275457067620470021856*t^14 + 8943290262816334*t^7*D^6 + 1809813798748684122*t^8*D^5 + 198300590222994660408*t^9*D^4 + 10021246331904329470902*t^10*D^3 + 240488460480967914580524*t^11*D^2 + 2506258267013716390876968*t^12*D + 8385666494266599832263456*t^13 + 287338607952263*t^6*D^6 + 58265653851260489*t^7*D^5 + 7867758382364219796*t^8*D^4 + 503994887894375446899*t^9*D^3 + 15171857499720743970480*t^10*D^2 + 200966171650238618918784*t^11*D + 869574684711283266632112*t^12 + 6052038378342*t^5*D^6 + 1492900809174740*t^6*D^5 + 222073878246559534*t^7*D^4 + 19258522277544110970*t^8*D^3 + 730200075042282639090*t^9*D^2 + 12212179514491416463080*t^10*D + 67711953936672322225056*t^11 + 58728425237*t^4*D^6 + 37266712212048*t^5*D^5 + 3329923016741945*t^6*D^4 + 526269166774062519*t^7*D^3 + 26445814218950170116*t^8*D^2 + 566375856479247434976*t^9*D + 3998049978460122333504*t^10 - 1646546078*t^3*D^6 + 1124826374962*t^4*D^5 - 22110949105842*t^5*D^4 + 8283850401521160*t^6*D^3 + 652923586620621540*t^7*D^2 + 19508152537924013808*t^8*D + 180072244918905378048*t^9 - 130280163*t^2*D^6 + 27351386062*t^3*D^5 - 1747767551347*t^4*D^4 + 31283951119248*t^5*D^3 + 7979752482535992*t^6*D^2 + 434400589999774296*t^7*D + 5946812631257784672*t^8 + 78352*t*D^6 + 510534156*t^2*D^5 - 32305975790*t^3*D^4 - 526641330432*t^4*D^3 - 5606865412524*t^5*D^2 + 3867870890536560*t^6*D + 121192417288313424*t^7 - 136*D^6 - 214384*t*D^5 - 400487097*t^2*D^4 - 9040589850*t^3*D^3 - 485809137468*t^4*D^2 - 28745690098104*t^5*D + 782938527376320*t^6 + 272*D^5 + 159712*t*D^4 + 4017168*t^2*D^3 - 1922904048*t^3*D^2 - 372290867280*t^4*D - 11643572549280*t^5 - 136*D^4 + 1344*t*D^3 + 2093856*t^2*D^2 + 168374592*t^3*D - 117300049632*t^4 + 685440*t^2*D + 12205440*t^3 + 143616*t^2
Period: [1,0,66,1356,47574,1614240,58420920,2223985680,88047389430,3581385722880,148800766421916,6294248647976520,270319128519043296,11759127320062218096,517161138218750426544,22961361727409668538976,1027972280427531364527030,46361215130878503477363456,2104573104286157321631725196,96097252304981113790331077064,4411055083475460444465076605684]
PeriodID: 702

Degree: 52
EulerNumber: 168
FanoIndex: 1
Hilb: [1,18,104,363,951,2076]
HilbDelta: [1,13,24,13,1]
Laurent: w^2*x*z^2 + 2*w^2*x*z + w^2*x + 2*w*x*y*z + 2*w*x*y + 2*w*x*z + 2*w*x + w*z^2 + 2*w*z + w + 2*w/y + 2*w/(y*z) + x*y^2 + 2*x*y + x + 2*y*z + 2*y + 2*z + 2/z + 2/(y*z) + 2/(x*y) + 2/(x*y*z) + 1/(x*y^2*z^2) + y^2/w + 2*y/w + 1/w + 2/(w*x*z) + 2/(w*x*y*z) + 1/(w*x^2*y^2*z^2)
PFOperator: 223146112000000*t^13*D^6 + 568740539801600*t^12*D^6 + 4686068352000000*t^13*D^5 + 569114575421440*t^11*D^6 + 10192977955635200*t^12*D^5 + 39050569600000000*t^13*D^4 + 276147573602304*t^10*D^6 + 8274257090437120*t^11*D^5 + 73270993762304000*t^12*D^4 + 164012392320000000*t^13*D^3 + 68871563528192*t^9*D^6 + 2974485493620736*t^10*D^5 + 48371557894123520*t^11*D^4 + 269225559437312000*t^12*D^3 + 362389285888000000*t^13*D^2 + 16908145969920*t^8*D^6 + 552096074436608*t^9*D^5 + 12494643749711872*t^10*D^4 + 145078969460326400*t^11*D^3 + 529755626093158400*t^12*D^2 + 393629741568000000*t^13*D + 9488585192448*t^7*D^6 + 258979374435840*t^8*D^5 + 2141821350327296*t^9*D^4 + 25515485077724160*t^10*D^3 + 234564520346357760*t^11*D^2 + 523601206035660800*t^12*D + 160665200640000000*t^13 + 3490680685824*t^6*D^6 + 161250379593216*t^7*D^5 + 1976213853123072*t^8*D^4 + 6225448883148288*t^9*D^3 + 25310091495120896*t^10*D^2 + 193066391676641280*t^11*D + 199424383033344000*t^12 + 538702551840*t^5*D^6 + 43461870905088*t^6*D^5 + 1023132986122368*t^7*D^4 + 7805301195353088*t^8*D^3 + 13181459178564096*t^9*D^2 + 9929782021673984*t^10*D + 62914425411502080*t^11 + 24101292416*t^4*D^6 + 4522597566240*t^5*D^5 + 204697263083520*t^6*D^4 + 3192369098753280*t^7*D^3 + 16019693660219392*t^8*D^2 + 15317485803304960*t^9*D + 338869774583808*t^10 + 106636480*t^3*D^6 + 123199485120*t^4*D^5 + 14818215516192*t^5*D^4 + 485512314443328*t^6*D^3 + 5267945537905280*t^7*D^2 + 16102656846841600*t^8*D + 6702878668470272*t^9 - 16644136*t^2*D^6 + 1038032512*t^3*D^5 + 279983209040*t^4*D^4 + 25121354583552*t^5*D^3 + 625212731151552*t^6*D^2 + 4400748242705792*t^7*D + 6154121757318144*t^8 - 168828*t*D^6 + 63822512*t^2*D^5 + 2489086072*t^3*D^4 + 372101606880*t^4*D^3 + 23864686003072*t^5*D^2 + 419834723146624*t^6*D + 1453838163022592*t^7 - 221*D^6 + 499412*t*D^5 - 57431240*t^2*D^4 + 2536471264*t^3*D^3 + 314638151008*t^4*D^2 + 12337321030720*t^5*D + 115349136102784*t^6 + 442*D^5 - 393280*t*D^4 + 4255864*t^2*D^3 + 1879870216*t^3*D^2 + 153018120224*t^4*D + 2751223563584*t^5 - 221*D^4 + 816*t*D^3 + 3693976*t^2*D^2 + 721525136*t^3*D + 31804312000*t^4 + 1417936*t^2*D + 112198368*t^3 + 176800*t^2
Period: [1,0,50,792,21078,635760,18069260,600739440,19354636630,662153436000,22899393600300,807894558369360,28987174603718100,1051398495565498080,38614638895880172840,1430688568386471986592,53471225841880907496150,2013075998199766306572480,76286491740327074240364044,2908031045309352650103386256,111437748134862759440193585508]
PeriodID: 685

Degree: 53
EulerNumber: 80
FanoIndex: 1
Hilb: [1,18,105,368,966,2111]
HilbDelta: [1,13,25,13,1]
Laurent: w + x^2/(y*z) + x + 3*x/z + 3*x/y + 3*x/(y*z) + y + 3*y/z + z + 6/z + 3*z/y + 6/y + 3/(y*z) + y^2/(x*z) + 3*y/x + 3*y/(x*z) + 3*z/x + 6/x + 3/(x*z) + z^2/(x*y) + 3*z/(x*y) + 3/(x*y) + 1/(x*y*z) + x^2/(w*y*z) + 3*x/(w*z) + 3*x/(w*y) + 3*x/(w*y*z) + 3*y/(w*z) + 6/w + 6/(w*z) + 3*z/(w*y) + 6/(w*y) + 3/(w*y*z) + y^2/(w*x*z) + 3*y/(w*x) + 3*y/(w*x*z) + 3*z/(w*x) + 6/(w*x) + 3/(w*x*z) + z^2/(w*x*y) + 3*z/(w*x*y) + 3/(w*x*y) + 1/(w*x*y*z)
PFOperator: 18195835266605925430101639716280830458975503031010880*t^42*D^8 + 85663061399527247888485271748362089896799445209190856*t^41*D^8 + 655050069597813315483659029786109896523118109116391680*t^42*D^7 + 190588457824124059172475728239579191823532847583552064*t^40*D^8 + 3020330138221499979912848818233733294909778010716699952*t^41*D^7 + 9934926055566835284835495285089333430600624654931940480*t^42*D^6 + 268062988690309185583784538069324008811863082734515332*t^39*D^8 + 6566352377260803707026599561584155807933585913563341688*t^40*D^7 + 44992909503620410913079571362801246725152440613421423184*t^41*D^6 + 82536308769324477750941037753049846961912881748665351680*t^42*D^5 + 268601107047615131214075658837067345328250842134291184*t^38*D^8 + 9011935105682323502283461571231973239863002439627237496*t^39*D^7 + 95863690003147362562004964908941955802261224170382435960*t^40*D^6 + 368107743272258732430785242014819214649131634054726704608*t^41*D^5 + 408478305900036419980351709990788362973541067543163245120*t^42*D^4 + 204657805237160740064387742273763991103710788194096054*t^37*D^8 + 8804162963701144423074199647600966634828913622623233476*t^38*D^7 + 128759311293569432731059184728704748409917363977443626360*t^39*D^6 + 770784817117353088303399556628322168502219769276261027496*t^40*D^5 + 1798511523921484537466268774652668750998246792545350632904*t^41*D^4 + 1224288580078313086638958726670239396601707745938536049920*t^42*D^3 + 123507126494435381640154420879173914011788473029850140*t^36*D^8 + 6538198101429482571322997874009305456469610487218835856*t^37*D^7 + 122995646866862680341632982150678314758723949562169873308*t^38*D^6 + 1016060101465720227081025995719938156514265611893237080192*t^39*D^5 + 3710745282108023122940349014843007351181613540978612753576*t^40*D^4 + 5333650674744726836501271714213068015448865219640074976688*t^41*D^3 + 2149364845032558335505326089845956817136022320035129189120*t^42*D^2 + 60680211189746989705460220418900394560256069000190539*t^35*D^8 + 3846015872092902031846672042014067668638715240399815314*t^36*D^7 + 89262235380462108581982487785261747689552848401195247128*t^37*D^6 + 951686846188924397581858946279545944356125197107647655508*t^38*D^5 + 4813823967466183352271852399454108286930445495077431810548*t^39*D^4 + 10870238133126674220502147239885698381137099453215968660512*t^40*D^3 + 9284455237133188872017775731467234412833011181086768888096*t^41*D^2 + 1993972411855743732332258086668918525016371524150296273920*t^42*D + 24749087287007185776156701628233810155364167331589462*t^34*D^8 + 1842879559132954944041256866258350069088548370242992590*t^35*D^7 + 51300694583412524339118941790785205601479580548049378618*t^36*D^6 + 676802039839700275075846959872688385451003139208082243292*t^37*D^5 + 4433229933629178232915081965215074735199396620829594528868*t^38*D^4 + 13913639839497390312924386655924825706809476572860430267944*t^39*D^3 + 18735025907189850167637579825762040431199066082970815451360*t^40*D^2 + 8556959257399560955470759252477489489362344048076385913152*t^41*D + 733656077949550913341698113360443084105892282210358681600*t^42 + 8499911044232414139674220853887981505968679173974274*t^33*D^8 + 733875195378808897420764362876041888403410840089085329*t^34*D^7 + 24017468238537647637326625912038472635393381978687025242*t^35*D^6 + 380999899576310240032153734985228420664646593200508400454*t^36*D^5 + 3097818585754405263811413920940210887375013701359515588762*t^37*D^4 + 12632280137917957511785686165312440161755737714359625695464*t^38*D^3 + 23719735054181118472808410610800932905546275104815594568720*t^39*D^2 + 17134346465696545471800473720896603791642784931361120029184*t^40*D + 3133692671935074676737716494769157680108943466091154159360*t^41 + 2484470772844343442578724731857013752028162044729944*t^32*D^8 + 246538474746438382934936943361873457439272926919265789*t^33*D^7 + 9348034643946231128437149377855613259862443875143903979*t^34*D^6 + 174676546262891484427640694945395902921501026996461477672*t^35*D^5 + 1712654642401725367766652760800672636164837841949483529458*t^36*D^4 + 8696552560735296126615027573621846432546835354374031221540*t^37*D^3 + 21285362010972087988139943390903139889851641448890860787312*t^38*D^2 + 21508899567806294492111099440992176391596155468738490211168*t^39*D + 6240110300558988807113940835729979179715273358799518865920*t^40 + 623097234694323559153962767438075932427387533619797*t^31*D^8 + 70685635656988486700264307815586778352927996050832531*t^32*D^7 + 3071633057709396237584431691785804666884082999760401263*t^33*D^6 + 66575670351513325931687739085492285759644038494338373365*t^34*D^5 + 770849249651934524891010180295819736885476381795869123263*t^35*D^4 + 4734378067965130814506805721084154559375375739355556266360*t^36*D^3 + 14474910961744044163257558009318828044801463348590184994488*t^37*D^2 + 19125372178591023928860672972333398530450869305349838724832*t^38*D + 7785025047945525788621889574686356963264310828978580275840*t^39 + 134966083587940368119108426227882170302804289243027*t^30*D^8 + 17462141012618649092544846666740507630171356440266199*t^31*D^7 + 862489381449741966225304161423739214679506450579618289*t^32*D^6 + 21426007802335613437230702395783978742901089466087600341*t^33*D^5 + 288362148840283763352508853365598033872111858423399584051*t^34*D^4 + 2097388960627731126145298518428052454304752806488461920082*t^35*D^3 + 7780026610176116170576632772559841134423193557941492846440*t^36*D^2 + 12880637921793474576110728945405500597422285938482523631184*t^37*D + 6876287133086430466123419869645255596042470860314975828608*t^38 + 25397555196742260278195734527640028088013830136023*t^29*D^8 + 3748643815562123034426001134778423915502551510139321*t^30*D^7 + 209096116137250649242399396989448940412017956240381603*t^31*D^6 + 5895840255655886320118779158750774927626911729965682811*t^32*D^5 + 91080900583589245378045254152937561799353240820886686719*t^33*D^4 + 772008579495650148859024793984216640847292795037174425994*t^34*D^3 + 3401398017746173912205374455902032245332228386047555736188*t^35*D^2 + 6853250164187967383323489258366320696559576537981023296352*t^36*D + 4598334279785751763981907670987470277019460433412766005440*t^37 + 4178533358841096440698489984290227122889964569672*t^28*D^8 + 705321406225805086305792199215907195267050909165087*t^29*D^7 + 44190408965947041447363312184353596711805080876566035*t^30*D^6 + 1402294838831151185662607835988202793409311955135185207*t^31*D^5 + 24603198700390292511907698759148765454629991308365979767*t^32*D^4 + 239885872592191263664100692821847714583299055164599357942*t^33*D^3 + 1235107482681487265660598271860493458464646830439412611060*t^34*D^2 + 2964765387681420424465654691712694163821154638105688655672*t^35*D + 2428368693313752841830250756905539594164714816865432173824*t^36 + 606161193868889985517564836350880527992002940059*t^27*D^8 + 117471774712790564317874280247112997454489267263707*t^28*D^7 + 8224750719617519007427722616409261872098598088050521*t^29*D^6 + 291321602296855212106345483773168200161309323876516029*t^30*D^5 + 5748330511302113790002994380893003355267614579762609660*t^31*D^4 + 63750566611413623268452005106777952229517419414947971258*t^32*D^3 + 378516222125633395701571441507026158939103593464463544984*t^33*D^2 + 1064883885358012029204256510423484798107260721544312903544*t^34*D + 1042348358283340158259218439622091515868838614069742970784*t^35 + 78495949497374523057658394742221614188224749989*t^26*D^8 + 17534818547314458423031695458327045082285323163322*t^27*D^7 + 1364375900726963887592289569765643821902136058309353*t^28*D^6 + 53470334340056940866284440832683818544595017491026983*t^29*D^5 + 1174778210292679836983512721344646032696978571220112338*t^30*D^4 + 14660562232140254098858631056314439328966805731400219858*t^31*D^3 + 99206934606023374438109083290767819292420944195488973304*t^32*D^2 + 322724777088032332616338892093498677350153192582072172992*t^33*D + 371359595127466697500155078891184392657311429614798218528*t^34 + 9230466010389070686146071687401103385617666127*t^25*D^8 + 2382049527549877069396309732590975125327817085799*t^26*D^7 + 204701634705224999457926536145805127994307063288732*t^27*D^6 + 8789860205942206129497620089686421074182119647290777*t^28*D^5 + 212667658369131075077547472923196421453233458276013308*t^29*D^4 + 2952482274582547875266489503289446528178481135853866158*t^30*D^3 + 22507568929391380855886093857285232660434666510487732076*t^31*D^2 + 83637034389488359882843253947702984112644279838131320048*t^32*D + 111605940221901342067127152195365355745783479255062111744*t^33 + 1004146973522260207066277122366382161730838913*t^24*D^8 + 299385970047758807013084212990159418483731697228*t^25*D^7 + 28246388919517023635186931864505758560319272389095*t^26*D^6 + 1315479277265076705604714082046311571614971598858632*t^27*D^5 + 34622950072792366340184941503442455900843479323293907*t^28*D^4 + 527879055839767076469778886597379411152646951034516494*t^29*D^3 + 4476171197782945056361565301410334461607667499552723964*t^30*D^2 + 18766812987390865209862854715070580626451020708023500480*t^31*D + 28679019648805700616878027914578803682647165553596804928*t^32 + 102035515999916050683224041731376531892074750*t^23*D^8 + 35247766700655300884080415782144566624490222494*t^24*D^7 + 3641255487552289365543448156124160864385174628672*t^25*D^6 + 182423134834810977580204764972122284925048329937345*t^26*D^5 + 5160661059593498987214717075605515930715885498245653*t^27*D^4 + 85191792424592689182603399625009412949913026488997236*t^28*D^3 + 791868985937362234401203748504447750958699449773144568*t^29*D^2 + 3694155960708924168831525090732737943229487213680101648*t^30*D + 6381513458369772822975378205645524418528635868498309632*t^31 + 9544498752309765300409045946945076732324315*t^22*D^8 + 3893056037643101335075097111692042061773046713*t^23*D^7 + 442397783909278389098209040626268343290618954056*t^24*D^6 + 23783805127385254941947533840344585658349142337332*t^25*D^5 + 717180553465612095127318115392742562797393241614580*t^26*D^4 + 12650605363448329387553385012268178400732016716219934*t^27*D^3 + 126863264605360147814978842797982261775121428960008476*t^28*D^2 + 647937921772808483592505245643664948021899482958222512*t^29*D + 1246433629208947941263393112049158375779793061608186432*t^30 + 779730048515653475915685084029823702316921*t^21*D^8 + 398072890214951834470435011027219221518905175*t^22*D^7 + 50517192828128818366261041610998470011987410913*t^23*D^6 + 2931548279845214751273441793700324108521842462912*t^24*D^5 + 94149931521975017042230687114286855957730201529529*t^25*D^4 + 1760686328578229290279387428095678343825675261255452*t^26*D^3 + 18783009053467133550169926824115438337844534803058412*t^27*D^2 + 103204089842987644551471738479475475581663967650572616*t^28*D + 217205796443879561194582883381146445108324098008778944*t^29 + 49185656290997723679582404699208482142575*t^20*D^8 + 36706091286596287505645182242865681171747019*t^21*D^7 + 5345378917542106123881997511230541879376584541*t^22*D^6 + 339413224046985854113217743760994696998043240367*t^23*D^5 + 11701692155179342380936473114245693736061155272087*t^24*D^4 + 232300171110311127004234636668534767787596160271260*t^25*D^3 + 2617772414742362595369468376963841077113641952788508*t^26*D^2 + 15247393965311659818039319300691853896869759197429672*t^27*D + 34448421781931888083113259577682850506635466275115360*t^28 + 1441155035923465956031753605613369276956*t^19*D^8 + 2941424783791223244338656111151548270083472*t^20*D^7 + 513291030141348333746733621033214060108131631*t^21*D^6 + 36334775639721839599685942906643456202602117205*t^22*D^5 + 1363439719953860076240876933042167759191293763477*t^23*D^4 + 29025309471110790705625694409651124610441300198586*t^24*D^3 + 346716509847929347672580948499746302627557717437004*t^25*D^2 + 2127779263554538963989680218419851365945402902753816*t^26*D + 5082025340775490545568574352310088028122368129378464*t^27 - 161000920723242456346243349260351788671*t^18*D^8 + 193947707050538757691797994601155773066069*t^19*D^7 + 43710991365135478066658497003101261757097750*t^20*D^6 + 3527336923297926219513531044345428956959145509*t^21*D^5 + 146357136520899651972312780780645226561031371356*t^22*D^4 + 3390783330634025466863707984549359546019217293012*t^23*D^3 + 43467620385548597688152918991745299307735450816896*t^24*D^2 + 282656666322609644176858013777451725233401955455480*t^25*D + 709989233520803368354648194473296512309723104784864*t^26 - 33105488510974612881153637325079374540*t^17*D^8 + 9371964978321315455517468023246443740495*t^18*D^7 + 3222157906900813667358891383672397705424077*t^19*D^6 + 304757754674293125099460317859410185585697898*t^20*D^5 + 14202363796278513617012547984341437730648775292*t^21*D^4 + 363492304249578762337841958501780371517995133052*t^22*D^3 + 5080319872639740032357957615578900439339515749072*t^23*D^2 + 35511048573574747570165582297890044795658311367096*t^24*D + 94521980247301587804368362474638315572024661622368*t^25 - 3435307261323392466870826822251029364*t^16*D^8 + 189558588289065015827637225913468796816*t^17*D^7 + 199680033094934019242009572362122184355423*t^18*D^6 + 23040148846778841191375977387683281352842523*t^19*D^5 + 1225055150790803768302609900089549104905203779*t^20*D^4 + 35099104805777749912567414851063312681914849792*t^21*D^3 + 542801474102562053474793389001853732462360312356*t^22*D^2 + 4147741859431623873636833349468015312044532429048*t^23*D + 11890152639888513130472697553443761651135075097696*t^24 - 251574157294304483335533391590562481*t^15*D^8 - 19754115215244776491817935026987917906*t^16*D^7 + 9927318987149062568105331599559316747534*t^17*D^6 + 1499433451595342592044756353092479733381459*t^18*D^5 + 92602776661839915821339118002767925805173199*t^19*D^4 + 3005487986725939911396692367243822483995254306*t^20*D^3 + 52060548096687648624587172127988677219901405700*t^21*D^2 + 441414670350868952901602967436214453091304791024*t^22*D + 1387390417580909748027456021296016337071553302240*t^23 - 13582115709714040776375454637953802*t^14*D^8 - 2858699042268433531836938333593340994*t^15*D^7 + 354437050968114477868505276669391900456*t^16*D^6 + 82449516678933506564465677234017593605598*t^17*D^5 + 6056705620240729193326430003392015357251304*t^18*D^4 + 225338903801958796195909203314228428428266424*t^19*D^3 + 4416734301899813546068582383581118820842154284*t^20*D^2 + 42045119873994250742591105509916801757809217384*t^21*D + 147114813147386518154156479925283090267349026816*t^22 - 512597874242267753015583325439716*t^13*D^8 - 218873801286836192269806152813179795*t^14*D^7 + 5148363754437720929717140957719918274*t^15*D^6 + 3732395437075896277739289860063398999834*t^16*D^5 + 338310998711049072539021844619181269506442*t^17*D^4 + 14630379387832412500282251453460882330035426*t^18*D^3 + 327590681880809334521288215139924363275740336*t^19*D^2 + 3534453226418926245680186815526205113830603896*t^20*D + 13929480220023149782181590438958708802171533664*t^21 - 9982943056197989454718721775576*t^12*D^8 - 12058190129749614556531046453932519*t^13*D^7 - 401280956307052884590179414146082973*t^14*D^6 + 132976164410548737764794362620133958746*t^15*D^5 + 15886641009326514565231952587655885570916*t^16*D^4 + 813558799997355322784988056818585490998922*t^17*D^3 + 21028280869267451024564917867567142154591084*t^18*D^2 + 259340376307249435353290813726207363111275008*t^19*D + 1161848123045832437638763204317554341344822752*t^20 + 220756669616773193057723257469*t^11*D^8 - 504446938316547669235336970943645*t^12*D^7 - 41254224589824307205332691328974527*t^13*D^6 + 3359583918418563218137343596003444079*t^14*D^5 + 613563793845301885252206452028319994563*t^15*D^4 + 38259533992168854503736318275203841930944*t^16*D^3 + 1156536861450833085289372030874330309360436*t^17*D^2 + 16451596381360539446172508257002933391352032*t^18*D + 84468344037897284237446497322714381764663936*t^19 + 26908490008001359887880618456*t^10*D^8 - 15772269322408645121260114211651*t^11*D^7 - 2262265023101705738402240199036945*t^12*D^6 + 38263400333517312673460595176133365*t^13*D^5 + 18809051412135587586171580620964758811*t^14*D^4 + 1496908520864888552256101079789217866132*t^15*D^3 + 53882797046633583634394421548170577732736*t^16*D^2 + 893705033853477744715125449195610000275208*t^17*D + 5303488954725697723921929142958412246632640*t^18 + 1129825928950966945224226766*t^9*D^8 - 330082998406143095065206441161*t^10*D^7 - 91344974448100637069924474362285*t^11*D^6 - 1189026264682841228177886632417079*t^12*D^5 + 426345217713960243799063360412590415*t^13*D^4 + 47594638321799993071561452309719220584*t^14*D^3 + 2096244397199047606266169889290342900320*t^15*D^2 + 41125976227806694407406613347428802429152*t^16*D + 284916517559323712492545713529363200623136*t^17 + 26423978778561421354601727*t^8*D^8 - 2104513509211881434125177890*t^9*D^7 - 2986713431739263421517657775171*t^10*D^6 - 74622041086881361214006373144647*t^11*D^5 + 5778369399736929969299638905359385*t^12*D^4 + 1184076166783926621002299821076075634*t^13*D^3 + 66776582392929808726601125210292166384*t^14*D^2 + 1581524829602424056574887573399193359784*t^15*D + 12958099772597453955996939879723628510848*t^16 + 243564949783380856153717*t^7*D^8 + 158561683956530310896106485*t^8*D^7 - 84199958895284808479223674362*t^9*D^6 - 1665264821321702950009386965627*t^10*D^5 - 14228252370579975673748056517680*t^11*D^4 + 21415046417453994167102143616486496*t^12*D^3 + 1691963917130082589096827962387764116*t^13*D^2 + 49906457364661647945906154334412789792*t^14*D + 492313052516861601324485725838927482080*t^15 - 5177473657735713831798*t^6*D^8 + 7780718833777041759781375*t^7*D^7 - 2134606547680794504139906017*t^8*D^6 + 3074554379765974994488298172*t^9*D^5 - 2966878525619011996427113688369*t^10*D^4 + 228295115961232287698457597739486*t^11*D^3 + 32493518380989717041668871960476428*t^12*D^2 + 1258904933803224708524143099254151920*t^13*D + 15348602094360975909217909557420008256*t^14 - 210816842015270412456*t^5*D^8 + 199719161178079086852210*t^6*D^7 - 48241591986444247332104957*t^7*D^6 + 1504679384456325815109368417*t^8*D^5 - 81120179175271125732348100324*t^9*D^4 - 270066501004170608227519762700*t^10*D^3 + 428585262209345514281188675367052*t^11*D^2 + 24362764185415406770430417487300192*t^12*D + 382805536604029603719916354906047552*t^13 - 2918911535941770335*t^4*D^8 + 3227527849317437178588*t^5*D^7 - 904157146866049552869102*t^6*D^6 + 56742869564696461506309565*t^7*D^5 - 1394617468742832207466734006*t^8*D^4 - 57356654491985484917126653722*t^9*D^3 + 2794238472970985263992748549668*t^10*D^2 + 335456141728566038552945132676408*t^11*D + 7341803832011318364189096130659840*t^12 - 13850545697842468*t^3*D^8 + 30415212007797943539*t^4*D^7 - 12514061412703145438994*t^5*D^6 + 1247785060492414640649558*t^6*D^5 - 21360957138220131363536852*t^7*D^4 - 1008559445975711968005011938*t^8*D^3 - 16791963302166528562388129400*t^9*D^2 + 2715021170243158031893151834184*t^10*D + 100825701249468154048145945234208*t^11 + 40974265938918*t^2*D^8 + 108788811040433130*t^3*D^7 - 107791798291026471653*t^4*D^6 + 17772483889840447112874*t^5*D^5 - 372485994537878610859656*t^6*D^4 - 9157401263280683192390336*t^7*D^3 - 552140340246101777193724740*t^8*D^2 + 1800385830969967996794327528*t^9*D + 831250050404672503196223339744*t^10 + 250037213661*t*D^8 - 393631776435300*t^2*D^7 - 375005364173424922*t^3*D^6 + 152673211271821295253*t^4*D^5 - 5912370272119207431522*t^5*D^4 - 59152598299282154507292*t^6*D^3 - 5119712005553099794169088*t^7*D^2 - 211553121456204820638068304*t^8*D + 978265294479507903682618080*t^9 + 586137600*D^8 - 1865143465227*t*D^7 + 965168337053322*t^2*D^6 + 567734181819491334*t^3*D^5 - 60030523373941737668*t^4*D^4 - 482092065199426782618*t^5*D^3 - 32623015395263601334224*t^6*D^2 - 2009318166140918546734488*t^7*D - 62337036955427717699611584*t^8 - 3516825600*D^7 + 4638333917997*t*D^6 - 791370042018546*t^2*D^5 - 268529307740098030*t^3*D^4 - 3356028288831439560*t^4*D^3 - 321174162884050531080*t^5*D^2 - 9936860112843806093400*t^6*D - 719797897415327973441696*t^7 + 7619788800*D^6 - 4687723216557*t*D^5 + 168619934236848*t^2*D^4 - 11623220904761532*t^3*D^3 - 2087894236130056512*t^4*D^2 - 98382212535280047264*t^5*D - 4643021918089340222112*t^6 - 7033651200*D^5 + 1670832471726*t*D^4 - 11900388796362*t^2*D^3 - 4597464150705456*t^3*D^2 - 663416029641348504*t^4*D - 32342884013325535488*t^5 + 2344550400*D^4 - 6336921600*t*D^3 - 956576563200*t^2*D^2 - 1306666349176608*t^3*D - 155971553895472032*t^4 - 247923280465920*t^3
Period: [1,0,102,1950,67002,2266320,83881470,3245543280,130426792650,5394313276800,228326397163452,9848453884578540,431506244428383894,19157856283974287880,860225966955915226524,39004834814391312686820,1783717020016805801468970,82185112178673719304941280,3812000887308763781082345180,177867790787052703700563980780,8343818259402080041548037871652]
PeriodID: 716

Degree: 54
EulerNumber: 81
FanoIndex: 1
Hilb: [1,16,100,361,961,2116]
HilbDelta: [1,11,30,11,1]
Laurent: w*z^3 + 3*w*z^2 + 3*w*z + w + x*y^3 + 3*x*y^2 + 3*x*y + x + 3*y + 3*z + 3/z + 3/y + 3/(x*y) + 3/(x*y^2) + 1/(x^2*y^3) + 3/(w*z) + 3/(w*z^2) + 1/(w^2*z^3)
PFOperator: 587865600*t^8*D^4 - 141367680*t^7*D^4 + 5878656000*t^8*D^3 - 8234784*t^6*D^4 - 1718807040*t^7*D^3 + 20575296000*t^8*D^2 + 3112344*t^5*D^4 - 6018624*t^6*D^3 - 6778650240*t^7*D^2 + 29393280000*t^8*D + 23004*t^4*D^4 + 27915840*t^5*D^3 + 205916256*t^6*D^2 - 10424816640*t^7*D + 14108774400*t^8 - 21438*t^3*D^4 - 488592*t^4*D^3 + 86727672*t^5*D^2 + 536357376*t^6*D - 5223605760*t^7 + 207*t^2*D^4 - 112104*t^3*D^3 - 2547612*t^4*D^2 + 112234896*t^5*D + 332657280*t^6 + 48*t*D^4 + 2340*t^2*D^3 - 228690*t^3*D^2 - 4096656*t^4*D + 50310720*t^5 - D^4 + 60*t*D^3 + 5229*t^2*D^2 - 211248*t^3*D - 2128032*t^4 + 39*t*D^2 + 4860*t^2*D - 73872*t^3 + 9*t*D + 1728*t^2
Period: [1,0,108,984,37260,848880,26609400,804368880,26220812940,871665160800,29815316824608,1038664071688320,36788432191661304,1320555315052445472,47953271574687576240,1758654990650979124704,65057637875628867980940,2425024842628742411758272,91004022545797420557456816,3435716816036574796520782560,130412996739777767268441371040]
PeriodID: 720

Degree: 54
EulerNumber: 105
FanoIndex: 1
Hilb: [1,18,106,373,981,2146]
HilbDelta: [1,13,26,13,1]
Laurent: w^2/(y*z) + 2*w*x/(y*z) + w + 2*w/z + 2*w/y + 2*w/(y*z) + w/x + x^2/(y*z) + x + 2*x/z + 2*x/y + 2*x/(y*z) + y + y/z + z + 2/z + z/y + 2/y + 1/(y*z) + 2*y/x + 2*z/x + 2/x + x/w + 2*y/w + 2*z/w + 2/w + y^2/(w*x) + 2*y*z/(w*x) + 2*y/(w*x) + z^2/(w*x) + 2*z/(w*x) + 1/(w*x)
PFOperator: 594468519106535621376000*t^22*D^6 + 1629106150212912665049600*t^21*D^6 + 12483838901237248048896000*t^22*D^5 + 2081842282859824751979520*t^20*D^6 + 32666989932402525918643200*t^21*D^5 + 104031990843643733740800000*t^22*D^4 + 1644566971129623289349888*t^19*D^6 + 39820591947020597085493760*t^20*D^5 + 261929987956230115672704000*t^21*D^4 + 436934361543303681711360000*t^22*D^3 + 896675776746813461919792*t^18*D^6 + 29980168609044366828852992*t^19*D^5 + 306904049110037030824660480*t^20*D^4 + 1066132686530656404782592000*t^21*D^3 + 965416875029013849114624000*t^22*D^2 + 356320668343743887524720*t^17*D^6 + 15567630408335638143102960*t^18*D^5 + 221851469558601652640558336*t^19*D^4 + 1209346813544970160882342400*t^20*D^3 + 2298214562980326157375910400*t^21*D^2 + 1048642467703928836107264000*t^22*D + 105999851298801860045192*t^16*D^6 + 5888837191692711871891760*t^17*D^5 + 110444640919809077565348560*t^18*D^4 + 845233229876312755013936384*t^19*D^3 + 2540698401609941682026145280*t^20*D^2 + 2450621702128770568160332800*t^21*D + 428017333756705647390720000*t^22 + 23784625512190751794982*t^15*D^6 + 1668070718559519151683784*t^16*D^5 + 39969496466662046300886672*t^17*D^4 + 406087280259952124180313040*t^18*D^3 + 1728313156796811618572112896*t^19*D^2 + 2656945960128119831996349440*t^20*D + 987647721505060313147904000*t^21 + 3973929193472351876402*t^14*D^6 + 357245504798700781739526*t^15*D^5 + 10798298190248426241889336*t^16*D^4 + 141425843560388821301992848*t^17*D^3 + 806587620876357268856597632*t^18*D^2 + 1770301396936061255761759232*t^19*D + 1056429072617272052361400320*t^20 + 470809887690979776700*t^13*D^6 + 57457405320804787841138*t^14*D^5 + 2195924766120245670797666*t^15*D^4 + 36607979058011814853816408*t^16*D^3 + 272031857700581917103371136*t^17*D^2 + 807715545883187566452585152*t^18*D + 693705602094875483102527488*t^19 + 33542230668630947587*t^12*D^6 + 6739578522625270290740*t^13*D^5 + 333183810007180779863030*t^14*D^4 + 7084107718155543831569218*t^15*D^3 + 67867117758994571276644096*t^16*D^2 + 265552501432450016507517376*t^17*D + 311441518978562168892135168*t^18 + 158838405570089379*t^11*D^6 + 533225829001026858702*t^12*D^5 + 36495706112350167240920*t^13*D^4 + 1011291710231489610581830*t^14*D^3 + 12562389781257006020042856*t^15*D^2 + 64290413449052045189795360*t^16*D + 100509507348943842389619456*t^17 - 270649077607082376*t^10*D^6 + 21576158772499463748*t^11*D^5 + 2643653178123839142225*t^12*D^4 + 101962729046156479857012*t^13*D^3 + 1693099949362200171986856*t^14*D^2 + 11463884578160499873220296*t^15*D + 23795044229521718454072960*t^16 - 31717646936338373*t^9*D^6 - 508141872447534728*t^10*D^5 + 90744014418144307845*t^11*D^4 + 6401929573115435423966*t^12*D^3 + 156784006195482006530092*t^13*D^2 + 1468919433100512430656760*t^14*D + 4123133829327191456359200*t^15 - 1567655278636603*t^8*D^6 - 116236294412565412*t^9*D^5 - 3210535854548070414*t^10*D^4 + 120582412517474102584*t^11*D^3 + 8253283158101308215512*t^12*D^2 + 125481800876486613690104*t^13*D + 507408971112701642261472*t^14 + 4133768227288*t^7*D^6 - 5033962018989230*t^8*D^5 - 498973384221561421*t^9*D^4 - 17975298386958142994*t^10*D^3 - 20237037206995971460*t^11*D^2 + 5375137551329163206080*t^12*D + 40434479315499469776864*t^13 + 4680219391710*t^6*D^6 + 44514629214518*t^7*D^5 - 15954266095331227*t^8*D^4 - 1764057597699489662*t^9*D^3 - 40317647410792921532*t^10*D^2 - 167958163718714544680*t^11*D + 1381070998580982523200*t^12 + 199579171574*t^5*D^6 + 9945222837990*t^6*D^5 + 499159038047548*t^7*D^4 - 63821422128431352*t^8*D^3 - 3053351500143930992*t^9*D^2 - 40931981510331943288*t^10*D - 95834879490595834704*t^11 - 265481391*t^4*D^6 + 268181975892*t^5*D^5 + 46080749478802*t^6*D^4 - 344392074941238*t^7*D^3 - 98293242582793948*t^8*D^2 - 2625053027640155984*t^9*D - 15426905482627649712*t^10 - 179960449*t^3*D^6 + 8304304726*t^4*D^5 + 614243052398*t^5*D^4 + 34418148874838*t^6*D^3 - 584981876173576*t^7*D^2 - 74708994602991304*t^8*D - 883257302816888064*t^9 - 1109000*t^2*D^6 + 441341200*t^3*D^5 - 33429648237*t^4*D^4 + 411065002376*t^5*D^3 + 40063817043116*t^6*D^2 - 288446545890472*t^7*D - 22534427142481392*t^8 + 51075*t*D^6 + 1028960*t^2*D^5 - 1233602899*t^3*D^4 - 10129963182*t^4*D^3 + 623598472372*t^5*D^2 + 31240255373728*t^6*D - 31735342966656*t^7 - 81*D^6 - 146340*t*D^5 - 4624762*t^2*D^4 - 91799844*t^3*D^3 - 1306814892*t^4*D^2 + 514150115160*t^5*D + 10224749073744*t^6 + 162*D^5 + 87975*t*D^4 + 3416470*t^2*D^3 + 91858740*t^3*D^2 + 1306633928*t^4*D + 167961865248*t^5 - 81*D^4 + 594*t*D^3 + 1918872*t^2*D^2 + 95196744*t^3*D + 764820720*t^4 + 551232*t^2*D + 28132272*t^3 + 77760*t^2
Period: [1,0,60,1068,30156,893280,28423860,948659040,32817030540,1167429560640,42469337277360,1573498581676560,59194252311934740,2255773306699392480,86918678600425935120,3381361878841213835568,132650947200810531043980,5242524000049983525690240,208556901219718679828023824,8345683595902889893871090448,335735127741670734541247228016]
PeriodID: 698

Degree: 54
EulerNumber: 94
FanoIndex: 1
Hilb: [1,18,106,373,981,2146]
HilbDelta: [1,13,26,13,1]
Laurent: w^2/(x^2*z) + w + 2*w/x + 2*w/(x*z) + 2*w/(x*y) + 2*w*y/(x^2*z) + x + y + z + 1/z + 2*z/y + 4/y + z/y^2 + 4*y/x + 2*y/(x*z) + 4/x + y^2/(x^2*z) + 2*x*z/w + 2*x/w + 4*x*z/(w*y) + 2*x/(w*y) + 2*x*z/(w*y^2) + 2*y*z/w + 4*y/w + 4*z/w + 4/w + 2*z/(w*y) + 2*y^2/(w*x) + 2*y/(w*x) + x^2*z/w^2 + 2*x^2*z/(w^2*y) + x^2*z/(w^2*y^2) + 2*x*y*z/w^2 + 4*x*z/w^2 + 2*x*z/(w^2*y) + y^2*z/w^2 + 2*y*z/w^2 + z/w^2
PFOperator: 3196140413554398330880*t^19*D^6 + 9092961320257177255936*t^18*D^6 + 67118948684642364948480*t^19*D^5 + 11966772092365304758272*t^17*D^6 + 179170010032351186255872*t^18*D^5 + 559324572372019707904000*t^19*D^4 + 9668736333784703565824*t^16*D^6 + 220734432583852394283008*t^17*D^5 + 1414535565649262978007040*t^18*D^4 + 2349163203962482773196800*t^19*D^3 + 5367313617211884306432*t^15*D^6 + 166591942352313103941632*t^16*D^5 + 1648306824107533092782080*t^17*D^4 + 5681841466479814713016320*t^18*D^3 + 5190532031612342889349120*t^19*D^2 + 2170506099264653950976*t^14*D^6 + 86202004699460594827264*t^15*D^5 + 1174988695503586446016512*t^16*D^4 + 6323700355452781964820480*t^17*D^3 + 12115979203161510236913664*t^18*D^2 + 5637991689509958655672320*t^19*D + 661475067346270289920*t^13*D^6 + 32421488101098390749184*t^14*D^5 + 573529781554507098619904*t^15*D^4 + 4301068727688108608323584*t^16*D^3 + 12998632062773123222601728*t^17*D^2 + 12811667081038087782924288*t^18*D + 2301221097759166798233600*t^19 + 155025403348924489728*t^12*D^6 + 9165641916928679608320*t^13*D^5 + 203216574372534305619968*t^14*D^4 + 2001303218164330358112256*t^15*D^3 + 8514680153777974080962560*t^16*D^2 + 13365735293482482282790912*t^17*D + 5133070827419223290019840*t^18 + 28264647413912312832*t^11*D^6 + 1985930094566128451584*t^12*D^5 + 54038227373290869719040*t^13*D^4 + 675298000849239186669568*t^14*D^3 + 3812581215897481435938816*t^15*D^2 + 8506169976177688777326592*t^16*D + 5251264422546095021752320*t^17 + 4030733015856208384*t^10*D^6 + 333212436846961583104*t^11*D^5 + 10991578998309227618304*t^12*D^4 + 170782568717988217618432*t^13*D^3 + 1236790474430552789745664*t^14*D^2 + 3697446456060808551989248*t^15*D + 3274493060602765259046912*t^16 + 449753263118724096*t^9*D^6 + 43452752261559366400*t^10*D^5 + 1726962528500290528256*t^11*D^4 + 32977895584750886469632*t^12*D^3 + 300291890232264074756096*t^13*D^2 + 1163208911767882952081408*t^14*D + 1393473367855399086063616*t^15 + 39047828812465456*t^8*D^6 + 4394678407457609024*t^9*D^5 + 210165807701090608896*t^10*D^4 + 4907083460899212467200*t^11*D^3 + 55562415533907050053632*t^12*D^2 + 273501197289559796219904*t^13*D + 428750845815868780183552*t^14 + 2595122671280788*t^7*D^6 + 341652808748608272*t^8*D^5 + 19721169355217441344*t^9*D^4 + 563717554638476718848*t^10*D^3 + 7901364568284762742784*t^11*D^2 + 48908006062311059832832*t^12*D + 98457764861021614505984*t^13 + 126757724408765*t^6*D^6 + 20030431384960956*t^7*D^5 + 1403898927590987344*t^8*D^4 + 49671023659840904256*t^9*D^3 + 864234831212570437376*t^10*D^2 + 6703862962506013409280*t^11*D + 17162726458009197510656*t^12 + 4098455091768*t^5*D^6 + 858109703521103*t^6*D^5 + 72848906376350084*t^7*D^4 + 3286656130577681200*t^8*D^3 + 72028619709864079808*t^9*D^2 + 704081373800299174400*t^10*D + 2287491305165673111552*t^11 + 57740370453*t^4*D^6 + 26309993832753*t^5*D^5 + 2519564291398853*t^6*D^4 + 155481401379921156*t^7*D^3 + 4447476282343962880*t^8*D^2 + 55967968249577139328*t^9*D + 232775540394796324864*t^10 - 1588742532*t^3*D^6 + 645466283172*t^4*D^5 + 46701578868714*t^5*D^4 + 4768543617069729*t^6*D^3 + 191023257490868040*t^7*D^2 + 3251220870479973696*t^8*D + 17815882466980053504*t^9 - 94002633*t^2*D^6 + 17058850506*t^3*D^5 + 87915138633*t^4*D^4 + 79653418285911*t^5*D^3 + 5055032566067094*t^6*D^2 + 127839664716405024*t^7*D + 983963832791873024*t^8 - 464616*t*D^6 + 407922507*t^2*D^5 - 13305138084*t^3*D^4 + 572580222696*t^4*D^3 + 67340959730526*t^5*D^2 + 2941261422689448*t^6*D + 35879178238136832*t^7 - 729*D^6 + 1435401*t*D^5 - 339616773*t^2*D^4 + 1989214308*t^3*D^3 + 437270490846*t^4*D^2 + 31101996622032*t^5*D + 730406288082240*t^6 + 1458*D^5 - 1045386*t*D^4 + 5501007*t^2*D^3 + 3433070898*t^3*D^2 + 176110909344*t^4*D + 6297320951424*t^5 - 729*D^4 + 4617*t*D^3 + 8053668*t^2*D^2 + 1616043312*t^3*D + 30570110208*t^4 + 3796632*t^2*D + 231382656*t^3 + 513216*t^2
Period: [1,0,44,888,23052,649200,19904120,635293680,20989283980,713539609440,24798198214944,877494758004480,31524728000409336,1147163173760796192,42205332833625060528,1567638758098480555488,58714545112035434544780,2215342336892402374717632,84135044588652126907673264,3214069800979283218160993376,123430353893301198140900712352]
PeriodID: 679

Degree: 54
EulerNumber: 171
FanoIndex: 1
Hilb: [1,19,109,379,991,2161]
HilbDelta: [1,14,24,14,1]
Laurent: w + x*y^3 + 3*x*y^2*z + 3*x*y^2 + 3*x*y*z^2 + 6*x*y*z + 3*x*y + x*z^3 + 3*x*z^2 + 3*x*z + x + 3*y + 6*z + 3*z^2/y + 6*z/y + 3/y + 3/(x*y) + 3*z/(x*y^2) + 3/(x*y^2) + 1/(x^2*y^3) + 3*x*y^2/(w*z) + 6*x*y/w + 6*x*y/(w*z) + 3*x*z/w + 6*x/w + 3*x/(w*z) + 6/(w*z) + 6/(w*y) + 6/(w*y*z) + 3/(w*x*y^2*z) + 3*x*y/(w^2*z^2) + 3*x/(w^2*z) + 3*x/(w^2*z^2) + 3/(w^2*y*z^2) + x/(w^3*z^3)
PFOperator: 987512516200624029696*t^18*D^6 + 2589164151582038556672*t^17*D^6 + 20737762840213104623616*t^18*D^5 + 2877376272474310115328*t^16*D^6 + 49945543709597118627840*t^17*D^5 + 172814690335109205196800*t^18*D^4 + 1797710318224110452736*t^15*D^6 + 50461240673757523083264*t^16*D^5 + 386700174422471381483520*t^17*D^4 + 725821699407458661826560*t^18*D^3 + 713361953885946679296*t^14*D^6 + 28531706549660822274048*t^15*D^5 + 358856486173423505571840*t^16*D^4 + 1526748856154614598860800*t^17*D^3 + 1603720326309813424226304*t^18*D^2 + 195643307660160826368*t^13*D^6 + 10312550629012367179776*t^14*D^5 + 185869250934764393005056*t^15*D^4 + 1315665913306004595671040*t^16*D^3 + 3208749300603450127024128*t^17*D^2 + 1741972078577900788383744*t^18*D + 40048246739819980800*t^12*D^6 + 2637417696445519027200*t^13*D^5 + 62239988751576118898688*t^14*D^4 + 632528441314638418280448*t^15*D^3 + 2598004728123849667510272*t^16*D^2 + 3354314011617276662906880*t^17*D + 711009011664449301381120*t^18 + 6500639888072040960*t^11*D^6 + 522014411003172056064*t^12*D^5 + 15166723122180022293504*t^13*D^4 + 199712208500158887788544*t^14*D^3 + 1175182158202737442947072*t^15*D^2 + 2584176328110267738095616*t^16*D + 1332969772303984833331200*t^17 + 842117218028763840*t^10*D^6 + 83634507953658584064*t^11*D^5 + 2948496755634294948864*t^12*D^4 + 47265293470972985717760*t^13*D^3 + 355307451054755362357248*t^14*D^2 + 1114658996435842763980800*t^15*D + 990564891520282373652480*t^16 + 81949368065897664*t^9*D^6 + 10504108977777672192*t^10*D^5 + 465128552879932518144*t^11*D^4 + 9104744679952347924480*t^12*D^3 + 82691543564409993818112*t^13*D^2 + 326789458532226914254848*t^14*D + 412870024844416058130432*t^15 + 5493092164235280*t^8*D^6 + 956730960273179520*t^9*D^5 + 56012207268739998528*t^10*D^4 + 1404941477149732907520*t^11*D^3 + 15803391118437824329728*t^12*D^2 + 75331959833573554434048*t^13*D + 118553415901180741287936*t^14 + 243581835990240*t^7*D^6 + 58790128305529728*t^8*D^5 + 4767668566417522944*t^9*D^4 + 160605998781300813312*t^10*D^3 + 2372224871827994063616*t^11*D^2 + 14277026059576560857088*t^12*D + 27180761006741882241024*t^13 + 8287844405364*t^6*D^6 + 2325137258413296*t^7*D^5 + 272928370486562784*t^8*D^4 + 12714688350214819200*t^9*D^3 + 257134202471590124544*t^10*D^2 + 2083705690294547136000*t^11*D + 5111831996972065456128*t^12 + 252243268512*t^5*D^6 + 54888164888544*t^6*D^5 + 10241588056963248*t^7*D^4 + 676710258485760432*t^8*D^3 + 19036100976313234752*t^9*D^2 + 215404309587735714816*t^10*D + 728425517954879692800*t^11 + 3568871639*t^4*D^6 + 597116567196*t^5*D^5 + 221703390237816*t^6*D^4 + 23819060244923712*t^7*D^3 + 946502781586560000*t^8*D^2 + 15083452512738973440*t^9*D + 72528117019167273984*t^10 + 19578822*t^3*D^6 + 28791461472*t^4*D^5 + 344159904480*t^5*D^4 + 480230566201116*t^6*D^3 + 30770103249369072*t^7*D^2 + 709639671551327424*t^8*D + 4868751432115825920*t^9 - 7214787*t^2*D^6 + 1335560973*t^3*D^5 - 91766618383*t^4*D^4 + 2692574619084*t^5*D^3 + 518596708699440*t^6*D^2 + 21494193437353392*t^7*D + 219806982308798208*t^8 - 2414*t*D^6 + 29482401*t^2*D^5 - 1782213508*t^3*D^4 - 14638584000*t^4*D^3 + 940940273760*t^5*D^2 + 302142573605808*t^6*D + 6296481905811552*t^7 - 21*D^6 + 11337*t*D^5 - 23860834*t^2*D^4 - 403408113*t^3*D^3 - 6625235140*t^4*D^2 - 703696286520*t^5*D + 76468578062976*t^6 + 42*D^5 - 6606*t*D^4 + 79780*t^2*D^3 - 40879046*t^3*D^2 - 9458449248*t^4*D - 375508370448*t^5 - 21*D^4 + 203*t*D^3 + 154740*t^2*D^2 + 27799104*t^3*D - 4152758112*t^4 + 91728*t^2*D + 1394064*t^3 + 18144*t^2
Period: [1,0,54,1032,37242,1222560,41404860,1477269360,55446606810,2143665807360,84420078391404,3378648791160720,137301942856458996,5654084794201011168,235404432160565824728,9892735202864109147552,419163925248212465474010,17890787955697867658942208,768610058269984803815924124,33213201317463807702934741584,1442742223078433987085764760372]
PeriodID: 691

Degree: 55
EulerNumber: 85
FanoIndex: 1
Hilb: [1,18,107,378,996,2181]
HilbDelta: [1,13,27,13,1]
Laurent: w^2/(y*z) + w^2/(x*y*z) + w*x/(y*z) + w + w/z + w/y + 2*w/(y*z) + w/x + 2*w/(x*z) + w/(x*y) + x + x/y + x/(y*z) + y + z + 2/z + 2/y + 2*y/x + y/(x*z) + z/x + 2/x + x*z/w + x/w + x/(w*y) + y*z/w + 2*y/w + 2*z/w + 2/w + y^2/(w*x) + 2*y*z/(w*x) + y/(w*x) + x*z/w^2 + 2*y*z/w^2 + y^2*z/(w^2*x)
PFOperator: 74233909817331552*t^16*D^6 + 218567953864120896*t^15*D^6 + 1558912106163962592*t^16*D^5 + 295582223645206452*t^14*D^6 + 4177790715405086496*t^15*D^5 + 12990934218033021600*t^16*D^4 + 247700773939553136*t^13*D^6 + 5141941818899365260*t^14*D^5 + 32067347190099372000*t^15*D^4 + 54561923715738690720*t^16*D^3 + 147561628604101605*t^12*D^6 + 3957935085434800620*t^13*D^5 + 36426148002578348028*t^14*D^4 + 125615859252105411360*t^15*D^3 + 120555869543346440448*t^16*D^2 + 67872481643932911*t^11*D^6 + 2210618915966918745*t^12*D^5 + 26201349461655780984*t^13*D^4 + 133489040073146996580*t^14*D^3 + 262223686033505563104*t^15*D^2 + 130948616917772857728*t^16*D + 25048540982750512*t^10*D^6 + 974612560197933801*t^11*D^5 + 13980232612418772807*t^12*D^4 + 91069660998435841524*t^13*D^3 + 264085054758159010128*t^14*D^2 + 272628520103151324864*t^15*D + 53448415068478717440*t^16 + 7366226513221106*t^9*D^6 + 346353017111669136*t^10*D^5 + 5982681716678053545*t^11*D^4 + 47060167708819651491*t^12*D^3 + 173040454182547086408*t^13*D^2 + 263445587504890958160*t^14*D + 107912568893192766720*t^15 + 1659749158732154*t^8*D^6 + 96085385008002333*t^9*D^5 + 2048241305043592072*t^10*D^4 + 19682661757807626783*t^11*D^3 + 87450904864988091252*t^12*D^2 + 167563138593140111664*t^13*D + 101269784412554755392*t^14 + 271046404755894*t^7*D^6 + 19688055030168563*t^8*D^5 + 532450487951791440*t^9*D^4 + 6491887378385688720*t^10*D^3 + 35900052956974389132*t^11*D^2 + 83402226026592225444*t^12*D + 63101230258868333280*t^13 + 29858643349299*t^6*D^6 + 2798306286947434*t^7*D^5 + 98667248926903354*t^8*D^4 + 1580897863182093783*t^9*D^3 + 11427626026287421360*t^10*D^2 + 33723713614392867660*t^11*D + 31094313545367830016*t^12 + 1976692452900*t^5*D^6 + 254995101805674*t^6*D^5 + 12191742024421942*t^7*D^4 + 265949718062486809*t^8*D^3 + 2618200460691389754*t^9*D^2 + 10403237851995226056*t^10*D + 12430380777102052656*t^11 + 58757947064*t^4*D^6 + 13166580057583*t^5*D^5 + 918611531533639*t^6*D^4 + 28801499598032490*t^7*D^3 + 403241392455667380*t^8*D^2 + 2260174605472653312*t^9*D + 3740557515817268304*t^10 - 436502821*t^3*D^6 + 314875913616*t^4*D^5 + 36172034029636*t^5*D^4 + 1814076810357628*t^6*D^3 + 38725889794554364*t^7*D^2 + 322437824770162476*t^8*D + 779131005342722800*t^9 - 56437187*t^2*D^6 + 5100080791*t^3*D^5 + 542126407624*t^4*D^4 + 55402488021013*t^5*D^3 + 2067731667538076*t^6*D^2 + 27863981011257700*t^7*D + 104500221716378064*t^8 - 340550*t*D^6 + 228752088*t^2*D^5 + 1196296995*t^3*D^4 + 605573585816*t^4*D^3 + 50055622105268*t^5*D^2 + 1282809242488280*t^6*D + 8272772846774312*t^7 - 715*D^6 + 1013070*t*D^5 - 202310225*t^2*D^4 + 4403089405*t^3*D^3 + 465922628524*t^4*D^2 + 25284462027632*t^5*D + 335269541530608*t^6 + 1430*D^5 - 830470*t*D^4 + 13323264*t^2*D^3 + 4056507090*t^3*D^2 + 226441387816*t^4*D + 5567851792136*t^5 - 715*D^4 + 3510*t*D^3 + 11182160*t^2*D^2 + 1731572300*t^3*D + 51078316640*t^4 + 4198480*t^2*D + 286679640*t^3 + 526240*t^2
Period: [1,0,46,714,18618,496560,14203810,428469300,13334869450,427652233680,14010342638796,467593129444980,15843030281344266,543756821142959424,18869348679294223968,661086630416735366844,23355626669735843224170,831243696366716454005184,29779220197306728225787996,1073115144333050235481859652,38875191576860443358772160228]
PeriodID: 681

Degree: 56
EulerNumber: 40
FanoIndex: 1
Hilb: [1,18,108,383,1011,2216]
HilbDelta: [1,13,28,13,1]
Laurent: w*y^2 + w*y^2/z + 2*w*y + 2*w*y/z + w + w/z + w*y^2/(x*z) + 2*w*y/(x*z) + w/(x*z) + x*z^2 + 2*x*z + x + 2*y + 2*y/z + 2*z + 4/z + 2/y + 2/(y*z) + 2*y/(x*z) + 1/x + 4/(x*z) + 2/(x*y*z) + 1/w + 1/(w*z) + 2/(w*y) + 2/(w*y*z) + 1/(w*y^2) + 1/(w*y^2*z) + 1/(w*x*z) + 2/(w*x*y*z) + 1/(w*x*y^2*z)
PFOperator: 4723250435944132313088*t^20*D^6 + 16259112261612255117312*t^19*D^6 + 99188259154826778574848*t^20*D^5 + 24493336531137027735552*t^18*D^6 + 319087566681791881052160*t^19*D^5 + 826568826290223154790400*t^20*D^4 + 21635405048796576399360*t^17*D^6 + 443997619573294526644224*t^18*D^5 + 2510037783601162499358720*t^19*D^4 + 3471589070418937250119680*t^20*D^3 + 12675726879850838900736*t^16*D^6 + 359487788585546969358336*t^17*D^5 + 3256211559494544751853568*t^18*D^4 + 10050375293259442016256000*t^19*D^3 + 7670558707973270876454912*t^20*D^2 + 5288975867593051619328*t^15*D^6 + 191933493548262161117184*t^16*D^5 + 2442261907637725890060288*t^17*D^4 + 12274938108579262994104320*t^18*D^3 + 21375195380143570117951488*t^19*D^2 + 8331813769005449400287232*t^20*D + 1649935022385444231168*t^14*D^6 + 72604626081885037172736*t^15*D^5 + 1204059086243731580387328*t^16*D^4 + 8622571283270867994181632*t^17*D^3 + 24831631129836221217865728*t^18*D^2 + 22556135346978077490216960*t^19*D + 3400740313879775265423360*t^20 + 399155868781236274176*t^13*D^6 + 20437067768718364959744*t^14*D^5 + 420274840794791042045952*t^15*D^4 + 3975635533448981830164480*t^16*D^3 + 16520524061693518459625472*t^17*D^2 + 25192654016561496394039296*t^18*D + 9024105930912966515097600*t^19 + 77012808238363903488*t^12*D^6 + 4444357468232383474176*t^13*D^5 + 109398589805269925756928*t^14*D^4 + 1300063011999772775602176*t^15*D^3 + 7210677470877959370283008*t^16*D^2 + 16056410888672596033560576*t^17*D + 9799253718852150917332992*t^18 + 12082394788191728640*t^11*D^6 + 769239119327890242816*t^12*D^5 + 22123782390391304698368*t^13*D^4 + 318722847038942018595840*t^14*D^3 + 2238402824778680132133888*t^15*D^2 + 6712102465581454861621248*t^16*D + 6054048586148970071015424*t^17 + 1556319521482720128*t^10*D^6 + 108254820580879082112*t^11*D^5 + 3587905209044872912896*t^12*D^4 + 61215004978171974093312*t^13*D^3 + 524222178450032300106240*t^14*D^2 + 2001323204341454931600384*t^15*D + 2452259208577157063331840*t^16 + 164481013957423680*t^9*D^6 + 12513279419212038336*t^10*D^5 + 475080446100214507392*t^11*D^4 + 9504801059707150799616*t^12*D^3 + 96984815323124291966208*t^13*D^2 + 452852157028068572474880*t^14*D + 710024200982048518576128*t^15 + 14096896810301376*t^8*D^6 + 1184407906550731488*t^9*D^5 + 51298507525923369216*t^10*D^4 + 1207285457776921738368*t^11*D^3 + 14591222462937812971392*t^12*D^2 + 81523268487378535318272*t^13*D + 156741369749587105219584*t^14 + 952952122498176*t^7*D^6 + 90393213603376080*t^8*D^5 + 4423519298171800800*t^9*D^4 + 124021748732643708480*t^10*D^3 + 1792080385368467739840*t^11*D^2 + 11979025166881070220672*t^12*D + 27674616353452413884928*t^13 + 47858817806312*t^6*D^6 + 5434652067140424*t^7*D^5 + 293647404138481728*t^8*D^4 + 10001860449047388864*t^9*D^3 + 175891256173683929376*t^10*D^2 + 1431527876206125590592*t^11*D + 3996467672962228653312*t^12 + 1546941249084*t^5*D^6 + 252590011523052*t^6*D^5 + 14237686672421352*t^7*D^4 + 608064094358558208*t^8*D^3 + 13289402503163984688*t^9*D^2 + 135166771671059999520*t^10*D + 467470160409673795968*t^11 + 17248076399*t^4*D^6 + 9217733707806*t^5*D^5 + 461105840162336*t^6*D^4 + 26520049095718344*t^7*D^3 + 738076380297349104*t^8*D^2 + 9662310089507616048*t^9*D + 42800255950117938624*t^10 - 777651373*t^3*D^6 + 285016235904*t^4*D^5 + 7683298951310*t^5*D^4 + 777624269238756*t^6*D^3 + 28465870397158920*t^7*D^2 + 496724015536213392*t^8*D + 2928707076521087136*t^9 - 29501277*t^2*D^6 + 7581045603*t^3*D^5 - 54008941433*t^4*D^4 + 13980096647874*t^5*D^3 + 705221353599812*t^6*D^2 + 17156988584345016*t^7*D + 141664473626415840*t^8 - 202817*t*D^6 + 131951594*t^2*D^5 - 5601337347*t^3*D^4 + 135117100834*t^4*D^3 + 10222159294030*t^5*D^2 + 357025081871424*t^6*D + 4475281604565744*t^7 - 154*D^6 + 617999*t*D^5 - 103099631*t^2*D^4 + 530207081*t^3*D^3 + 97498276796*t^4*D^2 + 3735681479088*t^5*D + 79640570992608*t^6 + 308*D^5 - 427403*t*D^4 - 1492930*t^2*D^3 + 968987924*t^3*D^2 + 26400353808*t^4*D + 538383560976*t^5 - 154*D^4 + 1133*t*D^3 + 1099840*t^2*D^2 + 427903536*t^3*D + 627020352*t^4 + 924000*t^2*D + 46127664*t^3 + 133056*t^2
Period: [1,0,54,888,24378,677520,20447820,644873040,21085560090,708770660640,24360635874204,852666083382960,30301544691373956,1090771063444494432,39699892983537247032,1458795573161737338528,54054345991570473862170,2017766278823796964786752,75815709843867472632031164,2865469782405390135384627504,108874420108386247980889520868]
PeriodID: 690

Degree: 60
EulerNumber: 12
FanoIndex: 1
Hilb: [1,19,115,409,1081,2371]
HilbDelta: [1,14,30,14,1]
Laurent: w + w/x + x + y*z^3 + 3*y*z^2 + 3*y*z + y + 3*z + 3/z + 3/(y*z) + 3/(y*z^2) + 1/(y^2*z^3) + y*z^3/x + 3*y*z^2/x + 3*y*z/x + y/x + 3*z/x + 6/x + 3/(x*z) + 3/(x*y*z) + 3/(x*y*z^2) + 1/(x*y^2*z^3) + x/w + y*z^3/w + 3*y*z^2/w + 3*y*z/w + y/w + 3*z/w + 6/w + 3/(w*z) + 3/(w*y*z) + 3/(w*y*z^2) + 1/(w*y^2*z^3)
PFOperator: 72637941899330709356544*t^19*D^6 + 98651857417169293017088*t^18*D^6 + 1525396779885944896487424*t^19*D^5 + 48796326858097109598208*t^17*D^6 + 2025739924986781985013760*t^18*D^5 + 12711639832382874137395200*t^19*D^4 + 4284454919963651358720*t^16*D^6 + 1065817372058702426128384*t^17*D^5 + 16574838836398028752814080*t^18*D^4 + 53388887296008071377059840*t^19*D^3 - 6775844322340010111232*t^15*D^6 + 215373751030252006074368*t^16*D^5 + 9014158839773846732492800*t^17*D^4 + 68603443335848711058227200*t^18*D^3 + 117964017644513071995027456*t^19*D^2 - 3930239294185474922048*t^14*D^6 - 38978733525382835324416*t^15*D^5 + 2333237098788625599543296*t^16*D^4 + 37942173614256797985955840*t^17*D^3 + 149872073271383968982106112*t^18*D^2 + 128133329510419371304943616*t^19*D - 1134510073589982534000*t^13*D^6 - 36410034508519850485568*t^14*D^5 + 110198671150128909189440*t^15*D^4 + 10922230248675152289091584*t^16*D^3 + 83534939792190607965908992*t^17*D^2 + 161431828351872784755589120*t^18*D + 52299318167518110736711680*t^19 - 204867347554728402156*t^12*D^6 - 10972776334277090958848*t^13*D^5 - 116861665242418777694800*t^14*D^4 + 1389999723666702713900928*t^15*D^3 + 25296470684148895233685504*t^16*D^2 + 90255816731622281678135296*t^17*D + 65515447647509110770892800*t^18 - 24167340100863843096*t^11*D^6 - 1978126881389193748732*t^12*D^5 - 41380639274884077024624*t^13*D^4 - 103365844256432100003104*t^14*D^3 + 4110466495941781000053568*t^15*D^2 + 28025691171569901517858816*t^16*D + 36665912759115230282219520*t^17 - 1802977124784806953*t^10*D^6 - 240464252863287320492*t^11*D^5 - 7534010732128006564120*t^12*D^4 - 74284094235772948221792*t^13*D^3 + 203738582423643731998896*t^14*D^2 + 5035844036389804898745088*t^15*D + 11529302933417821328437248*t^16 - 70380901625200360*t^9*D^6 - 20851222304696474935*t^10*D^5 - 902603742480243047852*t^11*D^4 - 14720475618409865342140*t^12*D^3 - 56647698539364417890880*t^13*D^2 + 462451669237713540504640*t^14*D + 2172975703761554878189824*t^15 + 606867032090571*t^8*D^6 - 1334279501579072153*t^9*D^5 - 78286283237539355575*t^10*D^4 - 1796329983797755001804*t^11*D^3 - 15028197925673008791348*t^12*D^2 - 2673547891286301699136*t^13*D + 239729112585722110633920*t^14 + 274805181039968*t^7*D^6 - 60319437522716172*t^8*D^5 - 5185176338244090132*t^9*D^4 - 157950009810338753477*t^10*D^3 - 1995047095637839874004*t^11*D^2 - 7035923718561881003536*t^12*D + 11231419038916922169216*t^13 + 20977215183485*t^6*D^6 - 1143507202421002*t^7*D^5 - 253125876315084297*t^8*D^4 - 10469918440995778683*t^9*D^3 - 185709080215575437124*t^10*D^2 - 1147630106301520858976*t^11*D - 968084334267849512912*t^12 + 855629405888*t^5*D^6 + 79420795660605*t^6*D^5 - 6584371493842748*t^7*D^4 - 463159803899013232*t^8*D^3 - 12705671379644169084*t^9*D^2 - 118074036952712211656*t^10*D - 263057803861329808816*t^11 - 1862692943*t^4*D^6 + 6422107459135*t^5*D^5 + 114068758955595*t^6*D^4 - 4933647671695748*t^7*D^3 - 524683409371200570*t^8*D^2 - 8383783962176225432*t^9*D - 31327563201366050048*t^10 - 1773000800*t^3*D^6 + 106438665830*t^4*D^5 + 11510206185640*t^5*D^4 + 812487330575557*t^6*D^3 + 1110428223647422*t^7*D^2 - 311433668080733896*t^8*D - 2308692351103604800*t^9 - 30818824*t^2*D^6 - 2614399644*t^3*D^5 - 31733364871*t^4*D^4 + 41335442485907*t^5*D^3 + 1392094679556354*t^6*D^2 + 6248906550162968*t^7*D - 73749075656305456*t^8 + 1321840*t*D^6 - 54684364*t^2*D^5 - 10777113140*t^3*D^4 + 348937569432*t^4*D^3 + 56163763760494*t^5*D^2 + 1186349587625440*t^6*D + 3422182699145520*t^7 - 1500*D^6 - 3742020*t*D^5 - 15717440*t^2*D^4 - 5618047964*t^3*D^3 + 449824972480*t^4*D^2 + 39690243851424*t^5*D + 401642491055360*t^6 + 3000*D^5 + 2356280*t*D^4 + 81153148*t^2*D^3 - 2250428260*t^3*D^2 + 286767515808*t^4*D + 11581515641984*t^5 - 1500*D^4 + 13500*t*D^3 + 43648440*t^2*D^2 + 221787040*t^3*D + 77529954240*t^4 + 12326400*t^2*D + 376104000*t^3 + 1920000*t^2
Period: [1,0,80,1212,36240,1020360,31974020,1043489160,35422819600,1237238817360,44225366141880,1610751949237200,59586823661954820,2233442536878112560,84659395959907986360,3240353107985693411712,125081470519863495889680,4864511354751444706046880,190443916299293055580102064,7500163985790014988945381600,296955002013490997243793102520]
PeriodID: 710

Degree: 60
EulerNumber: 68
FanoIndex: 1
Hilb: [1,19,115,409,1081,2371]
HilbDelta: [1,14,30,14,1]
Laurent: w^2/(y*z) + w^2/(x*y^2) + 2*w*x/z + w + 2*w/z + 2*w/y + w*z/(x*y) + 2*w/(x*y) + x^2*y/z + x*y + 2*x*y/z + x + y + y/z + z + z/x + 1/x + 2*z/(x*y) + 2*x*y/w + 2*y/w + 2*z/w + 1/w + 2*z/(w*x) + z/(w*x*y) + x*y/w^2 + y/w^2 + z/w^2 + z/(w^2*x)
PFOperator: 167397601522725224448*t^18*D^6 + 559592289971583647744*t^17*D^6 + 2845759225886328815616*t^18*D^5 + 805525444512380067840*t^16*D^6 + 9018108316728107778048*t^17*D^5 + 19250724175113400811520*t^18*D^4 + 670637647471746863104*t^15*D^6 + 12027687256302883794944*t^16*D^5 + 58478975681361163228160*t^17*D^4 + 66122052601476463656960*t^18*D^3 + 361742769506097865984*t^14*D^6 + 9106689474549244949504*t^15*D^5 + 73184237458894039579136*t^16*D^4 + 194470017716338903418880*t^17*D^3 + 121195863502453062500352*t^18*D^2 + 132931127600929802240*t^13*D^6 + 4378154069648134465536*t^14*D^5 + 51162247607983221104192*t^15*D^4 + 231188517340913714233344*t^16*D^3 + 348038183488087361862656*t^17*D^2 + 111821597817180449931264*t^18*D + 33690056248030576832*t^12*D^6 + 1395019328712136659200*t^13*D^5 + 22317133870463139591296*t^14*D^4 + 151425618369757393726848*t^15*D^3 + 397553861842164437046784*t^16*D^2 + 315702018119945638766592*t^17*D + 40175424365454053867520*t^18 + 5708974715977092544*t^11*D^6 + 292208476911200251776*t^12*D^5 + 6285814960664970236880*t^13*D^4 + 60933250508096733699072*t^14*D^3 + 247279371794522412439360*t^15*D^2 + 349995324082398451824640*t^16*D + 112113392693592541224960*t^17 + 559904030661370672*t^10*D^6 + 36322204235219089600*t^11*D^5 + 1101465984785917760864*t^12*D^4 + 15433959555948887777760*t^13*D^3 + 93188145169206014182528*t^14*D^2 + 209235298994707256733952*t^15*D + 121667903934044193159168*t^16 + 6103272374365232*t^9*D^6 + 1238538416597533952*t^10*D^5 + 92782699878436460960*t^11*D^4 + 2279301029002858937280*t^12*D^3 + 21557720409857599263120*t^13*D^2 + 74861461116006587011584*t^14*D + 70655349789036515003648*t^15 - 6938541957156524*t^8*D^6 - 426557722721810352*t^9*D^5 - 5759220656178846144*t^10*D^4 + 104434089312339131008*t^11*D^3 + 2692031757424492106208*t^12*D^2 + 16050376992411457697472*t^13*D + 24305843884576203536384*t^14 - 1067356717090496*t^7*D^6 - 87213963891241928*t^8*D^5 - 2750727615362735212*t^9*D^4 - 30255629050653484096*t^10*D^3 + 15387705205030955872*t^11*D^2 + 1699076732507047143296*t^12*D + 4902886758427463753792*t^13 - 78069506364508*t^6*D^6 - 8191845364910176*t^7*D^5 - 373351055552214220*t^8*D^4 - 7332625911075769784*t^9*D^3 - 57067291014443101920*t^10*D^2 - 64707017536843124160*t^11*D + 443354362290346824960*t^12 - 2610603214156*t^5*D^6 - 423183228509712*t^6*D^5 - 27430588899953688*t^7*D^4 - 791242158781788480*t^8*D^3 - 10480410379972089996*t^9*D^2 - 50305142213173170304*t^10*D - 37902375251290163136*t^11 + 9728997409*t^4*D^6 - 11516120524196*t^5*D^5 - 1085006598646288*t^6*D^4 - 47089464105397520*t^7*D^3 - 965926974611364416*t^8*D^2 - 7826360640408676528*t^9*D - 17108891746177238656*t^10 + 3078689836*t^3*D^6 - 213630560934*t^4*D^5 - 15528532636278*t^5*D^4 - 1393561098447808*t^6*D^3 - 48830023206015864*t^7*D^2 - 639480332414105216*t^8*D - 2382652055388913168*t^9 + 42300420*t^2*D^6 - 8753827388*t^3*D^5 + 376816538941*t^4*D^4 - 8134677952952*t^5*D^3 - 1130569804446456*t^6*D^2 - 28154680019476048*t^7*D - 177282494568713184*t^8 - 774376*t*D^6 - 187253648*t^2*D^5 + 18658677720*t^3*D^4 + 411346957812*t^4*D^3 + 523004995310*t^5*D^2 - 513210225788480*t^6*D - 6941596332577200*t^7 + 1380*D^6 + 2334168*t*D^5 + 227595564*t^2*D^4 + 1996012660*t^3*D^3 + 341104609868*t^4*D^2 + 3243136200352*t^5*D - 99777079445632*t^6 - 2760*D^5 - 1320408*t*D^4 - 47828440*t^2*D^3 - 1958614156*t^3*D^2 + 146578055744*t^4*D + 1205087393408*t^5 + 1380*D^4 - 7544*t*D^3 - 26673000*t^2*D^2 - 1799061120*t^3*D + 22733769984*t^4 - 7463040*t^2*D - 458011328*t^3 - 971520*t^2
Period: [1,0,44,636,15804,393480,10666340,301939680,8862531580,267426736080,8250809117544,259236946935120,8269614829955556,267210735852924864,8729829265682272176,287941525779578566896,9577044686303985213180,320893381474589437566624,10822718111761440015724736,367162816626918217697570064,12521982852599411008520755624]
PeriodID: 677

Degree: 60
EulerNumber: 48
FanoIndex: 1
Hilb: [1,19,115,409,1081,2371]
HilbDelta: [1,14,30,14,1]
Laurent: w + w/x + x + y*z^2 + 2*y*z + y + 2*z + 2/z + 1/y + 2/(y*z) + 1/(y*z^2) + y*z^2/x + 2*y*z/x + y/x + 2*z/x + 4/x + 2/(x*z) + 1/(x*y) + 2/(x*y*z) + 1/(x*y*z^2) + x*y*z^2/w + 2*x*y*z/w + x*y/w + 2*x*z/w + 4*x/w + 2*x/(w*z) + x/(w*y) + 2*x/(w*y*z) + x/(w*y*z^2) + y*z^2/w + 2*y*z/w + y/w + 2*z/w + 4/w + 2/(w*z) + 1/(w*y) + 2/(w*y*z) + 1/(w*y*z^2)
PFOperator: 894395096371451520000*t^18*D^6 + 2182667284038470976000*t^17*D^6 + 18782297023800481920000*t^18*D^5 + 2434496444683546132800*t^16*D^6 + 42920628199529087808000*t^17*D^5 + 156519141865004016000000*t^18*D^4 + 1642158678973212239040*t^15*D^6 + 44600810144837028264000*t^16*D^5 + 338236003227550380480000*t^17*D^4 + 657380395833016867200000*t^18*D^3 + 747725839025448979152*t^14*D^6 + 27843372644595437350080*t^15*D^5 + 330907887476338514144400*t^16*D^4 + 1356452748719577938880000*t^17*D^3 + 1452497636507237268480000*t^18*D^2 + 243267741374742648036*t^13*D^6 + 11633661401885732047248*t^14*D^5 + 193376179566494492056560*t^15*D^4 + 1262099970988219450764000*t^16*D^3 + 2888690097090746260224000*t^17*D^2 + 1577712949999240481280000*t^18*D + 58510076317722538096*t^12*D^6 + 3435230854325464851060*t^13*D^5 + 75108586411423847696256*t^14*D^4 + 697846414120546222190880*t^15*D^3 + 2581192122206439008761200*t^16*D^2 + 3051409663357470865152000*t^17*D + 643964469387445094400000*t^18 + 10648709218739671308*t^11*D^6 + 739317858817865781936*t^12*D^5 + 20452319473597566311916*t^13*D^4 + 254933765435504273768496*t^14*D^3 + 1364287771203567509287440*t^15*D^2 + 2643243043371974113284000*t^16*D + 1221674272674242780160000*t^17 + 1493447705504226647*t^10*D^6 + 118239317970602613936*t^11*D^5 + 4024559369079499100224*t^12*D^4 + 64882018089023576222412*t^13*D^3 + 473949359196423447385872*t^14*D^2 + 1348892553057150166581600*t^15*D + 1035409318377569523273600*t^16 + 163683673272442453*t^9*D^6 + 14263454654809439136*t^10*D^5 + 583918159088774741028*t^11*D^4 + 11865228181397092820928*t^12*D^3 + 114116415720311576001600*t^13*D^2 + 450403740112243733443872*t^14*D + 515276230373256612539520*t^15 + 14084092677168351*t^8*D^6 + 1318547112031783797*t^9*D^5 + 63595827054190483165*t^10*D^4 + 1594814032256537127408*t^11*D^3 + 19665243271643167101376*t^12*D^2 + 103788433833062358487824*t^13*D + 167165495502760995198336*t^14 + 936780378666731*t^7*D^6 + 95404236999216390*t^8*D^5 + 5304646623019866809*t^9*D^4 + 161265299987499476204*t^10*D^3 + 2488806885565835141328*t^11*D^2 + 17067092461033634735808*t^12*D + 37293679841127514599744*t^13 + 46051743097268*t^6*D^6 + 5557636228601901*t^7*D^5 + 344119151663967451*t^8*D^4 + 12598383227268807959*t^9*D^3 + 237983924386478921208*t^10*D^2 + 2061828927075047331840*t^11*D + 5923329177091313818368*t^12 + 1527749044917*t^5*D^6 + 267803342542596*t^6*D^5 + 17029547974168049*t^7*D^4 + 771604069347226212*t^8*D^3 + 17691829802168615046*t^9*D^2 + 189087091294961926720*t^10*D + 691498175986851813120*t^11 + 23396827921*t^4*D^6 + 10605093594321*t^5*D^5 + 576419434360588*t^6*D^4 + 35783127095536083*t^7*D^3 + 1023650652101850600*t^8*D^2 + 13535599448885003872*t^9*D + 61524868545209251200*t^10 - 811135735*t^3*D^6 + 324794314974*t^4*D^5 + 9261072166055*t^5*D^4 + 1115231207475028*t^6*D^3 + 42944184405113196*t^7*D^2 + 744665992825289664*t^8*D + 4280940272234820576*t^9 - 52728285*t^2*D^6 + 8325407775*t^3*D^5 - 104864540627*t^4*D^4 + 18051210156639*t^5*D^3 + 1094365410812568*t^6*D^2 + 28315122943455488*t^7*D + 225774995147036864*t^8 - 150950*t*D^6 + 221026140*t^2*D^5 - 7467384795*t^3*D^4 + 42291186468*t^4*D^3 + 11125533334668*t^5*D^2 + 580154737058240*t^6*D + 7875392352700288*t^7 - 150*D^6 + 461850*t*D^5 - 171353135*t^2*D^4 - 1155959755*t^3*D^3 - 37337062296*t^4*D^2 + 2331142991520*t^5*D + 130739423069120*t^6 + 300*D^5 - 313050*t*D^4 - 823560*t^2*D^3 + 266416390*t^3*D^2 - 57913422560*t^4*D - 217795729600*t^5 - 150*D^4 + 950*t*D^3 + 838440*t^2*D^2 + 280705600*t^3*D - 19893429440*t^4 + 676800*t^2*D + 28668800*t^3 + 105600*t^2
Period: [1,0,44,696,17388,445680,12371480,359059680,10798091500,333814222560,10550760310944,339578034956160,11096036917030296,367250185535897664,12289365950291793792,415179091480749051456,14143724354288310544620,485387910984961162436544,16767034007806103943377456,582595046511094252364702688,20350095859217913081559016608]
PeriodID: 678

Degree: 61
EulerNumber: 149
FanoIndex: 1
Hilb: [1,20,119,420,1106,2421]
HilbDelta: [1,15,29,15,1]
Laurent: w + x + y + z + x^3/(w*y*z) + 4*x^2/(w*z) + 4*x^2/(w*y) + 4*x^2/(w*y*z) + 6*x*y/(w*z) + 12*x/w + 12*x/(w*z) + 6*x*z/(w*y) + 12*x/(w*y) + 6*x/(w*y*z) + 4*y^2/(w*z) + 12*y/w + 12*y/(w*z) + 12*z/w + 24/w + 12/(w*z) + 4*z^2/(w*y) + 12*z/(w*y) + 12/(w*y) + 4/(w*y*z) + y^3/(w*x*z) + 4*y^2/(w*x) + 4*y^2/(w*x*z) + 6*y*z/(w*x) + 12*y/(w*x) + 6*y/(w*x*z) + 4*z^2/(w*x) + 12*z/(w*x) + 12/(w*x) + 4/(w*x*z) + z^3/(w*x*y) + 4*z^2/(w*x*y) + 6*z/(w*x*y) + 4/(w*x*y) + 1/(w*x*y*z)
PFOperator: 43243327672522258*t^17*D^6 + 373774404292031494*t^16*D^6 + 908109881122967418*t^17*D^5 + 1443807461758943672*t^15*D^6 + 7133170977561973918*t^16*D^5 + 7567582342691395150*t^17*D^4 + 3253542958770353037*t^14*D^6 + 24869791760024070556*t^15*D^5 + 54669148062545199610*t^16*D^4 + 31783845839303859630*t^17*D^3 + 4681241353091165945*t^13*D^6 + 49971323940958318908*t^14*D^5 + 174406976692213755252*t^15*D^4 + 213856408586134714330*t^16*D^3 + 70227164140176146992*t^17*D^2 + 4421476113285884940*t^12*D^6 + 62904656698751843630*t^13*D^5 + 316950102774192142263*t^14*D^4 + 632865914136203251580*t^15*D^3 + 445889042241854468656*t^16*D^2 + 76281230014329263112*t^17*D + 2710823449911933262*t^11*D^6 + 50568504302472496730*t^12*D^5 + 353937627216834605155*t^13*D^4 + 1054459400686978554288*t^14*D^3 + 1240716279924599932948*t^15*D^2 + 463128974726775192472*t^16*D + 31135195924216025760*t^17 + 1024823652273481577*t^10*D^6 + 25393498772255668364*t^11*D^5 + 245327385044405537018*t^12*D^4 + 1058454306775767143998*t^13*D^3 + 1921106558863440206736*t^14*D^2 + 1228188416733650630664*t^15*D + 183186589581780180960*t^16 + 213501679972600532*t^9*D^6 + 7481677497256859586*t^10*D^5 + 102085283594467967048*t^11*D^4 + 641085109918162485832*t^12*D^3 + 1757162993761284901488*t^13*D^2 + 1792217577627177229320*t^14*D + 469357058551305320928*t^15 + 20135388466631771*t^8*D^6 + 1173094443512972628*t^9*D^5 + 23680462406979039255*t^10*D^4 + 224477574997261007306*t^11*D^3 + 943758125510740263236*t^12*D^2 + 1516247089689440075808*t^13*D + 655338097658711400480*t^14 + 1264883627624594*t^7*D^6 + 103316926782693750*t^8*D^5 + 2847922292989607888*t^9*D^4 + 41990676141829500386*t^10*D^3 + 283158026217353854552*t^11*D^2 + 734320839022223073736*t^12*D + 521824190832748390848*t^13 + 140441224229477*t^6*D^6 + 10042484627247154*t^7*D^5 + 246576367053426045*t^8*D^4 + 4163125231875299724*t^9*D^3 + 44084473807327765768*t^10*D^2 + 192636463390166093752*t^11*D + 232467466574426371104*t^12 + 10969002753287*t^5*D^6 + 1281690826247334*t^6*D^5 + 31975164340585500*t^7*D^4 + 413013148883393678*t^8*D^3 + 3988381135743104832*t^9*D^2 + 25820463328535008864*t^10*D + 54553259812526089248*t^11 + 157079860096*t^4*D^6 + 82464715416576*t^5*D^5 + 3896882731009869*t^6*D^4 + 66407277741874844*t^7*D^3 + 487963675855555440*t^8*D^2 + 2332577107365550360*t^9*D + 6502002785569896768*t^10 - 9883206312*t^3*D^6 + 1183283845784*t^4*D^5 + 205739841015379*t^5*D^4 + 6894838015798688*t^6*D^3 + 79969550430486156*t^7*D^2 + 344198861608087432*t^8*D + 616704260242673952*t^9 - 238239643*t^2*D^6 + 15113993670*t^3*D^5 + 1515712936580*t^4*D^4 + 277717995354082*t^5*D^3 + 6793977229737904*t^6*D^2 + 52244243771261880*t^7*D + 103518130700065824*t^8 - 107478*t*D^6 + 981612092*t^2*D^5 + 9325439312*t^3*D^4 + 954218474928*t^4*D^3 + 196334958295408*t^5*D^2 + 3639924085171928*t^6*D + 14265207629702688*t^7 - 2989*D^6 - 125916*t*D^5 - 915504995*t^2*D^4 + 9743312638*t^3*D^3 + 301043105740*t^4*D^2 + 70852135765664*t^5*D + 835020009201312*t^6 + 5978*D^5 - 588028*t*D^4 + 69080494*t^2*D^3 + 11901721016*t^3*D^2 + 93421151800*t^4*D + 10418038515072*t^5 - 2989*D^4 + 4998*t*D^3 + 47233032*t^2*D^2 + 6178499240*t^3*D + 29836312800*t^4 + 16492448*t^2*D + 1182447840*t^3 + 2295552*t^2
Period: [1,0,48,216,15408,151320,7959000,117482400,5160582000,97959697920,3836293391448,85893980800320,3124432905562584,78218703629434368,2714576699398902624,73388734198961877696,2473360452969485405040,70555288527751011798528,2336248110334497339991296,69224725718259919460535168,2269328157360510105112140888]
PeriodID: 683

Degree: 62
EulerNumber: 44
FanoIndex: 1
Hilb: [1,20,120,425,1121,2456]
HilbDelta: [1,15,30,15,1]
Laurent: w^2/(x*y) + w + w/z + 3*w/y + 3*w/x + 3*w/(x*y) + x + x/z + 3*x/y + y + y/z + z + 1/z + 6/y + 3*y/x + 6/x + 3/(x*y) + x^2/(w*y) + 3*x/w + 3*x/(w*y) + 3*y/w + 6/w + 3/(w*y) + y^2/(w*x) + 3*y/(w*x) + 3/(w*x) + 1/(w*x*y)
PFOperator: 1463895129954168918102957488269987498248745213653942272*t^41*D^8 + 4025934239509534532662441022061572206973493741373137408*t^40*D^8 + 52700224678350081051706469577719549936954827691541921792*t^41*D^7 + 4933553065482502941547041276274441223650726039524484736*t^39*D^8 + 140197647258013312551479016972805545980592009048712210944*t^40*D^7 + 799286740954976229284214788595413174043814886655052480512*t^41*D^6 + 3357297223856197184837352848304559625991556708193967368*t^38*D^8 + 164783833501646389353147667355983315761147335510643647936*t^39*D^7 + 2065552504570967797351364723046108927834822144849552423936*t^40*D^6 + 6640228309472110212515015166792663292056308289134282145792*t^41*D^5 + 1114390410611316967167553058124311294527846687842896760*t^37*D^8 + 104982109562613036060500313557205866461118448523764935184*t^38*D^7 + 2338618295272216717736764981000868566092836412287087111232*t^39*D^6 + 16736650423101010979110059613576932313345655074556474373120*t^40*D^5 + 32862981772341138042493292654172949348186081301317350064128*t^41*D^4 - 200450790251193447337069968811614118573986547163038964*t^36*D^8 + 28444257595995378912185151431762832815283648152776412448*t^37*D^7 + 1399263577302632469904103719555107836476384523206585718016*t^38*D^6 + 18332665900545314287868256301348849373264194512779405596352*t^39*D^5 + 81095666428662876699976173254294569672258580344272919613952*t^40*D^4 + 98496719923836301485639391640757838832168572955491851829248*t^41*D^3 - 492790808555191543357227846628876153605993551368611220*t^35*D^8 - 12585926600615794143564220195089320562302983201847507392*t^36*D^7 + 295593197931866582805899648014983084911123229219375653440*t^37*D^6 + 10341719874512604335753984096663124509122335213369537816720*t^38*D^5 + 86313324988629204708988313992509981949574325556940025305664*t^39*D^4 + 238823074440010221099306869597259403432503013272511517108736*t^40*D^3 + 172921148330706249281993750344404003243134779617658276937728*t^41*D^2 - 341793381921718193139355260808174398341418535152697329*t^34*D^8 - 19031231411548163556736049446379477927441004401581305264*t^35*D^7 - 248393931547221612562958670932038150673839651143410906304*t^36*D^6 + 1586462574310074552605848568664557785359597018779596487664*t^37*D^5 + 46123539333039780481456130298732936354048255222917981496792*t^38*D^4 + 248062776228621009152430552231853396564117880162719779484544*t^39*D^3 + 413366496303443608177006316115231201202538124312015781392384*t^40*D^2 + 160419483920897646721394493394578310008090495493053609934848*t^41*D - 158746981208204192393842260109542877979674506387671497*t^33*D^8 - 12124669493220054875411155531565652523275885049939218622*t^34*D^7 - 298714851046508885101893697600116075756215766523234584224*t^35*D^6 - 2404658179422062230443237208112134488066975475068098432488*t^36*D^5 + 4535007626793896054476647445050629452263678508187725417480*t^37*D^4 + 126277484606357765244263836819033262657857261166207829888096*t^38*D^3 + 420816541967642831776213118223655534168907767938271525036288*t^39*D^2 + 379288120961349298828028676815395681977093528761695315015680*t^40*D + 59024251639752090777911245927045895929389407014526952407040*t^41 - 56800005815215765874073554192951177853484880955529999*t^32*D^8 - 5363994193276382801256678930903269407798275663716555958*t^33*D^7 - 178961186499305794089455931598605218956690043826013160504*t^34*D^6 - 2520611115823325570097497348620368004212960224703557529768*t^35*D^5 - 13113807492074270754143101206460200761565452109807779954796*t^36*D^4 + 5962759533599211912716138968751438332839992344651591431792*t^37*D^3 + 205409769985513292556213423089609488270371576374043720390304*t^38*D^2 + 380060885994253358992195189168123046304536913638028413142528*t^39*D + 138456302300801582010130568509610881894084288822932392140800*t^40 - 16597688530838487000708664382007771403807664024971561*t^31*D^8 - 1840993914066114362366214863620247207209165611923393708*t^32*D^7 - 76198098326967479269926165452653596318222995156053392808*t^33*D^6 - 1441466773936396669372044375143554190126876223603343456474*t^34*D^5 - 12541977433984685447285255886771039153573118621304787324908*t^35*D^4 - 41922491903440712247987083389850456276715838249591121573080*t^36*D^3 + 315567487795040627820233095800040648180898943205277083840*t^37*D^2 + 179223679845438814078670378506557123096123366648076617233280*t^38*D + 137147693152311593115967401130238616431881555015500079933440*t^39 - 4102279193672900204637253433828866499759293379955485*t^30*D^8 - 514276485095666150228464024220747024406844833381018827*t^31*D^7 - 25318876848984559599686563372829939167161880826487032368*t^32*D^6 - 595184889400346872886225819058801452716020656425841109018*t^33*D^5 - 6918253463744091544181688551264042048343742768221652278971*t^34*D^4 - 37588517845400149230892215926828303111844470851211561302440*t^35*D^3 - 76894068326744396957274159009947490148859156982130905969568*t^36*D^2 - 6653719363791164397631977823770041985565238511478918166784*t^37*D + 63011936242792234989990205275064879109041873799301268300800*t^38 - 880247274286428236235044667163662749030993086311362*t^29*D^8 - 120188894615600748861961052260958265204293597133156421*t^30*D^7 - 6846840682182366688683008594536820920389320485032230507*t^31*D^6 - 192696202039942237303261327486604110207487273458830244826*t^32*D^5 - 2786166667115682911680652444269352956583949990793763006851*t^33*D^4 - 20157180313749192878731597968914264330608276425584309822248*t^34*D^3 - 65816929508512368944548841647518456580169785116049152352288*t^35*D^2 - 73488990435889147368623751092305140184247930844187343406144*t^36*D - 4223335701217297135467752876846060531200594027195174886400*t^37 - 167483835466523688475891731451538997660906842216106*t^28*D^8 - 23947633231990818593671389697106376866143608304773634*t^29*D^7 - 1542823443186221536191901647545918910909502802545934143*t^30*D^6 - 50822854106386263534892988477404847531525044275911991575*t^31*D^5 - 883008413611939770275569454745383779496735364561678799573*t^32*D^4 - 7954844470283503600546033061500518988745799888256222815888*t^33*D^3 - 34529815686321943197322943427981329717130688125574589284076*t^34*D^2 - 60849611409828268086927351719098909625619185830990003289280*t^35*D - 27572256244196397123770079953154279594376024822419151049472*t^36 - 28712017412790693224818595748557000428100021730705*t^27*D^8 - 4129553889034578234010531011634641316558784588123753*t^28*D^7 - 294063513977638587463927113709794262818348746183506334*t^29*D^6 - 11155838482044896245774558560005562370295936455396834711*t^30*D^5 - 228217361674592973389197669727670823095386701058355627476*t^31*D^4 - 2477087662223967997364876823409075176099882982079969907314*t^32*D^3 - 13407169929073604840361048465369327244932597599886672208956*t^33*D^2 - 31399394921848903165530253946110533474231670666840122435024*t^34*D - 22319657018111172582994452584257719533951332413878160554112*t^35 - 4473082837125607595085841698700463349967366643285*t^26*D^8 - 624497713371266072078026046549894853144788150165794*t^27*D^7 - 47908305624513499153577786629235333848621448776039171*t^28*D^6 - 2064915982920906240903252457907655496531736242514939056*t^29*D^5 - 49076414010992707096805150929132555856620569499459709140*t^30*D^4 - 629574451155409785923353623377332839979355800165616573294*t^31*D^3 - 4115463486231591372329915157526841887388525577726221176284*t^32*D^2 - 12039097693222484694456819489165325768527362233192398452880*t^33*D - 11382794549080450514722080179595132488660636844920307511488*t^34 - 633037236748152795530854577561915961384763362030*t^25*D^8 - 83833241076773094383834676267686993920935236889019*t^26*D^7 - 6724665710139760374218706516710704142814669382091422*t^27*D^6 - 325000605016822254786729990297359549073598315131950051*t^28*D^5 - 8888099119396102266954818179594645518299532533434043768*t^29*D^4 - 133128924441038597999557312226681748300041495610001501996*t^30*D^3 - 1031700920750034142072282904126603880879870317860219224112*t^31*D^2 - 3654084155130399811954253986471119596137295947356970746168*t^32*D - 4324797608385088803051168353801825659595103679652970279360*t^33 - 80686853078839330831766873141390588059987737455*t^24*D^8 - 10095001154929111930236433176455355366574636101544*t^25*D^7 - 818560344111823296976452893929497947819827909660115*t^26*D^6 - 43725107493770542571678913301842199700291835683379292*t^27*D^5 - 1365722076949878741654617854010608346589857139238528747*t^28*D^4 - 23693748814073133036190476224594637408633693419813181862*t^29*D^3 - 215173271750818317154761644151403634476275799785324595832*t^30*D^2 - 906100725112980167833025429500087029746262554858011801992*t^31*D - 1301861444679900581378902788060273951086613450690012895872*t^32 - 9133758297436077987914532858894261001528248528*t^23*D^8 - 1098392216600846576473888840979229033252493929541*t^24*D^7 - 86895471138805201092349771402694142553352850763544*t^25*D^6 - 5043871973056465261442898830065720092876425509242337*t^26*D^5 - 178781683771531554684596553487814300003977192060204009*t^27*D^4 - 3573753194302244519960255668279683527574682303727016548*t^28*D^3 - 37754704664780975126233813011815984860704605197144207608*t^29*D^2 - 186910752960755141198241137800819439612863191109541857632*t^30*D - 320230595853387047925156642080752017257475818294606313504*t^31 - 903007148321043552912534653650640930265678302*t^22*D^8 - 108246023979742555676986352739870771421830486312*t^23*D^7 - 8082427853170278296734752391745137063059335146729*t^24*D^6 - 499468622951580987625083423815279865483872305391866*t^25*D^5 - 19969564199267655913216381299962622054488365778279708*t^26*D^4 - 458477761135138369793098886938787445304286429079605962*t^27*D^3 - 5610157626681536438758683346651637258024398653267868168*t^28*D^2 - 32425372672920931038306048034007093526212655006369074184*t^29*D - 65519100082988042153107227612207100487344098426291996960*t^30 - 76521769307489475414642339710095967195658716*t^21*D^8 - 9631874445484167067396944370566166689745544096*t^22*D^7 - 660589770621704995588139642025327373043362055066*t^23*D^6 - 42427619053135836995821236444765747646014029104705*t^24*D^5 - 1901684682025171854427604058384858937077713463049430*t^25*D^4 - 50076224425186836403908557454767111394481745412892852*t^26*D^3 - 708389307456289469370063810747066505855731853230960856*t^27*D^2 - 4761307107331419179565672093493766888400556848037211040*t^28*D - 11270240608330487571936869574762699001913128745782020576*t^29 - 5433150018613571716228054642133556072877697*t^20*D^8 - 767776404000644957067922361800076823277381844*t^21*D^7 - 47407727080736012101880169755359033828631696758*t^22*D^6 - 3080775519539298647670095844288844537027409702610*t^23*D^5 - 153840956857125666772115316761425371733840223055580*t^24*D^4 - 4648830143430802025481669080813661505884073744898002*t^25*D^3 - 76063244086916300586688912301462808394626585839500860*t^26*D^2 - 593712659692261882746012851354959769845147313930369256*t^27*D - 1640235939939212042647760151569897903240797673895923184*t^28 - 312598039614986655985080887497540740393198*t^19*D^8 - 54212485523741572120795512203425357493779311*t^20*D^7 - 2966205583397057309739383656373048509907067982*t^21*D^6 - 189542972049677806927849048484159524051061262374*t^22*D^5 - 10492370481840360804751996431373885638769224521054*t^23*D^4 - 365034105959479170005074746270215799246057120124198*t^24*D^3 - 6931573944023555720048745225331711091623049532978440*t^25*D^2 - 62907838446289421251032205244508118180917096807432096*t^26*D - 202615920181866562715382362875600401972855511369502064*t^27 - 13664268126060613278469533203513690819612*t^18*D^8 - 3342369579835733324335936485096283543451934*t^19*D^7 - 158988919427090980200075976212364594278106529*t^20*D^6 - 9671976616592707798250061167944827437829734882*t^21*D^5 - 594572741036915737934674518033102700465394205616*t^22*D^4 - 24005845678917617703547118949238849578828239059158*t^23*D^3 - 533233821944704577915950547501638887614147913249584*t^24*D^2 - 5652113765181813758621484422389496387265986506320072*t^25*D - 21256011462355483294086036894003935721453321616114320*t^26 - 374708626825984320898354547393076496763*t^17*D^8 - 176278720821174998383851272571512676391870*t^18*D^7 - 7046011302862708288043919815053329148447898*t^19*D^6 - 386039314061476690543451870086745178770928447*t^20*D^5 - 27188159865842703392010672805063977892644373462*t^21*D^4 - 1296930431248944821215048914636309255564954834086*t^22*D^3 - 34258680194606381733016263746860082721945865286528*t^23*D^2 - 428238457295792284409127997205948836507442312819472*t^24*D - 1889755309789388941827282645664748712597101907849216*t^25 + 771709404570486422017007842598775825*t^16*D^8 - 7668190050176921536017595768055867876872*t^17*D^7 - 239434851231976656267865934827252230162742*t^18*D^6 - 9548229515321839180432348778338675725913428*t^19*D^5 - 938228219203307487551974994205231307704361934*t^20*D^4 - 55235849261050122446387766108242514507126657746*t^21*D^3 - 1799736370026438071901188330321962680528799135592*t^22*D^2 - 27057183458822770898105912012171628685377222481680*t^23*D - 141574174216978240803112935711557869392559659850320*t^24 + 731703837911935639089499688140208467*t^15*D^8 - 252789926565176601885365248046730369970*t^16*D^7 - 4976717153469891154979422304728348923264*t^17*D^6 + 139405534240201566917116726675353006871052*t^18*D^5 - 19732808635694795506051456993771846465782620*t^19*D^4 - 1660277996612508237126074017034409048818925510*t^20*D^3 - 73841015956330419798748577162429159089595718872*t^21*D^2 - 1394338356259954006919176072860658030208942567568*t^22*D - 8835500227159714427226033603671502229600258585488*t^23 + 42687159428971726514941479478119316*t^14*D^8 - 4585269785130520882700735023468184587*t^15*D^7 + 22393830925808175559118644154970782964*t^16*D^6 + 36390804941553054795340716480524252904224*t^17*D^5 + 64219974000754354555865096206049571123842*t^18*D^4 - 19669029655019053895699793286654761145770474*t^19*D^3 - 2083750996755913956230264893820967541345935468*t^20*D^2 - 55818994990449001872989592243626227580355493896*t^21*D - 448874618651065662544695782809092495309554239200*t^22 + 1285538825625548408607218011552786*t^13*D^8 + 98129250979789683650996594901907641*t^14*D^7 + 6021028144003174941735919917315343339*t^15*D^6 + 2846544346641423478760311289739975406574*t^16*D^5 + 19566570897206164485365149199581494535299*t^17*D^4 + 1229720629249134660205798580215828596944810*t^18*D^3 - 18552769497250215447272394876500347807596632*t^19*D^2 - 1512990630755812929432852430277365295256814272*t^20*D - 17633133268800708433465725311290480474759185168*t^21 + 9376151387083716136237772863493*t^12*D^8 + 12187189429505794130274980510915773*t^13*D^7 + 167552038311602756185229070200110503*t^14*D^6 + 158393590305858585291499197215947220693*t^15*D^5 + 55784106237702769919171408876284666791*t^16*D^4 + 87961116286553493233653603581207839127452*t^17*D^3 + 1731667594502933512958647336903844733927088*t^18*D^2 - 10914129206542072983601599153643700693218080*t^19*D - 461523362646474041494063482129747150064507536*t^20 - 1042782404041999283596663584625*t^11*D^8 + 533249754926525167288461792935447*t^12*D^7 - 3688077926356894139309110453956689*t^13*D^6 + 6819050614803037611647333552384976333*t^14*D^5 - 81128627352357013482416550482796367370*t^15*D^4 + 2235747482374756162563685315137881333036*t^16*D^3 + 98260512925609508333681659225596722872484*t^17*D^2 + 1302344700800734177249436576877596417946000*t^18*D - 2466667515294946172064179483686586445974064*t^19 - 51451309283064391412704283343*t^10*D^8 + 12917761172640018144385346672751*t^11*D^7 - 445482026950957549135691552066375*t^12*D^6 + 220372419151273596776772971912715265*t^13*D^5 - 7301296378537379068028660884711521315*t^14*D^4 - 53626004646095925212760688568954636014*t^15*D^3 + 1150066201634054302435010504651719548684*t^16*D^2 + 62934580917028198657191643607701996425792*t^17*D + 434530046666066511331525024525057672223808*t^18 - 915324158798022386241986073*t^9*D^8 + 74917874463860321735853067047*t^10*D^7 - 12895412751470597673720341527023*t^11*D^6 + 4592867415566444746447533794628131*t^12*D^5 - 403638161619944506343871715413689321*t^13*D^4 - 8474658568670130471219358158448707750*t^14*D^3 - 164344720372673817338042112829476443616*t^15*D^2 - 10791625284308060892934729762010979384*t^16*D + 19184478442607197949938664672936647084752*t^17 + 9668854325008114737162056*t^8*D^8 - 7597348203004945334127673977*t^9*D^7 + 171630195165172394518636707569*t^10*D^6 + 14277276190544990807001673991673*t^11*D^5 - 16458411600075759438388798864293890*t^12*D^4 - 490683926324831371037211072837838274*t^13*D^3 - 14030993446173169859200798683681503344*t^14*D^2 - 161028729158472256284492190238880531000*t^15*D - 81019452371774139883408519075783058064*t^16 + 782820534750054411011421*t^7*D^8 - 337779042579548912383984912*t^8*D^7 + 27966089365567867628674761775*t^9*D^6 - 3240600509771711443200373496061*t^10*D^5 - 512247102055413675251907107408376*t^11*D^4 - 19467657682417852752218726818302898*t^12*D^3 - 670023259319156638600539345706101156*t^13*D^2 - 11254450344991626516602059655316597888*t^14*D - 52645318478004862278497734366527122544*t^15 + 11851637647095546527198*t^6*D^8 - 6431835524031943981390641*t^7*D^7 + 1044439455131262856647554218*t^8*D^6 - 146632070996569986801765863823*t^9*D^5 - 11935266521816611704411390461218*t^10*D^4 - 578186698176884090604582139877040*t^11*D^3 - 23073674243950828197196006375506364*t^12*D^2 - 481176839591357942139925928898062880*t^13*D - 3421848649745552114348387124994336176*t^14 - 55572895707035812700*t^5*D^8 - 6760828337089635731131*t^6*D^7 + 15565712504202227573609473*t^7*D^6 - 3661540717419826053089498716*t^8*D^5 - 196279041232260918253167524390*t^9*D^4 - 12878918663094998752810741330638*t^10*D^3 - 605160929578098596308656326726144*t^11*D^2 - 14978501495529875522984349302296752*t^12*D - 137274928056977470659737728078423104*t^13 - 3167767691500019722*t^4*D^8 + 2401827784691984042867*t^5*D^7 - 158560576557858818215919*t^6*D^6 - 51410051041706984328720957*t^7*D^5 - 2056073981054227568238492782*t^8*D^4 - 210203380658776667949381056532*t^9*D^3 - 12054221099655396862515753150220*t^10*D^2 - 355196763430580887091042440378536*t^11*D - 3975336844341698021182326429883200*t^12 - 32075057942535066*t^3*D^8 + 46762049913971125101*t^4*D^7 - 10490599161217507961439*t^5*D^6 - 48423236215398327448669*t^6*D^5 - 13661506848147317273090354*t^7*D^4 - 2526211976048116997853447244*t^8*D^3 - 177733909127176829687024429612*t^9*D^2 - 6419909423759992042963427041608*t^10*D - 86737466384756005084198742594016*t^11 - 307111705475037*t^2*D^8 + 367461041955596855*t^3*D^7 - 163507821925767426301*t^4*D^6 + 12535870713625896067571*t^5*D^5 - 210722668325084523184883*t^6*D^4 - 25263888921173571549275202*t^7*D^3 - 1927642466313125437561630828*t^8*D^2 - 86778270374953761718182471456*t^9*D - 1431217884948314561618021938656*t^10 - 533734010406*t*D^8 + 2581121278312762*t^2*D^7 - 1121357338293498227*t^3*D^6 + 198341930625599759745*t^4*D^5 - 6069748806870694420101*t^5*D^4 - 240956488087355253874960*t^6*D^3 - 16675929711830128169410028*t^7*D^2 - 873702301990970616989539824*t^8*D - 17709235091674109065167408288*t^9 - 456915200*D^8 + 3832547180042*t*D^7 - 6883207750466630*t^2*D^6 + 1219434262450467335*t^3*D^5 - 84788704839307098937*t^4*D^4 - 1691648320129101132862*t^5*D^3 - 131515701159173368725220*t^6*D^2 - 6696404926646043596384592*t^7*D - 168017257585084938809678496*t^8 + 2741491200*D^7 - 9364985389542*t*D^6 + 7201356003190468*t^2*D^5 - 440101152671879267*t^3*D^4 - 5153636889469154142*t^4*D^3 - 928717786229610665608*t^5*D^2 - 36681588548987773622832*t^6*D - 1246250610398202132159360*t^7 - 5939897600*D^6 + 9371723888582*t*D^5 - 2587609424939933*t^2*D^4 + 7780664847525842*t^3*D^3 - 3165034799317772064*t^4*D^2 - 186115125209086760832*t^5*D - 5197867965230347452672*t^6 + 5482982400*D^5 - 3310010276676*t*D^4 + 14594949403330*t^2*D^3 - 1491595788518528*t^3*D^2 - 414070995652411824*t^4*D - 7863290022328104960*t^5 - 1827660800*D^4 + 4458608000*t*D^3 + 672579174400*t^2*D^2 - 142161065788032*t^3*D + 78983660447778816*t^4 + 98874151649280*t^3
Period: [1,0,92,1626,51492,1574580,52448150,1816414320,65180030020,2403595559400,90651680108892,3483289902033480,135966260584528374,5378886853632163872,215260615685687001144,8701402953162480116556,354833489896734176473860,14582099735092880000614032,603389720698986397037757896,25121110166605611399062013192,1051649331391766377475172694012]
PeriodID: 714

Degree: 63
EulerNumber: 48
FanoIndex: 1
Hilb: [1,20,121,430,1136,2491]
HilbDelta: [1,15,31,15,1]
Laurent: w + x + y*z^3 + 3*y*z^2 + 3*y*z + y + 3*z + 3/z + 3/(y*z) + 3/(y*z^2) + 1/(y^2*z^3) + 3*z/x + 6/x + 3/(x*z) + 6/(x*y*z) + 6/(x*y*z^2) + 3/(x*y^2*z^3) + 3/(x^2*y*z) + 3/(x^2*y*z^2) + 3/(x^2*y^2*z^3) + 1/(x^3*y^2*z^3) + 3*y*z^2/w + 6*y*z/w + 3*y/w + 6/w + 6/(w*z) + 3/(w*y*z^2) + 6/(w*x) + 6/(w*x*z) + 6/(w*x*y*z^2) + 3/(w*x^2*y*z^2) + 3*y*z/w^2 + 3*y/w^2 + 3/(w^2*z) + 3/(w^2*x*z) + y/w^3
PFOperator: 22632238577374484105134080*t^22*D^6 + 28273343587106280865284096*t^21*D^6 + 475277010124864166207815680*t^22*D^5 + 8187983878440614591877120*t^20*D^6 + 616696250763180518379896832*t^21*D^5 + 3960641751040534718398464000*t^22*D^4 - 7391787223367470067601408*t^19*D^6 + 259767264263966119910707200*t^20*D^5 + 5292175659252828454558679040*t^21*D^4 + 16634695354370245817273548800*t^22*D^3 - 8538717227328499537198080*t^18*D^6 - 36545724829544232546127872*t^19*D^5 + 2669683566992112265363845120*t^20*D^4 + 22732170548408749153742929920*t^21*D^3 + 36754755449656162186737745920*t^22*D^2 - 4374165595221385650137088*t^17*D^6 - 91223216696004598596418560*t^18*D^5 + 319661254309568268293443584*t^19*D^4 + 12677757850217539966599475200*t^20*D^3 + 51081017958099039672230805504*t^21*D^2 + 39923268850488589961456517120*t^22*D - 1438637333322798269328384*t^16*D^6 - 49746771736826722937607168*t^17*D^5 - 328392623227967751100511232*t^18*D^4 + 3018083463939715231715168256*t^19*D^3 + 30238928562848758965309358080*t^20*D^2 + 56164131796557401383608188928*t^21*D + 16295211775709628555696537600*t^22 - 334041122161491277075200*t^15*D^6 - 16239428518639638301636608*t^16*D^5 - 220073228912775314471003136*t^17*D^4 - 288787275385410585092207616*t^18*D^3 + 9052782145473712244151435264*t^19*D^2 + 34480792034063990112245760000*t^20*D + 23111531634790356648076247040*t^21 - 56729530038616720723584*t^14*D^6 - 3679115979297849450140160*t^15*D^5 - 73914126224115824821301760*t^16*D^4 - 458778385510973776625366016*t^17*D^3 + 835619070835692829655322624*t^18*D^2 + 11493915878130374729520857088*t^19*D + 14501517034826184353490862080*t^20 - 7110346469743714391712*t^13*D^6 - 611601827829334440990336*t^14*D^5 - 16510299053250827501298432*t^15*D^4 - 170614076220548695545246720*t^16*D^3 - 412534555156946213945828352*t^17*D^2 + 1892459324039883403749249024*t^18*D + 5110402004680632686312620032*t^19 - 650741916093187416936*t^12*D^6 - 76837020856065217470240*t^13*D^5 - 2666118316063242830606208*t^14*D^4 - 38647904054946065396711424*t^15*D^3 - 204079085078303267109923328*t^16*D^2 - 60820151215415518881662976*t^17*D + 1013761101578071641043009536*t^18 - 41872273648327337976*t^11*D^6 - 7463094638356204801416*t^12*D^5 - 325167969808312464214368*t^13*D^4 - 6162008046893934878185344*t^14*D^3 - 49046467096591314769193472*t^15*D^2 - 114114530154730756789251072*t^16*D + 67636641201726895622332416*t^17 - 1679121032687738726*t^10*D^6 - 573479424704028824232*t^11*D^5 - 31074384508877557195224*t^12*D^4 - 738238093060840324725600*t^13*D^3 - 7907766128137066371782400*t^14*D^2 - 31442412340410226662873600*t^15*D - 21535912516212630550204416*t^16 - 13992505796179210*t^9*D^6 - 35274947667756858598*t^10*D^5 - 2413294492733759382648*t^11*D^4 - 69926905379215207257624*t^12*D^3 - 949734720352445684729472*t^13*D^2 - 5280095792326032690372864*t^14*D - 7878492823695314054077440*t^15 + 4010214434683587*t^8*D^6 - 1646111521992042970*t^9*D^5 - 154624912354521878130*t^10*D^4 - 5447812270091405836440*t^11*D^3 - 91111046023164506261568*t^12*D^2 - 649209170782664905197312*t^13*D - 1423193905176737023572480*t^14 + 403880430528734*t^7*D^6 - 42883006575443895*t^8*D^5 - 7734626250513217438*t^9*D^4 - 346353635723551603874*t^10*D^3 - 7263319297637241386544*t^11*D^2 - 64188823692364397982432*t^12*D - 182395546418278763760384*t^13 + 21188027648605*t^6*D^6 + 824984605837309*t^7*D^5 - 247721394586773953*t^8*D^4 - 16101232313752212854*t^9*D^3 - 464943703939748518120*t^10*D^2 - 5279116225034017285920*t^11*D - 18801387344931805854720*t^12 + 383819971971*t^5*D^6 + 123523618988710*t^6*D^5 - 1671957438200940*t^7*D^4 - 376523430537614481*t^8*D^3 - 20468986904554557088*t^9*D^2 - 338872447067052522168*t^10*D - 1598729323052341131840*t^11 - 20475593672*t^4*D^6 + 4082110256163*t^5*D^5 + 192246988565001*t^6*D^4 + 8143377704277071*t^7*D^3 - 347559810844301842*t^8*D^2 - 13925498392985838264*t^9*D - 102514686874769465280*t^10 - 1060815508*t^3*D^6 + 27276691787*t^4*D^5 + 3762005383615*t^5*D^4 + 873437007595442*t^6*D^3 + 19355637985763026*t^7*D^2 - 134177568065138088*t^8*D - 3903006718565340192*t^9 + 89907*t^2*D^6 - 1146266605*t^3*D^5 - 179937628824*t^4*D^4 + 21269951552763*t^5*D^3 + 1346200923939530*t^6*D^2 + 19638339219794832*t^7*D - 6375878711030448*t^8 + 533325*t*D^6 - 50279718*t^2*D^5 - 6041039294*t^3*D^4 + 67138767715*t^4*D^3 + 29097919503392*t^5*D^2 + 1064134835350440*t^6*D + 7405156172236176*t^7 - 693*D^6 - 1523745*t*D^5 + 7363443*t^2*D^4 - 1551992435*t^3*D^3 + 136325758106*t^4*D^2 + 20336038843560*t^5*D + 340464852528768*t^6 + 1386*D^5 + 956661*t*D^4 + 35111778*t^2*D^3 - 298901454*t^3*D^2 + 97325227176*t^4*D + 5864778942336*t^5 - 693*D^4 + 6039*t*D^3 + 19311054*t^2*D^2 + 362174544*t^3*D + 28170509328*t^4 + 5599440*t^2*D + 207277488*t^3 + 864864*t^2
Period: [1,0,78,1176,34002,937080,28577940,909170640,30074967090,1023921210480,35679842840628,1266981575650560,45700081983218124,1670293329120784368,61739495489829859416,2304431994343435852896,86747769974552938787250,3290076463768699857059808,125614907007487762020209196,4824549324207459282681500112,186291151189888684398974601372]
PeriodID: 708

Degree: 64
EulerNumber: 72
FanoIndex: 1
Hilb: [1,20,122,435,1151,2526]
HilbDelta: [1,15,32,15,1]
Laurent: w^2/(x^2*z) + 2*w^2/(x^2*y*z) + w^2/(x^2*y^2*z) + w + w/y + 2*w/x + 2*w/(x*z) + 4*w/(x*y) + 2*w/(x*y*z) + 2*w/(x*y^2) + 2*w/(x^2*z) + 2*w/(x^2*y*z) + x + y + z + 1/z + 2*z/y + 4/y + z/y^2 + 4/x + 2/(x*z) + 4/(x*y) + 1/(x^2*z) + x*y/w + 2*x*z/w + 2*x/w + 2*x*z/(w*y) + y/w + 2*z/w + 4/w + 2*z/(w*y) + 2/(w*x) + x^2*z/w^2 + 2*x*z/w^2 + z/w^2
PFOperator: 3664326199173120*t^14*D^6 + 6665593760206848*t^13*D^6 + 76950850182635520*t^14*D^5 + 5110636101341184*t^12*D^6 + 126529315909963776*t^13*D^5 + 641257084855296000*t^14*D^4 + 2155173533153280*t^11*D^6 + 87916016436350976*t^12*D^5 + 964756612220497920*t^13*D^4 + 2693279756392243200*t^14*D^3 + 537497159901696*t^10*D^6 + 33699694576416768*t^11*D^5 + 614568073088065536*t^12*D^4 + 3756118404129730560*t^13*D^3 + 5950865747457146880*t^14*D^2 + 75928409128704*t^9*D^6 + 7733678528788992*t^10*D^5 + 216158342073772032*t^11*D^4 + 2219862297987256320*t^12*D^3 + 7799089829340413952*t^13*D^2 + 6463871415341383680*t^14*D + 4018778832384*t^8*D^6 + 1059232163132160*t^9*D^5 + 45653257447137792*t^10*D^4 + 723895711731873792*t^11*D^3 + 4329111973489790976*t^12*D^2 + 8073313456104751104*t^13*D + 2638314863404646400*t^14 - 467798315776*t^7*D^6 + 76293309894144*t^8*D^5 + 5829979366560000*t^9*D^4 + 141572198293507584*t^10*D^3 + 1323680996945313792*t^11*D^2 + 4263394495737176064*t^12*D + 3185449140823326720*t^13 - 96206254176*t^6*D^6 + 931090594048*t^7*D^5 + 415744285865472*t^8*D^4 + 16731704442933504*t^9*D^3 + 241951713350565888*t^10*D^2 + 1237233540539142144*t^11*D + 1622382127481585664*t^12 - 6002353616*t^5*D^6 - 264466703328*t^6*D^5 + 11160544764416*t^7*D^4 + 1109247126194688*t^8*D^3 + 26569864859543040*t^9*D^2 + 213766900385559552*t^10*D + 452834434295193600*t^11 - 45375216*t^4*D^6 - 17694065424*t^5*D^5 - 360804557728*t^6*D^4 + 28963004310784*t^7*D^3 + 1615196168580096*t^8*D^2 + 22012494880237056*t^9*D + 74930309250250752*t^10 + 9267256*t^3*D^6 - 441678960*t^4*D^5 - 16166376560*t^5*D^4 - 710285952160*t^6*D^3 + 36198620365952*t^7*D^2 + 1228835243821056*t^8*D + 7327658851070976*t^9 + 164750*t^2*D^6 - 11970632*t^3*D^5 + 1252772800*t^4*D^4 - 45615153456*t^5*D^3 - 1119042297344*t^6*D^2 + 22123091869696*t^7*D + 379502053535232*t^8 - 6071*t*D^6 - 133578*t^2*D^5 + 71780792*t^3*D^4 + 228996944*t^4*D^3 - 60359844576*t^5*D^2 - 1024483680320*t^6*D + 5221432039680*t^7 + 8*D^6 + 17429*t*D^5 + 389870*t^2*D^4 + 19496248*t^3*D^3 - 64601936*t^4*D^2 - 44796196832*t^5*D - 376882402176*t^6 - 16*D^5 - 10725*t*D^4 - 313326*t^2*D^3 + 3173240*t^3*D^2 - 127640512*t^4*D - 14187652416*t^5 + 8*D^4 - 57*t*D^3 - 168960*t^2*D^2 - 3563968*t^3*D - 62696160*t^4 - 46720*t^2*D - 1773360*t^3 - 6912*t^2
Period: [1,0,54,744,19194,481680,13279500,381906000,11397934170,349741502880,10974877950204,350749008585360,11381925666729156,374142741825748896,12435412075802680536,417295215519396518304,14121027835267057217370,481393393327393706592576,16519145958956709943911036,570200885930077046646343056,19786335076541615453492630724]
PeriodID: 689

Degree: 64
EulerNumber: 56
FanoIndex: 1
Hilb: [1,20,122,435,1151,2526]
HilbDelta: [1,15,32,15,1]
Laurent: w*x + w + x + y*z^2 + 2*y*z + y + 2*z + 2/z + 1/y + 2/(y*z) + 1/(y*z^2) + y*z^2/x + 2*y*z/x + y/x + 2*z/x + 4/x + 2/(x*z) + 1/(x*y) + 2/(x*y*z) + 1/(x*y*z^2) + y*z^2/w + 2*y*z/w + y/w + 2*z/w + 4/w + 2/(w*z) + 1/(w*y) + 2/(w*y*z) + 1/(w*y*z^2)
PFOperator: 763317099607149772800*t^19*D^6 + 2174310930119401144320*t^18*D^6 + 16029659091750145228800*t^19*D^5 + 2834630654133945761792*t^17*D^6 + 43150587113451529175040*t^18*D^5 + 133580492431251210240000*t^19*D^4 + 2238791021684853833728*t^16*D^6 + 52921260987746633383936*t^17*D^5 + 342855276485056777420800*t^18*D^4 + 561038068211255083008000*t^19*D^3 + 1195595342038077325312*t^15*D^6 + 39114173539039673122816*t^16*D^5 + 399228430212206751383552*t^17*D^4 + 1384773428018008778342400*t^18*D^3 + 1239626969762011231027200*t^19*D^2 + 456610596760030040064*t^14*D^6 + 19429823891413384724480*t^15*D^5 + 278802029369821794926592*t^16*D^4 + 1544523066865417360506880*t^17*D^3 + 2966343906226331115847680*t^18*D^2 + 1346491363707012199219200*t^19*D + 128773316958890883072*t^13*D^6 + 6854035502971358076928*t^14*D^5 + 130160293165434162905088*t^15*D^4 + 1028583963018398197678080*t^16*D^3 + 3196117307890214708707328*t^17*D^2 + 3147760257909308428124160*t^18*D + 549588311717147836416000*t^19 + 27357368033544206848*t^12*D^6 + 1770537685753469705216*t^13*D^5 + 42904230035703804923904*t^14*D^4 + 455731032834075927805952*t^15*D^3 + 2047852564851273890004992*t^16*D^2 + 3303139549386116821417984*t^17*D + 1264310779399261441228800*t^18 + 4441032015279300256*t^11*D^6 + 340977144759549349120*t^12*D^5 + 10294750592805626291200*t^13*D^4 + 141866147907508273127424*t^14*D^3 + 869230393711093877719040*t^15*D^2 + 2054004848628277134884864*t^16*D + 1302403508482725409456128*t^17 + 558126809672784216*t^10*D^6 + 49513526941305429856*t^11*D^5 + 1831264843120904783360*t^12*D^4 + 31998768001441905851392*t^13*D^3 + 258119694853356552241152*t^14*D^2 + 842976314690846527127552*t^15*D + 792809599942934466920448*t^16 + 55051575361762808*t^9*D^6 + 5472868753891699944*t^10*D^5 + 244585202585437873312*t^11*D^4 + 5331952752833537776896*t^12*D^3 + 55330601124393698915328*t^13*D^2 + 241148090157855944794112*t^14*D + 317550889197769721708544*t^15 + 4300083082666906*t^8*D^6 + 466091770488423344*t^9*D^5 + 24829565723327590088*t^10*D^4 + 666488654930122218016*t^11*D^3 + 8741764227484388463616*t^12*D^2 + 49642472419082349905920*t^13*D + 88387738082515188793344*t^14 + 262617850518792*t^7*D^6 + 31149052115556034*t^8*D^5 + 1942331867837131688*t^9*D^4 + 63544773987724500856*t^10*D^3 + 1036521195061329728704*t^11*D^2 + 7519245392511549671936*t^12*D + 17657665129125767122944*t^13 + 11846128831932*t^6*D^6 + 1674358210149650*t^7*D^5 + 117757613832923270*t^8*D^4 + 4704326499786746240*t^9*D^3 + 94106421021657324480*t^10*D^2 + 855507179034448501376*t^11*D + 2591795709203679000576*t^12 + 344667379474*t^5*D^6 + 74449060977386*t^6*D^5 + 5342750360724344*t^7*D^4 + 271349102463912878*t^8*D^3 + 6656304269610873648*t^9*D^2 + 74787707452769182976*t^10*D + 285954314304531288576*t^11 + 3199231383*t^4*D^6 + 2806435360122*t^5*D^5 + 157524373458848*t^6*D^4 + 11655461050396034*t^7*D^3 + 363042906423712432*t^8*D^2 + 5097866452105671488*t^9*D + 24300705055758824448*t^10 - 285857993*t^3*D^6 + 90027534063*t^4*D^5 + 1709039911236*t^5*D^4 + 327977941624494*t^6*D^3 + 14138788248607436*t^7*D^2 + 264159438622766912*t^8*D + 1608949772624511744*t^9 - 15168177*t^2*D^6 + 2541611465*t^3*D^5 - 52800049267*t^4*D^4 + 4643360751502*t^5*D^3 + 328152125657292*t^6*D^2 + 9347308330071360*t^7*D + 79816349347410432*t^8 - 42461*t*D^6 + 63485169*t^2*D^5 - 2362205670*t^3*D^4 + 11528535231*t^4*D^3 + 3003442138738*t^5*D^2 + 176606290072832*t^6*D + 2597205415072896*t^7 - 72*D^6 + 131487*t*D^5 - 50298516*t^2*D^4 - 253804105*t^3*D^3 - 2712833322*t^4*D^2 + 731030578816*t^5*D + 40451044288896*t^6 + 144*D^5 - 90007*t*D^4 + 130800*t^2*D^3 + 109449703*t^3*D^2 - 9672774624*t^4*D - 6336362304*t^5 - 72*D^4 + 405*t*D^3 + 458928*t^2*D^2 + 90634176*t^3*D - 3739960512*t^4 + 264960*t^2*D + 10961568*t^3 + 41472*t^2
Period: [1,0,36,552,12852,304080,7828200,210966000,5884437300,168670860960,4943086335936,147504494712960,4468404376103976,137102342727141792,4253003022984713712,133190303789649698592,4205925974714524606260,133794783854116414615872,4284024606201110117531184,137975564118320610520142304,4467212422861800592229812992]
PeriodID: 671

Degree: 64
EulerNumber: -48
FanoIndex: 1
Hilb: [1,21,125,441,1161,2541]
HilbDelta: [1,16,30,16,1]
Laurent: w*x^2*y^2 + 2*w*x^2*y + w*x^2 + 2*w*x*y^2 + 4*w*x*y + 2*w*x + w*y^2 + 2*w*y + w + 2*x*y + 4*x + 2*x/y + 4*y + z + 1/z + 4/y + 2*y/x + 4/x + 2/(x*y) + 1/w + 2/(w*y) + 1/(w*y^2) + 2/(w*x) + 4/(w*x*y) + 2/(w*x*y^2) + 1/(w*x^2) + 2/(w*x^2*y) + 1/(w*x^2*y^2)
PFOperator: 162914395789467648000*t^17*D^6 + 242102451295129190400*t^16*D^6 + 3421202311578820608000*t^17*D^5 + 158590219174563594240*t^15*D^6 + 4703725356076383436800*t^16*D^5 + 28510019263156838400000*t^17*D^4 + 60483508696992227328*t^14*D^6 + 2815292677602505605120*t^15*D^5 + 36661537159827664896000*t^16*D^4 + 119742080905258721280000*t^17*D^3 + 14872074045914750976*t^13*D^6 + 969817674366567677952*t^14*D^5 + 20273495663463717519360*t^15*D^4 + 145609081406606942208000*t^16*D^3 + 264572978762095460352000*t^17*D^2 + 2451309242379734016*t^12*D^6 + 212757482919310663680*t^13*D^5 + 6384440468032300302336*t^14*D^4 + 75247509301571568844800*t^15*D^3 + 307578503650990653849600*t^16*D^2 + 287380994172620931072000*t^17*D + 269868183814616064*t^11*D^6 + 30816313119183476736*t^12*D^5 + 1264973968172102823936*t^13*D^4 + 21930458514378357325824*t^14*D^3 + 150288349235518337679360*t^15*D^2 + 322831966897363591987200*t^16*D + 117298364968416706560000*t^17 + 18595883310368768*t^10*D^6 + 2915660426586897408*t^11*D^5 + 162523410580955787264*t^12*D^4 + 3973841848783733870592*t^13*D^3 + 41049793960659066986496*t^14*D^2 + 150952028349829626593280*t^15*D + 128662630397933469696000*t^16 + 598262992348672*t^9*D^6 + 164989705144520704*t^10*D^5 + 13161471889366238208*t^11*D^4 + 457751234167050055680*t^12*D^3 + 6890913937752562851840*t^13*D^2 + 39148892444360116518912*t^14*D + 58294395210847082250240*t^15 - 15145515916608*t^8*D^6 + 3439919855830528*t^9*D^5 + 568885964945744896*t^10*D^4 + 31741820658008755200*t^11*D^3 + 719993689662159332352*t^12*D^2 + 6171917088747092557824*t^13*D + 14554450695716682006528*t^14 - 2287713586368*t^7*D^6 - 213845485879680*t^8*D^5 - 677011376952064*t^9*D^4 + 953707535231601664*t^10*D^3 + 42797401333003269120*t^11*D^2 + 592794181445979322368*t^12*D + 2187756440479556665344*t^13 - 78798716128*t^6*D^6 - 19463846776128*t^7*D^5 - 1607491739746176*t^8*D^4 - 36874512468802304*t^9*D^3 + 715103874076165120*t^10*D^2 + 30308267614004843520*t^11*D + 196393319246718001152*t^12 - 202547296*t^5*D^6 - 685435165056*t^6*D^5 - 95574204198336*t^7*D^4 - 5168439996400640*t^8*D^3 - 94427971586548736*t^9*D^2 + 87141169693149184*t^10*D + 8737026692792530944*t^11 + 47342324*t^4*D^6 - 12193063008*t^5*D^5 - 2842062017472*t^6*D^4 - 248296766777536*t^7*D^3 - 8484095722848512*t^8*D^2 - 98496744566832640*t^9*D - 96776070435241984*t^10 + 839756*t^3*D^6 - 22788024*t^4*D^5 - 46177103728*t^5*D^4 - 6753354430208*t^6*D^3 - 351744182990912*t^7*D^2 - 7084481615035392*t^8*D - 37425350772768768*t^9 - 3844*t^2*D^6 + 4883940*t^3*D^5 - 310898560*t^4*D^4 - 105330247440*t^5*D^3 - 8681116944704*t^6*D^2 - 264649243837632*t^7*D - 2355801190194176*t^8 - 287*t*D^6 + 73776*t^2*D^5 - 460932*t^3*D^4 - 594782144*t^4*D^3 - 122090550848*t^5*D^2 - 6023635695744*t^6*D - 81705071961728*t^7 + D^6 + 541*t*D^5 - 49140*t^2*D^4 + 1403444*t^3*D^3 - 550856272*t^4*D^2 - 76219466368*t^5*D - 1743000638976*t^6 - 2*D^5 - 420*t*D^4 - 41432*t^2*D^3 + 1627856*t^3*D^2 - 290025504*t^4*D - 19963332928*t^5 + D^4 - 12*t*D^3 - 32400*t^2*D^2 + 531520*t^3*D - 66030848*t^4 - 13520*t^2*D - 31872*t^3 - 2464*t^2
Period: [1,0,154,3840,159486,6504960,284808340,12889551360,600329425150,28573424194560,1384142141939004,68027015819051520,3384196389799661436,170107690730400783360,8627292811264635932424,440978221130229005583360,22696192644581111058232830,1175312153638201278752532480,61198833755647658878149241900,3202513098209681892608839426560,168344482966757919924436291193236]
PeriodID: 723

Degree: 65
EulerNumber: 37
FanoIndex: 1
Hilb: [1,20,123,440,1166,2561]
HilbDelta: [1,15,33,15,1]
Laurent: w*x/(y*z) + w + 2*w/z + 2*w/(y*z) + w*y/(x*z) + 2*w/(x*z) + w/(x*y*z) + x + 2*x/y + 2*x/(y*z) + y + z + 4/z + 4/y + 4/(y*z) + 2*y/x + 2*y/(x*z) + 4/x + 4/(x*z) + 2/(x*y) + 2/(x*y*z) + x*z/(w*y) + 2*x/(w*y) + x/(w*y*z) + 2*z/w + 4/w + 2/(w*z) + 2*z/(w*y) + 4/(w*y) + 2/(w*y*z) + y*z/(w*x) + 2*y/(w*x) + y/(w*x*z) + 2*z/(w*x) + 4/(w*x) + 2/(w*x*z) + z/(w*x*y) + 2/(w*x*y) + 1/(w*x*y*z)
PFOperator: 35989836009765771701013600*t^22*D^6 + 100451720478725324903139440*t^21*D^6 + 755786556205081205721285600*t^22*D^5 + 131997654982754591377900144*t^20*D^6 + 2014447823206001318693554480*t^21*D^5 + 6298221301709010047677380000*t^22*D^4 + 108258026138002325580856960*t^19*D^6 + 2529733596473323535633923472*t^20*D^5 + 16153476481068474293963795600*t^21*D^4 + 26452529467177842200244996000*t^22*D^3 + 61911499206910146487276620*t^18*D^6 + 1984689760804122625657189200*t^19*D^5 + 19531239181857358408335530064*t^20*D^4 + 65753758469848520940655718800*t^21*D^3 + 58447493679859613242446086400*t^22*D^2 + 26107494476408571810516498*t^17*D^6 + 1087269607330283631223158020*t^18*D^5 + 14759213083331868504078809696*t^19*D^4 + 77078887291771661249415325360*t^20*D^3 + 141749975016823064181414354560*t^21*D^2 + 63486070721226821280587990400*t^22*D + 8361827888564663585329350*t^16*D^6 + 440231012759531227672286898*t^17*D^5 + 7790056774164755779130314708*t^18*D^4 + 56469905534644992090714170224*t^19*D^3 + 162137073736985993490408869696*t^20*D^2 + 151156338848330314958507561920*t^21*D + 25912681927031355624729792000*t^22 + 2060392405231694648960652*t^15*D^6 + 135952909170282991122905750*t^16*D^5 + 3039781668056105058774707246*t^17*D^4 + 28886995651514645425432529580*t^18*D^3 + 115875518729405576251623861984*t^19*D^2 + 169721708669657237502508363968*t^20*D + 60920641923014573417575545600*t^21 + 389706830875602643193715*t^14*D^6 + 32556165771165602961716586*t^15*D^5 + 905217203713887065547644466*t^16*D^4 + 10918355037257700171337580502*t^17*D^3 + 57787663565454506559333953504*t^18*D^2 + 119020286757446156797275663104*t^19*D + 67530018984076115797435312896*t^20 + 55283293720905229188075*t^13*D^6 + 6078342741172256898644990*t^14*D^5 + 209295715759692407723427448*t^15*D^4 + 3146920881471060423128463522*t^16*D^3 + 21273256575066000556006154256*t^17*D^2 + 58199939371028885047709402512*t^18*D + 46731892214019824432363493888*t^19 + 5478156181291015233550*t^12*D^6 + 880132450079418175244310*t^13*D^5 + 37838214897053337951198161*t^14*D^4 + 703632376126682257599833886*t^15*D^3 + 5964250997360795085155195496*t^16*D^2 + 20985750400103956454258816744*t^17*D + 22534572791047641619413545280*t^18 + 285334106129330236862*t^11*D^6 + 96895171360299682003210*t^12*D^5 + 5339192431296911802673305*t^13*D^4 + 122926696626090978096298358*t^14*D^3 + 1295167376201548917689831892*t^15*D^2 + 5755076807539793818774844488*t^16*D + 8005190712522673666677306144*t^17 - 12710209386650385298*t^10*D^6 + 7726239803040866475694*t^11*D^5 + 581173814601080890289324*t^12*D^4 + 16755874404572161865855578*t^13*D^3 + 219339289186128553644184832*t^14*D^2 + 1220307027365936944996882576*t^15*D + 2160120927781052297037194784*t^16 - 4300196414708420663*t^9*D^6 + 388416044208696602006*t^10*D^5 + 47543218302886450045052*t^11*D^4 + 1762876884417044352410248*t^12*D^3 + 28917015601077654806391604*t^13*D^2 + 201353491099997713417694256*t^14*D + 449973001468623723167114880*t^15 - 451773175067926465*t^8*D^6 + 4552369705368319908*t^9*D^5 + 2770755754453384273120*t^10*D^4 + 139755220008565647023152*t^11*D^3 + 2934611504566038666503736*t^12*D^2 + 25792016939626015551114984*t^13*D + 72792352718373795376180224*t^14 - 26750150653929544*t^7*D^6 - 1062272859598175640*t^8*D^5 + 101396957171034806305*t^9*D^4 + 7950535083602747345412*t^10*D^3 + 223637109614454084067556*t^11*D^2 + 2533654691215669045625728*t^12*D + 9117232427382171303749184*t^13 - 789713663643313*t^6*D^6 - 99134626063742234*t^7*D^5 + 1416047741498725107*t^8*D^4 + 289334768747674421342*t^9*D^3 + 12167572880151129717544*t^10*D^2 + 185863792722327948584584*t^11*D + 872486444013545085861216*t^12 + 4571348694541*t^5*D^6 - 4667760210660206*t^6*D^5 - 32339035816808372*t^7*D^4 + 4198272698334053810*t^8*D^3 + 418720799523999617716*t^9*D^2 + 9637327205792053338272*t^10*D + 61987978840591255786656*t^11 + 1175134283620*t^4*D^6 - 138189202185882*t^5*D^5 + 1070726611332493*t^6*D^4 - 138389843143819034*t^7*D^3 + 5306406923690556048*t^8*D^2 + 307634734666069812064*t^9*D + 3077965688325705147264*t^10 + 28073492382*t^3*D^6 - 2770108672950*t^4*D^5 + 268928600053447*t^5*D^4 - 6974562077111602*t^6*D^3 - 222173840194323048*t^7*D^2 + 2841033149578835736*t^8*D + 90948324293357553504*t^9 - 237159468*t^2*D^6 - 22512234270*t^3*D^5 + 12263348904230*t^4*D^4 - 35524058050298*t^5*D^3 - 10817395483734008*t^6*D^2 - 205030612350268376*t^7*D + 474834467969624160*t^8 - 13023843*t*D^6 + 1234684902*t^2*D^5 + 210244959696*t^3*D^4 + 2716728281076*t^4*D^3 - 129443200921960*t^5*D^2 - 8667458715113984*t^6*D - 76337690702678400*t^7 + 19305*D^6 + 38395854*t*D^5 + 43357086*t^2*D^4 + 13564923660*t^3*D^3 + 533409372624*t^4*D^2 - 113256675243408*t^5*D - 2870982860089728*t^6 - 38610*D^5 - 23646639*t*D^4 - 730407444*t^2*D^3 - 13145087808*t^3*D^2 - 339435598752*t^4*D - 38594460272832*t^5 + 19305*D^4 - 129492*t*D^3 - 393042000*t^2*D^2 - 15107103648*t^3*D - 228121638624*t^4 - 109755360*t^2*D - 5172833952*t^3 - 16061760*t^2
Period: [1,0,52,696,17412,424440,11365000,317604000,9211885060,274734868800,8379859855752,260328768379680,8211871911239304,262405580009725152,8478354324145827264,276576464767092025536,9098342575712121122820,301524924499670792524032,10058661260059154239244176,337529653773727696910415072,11386296253211418869083196872]
PeriodID: 686

Degree: 66
EulerNumber: 84
FanoIndex: 1
Hilb: [1,21,127,451,1191,2611]
HilbDelta: [1,16,32,16,1]
Laurent: w + x + y*z^3 + 3*y*z^2 + 3*y*z + y + 3*z + 3/z + 3/(y*z) + 3/(y*z^2) + 1/(y^2*z^3) + 3*y*z^2/x + 6*y*z/x + 3*y/x + 6/x + 6/(x*z) + 3/(x*y*z^2) + 3*y*z/x^2 + 3*y/x^2 + 3/(x^2*z) + y/x^3 + 3*y*z^2/w + 6*y*z/w + 3*y/w + 6/w + 6/(w*z) + 3/(w*y*z^2) + 6*y*z/(w*x) + 6*y/(w*x) + 6/(w*x*z) + 3*y/(w*x^2) + 3*y*z/w^2 + 3*y/w^2 + 3/(w^2*z) + 3*y/(w^2*x) + y/w^3
PFOperator: 30476010568113103795200*t^19*D^6 - 93502611586765674524160*t^18*D^6 + 639996221930375179699200*t^19*D^5 - 188500861075894333884288*t^17*D^6 - 1457550789876105640588800*t^18*D^5 + 5333301849419793164160000*t^19*D^4 - 144604667261137217717952*t^16*D^6 - 2871886676018533773858432*t^17*D^5 - 8772896225994390175449600*t^18*D^4 + 22399867767563131289472000*t^19*D^3 - 63865025345005267215456*t^15*D^6 - 2065828395275813023500096*t^16*D^5 - 17505455640244125068799360*t^17*D^4 - 25714074973365021199680000*t^18*D^3 + 49493041162615680563404800*t^19*D^2 - 18395572564615647294000*t^14*D^6 - 849258334204045548702624*t^15*D^5 - 12012625273174359259981248*t^16*D^4 - 54357223837799572246696320*t^17*D^3 - 37997329191563412433059840*t^18*D^2 + 53759682642151515094732800*t^19*D - 3641490555438797786664*t^13*D^6 - 227578520915380028728944*t^14*D^5 - 4657761395435506090808448*t^15*D^4 - 36183428956999382483862720*t^16*D^3 - 90237993678518151908282112*t^17*D^2 - 26293496194857904169932800*t^18*D + 21942727609041434732544000*t^19 - 506712694008026521044*t^12*D^6 - 42273274096615063781448*t^13*D^5 - 1171034823256233302697696*t^14*D^4 - 13403419493580120809464992*t^15*D^3 - 59183492641858182985550208*t^16*D^2 - 75642316065826122075061248*t^17*D - 6601393928954462727168000*t^18 - 50175949297491446022*t^11*D^6 - 5685415096941731327148*t^12*D^5 - 204242080834060625807712*t^13*D^4 - 3196233945516268424043504*t^14*D^3 - 21195313901293143038555808*t^15*D^2 - 49525268108095701457058304*t^16*D - 24939476399806056784650240*t^17 - 3617115091186121307*t^10*D^6 - 584925033395032885386*t^11*D^5 - 26195429336067600748704*t^12*D^4 - 529076427790844877052104*t^13*D^3 - 4846721495039243322752304*t^14*D^2 - 17324914416761094636331584*t^15*D - 16433802878077217501171712*t^16 - 197082553769237304*t^9*D^6 - 49544433443872068075*t^10*D^5 - 2675961073496241818190*t^11*D^4 - 65624430357816147952524*t^12*D^3 - 771011823317854338315000*t^13*D^2 - 3837163181583399954412896*t^14*D - 5660651922471606597919488*t^15 - 6927128609066673*t^8*D^6 - 3530870858030627709*t^9*D^5 - 235428104411832961017*t^10*D^4 - 6755895578924193054078*t^11*D^3 - 94154281015588074893628*t^12*D^2 - 593523933465719089147824*t^13*D - 1224823757154956134441344*t^14 + 189982758953886*t^7*D^6 - 180920085588465996*t^8*D^5 - 17307877974874628112*t^9*D^4 - 612507548638085474817*t^10*D^3 - 9948202028279352805644*t^11*D^2 - 72457632274720974147288*t^12*D - 185976626736048379518528*t^13 + 49235484477872*t^6*D^6 - 3524155462694790*t^7*D^5 - 874470000952699371*t^8*D^4 - 44319131143195487607*t^9*D^3 - 929447960567140850904*t^10*D^2 - 7934371434062213964984*t^11*D - 22911437196025865124768*t^12 + 2560041010646*t^5*D^6 + 210362348910116*t^6*D^5 - 18484565274579528*t^7*D^4 - 1990036159572003384*t^8*D^3 - 65484300702662577792*t^9*D^2 - 758287491653790024696*t^10*D - 2602015499181073893408*t^11 - 3937429396*t^4*D^6 + 13196005334944*t^5*D^5 + 499577331007010*t^6*D^4 - 23827661707141356*t^7*D^3 - 2596961546606691180*t^8*D^2 - 51485457850544597544*t^9*D - 252439346771913663504*t^10 - 3772552072*t^3*D^6 + 161818039482*t^4*D^5 + 26161428307824*t^5*D^4 + 2003484057757218*t^6*D^3 - 9150864141069756*t^7*D^2 - 1778066571307547496*t^8*D - 16502489978705788176*t^9 - 34916165*t^2*D^6 - 527427952*t^3*D^5 - 314645109046*t^4*D^4 + 78116901662422*t^5*D^3 + 3410386603925304*t^6*D^2 + 10449607633557528*t^7*D - 496010282725140960*t^8 + 1966554*t*D^6 - 56780473*t^2*D^5 - 25520138482*t^3*D^4 + 351712195644*t^4*D^3 + 104727993028064*t^5*D^2 + 2910780811842408*t^6*D + 7880980079042880*t^7 - 2695*D^6 - 5584347*t*D^5 - 57258753*t^2*D^4 - 8523652398*t^3*D^3 + 494434713776*t^4*D^2 + 73259237971032*t^5*D + 979133326726032*t^6 + 5390*D^5 + 3474888*t*D^4 + 129942839*t^2*D^3 - 2212578144*t^3*D^2 + 294386512704*t^4*D + 21040739830320*t^5 - 2695*D^4 + 22785*t*D^3 + 73409512*t^2*D^2 + 1213525728*t^3*D + 73989027552*t^4 + 21824880*t^2*D + 766039680*t^3 + 3363360*t^2
Period: [1,0,78,1140,32706,877320,26208960,814453920,26341471170,876741971280,29874707009028,1037478913926840,36602056332022104,1308571264733372640,47316430342219051728,1727738463281723212320,63628765109701941044610,2360991088864293075384480,88192593225637738059213420,3314039318480026245864011400,125201354466933917843662633356]
PeriodID: 707

Degree: 68
EulerNumber: 62
FanoIndex: 1
Hilb: [1,21,129,461,1221,2681]
HilbDelta: [1,16,34,16,1]
Laurent: w + x + 2*x/z + x/z^2 + 2*x/(y*z) + 2*x/(y*z^2) + x/(y^2*z^2) + y*z^2 + 2*y*z + y + 2*z + 2/z + 1/y + 2/(y*z) + 2*y*z^2/x + 2*y*z/x + 2*z/x + 1/x + y*z^2/x^2 + y*z^2/w + 2*y*z/w + y/w + 2*z/w + 2/w + 1/(w*y) + 2*y*z^2/(w*x) + 2*y*z/(w*x) + 2*z/(w*x) + y*z^2/(w*x^2)
PFOperator: 75411958443444361333596129742876760682561634566144000*t^49*D^8 + 532322996032577618071450235631284936132928592255385600*t^48*D^8 + 2714830503963997008009460670743563384572218844381184000*t^49*D^7 + 1814510305646776111220156741527716583467040408506204160*t^47*D^8 + 18668715152114716438497009605178777881845385696116736000*t^48*D^7 + 41174929310120621288143486839610711332678652473114624000*t^49*D^6 + 3980384050270838417848805589430780874475330826613555200*t^46*D^8 + 61914795720852116051057422775696877454653271884787875840*t^47*D^7 + 276790800092161200728906260083352140198257789869280460800*t^48*D^6 + 342068643499463623009192044513688986456099574392029184000*t^49*D^5 + 6317142118594622779899050657222266221546284855033069568*t^45*D^8 + 131987187356675196831003315272698738513051301886705008640*t^46*D^7 + 896391603866592225917626137523120398206838861132873072640*t^47*D^6 + 2255255218975071020083884230253219968600270047195588198400*t^48*D^5 + 1692923055096882467577899516597840400562826134375366656000*t^49*D^4 + 7729941450579334950513854542775831209446554054005096448*t^44*D^8 + 203317417155792077852514996189423829628318082006712844288*t^45*D^7 + 1863984300109389398448054038143598571582752145143297474560*t^46*D^6 + 7156082288193143464977409167732497039259634683344175759360*t^47*D^5 + 10980090036021502436418596539693655086125628462389945958400*t^48*D^4 + 5074018211908710407969681993619719965765477020148432896000*t^49*D^3 + 7587920121149218583611530095139414015517246583023337472*t^43*D^8 + 241177119257033740731360645750966935093687550754118696960*t^44*D^7 + 2797924687158459592560644532109685426552175727779816407040*t^45*D^6 + 14566241727140023575088291044577545127007728970320041738240*t^46*D^5 + 34244284153918221450712462666873163195643617291061050736640*t^47*D^4 + 32466756364517823744382436452096484748362812103164166144000*t^48*D^3 + 8907962179173421738169709229747574478866910521491193856000*t^49*D^2 + 6137471920186280808714668796429221741030634033011228672*t^42*D^8 + 229200222498251404244881859240319014833321290478301216768*t^43*D^7 + 3230559479237203463011181950488284660945044936650464952320*t^44*D^6 + 21382962198294184079245272037205374366054977802836906082304*t^45*D^5 + 68454721082862196673683233712759694463756476639988416512000*t^46*D^4 + 99816231713641169336094120639421433080127208387813687951360*t^47*D^3 + 56380927940529520728900475973756396813445404147062092595200*t^48*D^2 + 8263944054066406892380798281743406942637834162296324096000*t^49*D + 4168725740030766001255109830545387525649088933497143296*t^41*D^8 + 179221764986176167730765258247132786924268860408210653184*t^42*D^7 + 2984928882395119200136885365791191497063488601086849187840*t^43*D^6 + 24122491097110061701799840929627125701215153712697750585344*t^44*D^5 + 98608086634054675801915142491736167912994474439976201224192*t^45*D^4 + 196553381979706628510060912731332624619998690142737672437760*t^46*D^3 + 171344618599191777964395011124366853218988705755310703247360*t^47*D^2 + 51866563967535024850543103689628262167282356761206036889600*t^48*D + 3040610164439676648970595951232790990720885105706926080000*t^49 + 2410621713023282537297621213901023380361549889563262976*t^40*D^8 + 117494951222851121453458255065140688491450462537518153728*t^41*D^7 + 2266377658945655064646422470794646918509919298323254083584*t^42*D^6 + 21754370323188103397676512588087896811898273980699459452928*t^43*D^5 + 109066028402322399341170360407356175279737708651200051675136*t^44*D^4 + 278703231636363544837121943825809318973278267768487261765632*t^45*D^3 + 333313707150839720968123127745158146768687118369437872291840*t^46*D^2 + 156218137291860042289600738641073217192755220759654631997440*t^47*D + 18968903166540817387781871157814110337421860969348333568000*t^48 + 1198684211448879273713586836683670391876811838088806400*t^39*D^8 + 65458655072815466851397841316897372744035560097616756736*t^40*D^7 + 1440629540420738590876999272631030186425033649966898216960*t^41*D^6 + 16103430106757197668853473851823742615261351284282871513088*t^42*D^5 + 96347853616883827888005707323887307209192485003045026922496*t^43*D^4 + 303213543732957649387929284835432274296665503625819319173120*t^44*D^3 + 466603761042341017042508437925806159668328609337124921016320*t^45*D^2 + 301018406341577828512695906214356405326725154794257524981760*t^46*D + 56765257222132968789587005785498179660174088154784150323200*t^47 + 516179569362412088453574950982180714210896296666071040*t^38*D^8 + 31292183113923915458536362002457287223337143998778703872*t^39*D^7 + 776875930761586138921255535354942344796721751493812682752*t^40*D^6 + 9966507451183853237979924855442583442048424661725262905344*t^41*D^5 + 69791183807758175412022370692031836551673752770742783574016*t^42*D^4 + 263258102965664656862772910819404720565347328454793365553152*t^43*D^3 + 500850372143485328915126589201694063843381961701035469701120*t^44*D^2 + 417196947588617657092720870143874192935735735416972195659776*t^45*D + 108633624317919577916003849003888403227343802723805744332800*t^46 + 193376024078075904341518947221496030426223900701884416*t^37*D^8 + 12921170449477677850369132327235389752690312590742257664*t^38*D^7 + 358736118584780853810416030925191832539154823528291762176*t^39*D^6 + 5224807102911791581573520083801403171597407957864119271424*t^40*D^5 + 42218227849346024150386912756331003313068350447836233990144*t^41*D^4 + 187252873539196016117996374316339789064551126710972027240448*t^42*D^3 + 428735964391953076379921091095576940060255150537203248005120*t^43*D^2 + 443116400440374781900837804827754973752931607743719198949376*t^44*D + 149470369334758431027176477002769074830600493280567104634880*t^45 + 63161349968892478940773592444824392330904982487859200*t^36*D^8 + 4626625333442500418628989893847291153418251403789074432*t^37*D^7 + 142714533908590924001524793743635344620867178836093763584*t^38*D^6 + 2340930412028444882290329053503010461011891584120702828544*t^39*D^5 + 21601708505176848299001409006676660474769780893490379816960*t^40*D^4 + 111111482155188745610107758647380666444330912787518036377600*t^41*D^3 + 300429022869681990763068004357560679759721785486845328490496*t^42*D^2 + 375110507615140476100811339274067683197499809928446541299712*t^43*D + 157538922423204015677039645824484041070631790790050395979776*t^44 + 17977295170683670129419966534076081099042906485301248*t^35*D^8 + 1438200725182011391815843259261879323241075088999809024*t^36*D^7 + 49065487902897121965273994073690687168196536115840188416*t^37*D^6 + 901382775867249178752285648716712313320248001234909069312*t^38*D^5 + 9429816651628208295921217349862393290046290735646526734336*t^39*D^4 + 55696281593964161249303014286747428358682615539087263662080*t^40*D^3 + 175459016052780548795350123139156222240156281124868614258688*t^41*D^2 + 259764061457141411127896576833204952442929817529702624002048*t^42*D + 132275846315138315078858349225450041409052092266499520069632*t^43 + 4440795878688487398693692490985274391228344408686592*t^34*D^8 + 387260397659217414932871828436142521694833916938510336*t^35*D^7 + 14575336641276512830131014125547987072243644431734390784*t^36*D^6 + 298958069843094262654616741795369000723444218434260025344*t^37*D^5 + 3529631904215813078833247992887236443018203052289416953856*t^38*D^4 + 23780918238503466794954518845248863239137915998836005732352*t^39*D^3 + 86468725425224692900845747626705573257172516712404208648192*t^40*D^2 + 149809187886007832149206473218450277946037856367789138247680*t^41*D + 90806865059774793561931678070432024458020076195421356032000*t^42 + 942885349760357443841494115575142103695690256036864*t^33*D^8 + 89681083959524120091285359426622700933261980812599296*t^34*D^7 + 3724046063234282489417591821672320194184577818970423296*t^35*D^6 + 85269453474019926633988810213239847141065764542043533312*t^36*D^5 + 1134434332032268611302240053956090214279994558812991131648*t^37*D^4 + 8688299841615026399510700023824443002052695208175610363904*t^38*D^3 + 36246257551825517691819715433029800721616025450607811690496*t^39*D^2 + 72833457799276267592680124106769810365590082558057099165696*t^40*D + 51882630276151578226370307401484928061954932945137533190144*t^41 + 168574865882177395382604192169042589338825007485696*t^32*D^8 + 17575751097823502272358120827328671823696993780676608*t^33*D^7 + 808822178654496514446487132244088288801428192544112640*t^34*D^6 + 20765185038622741337834116955312612141846356113990664192*t^35*D^5 + 312119832205299568212420825678519562450454944903779299328*t^36*D^4 + 2717721984575048329747453328228947050243631601178855538688*t^37*D^3 + 12976536524483425212961513751911352984988954479976827584512*t^38*D^2 + 30082689125159571331533359255990542832736994034335674925056*t^39*D + 24970284672963306481077313978286639654225901546148804952064*t^40 + 24204239323311867059262892962389839394842917475584*t^31*D^8 + 2810482660620465766885712393945558008135508495066112*t^32*D^7 + 145389295061333102935057454473751951147149442786998272*t^33*D^6 + 4243352829187542131724300584659731399362065374675403776*t^34*D^5 + 72778697259595224798786854913083529316929550712973649920*t^35*D^4 + 724564928664139688927599592601610616945183355219824275456*t^36*D^3 + 3967131857894414268978685450139606782478097539198189211648*t^37*D^2 + 10594782032605077134758797958023323531717247993850360823808*t^38*D + 10199820965197461588370197340831166748570090616582502350848*t^39 + 2415179515684484968685417879820654272285198311488*t^30*D^8 + 331319587056108344067229159305040717541717064294144*t^31*D^7 + 20207081951577589897215200870142640876267423331110912*t^32*D^6 + 698309746875622635163732116598502688101618201883480320*t^33*D^5 + 14044525127411901698321212954513371914752758953276457728*t^34*D^4 + 162526222219234041225793370566176187851436756758950244352*t^35*D^3 + 1029555184532128286958242718887730726180147096141244698624*t^36*D^2 + 3179017946574013201340130059857441527902682638219784413184*t^37*D + 3547986701191395987837188239073975720810126207664718479360*t^38 + 42063094158873672815957135351937008565063513072*t^29*D^8 + 16708899424666754979080503462496775349601828421312*t^30*D^7 + 1672603723009013919164287767065936713328637880827840*t^31*D^6 + 81921746363218896831984408513481840058482911486138624*t^32*D^5 + 2112316395882791499641032573286649558550836398512054272*t^33*D^4 + 29737634408258133840337565397254445660000800537263804416*t^34*D^3 + 223240670422460330055978795470234210820200529471419074560*t^35*D^2 + 806861402076951120377527479045976725807141075972986068992*t^36*D + 1049499602901415719717376360839183388257516351255386161152*t^37 - 49002669456603327375728684379748843633845916672*t^28*D^8 - 4342541605584285670793624664135577724023665185808*t^29*D^7 - 106969048856860225963593730213977233452551156446592*t^30*D^6 + 2947418200924395378596664879229660623566841551990784*t^31*D^5 + 199744367100929280977927497481839751681854066868605696*t^32*D^4 + 4080847611945131195759283883593880883997268434212116736*t^33*D^3 + 38912101499979590680092551327519388843106335107090866944*t^34*D^2 + 170018538675805763232093773145599395673669623019149123584*t^35*D + 261820501951945141096227832190851367712293044078422097920*t^36 - 13999059670288686253663972012138314780835886920*t^27*D^8 - 1650288563830062762951798594247957259499608670560*t^28*D^7 - 78982666676073482079001621652948713051459130972400*t^29*D^6 - 1621591033774308290969934480214421213787460400487936*t^30*D^5 - 6682578568209297272614124139564569773072962173083200*t^31*D^4 + 286916139848309696458804229119524620273362927377938688*t^32*D^3 + 4869357225443724726818873642302617062959501679123329536*t^33*D^2 + 28397293612860022898262607211383855372277809598288251392*t^34*D + 53935842121251623374815627284871010559231637430277873664*t^35 - 2539445925493259735671216494060943519782868664*t^26*D^8 - 344141111274564708981743922704183605286218351864*t^27*D^7 - 19609669471151100901772519757802574979538554781840*t^28*D^6 - 561135156949001562239369461450673498307018466602480*t^29*D^5 - 8166815246381885757377946125657707396837783069991424*t^30*D^4 - 44233485997905706270906705958296686680971701086468352*t^31*D^3 + 216336877904773330628790190627905285096733280132081664*t^32*D^2 + 3247923892202814350561864932634770205684013765591124992*t^33*D + 8698091128551970414715643432272125137190730137960617984*t^34 - 354945676367490974812060165007234319480703552*t^25*D^8 - 54265400500589346760647856778977249932589714368*t^26*D^7 - 3477505760364886535622037442495207584647285956248*t^27*D^6 - 116926992591989526785791552860307276395858621979952*t^28*D^5 - 2205705096035434876404077661039774374176212443502528*t^29*D^4 - 22147466637145922301286129873036451966949029699847360*t^30*D^3 - 91954005030514298476572072062557463617609845943559040*t^31*D^2 + 56589920664976180245385237499268461774583680473436160*t^32*D + 916662280870201873872297752144998389824533501961023488*t^33 - 39974985958093247466520617148181309282353898*t^24*D^8 - 6950034653285873511614510412245805534180753720*t^25*D^7 - 492697262547580437655700714648555494589985223400*t^26*D^6 - 18682981508100542192470517819952552550802813881720*t^27*D^5 - 412620034632171262017405311142515196125414680699840*t^28*D^4 - 5222389236769401772908350631005221677190272257940864*t^29*D^3 - 34243377063929079816774991542284274542448205924437312*t^30*D^2 - 88274338387319190554537688343872735254429066382530304*t^31*D - 8213056268281746489855804738856621374387370110062592*t^32 - 3623250604104513478411858930076499682875569*t^23*D^8 - 737668559717417589180669569317531281389210896*t^24*D^7 - 57593786434466924779352322493133066647165746736*t^25*D^6 - 2426883673308873702667442660659611897243026153016*t^26*D^5 - 60865454814421144790728665593673273537652379271712*t^27*D^4 - 903960061772008383055434282658812132965691742160624*t^28*D^3 - 7386967823384229155940235231894535823034924559049024*t^29*D^2 - 28151934490344272665510886852370148650342816236260992*t^30*D - 32286922997899666796789340875370379010432264691551232*t^31 - 252391401310576511351699489525731347996024*t^22*D^8 - 64555331777845315386370963767517759140959703*t^23*D^7 - 5567326841528923550421606272368459128034657448*t^24*D^6 - 259594851829005490050305747394035317715222490120*t^25*D^5 - 7322575575506899906825253887094970918448955493200*t^26*D^4 - 124859117129006901684901051624132522517536500467248*t^27*D^3 - 1204038699193928397667248788886416041693629873558096*t^28*D^2 - 5703268698281634440259466311537384021953806239390336*t^29*D - 9388652590747447860882820871422097851463406133802496*t^30 - 11222260325011690988720428926175394091201*t^21*D^8 - 4489453439030794667487819222431268020605656*t^22*D^7 - 433763552938507522853199695604501219482792291*t^23*D^6 - 22488880871767929286787772129986530568986212676*t^24*D^5 - 716364680394085881626628972323524641639642364504*t^25*D^4 - 14009557978044933238006970131421680862922785343816*t^26*D^3 - 157219870841202874644198306997736514760589746627680*t^27*D^2 - 886507430232860521333255334019315453606958141148832*t^28*D - 1819238798458145292350868744513233828766774930146304*t^29 + 76137623430559574192121621961735717390*t^20*D^8 - 217146706886377732198878242531198672043133*t^21*D^7 - 24822630616509207942299846096485852309839930*t^22*D^6 - 1469153451171412013566572033934742490510835449*t^23*D^5 - 54458111562865507039376196287021059839902106878*t^24*D^4 - 1251140931722571698447957017762986447656654601240*t^25*D^3 - 16524544311578910227829850671474465025120690486224*t^26*D^2 - 110334624957838574352613136812612509012178660319424*t^27*D - 272648761590573060102361454268596023392998361789312*t^28 + 75539676095499345229894134313091202197*t^19*D^8 - 2089226105915637892606440782187590309728*t^20*D^7 - 615884653276308972278572884012819869719773*t^21*D^6 - 51415150830424179794766157960950861458899338*t^22*D^5 - 2663430224605341427192573864700362712100023072*t^23*D^4 - 80833460682899036635648378516139820794610258172*t^24*D^3 - 1339095681395500898863147279854022747113007745040*t^25*D^2 - 10913150265223783135050284583675328463997224952192*t^26*D - 32625148882057045877126336061379213994286518924544*t^27 + 9007329511507918138968723144661593935*t^18*D^8 + 994174354555251791701317596729290845283*t^19*D^7 + 75706469702653649389783039983389740282264*t^20*D^6 + 3210706954110892394435341158956120177775413*t^21*D^5 + 27685985549515872076031831644666434835883490*t^22*D^4 - 2077093787934916213199129897789395708782332868*t^23*D^3 - 68984734658690158983026177528023001955603701904*t^24*D^2 - 797193709784188073875014244203781126568351070720*t^25*D - 3057582197409372452254308823414424066687652979584*t^26 + 709175828248172828891817778838750294*t^17*D^8 + 141740779799219118227886637534812607176*t^18*D^7 + 14357148592745467522188830703630832186031*t^19*D^6 + 842368732263742814568202664599153226104628*t^20*D^5 + 25249920502319978734467912001071998486854710*t^21*D^4 + 359331438866467475005985593477837593596089890*t^22*D^3 + 920600892461717570300738384302434294283305408*t^23*D^2 - 28906872644028414689840768632558443118961859024*t^24*D - 200772410424377540673881915713889117321755465728*t^25 + 41663159985130706577386117304730464*t^16*D^8 + 12952631176028776582771116375969616342*t^17*D^7 + 1512405693185853178855240729856992398350*t^18*D^6 + 101277067149501822307393282634135932979965*t^19*D^5 + 3651958277278302380244225499818286084295002*t^20*D^4 + 74099043104846470979486429577444452811235232*t^21*D^3 + 763836843315113123297407682859280166067532176*t^22*D^2 + 2722793384621033867330797837299498641983525632*t^23*D - 3811170432384351121936821559841885327723091456*t^24 + 1768971277561622330839370955263114*t^15*D^8 + 926984394418169464436112594699031912*t^16*D^7 + 123042818619562916472111470689750997306*t^17*D^6 + 9176797541454237686525280308749104369780*t^18*D^5 + 371551161327822914278995937342414264182800*t^19*D^4 + 8826904553823898010384021995224966254610668*t^20*D^3 + 116019541551878546573597969165883048120627216*t^21*D^2 + 717215891887042508003911269561920819105587008*t^22*D + 1305477713840224638613049598870226991283321600*t^23 + 38895983244121178150743727325704*t^14*D^8 + 54307354710702155467496030350155990*t^15*D^7 + 8336758125585044740613110469218022820*t^16*D^6 + 689206149574147816415389643166059042194*t^17*D^5 + 30809585915772378965606032058187590263859*t^18*D^4 + 822126649947268747582582263572443358689876*t^19*D^3 + 12467512224148365441972043066763229761455776*t^20*D^2 + 94578577963703523918827145010868836908059136*t^21*D + 255521239788779327643387656957638465166357760*t^22 - 1498859473116590531260640144086*t^13*D^8 + 2597427252395120232168149954140320*t^14*D^7 + 482355327211075745103616954376149328*t^15*D^6 + 44222529325193869129044214844640385192*t^16*D^5 + 2178252475909668343616140238171004116528*t^17*D^4 + 64477695176276336705236815624655999234548*t^18*D^3 + 1096001435019625250917362761899972728209376*t^19*D^2 + 9535695567379858640817852683555901267783072*t^20*D + 31121997549930159881904673335013362188532480*t^21 - 226222746035907563854785747608*t^12*D^8 + 97210766614090515682561693519234*t^13*D^7 + 24009633382033882103065026490640138*t^14*D^6 + 2443164550113754129667605824165898350*t^15*D^5 + 133298077674261778920858463009792623780*t^16*D^4 + 4369347270337595772438147424681513046872*t^17*D^3 + 82519497486277120659330718399943961169344*t^18*D^2 + 805181073445150161042368851783741129567104*t^19*D + 3009717571721704062134428449960520273486848*t^20 - 14530772078672354513594193462*t^11*D^8 + 2459085554423231754561433264904*t^12*D^7 + 1029359898535330477092733552838474*t^13*D^6 + 115853891755458258035806207818666486*t^14*D^5 + 7073341715629988755124656735463646410*t^15*D^4 + 257654840430870538410723019994430967000*t^16*D^3 + 5407390668071120762769083799623952675744*t^17*D^2 + 58794973648087888293144355015678006955424*t^18*D + 247021808116988927088757415362299737783040*t^19 - 622046083396399612773440214*t^10*D^8 + 9173878118790747022840681078*t^11*D^7 + 38129733193834245538655054256436*t^12*D^6 + 4668463297905618677918357208010366*t^13*D^5 + 323778356843855129574126054950021942*t^14*D^4 + 13190938942440738742141952282380809648*t^15*D^3 + 309180491367839444422245781422337646304*t^16*D^2 + 3751662881477353008219889057598980370016*t^17*D + 17632321396144370694611495831489141491200*t^18 - 17800902345819878229864652*t^9*D^8 - 3178531411956662715614667184*t^10*D^7 + 1239947615793069973165067534508*t^11*D^6 + 157222840171701846838625303097188*t^12*D^5 + 12664552060850021742634377472402244*t^13*D^4 + 581864522874207042488093855114257434*t^14*D^3 + 15352627678077876942644052018779188368*t^15*D^2 + 209124682431724635505218892025722606752*t^16*D + 1102233256067365775093609494528517114112*t^17 - 249955542016747739577842*t^8*D^8 - 217094483462716495801170980*t^9*D^7 + 36963108399655644758383720554*t^10*D^6 + 4301827646447242685829157650298*t^11*D^5 + 418026579128720744649698031982948*t^12*D^4 + 21871208362971439628439668486979736*t^13*D^3 + 656160899398234184996354006779344648*t^14*D^2 + 10119215326965910412126370496793621568*t^15*D + 60209620695337252578547419586567390464*t^16 + 4655305375678284616619*t^7*D^8 - 9330701479995455966363776*t^8*D^7 + 1081800565046872524775079336*t^9*D^6 + 90018138234656394850475755778*t^10*D^5 + 11467026241203955857750655842678*t^11*D^4 + 690778142624854583479303131072068*t^12*D^3 + 23852689994651151342487434449456256*t^13*D^2 + 420885320495994873052218769239123264*t^14*D + 2852824272336547055990939795259578112*t^15 + 380952400041491415388*t^6*D^8 - 302483993657727467844915*t^7*D^7 + 32228839095121913574818644*t^8*D^6 + 1178043240099343899460075804*t^9*D^5 + 256965738730485393987043760892*t^10*D^4 + 18014771860688119347518828828140*t^11*D^3 + 726761399869540329019444875928848*t^12*D^2 + 14860773536760031622303019183626592*t^13*D + 116020207224501123474699213797948160*t^14 + 11280616437725561259*t^5*D^8 - 7617546585964575788712*t^6*D^7 + 922527634553022575472743*t^7*D^6 - 3511368032178938180364628*t^8*D^5 + 4639504687758117651717963788*t^9*D^4 + 379472604326627681285045922350*t^10*D^3 + 18224763448928696252736916967760*t^11*D^2 + 438710286044290809104390132714592*t^12*D + 3997881130695714663675299332049664*t^13 + 195494435450966502*t^4*D^8 - 145956884856281159649*t^5*D^7 + 22718046347512063188472*t^6*D^6 - 734528839813497090982569*t^7*D^5 + 68231061266814102699361174*t^8*D^4 + 6281423856145674244270966624*t^9*D^3 + 367577276223338081343194865264*t^10*D^2 + 10626378238700683475737256186112*t^11*D + 114915013923576590757872416303488*t^12 + 1991191656879237*t^3*D^8 - 2006558284504090224*t^4*D^7 + 435295193317003692543*t^5*D^6 - 24385811723483393149068*t^6*D^5 + 897013432272676626944990*t^7*D^4 + 79166337302027920248279356*t^8*D^3 + 5793049600200136481893155504*t^9*D^2 + 206210449226121202761697224288*t^10*D + 2702608521821246746229029479936*t^11 + 10674100432563*t^2*D^8 - 17715498710905725*t^3*D^7 + 5925219805202727204*t^4*D^6 - 505673936519344231911*t^5*D^5 + 12739688452536654983764*t^6*D^4 + 740202680433034100491884*t^7*D^3 + 68978299956028335353589024*t^8*D^2 + 3111422051092908422848408992*t^9*D + 50760065216397813584419863936*t^10 + 28184857362*t*D^8 - 83326669313448*t^2*D^7 + 50710781805553257*t^3*D^6 - 6996436300839266136*t^4*D^5 + 199266200458757855862*t^5*D^4 + 5191458821605576177092*t^6*D^3 + 602442087728450318977536*t^7*D^2 + 35230895107197103936635120*t^8*D + 739020535669903226462150400*t^9 - 33958656*D^8 - 199195686270*t*D^7 + 221640125389560*t^2*D^6 - 58897544613815307*t^3*D^5 + 2669152761911767830*t^4*D^4 + 30008616618542079432*t^5*D^3 + 3883787517764960535624*t^6*D^2 + 288770248228186535043456*t^7*D + 8062787140724887852402944*t^8 + 203751936*D^7 + 483560446482*t*D^6 - 240739612949742*t^2*D^5 + 23204414286657810*t^3*D^4 + 156330488903462616*t^4*D^3 + 20681270765532843696*t^5*D^2 + 1677422253565357925760*t^6*D + 63797060818738235543040*t^7 - 441462528*D^6 - 482084493426*t*D^5 + 92575021973637*t^2*D^4 + 489175716858408*t^3*D^3 + 108058010573926992*t^4*D^2 + 7272087216143365152*t^5*D + 356773433041204489728*t^6 + 407503872*D^5 + 169346105676*t*D^4 - 143962205850*t^2*D^3 + 342133818262848*t^3*D^2 + 30785710842105696*t^4*D + 1404565776731450880*t^5 - 135834624*D^4 + 188770176*t*D^3 + 26080247808*t^2*D^2 + 88157098455552*t^3*D + 4588255988006400*t^4 + 9638281580544*t^3
Period: [1,0,48,660,15552,367320,9396300,251895000,7000224000,200245185840,5860030673448,174740017803120,5292294423090444,162408017870738640,5040259719606241416,157950105888421086240,4991983819317464935680,158954642774072967650400,5095126584665121185472720,164290263730742982868944480,5325786562734834372258691752]
PeriodID: 684

Degree: 68
EulerNumber: 64
FanoIndex: 1
Hilb: [1,21,129,461,1221,2681]
HilbDelta: [1,16,34,16,1]
Laurent: w + x^3*y^2*z^2 + 2*x^2*y^2*z + 2*x^2*y*z^2 + 2*x^2*y*z + x*y^2 + 4*x*y*z + 2*x*y + x*z^2 + 4*x*z + x + 2*y + 2*z + 2*z/y + 2/y + 1/x + 2/(x*y) + 1/(x*y^2) + 2*x^2*y*z/w + 4*x*y/w + 2*x*z/w + 4*x/w + 2*y/(w*z) + 4/w + 4/(w*z) + 4/(w*y) + 2/(w*y*z) + 2/(w*x*z) + 4/(w*x*y*z) + 2/(w*x*y^2*z) + x/w^2 + 2/(w^2*z) + 2/(w^2*y*z) + 1/(w^2*x*z^2) + 2/(w^2*x*y*z^2) + 1/(w^2*x*y^2*z^2)
PFOperator: 11902267624702083072*t^19*D^6 + 35972164550861520896*t^18*D^6 + 249947620118743744512*t^19*D^5 + 49821135761857052672*t^17*D^6 + 703757772235479187456*t^18*D^5 + 2082896834322864537600*t^19*D^4 + 42138221245418700800*t^16*D^6 + 906173487694575828992*t^17*D^5 + 5520263546411574886400*t^18*D^4 + 8748166704156031057920*t^19*D^3 + 24481683656077737984*t^15*D^6 + 713001776988133785600*t^16*D^5 + 6681199954777285328896*t^17*D^4 + 22048637861611133992960*t^18*D^3 + 19329282622516182908928*t^19*D^2 + 10415350682474250240*t^14*D^6 + 386654656893372334080*t^15*D^5 + 4949979678853348458496*t^16*D^4 + 25348120364275392839680*t^17*D^3 + 46795816480761240879104*t^18*D^2 + 20995600089974474539008*t^19*D + 3370282191010398208*t^13*D^6 + 154310516634191659008*t^14*D^5 + 2538799759693598162944*t^15*D^4 + 17881054754666125983744*t^16*D^3 + 51618175344413075570688*t^17*D^2 + 49300693034583828987904*t^18*D + 8569632689785499811840*t^19 + 846820695403921408*t^12*D^6 + 47038834525385785344*t^13*D^5 + 963350605663729352704*t^14*D^4 + 8774355993685569568768*t^15*D^3 + 35023391890724056203264*t^16*D^2 + 52683036239435900387328*t^17*D + 19701036476706764881920*t^18 + 166303723663917056*t^11*D^6 + 11136852786925273088*t^12*D^5 + 280095008432681123840*t^13*D^4 + 3200567213885652729856*t^14*D^3 + 16605956689083100037120*t^15*D^2 + 34704140424138744397824*t^16*D + 20588133656453651103744*t^17 + 25411434942562304*t^10*D^6 + 2048656854681124864*t^11*D^5 + 63162779689518366720*t^12*D^4 + 895812513678386790400*t^13*D^3 + 5874116045890006286336*t^14*D^2 + 16035426213492640710656*t^15*D + 13282687164970180804608*t^16 + 2989851011579904*t^9*D^6 + 289554628870930432*t^10*D^5 + 10998737663905759232*t^11*D^4 + 193760785785629442048*t^12*D^3 + 1593968756824612012032*t^13*D^2 + 5541493118791652999168*t^14*D + 6027198731638806675456*t^15 + 268585014263808*t^8*D^6 + 30915597602258944*t^9*D^5 + 1458644316947480576*t^10*D^4 + 32118404502504079360*t^11*D^3 + 332599157910207987712*t^12*D^2 + 1467081313520854237184*t^13*D + 2048488847075287498752*t^14 + 18399633399808*t^7*D^6 + 2449434632617984*t^8*D^5 + 144786309524488192*t^9*D^4 + 4020162219066785792*t^10*D^3 + 52775152967063961600*t^11*D^2 + 297114702874150961152*t^12*D + 532497459687846838272*t^13 + 948114745344*t^6*D^6 + 141634846097408*t^7*D^5 + 10537471658426368*t^8*D^4 + 374017041194680320*t^9*D^3 + 6273732743938441216*t^10*D^2 + 45437119948105187328*t^11*D + 105402353265393270784*t^12 + 32798008320*t^5*D^6 + 5926877884416*t^6*D^5 + 540403671662592*t^7*D^4 + 25372308240924672*t^8*D^3 + 550573910327951360*t^9*D^2 + 5171672121210830848*t^10*D + 15663292009928458240*t^11 + 414374400*t^4*D^6 + 197238583808*t^5*D^5 + 17267739256832*t^6*D^4 + 1201964551061504*t^7*D^3 + 34890761668853760*t^8*D^2 + 432056105355706368*t^9*D + 1723249205627060224*t^10 - 24521576*t^3*D^6 + 7506489728*t^4*D^5 + 190889730560*t^5*D^4 + 35366091618304*t^6*D^3 + 1503538278367232*t^7*D^2 + 25812199463550976*t^8*D + 138483299183493120*t^9 - 1816382*t^2*D^6 + 287553816*t^3*D^5 - 7028942848*t^4*D^4 + 490294503936*t^5*D^3 + 37368439621632*t^6*D^2 + 1019644722962432*t^7*D + 7886946810789888*t^8 - 5749*t*D^6 + 7773430*t^2*D^5 - 299678264*t^3*D^4 + 1790445312*t^4*D^3 + 355416047104*t^5*D^2 + 21398343901184*t^6*D + 289451587878912*t^7 - 17*D^6 + 18556*t*D^5 - 6405142*t^2*D^4 - 20307704*t^3*D^3 + 1205216768*t^4*D^2 + 115439880192*t^5*D + 5235183849472*t^6 + 34*D^5 - 13031*t*D^4 + 60210*t^2*D^3 + 20813952*t^3*D^2 - 66110336*t^4*D + 12763839488*t^5 - 17*D^4 + 88*t*D^3 + 94860*t^2*D^2 + 13939712*t^3*D - 171665408*t^4 + 48416*t^2*D + 1873664*t^3 + 7616*t^2
Period: [1,0,28,432,9660,210240,5004640,126134400,3284575420,87658744320,2391881981328,66481619561280,1875686809158624,53591081691603456,1547959307982447360,45138042563010388992,1327161930556027866300,39307923700672872301056,1171821163148297502624784,35137584922299299737577280,1059155248818427353259947280]
PeriodID: 661

Degree: 68
EulerNumber: 93
FanoIndex: 1
Hilb: [1,21,129,461,1221,2681]
HilbDelta: [1,16,34,16,1]
Laurent: w^2/(x*y*z) + w + w/y + w/(y*z) + 2*w/(x*z) + 2*w/(x*y) + x*z + x + y + z + 2/z + 2*z/y + 2/y + y/(x*z) + 2/x + z/(x*y) + x*y*z/w + x*y/w + x*z^2/w + x*z/w + y/w + y/(w*z) + 2*z/w + 2/w + z^2/(w*y) + z/(w*y)
PFOperator: 213859585936428128*t^19*D^6 + 1272512876086606800*t^18*D^6 + 4491051304664990688*t^19*D^5 + 3509284840429275072*t^17*D^6 + 24972308827422555792*t^18*D^5 + 37425427538874922400*t^19*D^4 + 5940100414908326040*t^16*D^6 + 64243970921876830880*t^17*D^5 + 196432829759213384880*t^18*D^4 + 157186795663274674080*t^19*D^3 + 6896323511045061366*t^15*D^6 + 101213495107642553976*t^16*D^5 + 476562146503878348480*t^17*D^4 + 786507730439980102320*t^18*D^3 + 347307967560759279872*t^19*D^2 + 5824475682561309329*t^14*D^6 + 109132095353253694862*t^15*D^5 + 706898065921757752808*t^16*D^4 + 1818013049267035752800*t^17*D^3 + 1672707057425507366400*t^18*D^2 + 377248309591859217792*t^19*D + 3717054023153096465*t^13*D^6 + 85546837510678203677*t^14*D^5 + 716553724888309541114*t^15*D^4 + 2565850852956712060328*t^16*D^3 + 3719687279004958787328*t^17*D^2 + 1765086243128219155008*t^18*D + 153978901874228252160*t^19 + 1848036382682429259*t^12*D^6 + 50843435983780071827*t^13*D^5 + 528212333111675824943*t^14*D^4 + 2471722826739205204442*t^15*D^3 + 5043897804496752261568*t^16*D^2 + 3810924536072663891840*t^17*D + 706153882334814455040*t^18 + 737431043078682019*t^11*D^6 + 23790744727173779491*t^12*D^5 + 296644185617353648683*t^13*D^4 + 1733027411066862622119*t^14*D^3 + 4663236553264541273152*t^15*D^2 + 5010816409421944021792*t^16*D + 1493422845912310064640*t^17 + 242787511910730983*t^10*D^6 + 9097339528234497050*t^11*D^5 + 132691790571484296043*t^12*D^4 + 930883114685125598637*t^13*D^3 + 3141231081217088163040*t^14*D^2 + 4487329171188804830408*t^15*D + 1921144786652880295680*t^16 + 66760561987323350*t^9*D^6 + 2919747457084730384*t^10*D^5 + 49258965605203196195*t^11*D^4 + 402825486807191388945*t^12*D^3 + 1630169799590466320272*t^13*D^2 + 2930669503088055934396*t^14*D + 1681497491617367854080*t^15 + 15000916527198357*t^8*D^6 + 782470002850556180*t^9*D^5 + 15455034544572692253*t^10*D^4 + 146330591230190094954*t^11*D^3 + 688531249462491302138*t^12*D^2 + 1482000445933809182220*t^13*D + 1073975861654271462880*t^14 + 2586479532950469*t^7*D^6 + 166943298307984744*t^8*D^5 + 3993642109087884778*t^9*D^4 + 44867127231090934332*t^10*D^3 + 245940078430051473178*t^11*D^2 + 615077076048271301428*t^12*D + 533195833414072353440*t^13 + 309081077209830*t^6*D^6 + 26145792776574885*t^7*D^5 + 795289352881462119*t^8*D^4 + 11106110353687486618*t^9*D^3 + 73680300003876675500*t^10*D^2 + 216799152134488603200*t^11*D + 218621882870287069680*t^12 + 21718085055775*t^5*D^6 + 2691942046238257*t^6*D^5 + 111452391672633677*t^7*D^4 + 2052142468181404134*t^8*D^3 + 17446267916098318850*t^9*D^2 + 63557621497779086680*t^10*D + 76290017898067762800*t^11 + 594090772195*t^4*D^6 + 154101342712114*t^5*D^5 + 9752543554462434*t^6*D^4 + 256968970987246461*t^7*D^3 + 2995703421517210782*t^8*D^2 + 14442143790868738168*t^9*D + 21965664515196637760*t^10 - 11340186039*t^3*D^6 + 3708405575638*t^4*D^5 + 438052481564653*t^5*D^4 + 19164830268794507*t^6*D^3 + 336828067812305496*t^7*D^2 + 2321083316382176756*t^8*D + 4823487027193677680*t^9 - 1154140645*t^2*D^6 + 80079419723*t^3*D^5 + 6598695663457*t^4*D^4 + 685041139325192*t^5*D^3 + 21527745014840632*t^6*D^2 + 236871520442116824*t^7*D + 733886291549305040*t^8 - 7953091*t*D^6 + 4580661151*t^2*D^5 + 9152241745*t^3*D^4 + 8169414924776*t^4*D^3 + 615186301564358*t^5*D^2 + 13136351053143836*t^6*D + 69025667130692640*t^7 - 22100*D^6 + 23439373*t*D^5 - 4083294371*t^2*D^4 + 63248360425*t^3*D^3 + 6647365065378*t^4*D^2 + 304382999012124*t^5*D + 3384044434821120*t^6 + 44200*D^5 - 19406497*t*D^4 + 226330925*t^2*D^3 + 59673838230*t^3*D^2 + 3265215348472*t^4*D + 65389913968880*t^5 - 22100*D^4 + 65975*t*D^3 + 186253904*t^2*D^2 + 26618303712*t^3*D + 716675549360*t^4 + 70507840*t^2*D + 4627283440*t^3 + 9193600*t^2
Period: [1,0,26,396,6222,151080,3168440,74446680,1820445550,44754449040,1142991249876,29535117602760,775248891596256,20637948549634416,554808227602889832,15065855412717245136,412487130111466062510,11375999946628528781856,315821516787600147091196,8818860239812961453959272,247556590345574589691761292]
PeriodID: 656

Degree: 70
EulerNumber: 52
FanoIndex: 1
Hilb: [1,21,131,471,1251,2751]
HilbDelta: [1,16,36,16,1]
Laurent: w^2/(x*y) + w + w/y + w/x + w*z/(x*y) + 2*w/(x*y) + w/(x*y*z) + x + y + z + 1/z + z/y + 2/y + 1/(y*z) + z/x + 2/x + 1/(x*z) + x*y/w + x*z/w + 2*x/w + x/(w*z) + y*z/w + 2*y/w + y/(w*z) + z/w + 2/w + 1/(w*z) + x*y*z/w^2 + 2*x*y/w^2 + x*y/(w^2*z)
PFOperator: 186368102723911680*t^19*D^6 + 856666578185404416*t^18*D^6 + 3913730157202145280*t^19*D^5 + 1829638337369776128*t^17*D^6 + 16899866956644728832*t^18*D^5 + 32614417976684544000*t^19*D^4 + 2407903284517613568*t^16*D^6 + 33831792123256627200*t^17*D^5 + 133564683403714314240*t^18*D^4 + 136980555502075084800*t^19*D^3 + 2184090944092416000*t^15*D^6 + 41620222468257804288*t^16*D^5 + 253197814237546291200*t^17*D^4 + 536988784220127313920*t^18*D^3 + 302661798823632568320*t^19*D^2 + 1447316538865413120*t^14*D^6 + 35181108144245200896*t^15*D^5 + 294366941260285243392*t^16*D^4 + 973285072443203788800*t^17*D^3 + 1145947006292124893184*t^18*D^2 + 328753333204980203520*t^19*D + 724859354853186048*t^13*D^6 + 21655871863474940928*t^14*D^5 + 234610866344107137024*t^15*D^4 + 1080036035768319086592*t^16*D^3 + 2003905230265359286272*t^17*D^2 + 1212463899160892080128*t^18*D + 134185033961216409600*t^19 + 280028964273875712*t^12*D^6 + 10042773530943905280*t^13*D^5 + 135845707574807774208*t^14*D^4 + 820025384914264983552*t^15*D^3 + 2142083816606184136704*t^16*D^2 + 2063169056690186158080*t^17*D + 485984194063639511040*t^18 + 84408795250936704*t^11*D^6 + 3581584299549570816*t^12*D^5 + 59124852588135062016*t^13*D^4 + 451452903076978320384*t^14*D^3 + 1563959601486056079360*t^15*D^2 + 2142974328753215176704*t^16*D + 811353238416371220480*t^17 + 19935493397846592*t^10*D^6 + 993713436088138368*t^11*D^5 + 19745631335045253888*t^12*D^4 + 186477143356536205824*t^13*D^3 + 826534534489968734208*t^14*D^2 + 1517847482226141388800*t^15*D + 825771925838805073920*t^16 + 3676456280397024*t^9*D^6 + 215321857830603840*t^10*D^5 + 5116779895980484224*t^11*D^4 + 58993153419137626368*t^12*D^3 + 327202959898724686848*t^13*D^2 + 776960872181613858816*t^14*D + 572299416510395940864*t^15 + 522245710787600*t^8*D^6 + 36267167505096096*t^9*D^5 + 1031235926942439360*t^10*D^4 + 14445127076374756224*t^11*D^3 + 99033240213373450752*t^12*D^2 + 297465683123176243200*t^13*D + 286242088518425198592*t^14 + 55450082104056*t^7*D^6 + 4672476335616080*t^8*D^5 + 160294644599038560*t^9*D^4 + 2739091355014757568*t^10*D^3 + 23141799636817218048*t^11*D^2 + 86927978316532230144*t^12*D + 106932895280109305856*t^13 + 4135923223108*t^6*D^6 + 445820874148488*t^7*D^5 + 18774786202659920*t^8*D^4 + 397398342276592224*t^9*D^3 + 4168807503863605248*t^10*D^2 + 19563998669769973248*t^11*D + 30443712745053118464*t^12 + 186810245550*t^5*D^6 + 29819380457668*t^6*D^5 + 1583245073630664*t^7*D^4 + 42841335716632496*t^8*D^3 + 569830292327876544*t^9*D^2 + 3379233299893929216*t^10*D + 6659702313547585536*t^11 + 2482814481*t^4*D^6 + 1293182924346*t^5*D^5 + 88484421093868*t^6*D^4 + 3250532086975512*t^7*D^3 + 57052372570027424*t^8*D^2 + 439351814287645440*t^9*D + 1113538336397558784*t^10 - 192889080*t^3*D^6 + 35811788949*t^4*D^5 + 2783058407646*t^5*D^4 + 157954806270828*t^6*D^3 + 3927909474650880*t^7*D^2 + 41277744654597632*t^8*D + 139141415204112384*t^9 - 8474750*t^2*D^6 + 1033119795*t^3*D^5 + 29613165081*t^4*D^4 + 4155761053590*t^5*D^3 + 166959213168048*t^6*D^2 + 2609126952311712*t^7*D + 12412400886408192*t^8 - 38790*t*D^6 + 34080685*t^2*D^5 - 577200990*t^3*D^4 + 45417567219*t^4*D^3 + 3652739924388*t^5*D^2 + 98367105463920*t^6*D + 730459973934720*t^7 - 175*D^6 + 112695*t*D^5 - 31257410*t^2*D^4 + 400795125*t^3*D^3 + 36121152390*t^4*D^2 + 1829809018080*t^5*D + 24852799615680*t^6 + 350*D^5 - 103980*t*D^4 + 2324515*t^2*D^3 + 434199990*t^3*D^2 + 17869603080*t^4*D + 404699474880*t^5 - 175*D^4 + 675*t*D^3 + 1770160*t^2*D^2 + 204139800*t^3*D + 4153880160*t^4 + 641200*t^2*D + 37130400*t^3 + 84000*t^2
Period: [1,0,30,372,7314,153720,3385200,79195200,1908060210,47344861200,1200564568980,31000140281880,812700057329160,21579423056231040,579326139676936080,15701374981843623072,429111973970459452530,11813992791392404023840,327387143073206391007404,9125718342900613281035208,255716767507397770705455324]
PeriodID: 666

Degree: 70
EulerNumber: 60
FanoIndex: 1
Hilb: [1,21,131,471,1251,2751]
HilbDelta: [1,16,36,16,1]
Laurent: w^3/(x*y*z) + w^2/(y*z) + w^2/(x*z) + w^2/(x*y) + w^2/(x*y*z) + w + w/z + w/y + w/(y*z) + w/x + w/(x*z) + w/(x*y) + x + y + z + 1/z + 1/y + 1/x + x*y/w + x*z/w + x/w + y*z/w + y/w + z/w + 1/w + x*y*z/w^2 + x*y/w^2 + x*z/w^2 + y*z/w^2 + x*y*z/w^3
PFOperator: 600000*t^8*D^4 + 2080000*t^7*D^4 + 6000000*t^8*D^3 + 3002000*t^6*D^4 + 19160000*t^7*D^3 + 21000000*t^8*D^2 + 2315600*t^5*D^4 + 24984000*t^6*D^3 + 62960000*t^7*D^2 + 30000000*t^8*D + 1012660*t^4*D^4 + 16990400*t^5*D^3 + 75718000*t^6*D^2 + 85960000*t^7*D + 14400000*t^8 + 241448*t^3*D^4 + 6341240*t^4*D^3 + 46372000*t^5*D^2 + 97296000*t^6*D + 40080000*t^7 + 25807*t^2*D^4 + 1232028*t^3*D^3 + 15071660*t^4*D^2 + 54823600*t^5*D + 43560000*t^6 + 301*t*D^4 + 100048*t^2*D^3 + 2417688*t^3*D^2 + 15854920*t^4*D + 23126400*t^5 - 49*D^4 + 1022*t*D^3 + 145745*t^2*D^2 + 2138388*t^3*D + 6115440*t^4 + 658*t*D^2 + 95144*t^2*D + 713160*t^3 + 147*t*D + 23520*t^2
Period: [1,0,30,300,6690,124920,2778600,61790400,1452751650,34806097200,855836532180,21393889763400,543342862524000,13972938142363200,363356617578926400,9538720137580233600,252510537115100657250,6733792260826534332000,180751978201192700659500,4880313062702879739795000,132464916037195468417058940]
PeriodID: 665

Degree: 72
EulerNumber: 72
FanoIndex: 1
Hilb: [1,20,130,475,1271,2806]
HilbDelta: [1,15,40,15,1]
Laurent: w*x^2 + 2*w*x + w + 2*x + y*z^3 + 3*y*z^2 + 3*y*z + y + 3*z + 3/z + 3/(y*z) + 3/(y*z^2) + 1/(y^2*z^3) + 2/x + 1/w + 2/(w*x) + 1/(w*x^2)
PFOperator: 90494951662265665299840000*t^20*D^6 + 11673721298048996739456000*t^19*D^6 + 1900393984907578971296640000*t^20*D^5 - 11733481125240510766521600*t^18*D^6 + 311699555821788764872320000*t^19*D^5 + 15836616540896491427472000000*t^20*D^4 - 176645202788156236797440*t^17*D^6 - 217817534796981688744646400*t^18*D^5 + 3041172355599971929560960000*t^19*D^4 + 66513789471765263995382400000*t^20*D^3 + 428419431089663742292864*t^16*D^6 - 2795907430617514247934720*t^17*D^5 - 1663469916300315672622636800*t^18*D^4 + 14237054881900598437718400000*t^19*D^3 + 146963801499519440446940160000*t^20*D^2 - 5881397936729276953728*t^15*D^6 + 6000241761402810825556608*t^16*D^5 - 13981002964516589100367360*t^17*D^4 - 6583277795033525726106912000*t^18*D^3 + 33932190314652533207218944000*t^19*D^2 + 159633094732236633588917760000*t^20*D - 6887708360093804424992*t^14*D^6 - 125160437075935553107584*t^15*D^5 + 36354100411834135505478272*t^16*D^4 - 32976197478582899834604800*t^17*D^3 - 13984719175724220787370726400*t^18*D^2 + 38827530315954624584586240000*t^19*D + 65156365196831279015884800000*t^20 + 174226722428027088256*t^13*D^6 - 61057915670423629011168*t^14*D^5 - 868374820171122376680832*t^15*D^4 + 119299196255221295751272320*t^16*D^3 - 46793573474923926536540160*t^17*D^2 - 14810127438626437195910169600*t^18*D + 16391248362126457653657600000*t^19 + 48510520303637505612*t^12*D^6 + 1857735909123146929440*t^13*D^5 - 239789532161595071932512*t^14*D^4 - 2735330249663716639957888*t^15*D^3 + 219766295951401486127511552*t^16*D^2 - 43717899968951218505159680*t^17*D - 5951300195307167640001843200*t^18 - 1668729862143043620*t^11*D^6 + 64067402467396918332*t^12*D^5 + 6877718722141456309312*t^13*D^4 - 478244029313571808105504*t^14*D^3 - 4346218338183718057150464*t^15*D^2 + 210498949800329100877998080*t^16*D - 18538783235922960713994240*t^17 - 29206465297691025*t^10*D^6 - 3356143778536923660*t^11*D^5 - 891748684940086411212*t^12*D^4 + 10440035606301348029472*t^13*D^3 - 420796763119202589540672*t^14*D^2 - 3324680689885475744990720*t^15*D + 79249572022627922079544320*t^16 + 6687282627418086*t^9*D^6 + 2791704182802049845*t^10*D^5 + 7987540117463643036*t^11*D^4 - 5487464432079234885324*t^12*D^3 + 4688343923892501729280*t^13*D^2 - 39892485485849937000640*t^14*D - 964696820333558227271168*t^15 - 1282975008145856*t^8*D^6 - 54724828266880191*t^9*D^5 + 15219025563471316389*t^10*D^4 + 66580021096974371628*t^11*D^3 - 13390410232284903417888*t^12*D^2 - 3820158528794906337344*t^13*D + 87574233471584488012800*t^14 + 20064242183479*t^7*D^6 - 13187717068800645*t^8*D^5 - 219164253049227246*t^9*D^4 + 45497446772277056871*t^10*D^3 + 135270124852998384168*t^11*D^2 - 15089375067246379722064*t^12*D - 3357321723093915884800*t^13 + 5567165571762*t^6*D^6 + 467291091197949*t^7*D^5 - 39146208201116986*t^8*D^4 - 1002010105089746205*t^9*D^3 + 75434077931451129936*t^10*D^2 + 129286677843019234432*t^11*D - 6306954982326724118656*t^12 - 253140686795*t^5*D^6 + 7321491152994*t^6*D^5 + 1793533904663117*t^7*D^4 - 74786721960282899*t^8*D^3 - 2005369909415026320*t^9*D^2 + 66060363204503156072*t^10*D + 46722291797792142624*t^11 - 3630994082*t^4*D^6 - 878365554750*t^5*D^5 + 12262689075938*t^6*D^4 + 5387464278859897*t^7*D^3 - 97821339430179282*t^8*D^2 - 2036024517662846936*t^9*D + 23426464742765500144*t^10 + 530691321*t^3*D^6 + 28685064267*t^4*D^5 - 3537147362025*t^5*D^4 - 1602651682084*t^6*D^3 + 8545059039320742*t^7*D^2 - 73745881109083088*t^8*D - 800652666561014192*t^9 - 13901817*t^2*D^6 - 950131575*t^3*D^5 + 54143521144*t^4*D^4 - 5067977734444*t^5*D^3 - 58630854492906*t^6*D^2 + 7342226350386576*t^7*D - 23857527244737504*t^8 + 131625*t*D^6 + 32030643*t^2*D^5 + 87230403*t^3*D^4 + 110510367351*t^4*D^3 - 4576127164338*t^5*D^2 - 82675202944248*t^6*D + 2581727978993312*t^7 - 450*D^6 - 298125*t*D^5 - 27620643*t^2*D^4 - 1183865373*t^3*D^3 + 97043401216*t^4*D^2 - 2095353445992*t^5*D - 35444749133760*t^6 + 900*D^5 + 185895*t*D^4 + 8916525*t^2*D^3 - 823550028*t^3*D^2 + 48091572336*t^4*D - 359407051392*t^5 - 450*D^4 + 2925*t*D^3 + 6827520*t^2*D^2 - 327449232*t^3*D + 10407542160*t^4 + 2826720*t^2*D - 53516880*t^3 + 532800*t^2
Period: [1,0,74,588,17550,319560,7862600,185440080,4723828270,122610124560,3280863344724,89475162536760,2483478758786256,69901354870899552,1991339349491915280,57312915122013559008,1664276022826090875630,48705465977222828565792,1435211354084854574054684,42551119695206006660884680,1268490586198921007203472620]
PeriodID: 706

Degree: 72
EulerNumber: 72
FanoIndex: 1
Hilb: [1,22,136,487,1291,2836]
HilbDelta: [1,17,36,17,1]
Laurent: w*x^2*z^2 + 2*w*x^2*z + w*x^2 + 2*w*x^2/y + 2*w*x^2/(y*z) + w*x^2/(y^2*z^2) + 2*w*x*z^2 + 4*w*x*z + 2*w*x + 4*w*x/y + 4*w*x/(y*z) + 2*w*x/(y^2*z^2) + w*z^2 + 2*w*z + w + 2*w/y + 2*w/(y*z) + w/(y^2*z^2) + 2*x*z + 2*x + 2*x/(y*z) + y + 4*z + 4/(y*z) + 2*z/x + 2/x + 2/(x*y*z) + 1/w + 2/(w*x) + 1/(w*x^2)
PFOperator: 139729328626728960000*t^17*D^6 + 564100407510958080000*t^16*D^6 + 1956210600774205440000*t^17*D^5 + 636021601408725811200*t^15*D^6 + 7867656466000773120000*t^16*D^5 + 11003684629354905600000*t^17*D^4 + 341536457795803545600*t^14*D^6 + 7932038946571498291200*t^15*D^5 + 44321423897062932480000*t^16*D^4 + 31788422262580838400000*t^17*D^3 + 99450525052063973376*t^13*D^6 + 3681782395081143091200*t^14*D^5 + 40525811648938967040000*t^15*D^4 + 128650128669838540800000*t^16*D^3 + 49638843994645463040000*t^17*D^2 + 15557299658737090560*t^12*D^6 + 886309432826528268288*t^13*D^5 + 16602176635576444846080*t^14*D^4 + 108746770817708457984000*t^15*D^3 + 202160033871729131520000*t^16*D^2 + 39613264665677660160000*t^17*D + 1348190430641528832*t^11*D^6 + 105095290237024370688*t^12*D^5 + 3371499905043803111424*t^13*D^4 + 40474611876086379970560*t^14*D^3 + 161021488792893574348800*t^15*D^2 + 162391534609427988480000*t^16*D + 12575639576405606400000*t^17 + 258882989692272640*t^10*D^6 + 9001370123070824448*t^11*D^5 + 321276282439802867712*t^12*D^4 + 7271569880048372318208*t^13*D^3 + 55941193672636327096320*t^14*D^2 + 123900398933839301836800*t^15*D + 51863761568964280320000*t^16 + 95895233361942528*t^9*D^6 + 3909799458736594944*t^10*D^5 + 52691445689477781504*t^11*D^4 + 698820572201818669056*t^12*D^3 + 9336236168161966970880*t^13*D^2 + 41095919704858239651840*t^14*D + 38395886654877990912000*t^15 + 18383982731627712*t^8*D^6 + 1314981479036697600*t^9*D^5 + 28516267115260654336*t^10*D^4 + 220833989835576754176*t^11*D^3 + 1080879885319017606912*t^12*D^2 + 6649821097311015880704*t^13*D + 12367407210017187225600*t^14 + 1782021064279344*t^7*D^6 + 214132172804664384*t^8*D^5 + 7639958537795508608*t^9*D^4 + 100850275330596476928*t^10*D^3 + 464890751618988827904*t^11*D^2 + 972275262134236298496*t^12*D + 1999792774547105771520*t^13 + 97042630281936*t^6*D^6 + 18408031138973520*t^7*D^5 + 1037338819482299872*t^8*D^4 + 22426773517540404352*t^9*D^3 + 180545447844345464704*t^10*D^2 + 463666553247040743168*t^11*D + 357764884415548448256*t^12 + 4269926280648*t^5*D^6 + 813212101496976*t^6*D^5 + 77257070442414368*t^7*D^4 + 2643088019130392976*t^8*D^3 + 35111514522138930448*t^9*D^2 + 160319974410512045952*t^10*D + 174254867622863488512*t^11 + 132914967381*t^4*D^6 + 13762656282012*t^5*D^5 + 3081963291077812*t^6*D^4 + 173546966014598576*t^7*D^3 + 3708917851476198864*t^8*D^2 + 28363321801280428784*t^9*D + 55660661201907550464*t^10 - 2389835859*t^3*D^6 + 498029512950*t^4*D^5 + 45313728569018*t^5*D^4 + 6002360034932672*t^6*D^3 + 219320170705411904*t^7*D^2 + 2760828862215619104*t^8*D + 9226659412462829472*t^9 - 355786995*t^2*D^6 + 53716753299*t^3*D^5 - 1340495262815*t^4*D^4 + 85267298769240*t^5*D^3 + 6573581568480272*t^6*D^2 + 150411888452709360*t^7*D + 847009039175951168*t^8 - 1041479*t*D^6 + 1550741664*t^2*D^5 - 64795076233*t^3*D^4 + 270466456060*t^4*D^3 + 64122445575546*t^5*D^2 + 4009182798166144*t^6*D + 43399043321713504*t^7 - 6174*D^6 + 3791229*t*D^5 - 1340294465*t^2*D^4 - 3804048767*t^3*D^3 + 445507989580*t^4*D^2 + 22968248169408*t^5*D + 1058604509385344*t^6 + 12348*D^5 - 2744997*t*D^4 + 14693736*t^2*D^3 + 4689785680*t^3*D^2 + 160916944800*t^4*D + 3575879914880*t^5 - 6174*D^4 + 30527*t*D^3 + 23400432*t^2*D^2 + 3028243040*t^3*D + 9942403456*t^4 + 11995200*t^2*D + 404338592*t^3 + 1975680*t^2
Period: [1,0,20,312,7332,147120,3144440,73936800,1821165220,45460675680,1153074373920,29859399847200,786483887897400,20967761873298240,564690769082394240,15352013829560920512,420907931658361332900,11624610552451068469440,323114013839775380469104,9033228780602710451305824,253865065660322320981540192]
PeriodID: 632

Degree: 74
EulerNumber: 42
FanoIndex: 1
Hilb: [1,22,138,497,1321,2906]
HilbDelta: [1,17,38,17,1]
Laurent: w + x^2/(y^2*z) + x + 2*x/y + 2*x/(y*z) + 2*x/(y^2*z) + y + z + 1/z + 4/y + 2/(y*z) + 1/(y^2*z) + 2*y*z/x + 2*y/x + 2*z/x + 4/x + 2/(x*y) + y^2*z/x^2 + 2*y*z/x^2 + z/x^2 + 2*x^2/(w*y^2*z) + x/w + 4*x/(w*y) + 2*x/(w*y*z) + 2*x/(w*y^2*z) + 2*z/w + 4/w + 4/(w*y) + 2*y*z/(w*x) + 2*z/(w*x) + x^2/(w^2*y^2*z) + 2*x/(w^2*y) + z/w^2
PFOperator: 11817618991104057811687557120000*t^27*D^8 + 35406142126615592478793842176000*t^26*D^8 + 425434283679746081220752056320000*t^27*D^7 + 49039223823174978063996995532800*t^25*D^8 + 1219986502168271579499988687872000*t^26*D^7 + 6452419969142815565181406187520000*t^27*D^6 + 41502752638884492787461362135040*t^24*D^8 + 1616966165758544050250789296230400*t^25*D^7 + 17801984398215200500796928175104000*t^26*D^6 + 53604719743648006233814759096320000*t^27*D^5 + 23877110142548674142306225764352*t^23*D^8 + 1310502137850571203177052469954560*t^24*D^7 + 22685934020251232970827203878323200*t^25*D^6 + 143009914852783828068627007100928000*t^26*D^5 + 265293728731294993814573969786880000*t^27*D^4 + 9809469278170764078574579944448*t^22*D^8 + 723942027748348596973360273131520*t^23*D^7 + 17674564974235749746916713603299840*t^24*D^6 + 176049400569624166977997378827289600*t^25*D^5 + 687748640396209526072727287299584000*t^26*D^4 + 795136676197445425801585593262080000*t^27*D^3 + 2929696683672814461550325666304*t^21*D^8 + 287423345724603144721974797729792*t^22*D^7 + 9393126757557745481006609922245120*t^23*D^6 + 132382311040918621298489522121525760*t^24*D^5 + 821653074960771868994637784537523200*t^25*D^4 + 2012445162042039808376189668359168000*t^26*D^3 + 1395944425705175724947780997242880000*t^27*D^2 + 628857063326230781141655350144*t^20*D^8 + 84141425777333681414307872222720*t^21*D^7 + 3597349072458696510919239512687616*t^22*D^6 + 67877045860821789358443096557345280*t^23*D^5 + 598837180370988008879264092612533760*t^24*D^4 + 2343971940820865526246733641416473600*t^25*D^3 + 3464853376396308052424148785944576000*t^26*D^2 + 1295021959521147071235969259438080000*t^27*D + 90854115664636466166269880832*t^19*D^8 + 18279450580068948956283399163648*t^20*D^7 + 1022232970309479715698625669245632*t^21*D^6 + 25093923544366378394287689502420480*t^22*D^5 + 297266680452961931156404062167922176*t^23*D^4 + 1662931578552993008166080281777661440*t^24*D^3 + 3952130346134099580313904510813388800*t^25*D^2 + 3165981537955963836638391110111232000*t^26*D + 476486397721315610967242303078400000*t^27 + 6566885963616692535692239824*t^18*D^8 + 2905278719545188755783495997696*t^19*D^7 + 218525762599415208237536096468320*t^20*D^6 + 6899565301612616951457731465799360*t^21*D^5 + 106332148064199397364980995614041088*t^22*D^4 + 802352945329076156251586367829870080*t^23*D^3 + 2741423136911999261643967637214300160*t^24*D^2 + 3552216301708871118002808904515686400*t^25*D + 1152217194020096350072555978997760000*t^26 - 471966621484710797242080632*t^17*D^8 + 320515778917818227650609257696*t^18*D^7 + 35233629893944109200494666598112*t^19*D^6 + 1435306957542898081184121094566240*t^20*D^5 + 28295802650473968037420445866886976*t^21*D^4 + 278605915066104523412302337625844224*t^22*D^3 + 1291153374723183316472095447254343680*t^23*D^2 + 2420101447954134837618197083288074240*t^24*D + 1277336214926173498020357217830912000*t^25 - 200530791015402372696389480*t^16*D^8 + 20323450629477556915734354192*t^17*D^7 + 4257598722916498353619533077504*t^18*D^6 + 228054294966623103963564544662112*t^19*D^5 + 5708975012476963333020838667261088*t^20*D^4 + 71916929047367153839215886378975808*t^21*D^3 + 436960144378048688512229647577932800*t^22*D^2 + 1117716303263417958283594464178718720*t^23*D + 858749454676035133523008034864947200*t^24 - 27389964431873417416749276*t^15*D^8 - 160889490908089509305808120*t^16*D^7 + 381757499373095255685646710992*t^17*D^6 + 27910978589481981956632993806336*t^18*D^5 + 884790623474491149435525424493088*t^19*D^4 + 14079980100668934102823428200148512*t^20*D^3 + 109793824709804733559834053509645824*t^21*D^2 + 370341260082854457550626946861940736*t^22*D + 390833177437218710706948863268790272*t^23 - 2038442583097701936841404*t^14*D^8 - 200166888819295895037959656*t^15*D^7 + 25655213917033382096018686120*t^16*D^6 + 2689815736547721384952155306960*t^17*D^5 + 107017744505303381835640125311152*t^18*D^4 + 2123332524612501904719651066357792*t^19*D^3 + 20913427005522709027023481871481216*t^20*D^2 + 90975274915074931108199618874728192*t^21*D + 127429071055065009349730491503329280*t^22 - 74816231888590259762522*t^13*D^8 - 26874939726337814049371412*t^14*D^7 + 1436240885997256132585312464*t^15*D^6 + 218107244200579220625700386072*t^16*D^5 + 10467622187328842215578345043144*t^17*D^4 + 251923053657509382446045381735840*t^18*D^3 + 3072697988728934215848664284954624*t^19*D^2 + 16926491877907189616124595653239424*t^20*D + 30761120662560181452872869220281344*t^21 - 1151095278996470531068*t^12*D^8 - 2645874405093377478075044*t^13*D^7 + 80396424368723685280016796*t^14*D^6 + 16864418443812053161443201208*t^15*D^5 + 896437744423383378897833050560*t^16*D^4 + 24608721357915063547930003280352*t^17*D^3 + 357292287178678037665559722253568*t^18*D^2 + 2430794939784758316176781818086784*t^19*D + 5618501749036676950025430056557056*t^20 - 197680471977675186703*t^11*D^8 - 247403829426017518661736*t^12*D^7 + 2593870697233550006992880*t^13*D^6 + 1320211748177520339430790220*t^14*D^5 + 74614198843689537334484277116*t^15*D^4 + 2161907221122418568345568504160*t^16*D^3 + 34710331287628104696408481097888*t^17*D^2 + 277578545565618929440781627918080*t^18*D + 792273842095915926266305092582912*t^19 - 19610032999732612978*t^10*D^8 - 21110591175538971605216*t^11*D^7 - 446736496200337723984528*t^12*D^6 + 90078568514295134893283372*t^13*D^5 + 6085846587416716455162231280*t^14*D^4 + 187021715960376422054423887152*t^15*D^3 + 3099101477706506363470759933312*t^16*D^2 + 26816568547306862280792108318720*t^17*D + 89158662229769047159703018855424*t^18 + 1262599295580952567*t^9*D^8 - 1406021896173612835841*t^10*D^7 - 95030145739547488089002*t^11*D^6 + 3970593510396571855920728*t^12*D^5 + 424680553788486460570071618*t^13*D^4 + 15618071945094667783473143336*t^14*D^3 + 274811737729793337008246596048*t^15*D^2 + 2424128559909251175238462534400*t^16*D + 8575928116057514400784118072832*t^17 + 334921205518555698*t^8*D^8 - 64256176769092763721*t^9*D^7 - 9228669980844724164461*t^10*D^6 + 18924268203738317252324*t^11*D^5 + 20964354900154906940389708*t^12*D^4 + 1109300619218198076690574296*t^13*D^3 + 23184450031211321483991017936*t^14*D^2 + 218742880576911614936192696640*t^15*D + 782807396249626959718892835840*t^16 + 23699361439276308*t^7*D^8 - 1537961804921401482*t^8*D^7 - 560678903966794433185*t^9*D^6 - 10777151493202544839671*t^10*D^5 + 501120691499703752754629*t^11*D^4 + 58614597643801961889963600*t^12*D^3 + 1643212542907050096785682504*t^13*D^2 + 18523902203622214990414731328*t^14*D + 71509892810680352212232653824*t^15 + 644655812818554*t^6*D^8 + 35568737343500354*t^7*D^7 - 23918994097604061998*t^8*D^6 - 766912224856107949581*t^9*D^5 - 13024067454733261631781*t^10*D^4 + 1984965631434142968218220*t^11*D^3 + 87538160938842641849528608*t^12*D^2 + 1301694886490386287648343488*t^13*D + 6059181549760566559692407808*t^14 - 6597587158910*t^5*D^8 + 6190102371476328*t^6*D^7 - 883106943991244906*t^7*D^6 - 24811780829059631856*t^8*D^5 - 1581245485140703265898*t^9*D^4 + 26986276648536472511584*t^10*D^3 + 3170715066347840740661380*t^11*D^2 + 68807580412012399430680480*t^12*D + 421616985091414673413129344*t^13 - 791231783510*t^4*D^8 + 350998684866500*t^5*D^7 - 36555783983068852*t^6*D^6 - 116645740987024396*t^7*D^5 - 59652692848729431088*t^8*D^4 - 845173998219044912738*t^9*D^3 + 65055200859089911394220*t^10*D^2 + 2526246496168160026078944*t^11*D + 22023492067588036314377856*t^12 - 14473434257*t^3*D^8 + 10490584735482*t^4*D^7 - 1441230897334856*t^5*D^6 + 31300704347374546*t^6*D^5 - 1182397312627237798*t^7*D^4 - 49000052385694131726*t^8*D^3 + 181734712084141120668*t^9*D^2 + 57356654034556670881984*t^10*D + 805829607297632657887296*t^11 - 59539252*t^2*D^8 + 139521191878*t^3*D^7 - 37073626006922*t^4*D^6 + 1789982644164066*t^5*D^5 - 17977923084357306*t^6*D^4 - 1021274272710386606*t^7*D^3 - 25493840447525424732*t^8*D^2 + 553686868537192258976*t^9*D + 18847207776746738984256*t^10 - 163263*t*D^8 + 484801789*t^2*D^7 - 444433403980*t^3*D^6 + 48070859397072*t^4*D^5 - 558455346497430*t^5*D^4 - 12299145201417010*t^6*D^3 - 610947188641964748*t^7*D^2 - 6268286105604687648*t^8*D + 223904779698118186944*t^9 + 1184*D^8 + 987737*t*D^7 - 1422253787*t^2*D^6 + 569209000288*t^3*D^5 - 17387971870292*t^4*D^4 - 155069118316334*t^5*D^3 - 7100984573637044*t^6*D^2 - 232143929639838416*t^7*D - 392790275325305280*t^8 - 7104*D^7 - 2175591*t*D^6 + 1737294697*t^2*D^5 - 235424453587*t^3*D^4 - 1573140835242*t^4*D^3 - 102717984033404*t^5*D^2 - 2697374041404240*t^6*D - 51023002614191232*t^7 + 15392*D^6 + 2034143*t*D^5 - 752770409*t^2*D^4 - 7605633590*t^3*D^3 - 1122322014828*t^4*D^2 - 35311890832944*t^5*D - 775015165547520*t^6 - 14208*D^5 - 676146*t*D^4 - 3898286*t^2*D^3 - 4612490864*t^3*D^2 - 350400285936*t^4*D - 9106348416768*t^5 + 4736*D^4 - 6880*t*D^3 - 833536*t^2*D^2 - 1288232256*t^3*D - 65938932480*t^4 - 181066752*t^3
Period: [1,0,44,516,11580,248880,5903540,145945800,3746928220,98922885600,2671404742944,73481751364560,2052476767663476,58076906126423184,1661677366479822120,48002309214157474176,1398382035688724409180,41039954336519800943424,1212401446313276578117616,36028208700871827983365680,1076314260714256142562412000]
PeriodID: 676

Degree: 74
EulerNumber: 64
FanoIndex: 1
Hilb: [1,22,138,497,1321,2906]
HilbDelta: [1,17,38,17,1]
Laurent: w + w/z + w/y + 2*w/(y*z) + w/(y*z^2) + w/x + 2*w/(x*y) + 2*w/(x*y*z) + w/(x^2*y) + x + x/z + y + z + 2/z + z/y + 2/y + 1/(y*z) + z/x + 2/x + 2*z/(x*y) + 2/(x*y) + z/(x^2*y) + x*y/w + y*z/w + y/w + 2*z/w + 2/w + 2*z/(w*x) + y*z/w^2
PFOperator: 103447242489001964340275849245523418294517760*t^43*D^8 + 456671865219260306525601508008757721028362240*t^42*D^8 + 3724100729604070716249930572838843058602639360*t^43*D^7 + 573642701109516301197759854287400047019556864*t^41*D^8 + 15612528329312304065786905012010399530640998400*t^42*D^7 + 56482194398995072529790613688055786388806696960*t^43*D^6 - 972640028121405629431483869871940423947124736*t^40*D^8 + 16442731073005358354667747655675544022970007552*t^41*D^7 + 226168391489446252227205443636245119742844600320*t^42*D^6 + 469236691930112910247491252177694225383932559360*t^43*D^5 - 5123173452394351886730157125866563707999354880*t^39*D^8 - 43743668763904385230612162618386433950745624576*t^40*D^7 + 197288910012165474506471341985252739409401348096*t^41*D^6 + 1804957441051461186338739173357554169290277519360*t^42*D^5 + 2322287146635605097474852539712755217293629194240*t^43*D^4 - 10577360846905014864760836740813973575283245056*t^38*D^8 - 191420092981273489824547850443530307971816882176*t^39*D^7 - 765186680576458721679465479537405456977588387840*t^40*D^6 + 1287159231971829775263549879725073341901153763328*t^41*D^5 + 8629615417888283361689119671731040363660821135360*t^42*D^4 + 6960344263630008168671120240635797676528332963840*t^43*D^3 - 14409852729281026736310179976369084548253745152*t^37*D^8 - 373346857647169658648078336811708066960615931904*t^38*D^7 - 2968490285744273859849000533743854989917156278272*t^39*D^6 - 7008158542124369375296909476525335497279126110208*t^40*D^5 + 4964418289117658660822766609248320108486685884416*t^41*D^4 + 25124287236437468150195454013553532433505819033600*t^42*D^3 + 12219602071770868035730744416278208262621615882240*t^43*D^2 - 14634705773692873438885472835912186594107064320*t^36*D^8 - 488644621526886108260746062051858599573758935040*t^37*D^7 - 5535562000756050601910568405646609188657177821184*t^38*D^6 - 24984292585120559820160526967198927460569567985664*t^39*D^5 - 37166274217789033556293001382469166243750959120384*t^40*D^4 + 11518069549704394392378648910700890636852310048768*t^41*D^3 + 43075091801553333009352625035590833543531546542080*t^42*D^2 + 11336162620914791260264788663721438270386434211840*t^43*D - 11696342909434737902385070415383368240095952896*t^35*D^8 - 479005423354173591462705675399083482453972090880*t^36*D^7 - 7006715984366451726346456734741675379677949067264*t^37*D^6 - 44943517511634979099381345289750548972221388292096*t^38*D^5 - 124555488854651562972279548685330546451885120815104*t^39*D^4 - 117097207592668841219855156743666418000373181579264*t^40*D^3 + 15606738079754661140460164146856057701775613886464*t^41*D^2 + 39228084236970038277648612110879554825237655715840*t^42*D + 4170992817156559202199922241579504225634956083200*t^43 - 7579710277800241713785547850670403690408968192*t^34*D^8 - 370003852453344188965716620073780889659808677888*t^35*D^7 - 6662854371736663514304501762987344077238151675904*t^36*D^6 - 55318079761813803592982488862859183719303341932544*t^37*D^5 - 217664238063873960527973972754159280353130355621888*t^38*D^4 - 374748950088133000327848848059262572203928457314304*t^39*D^3 - 213153615989830761066749759829789179527312577658880*t^40*D^2 + 11245318910249050593571722288552882179590273892352*t^41*D + 14241609159991998034673116450336524042908152627200*t^42 - 4054770754429963159537961139582957377022427136*t^33*D^8 - 231750522010517799078496254920159248719726903296*t^34*D^7 - 4995355994891353696559111286772889257546319396864*t^35*D^6 - 51253456993993742660700366443814081148427796217856*t^36*D^5 - 261743202706391001201500618300642769659910252658688*t^37*D^4 - 639883413274545017396734825725038796742730562142208*t^38*D^3 - 659091445940750156373157135836018813696716862128128*t^39*D^2 - 202920931432262448348477618193593517305886830231552*t^40*D + 3297971501412685327477988968690603752647987036160*t^41 - 1809101256405117560170335116378423045174853632*t^32*D^8 - 119754497212016980571918428839963289355732189184*t^33*D^7 - 3035106538348079897648906852353100614989827670016*t^34*D^6 - 37443145550864826999898049483729435549646908817408*t^35*D^5 - 237229551221753853702392228791007792683807269978112*t^36*D^4 - 754886770264503096076612816212343507914102220521472*t^37*D^3 - 1105063489795276199238441763693318535960962078343168*t^38*D^2 - 611861895309983636677632012076640370161171526844416*t^39*D - 75983991707595188578508638400738034069024811253760*t^40 - 676003066880075898122429871575012909995368448*t^31*D^8 - 51565147040817313010836157804874620199025672192*t^32*D^7 - 1519377678248137106618495117265148712862876696576*t^33*D^6 - 22148300263180307157328913196794508707210518986752*t^34*D^5 - 169496394976039130600275176914141130071681494286336*t^35*D^4 - 671741305355207707111193102404250807685450048733184*t^36*D^3 - 1283787156685656355153846454998833623227611075313664*t^37*D^2 - 1011743686703839951839543272484363235484965804179456*t^38*D - 225166009821620082758293519741326318431414230450176*t^39 - 211044554362626107722404673003822375192690688*t^30*D^8 - 18576605349258865441940123488121375176422637568*t^31*D^7 - 632488543813668591331281253723641833834450878464*t^32*D^6 - 10776696797665171278090973247595841877306508509184*t^33*D^5 - 97954991425855128241543550036713190205427145113600*t^34*D^4 - 471035079654005687170482912169729787103149618626560*t^35*D^3 - 1125450470138747611601833033603553537431737476317184*t^36*D^2 - 1161481398712223084393772891573216787218015983763456*t^37*D - 368670097126914002611116456146099049790553475514368*t^38 - 54388793642788758636973581460720057525688320*t^29*D^8 - 5585961135714123781740486817329117160534818816*t^30*D^7 - 219596524318094255771891077150438412907420549120*t^31*D^6 - 4349469488455516854569095886448624624083232784384*t^32*D^5 - 46485860181638606161929812794499711404624657022976*t^33*D^4 - 266881881750460631078847417368468703517699130261504*t^34*D^3 - 777124354088562749451243657625455602909524643020800*t^35*D^2 - 1006406358707130844854448631300282228275941470109696*t^36*D - 419623408130923781063199102496276900099247774367744*t^37 - 11213265335467030536729384793828628708254720*t^28*D^8 - 1385702759032830682255201022478375459377770496*t^29*D^7 - 63318063320313780575246032801309776258729680896*t^30*D^6 - 1458416363469696526348235012293027214095617277952*t^31*D^5 - 18250683060728578865167991686060929568039960215552*t^32*D^4 - 123958602221572090422083307279671497005869461929984*t^33*D^3 - 433139636574641454686555883135698759644721245061120*t^34*D^2 - 686535410443854316023499634525377574827633749786624*t^35*D - 360522616041674646525836156193361614212896282116096*t^36 - 1695030824583875269597867771694463330265088*t^27*D^8 - 275097943192917303498830069749961170645446656*t^28*D^7 - 14922973021006344554896931136496195619989848064*t^29*D^6 - 403470782623870905015973326307080446150750773248*t^30*D^5 - 5928380427433061202585241674573510457334699483136*t^31*D^4 - 47509619400168668708093081201404150761794250932224*t^32*D^3 - 197593040041237748415273684686477217545631800885248*t^33*D^2 - 377685491249400921453992213637070020254499999842304*t^34*D - 243755838097989338008569508310059883637100366528512*t^35 - 125413806721161068415899949467013291481216*t^26*D^8 - 40185473170050678600915882529174571786958336*t^27*D^7 - 2756741660846249058635257133547574094907246592*t^28*D^6 - 90085310631925079724831490031311333192583524352*t^29*D^5 - 1577477660001086266774831335020284149334457737216*t^30*D^4 - 15003898580375052670819789681938383984146305941504*t^31*D^3 - 74203560671585165534094506101462326350179005890560*t^32*D^2 - 169825099355613049184611252175341409930602303979520*t^33*D - 132810109530105465269455105696545411155296750927872*t^34 + 22606763176885569230826501341325308071104*t^25*D^8 - 2951711414898970509077278834200401126391552*t^26*D^7 - 350182970232440189782325851416515479738695168*t^27*D^6 - 15280012637875974905481006166148176009340444672*t^28*D^5 - 333824510893666230204563093811030811803633092608*t^29*D^4 - 3853110691873428067838254693083624909513950404608*t^30*D^3 - 22872708244419180892925857508048184879207819739136*t^31*D^2 - 62729317958298014355281979265638338278953432121344*t^32*D - 59077820178309894402206497901179720003340948471808*t^33 + 11190894861984167130688935886186854948480*t^24*D^8 + 461388772159193383947945207796934765974528*t^25*D^7 - 10740506540305739791949012050043784957594624*t^26*D^6 - 1569846771977535715842341223184608149087943168*t^27*D^5 - 51538444699049158911172917876988218635538555904*t^28*D^4 - 774511031020537582599920935090915961259227242496*t^29*D^3 - 5692516754380092380463414600024474491099278278656*t^30*D^2 - 18953337257835780657563282172764972849682148491264*t^31*D - 21551430574772864659647960648219962539476356431872*t^32 + 2559553605112833176014548848097832084720*t^23*D^8 + 230414556396623677164197698683144007974464*t^24*D^7 + 8989545566850393091710182647078680872173440*t^25*D^6 + 73390207861006074604637470555172766143073024*t^26*D^5 - 3829339994373742434776172230955878230997549568*t^27*D^4 - 108067991798842854469762055452322054478410067968*t^28*D^3 - 1090905441906242672102406827179439968679300997120*t^29*D^2 - 4593772418850057638744623633970850123873921171456*t^30*D - 6412867571021687675843465318053135475494837813248*t^31 + 398262413448403392049169982309561608168*t^22*D^8 + 52518466698586467403721212656093804406368*t^23*D^7 + 3090767733923689675293832176678576286999872*t^24*D^6 + 80418432419366438447077654933137337425094144*t^25*D^5 + 763869055886539449267079971050045231460074112*t^26*D^4 - 4475038886721589142797331857562016741639585792*t^27*D^3 - 136865637697613350205960857237617522239190773760*t^28*D^2 - 843894628988692386925205912942112724643497574400*t^29*D - 1522416341114215778133589770984606209799829585920*t^30 + 41778609386216682181923891857081832432*t^21*D^8 + 8464091784131327187960474014756041472864*t^22*D^7 + 643414871960794369993431314796646213529280*t^23*D^6 + 22465083740453676933570493715392196091468224*t^24*D^5 + 387703267244636111314039638135322779884875968*t^25*D^4 + 2838430681336707590251735731458276148588266496*t^26*D^3 - 517347331272931493584484326458600822780061696*t^27*D^2 - 95117229865152613306496590569030260494866874368*t^28*D - 270169427931176482761602904474570456619223875584*t^29 + 1866094075575305999235229475581409608*t^20*D^8 + 1034272039149150589577205367458219382104*t^21*D^7 + 100723846289229147468308587202216174391440*t^22*D^6 + 4304482089891897542534560352867649239389728*t^23*D^5 + 95502017128379306295394441761479348758250304*t^24*D^4 + 1088490537469740506186176038646095135640175104*t^25*D^3 + 5371542421777898305810505907070561367481571840*t^26*D^2 + 3605843842885625533140878320767509494902398976*t^27*D - 27568397983576916908205522746894068736228687872*t^28 - 318952723842075671051713308787712392*t^19*D^8 + 94715753082614297229170514927820503592*t^20*D^7 + 12500358393220444529526527828221021942328*t^21*D^6 + 640860665840939004232718934545625959288960*t^22*D^5 + 17118351374241525897644584141261078639669008*t^23*D^4 + 246378995143377612181874515310026567437496832*t^24*D^3 + 1771439441162072230031904733548750322129656576*t^25*D^2 + 5093898528820614296022929678929614951265806336*t^26*D + 2219241426324391353117414546080536483347185664*t^27 - 94162584809096633194596609849002228*t^18*D^8 + 5827648252280357753132784569708690000*t^19*D^7 + 1243359780966368843102054356653199456528*t^20*D^6 + 76857218498311738559210940481330751959464*t^21*D^5 + 2424757145463683071453800446450572384447208*t^22*D^4 + 41906446863053549515330366647838603236091776*t^23*D^3 + 377427859293395155074224524434609557654514432*t^24*D^2 + 1530825064526301175328478145880616991665343488*t^25*D + 1878155587888143139413106867522024601699598336*t^26 - 14000444535389490937410293499855702*t^17*D^8 + 108735766195793108795008786525567248*t^18*D^7 + 97942245834864499952843114929590008392*t^19*D^6 + 7478118219607809356859145992227910599488*t^20*D^5 + 278205574584319823930411248318620728814968*t^21*D^4 + 5688226576713553660812189178977841336604192*t^22*D^3 + 61575488849135625971045213332500651846186560*t^23*D^2 + 312101885919701602631254043800487579189170176*t^24*D + 532004811897594732604263148894569394801053696*t^25 - 1471245946184230785877863682192645*t^16*D^8 - 25067402944197533052172614073448436*t^17*D^7 + 5889286061745591487731589027254115908*t^18*D^6 + 583540240338336767881532786650992220640*t^19*D^5 + 25894045378183586344042786837818815002456*t^20*D^4 + 627095682464885839234518577193321349057216*t^21*D^3 + 8061579374774731066758506666019666703687584*t^22*D^2 + 49283517742183438014908586430990393457362176*t^23*D + 105129127943649680962957363593528305749530624*t^24 - 115279214081832108167303476241476*t^15*D^8 - 3769117376369044102368581777097874*t^16*D^7 + 250090721009819425746162759392661800*t^17*D^6 + 35155663511270178441183898663033840452*t^18*D^5 + 1921425601232229305652209161401087205984*t^19*D^4 + 56005201139609394117071329705805353889944*t^20*D^3 + 857674101257633113954388313723097272015008*t^21*D^2 + 6264614701373960727418476116044185288739584*t^22*D + 16201728705972742789313795588884065862066176*t^23 - 6539992427663063984126516089717*t^14*D^8 - 315244706581538569451768009835813*t^15*D^7 + 6775567752623094502525144110256324*t^16*D^6 + 1456809393153565866344821693601574744*t^17*D^5 + 108188663559427490551080709283030422872*t^18*D^4 + 3962839232096119552054656531647700772016*t^19*D^3 + 73684825529672455997500334078057403249360*t^20*D^2 + 646755625434081398460032751228516812108928*t^21*D + 2013141198496394291470430294260613598893568*t^22 - 226575736534974266757938306161*t^13*D^8 - 19104596893004748159012824555449*t^14*D^7 + 280781095087621599640702889171915*t^15*D^6 + 19395730320530674983760223194433270*t^16*D^5 + 3963409147553898190008891630094696862*t^17*D^4 + 208945698035024778783999036340137608844*t^18*D^3 + 4971131123080456751206660075353920731520*t^19*D^2 + 53716622324363528654117676040503251015040*t^20*D + 202949491769005316926583629359091671791616*t^21 + 252145346633148110000671341*t^12*D^8 - 940701133775780361045314543774*t^13*D^7 + 50224704730605821106295933950307*t^14*D^6 - 3012083939729453841665139945410835*t^15*D^5 + 19863292947353260408787007589535293*t^16*D^4 + 6627070703974629462661145774523595692*t^17*D^3 + 243696881189724724176571504872607961336*t^18*D^2 + 3470383567095281511962095741522130922432*t^19*D + 16398890358389119127531795443061272065792*t^20 + 604970239802740793920077634*t^11*D^8 - 41639654111935349150803627347*t^12*D^7 + 6580638469080020351001880628416*t^13*D^6 - 353842588954620567570135893323573*t^14*D^5 - 9172682458146057310486574327433091*t^15*D^4 - 61100850787151211860576074890754276*t^16*D^3 + 6334980434927827524088756152277642016*t^17*D^2 + 158420655925779429278287971736448847552*t^18*D + 1021448141031478467380033247138356085504*t^19 + 41083939218106221647595335*t^10*D^8 - 1576409085246673634934372396*t^11*D^7 + 549651815325651404663027043395*t^12*D^6 - 25811122341182071650886655142032*t^13*D^5 - 723140629636401942840584227811282*t^14*D^4 - 24040631826018996127192877313167472*t^15*D^3 - 200015814762554532531074868614502748*t^16*D^2 + 3201267777309553165506008382537772416*t^17*D + 43706534329039630310083846950559492608*t^18 + 1425924466867759566547315*t^9*D^8 - 21729351583698258981121598*t^10*D^7 + 31208775441966402557887439630*t^11*D^6 - 1542070507254830874932065756731*t^12*D^5 - 29229647932179720576740499911015*t^13*D^4 - 1766000656358902256126219154897658*t^14*D^3 - 34957509984106624578277427902480812*t^15*D^2 - 212482611872852753747825588124720864*t^16*D + 644156952163547218764532659450600192*t^17 + 17680638686995125779386*t^8*D^8 + 3388572528578761536536869*t^9*D^7 + 1157383187331090719220108282*t^10*D^6 - 77782650052154282521969685136*t^11*D^5 - 442588623587550531960915720796*t^12*D^4 - 81458023473525091800374375979890*t^13*D^3 - 2298118065513260325143723061812068*t^14*D^2 - 26978831875807993485869131560505440*t^15*D - 79801069084133056401038955680623104*t^16 - 754503946438496385871*t^7*D^8 + 351602818392106822884480*t^8*D^7 + 19180410024125256815590565*t^9*D^6 - 3082825914275230746875559608*t^10*D^5 + 24788690253938748356353842392*t^11*D^4 - 2652494568058195413970252484826*t^12*D^3 - 99546555361307994817488675144472*t^13*D^2 - 1627886349754616227084084482829536*t^14*D - 8520873061452031230031433374576128*t^15 - 44552730645913676832*t^6*D^8 + 18061953769382311082696*t^7*D^7 - 660691479550158712093400*t^8*D^6 - 81193566769877456278604009*t^9*D^5 + 2088441797658731076188582943*t^10*D^4 - 62382492114033341127435073332*t^11*D^3 - 3088598554795981500391162571692*t^12*D^2 - 66362810646386430381208172392128*t^13*D - 482897760657236597176654524726528*t^14 - 1062221551930920120*t^5*D^8 + 563390275943376116129*t^6*D^7 - 58388813996139910767486*t^7*D^6 - 639682749649377839148996*t^8*D^5 + 76903843201469163169300544*t^9*D^4 - 1081403775001594905445181162*t^10*D^3 - 69652806501694156859829658952*t^11*D^2 - 1937592817791454438542407759136*t^12*D - 18764477631422541849635227519488*t^13 - 12373317657032444*t^4*D^8 + 10571835618034869845*t^5*D^7 - 2010727978712234856355*t^6*D^6 + 48163414384800257531828*t^7*D^5 + 1389889745486277950058142*t^8*D^4 - 16614542146835786987568500*t^9*D^3 - 1144794359366958458569131296*t^10*D^2 - 40364616672734473139973287040*t^11*D - 521387167467865517888568924672*t^12 - 3514178898045*t^3*D^8 + 104991850786509709*t^4*D^7 - 38184693752017402593*t^5*D^6 + 2250001322691494145635*t^6*D^5 - 5765048396073480775383*t^7*D^4 - 378683171668490375185548*t^8*D^3 - 14957744816283497072665760*t^9*D^2 - 574597714586198839724118528*t^10*D - 10161244043908815195273851136*t^11 + 1998729889196*t^2*D^8 + 39044427215747*t^3*D^7 - 377398724299740735*t^4*D^6 + 45293671253057798369*t^5*D^5 - 933205810187813744617*t^6*D^4 - 10785524677229576613292*t^7*D^3 - 236880303812175808754352*t^8*D^2 - 5203040843833299365397888*t^9*D - 126701665981909509679554816*t^10 + 12183559746*t*D^8 - 15370506609334*t^2*D^7 - 660606777617353*t^3*D^6 + 449680808100407701*t^4*D^5 - 20091251131558771335*t^5*D^4 - 201076022054962553164*t^6*D^3 - 5352357537404573112428*t^7*D^2 - 39442903114933175208768*t^8*D - 699563672458328630202624*t^9 + 3286784*D^8 - 85110718670*t*D^7 + 40180742090026*t^2*D^6 + 1105745304509669*t^3*D^5 - 182240464853442021*t^4*D^4 - 1767520002325430638*t^5*D^3 - 92418408848962832380*t^6*D^2 - 751156163680950738912*t^7*D + 3424708793634133457664*t^8 - 19720704*D^7 + 207329748354*t*D^6 - 42947696603782*t^2*D^5 - 513852215348722*t^3*D^4 - 7719385939461386*t^4*D^3 - 919968754795864920*t^5*D^2 - 13959379184057266848*t^6*D + 46294695019583815680*t^7 + 42728192*D^6 - 208076592290*t*D^5 + 16302542061658*t^2*D^4 + 17492848491728*t^3*D^3 - 6077542026517144*t^4*D^2 - 216067117300661568*t^5*D - 354149053220694528*t^6 - 39441408*D^5 + 73689015468*t*D^4 - 124944606964*t^2*D^3 + 16696310152736*t^3*D^2 - 2376029489487168*t^4*D - 30461503059154944*t^5 + 13147136*D^4 - 15012608*t*D^3 - 1682833408*t^2*D^2 + 138070900224*t^3*D - 410283177007104*t^4 - 868973101056*t^3
Period: [1,0,32,384,7728,157800,3492320,80806320,1937419120,47756410800,1203446201832,30881880044400,804537035310624,21230012239083648,566400385125013296,15255690233087688384,414342398404453250160,11336553326467978353888,312206858807396159502896,8648584216904824974711072,240843483850558353593613928]
PeriodID: 668

Degree: 74
EulerNumber: 68
FanoIndex: 1
Hilb: [1,22,138,497,1321,2906]
HilbDelta: [1,17,38,17,1]
Laurent: w^3/(x*y*z) + 2*w^2/(y*z) + 2*w^2/(x*z) + 2*w^2/(x*y) + w*x/(y*z) + w + 2*w/z + 2*w/y + w*y/(x*z) + 2*w/x + w*z/(x*y) + x + y + z + 2*x/w + 2*y/w + 2*z/w + 1/w + x/w^2 + y/w^2 + z/w^2
PFOperator: 1495176716216696832*t^19*D^6 + 7149809660928196608*t^18*D^6 + 31398711040550633472*t^19*D^5 + 15701289700611981312*t^17*D^6 + 138663675035188199424*t^18*D^5 + 261655925337921945600*t^19*D^4 + 20941970736796598272*t^16*D^6 + 280764274975600410624*t^17*D^5 + 1078981772997875466240*t^18*D^4 + 1098954886419272171520*t^19*D^3 + 18895303475882754048*t^15*D^6 + 344358937785579077632*t^16*D^5 + 2038912594217978757120*t^17*D^4 + 4279112234016390512640*t^18*D^3 + 2428166987135915655168*t^19*D^2 + 12152665226175774720*t^14*D^6 + 284543884258774941696*t^15*D^5 + 2329487209009684774912*t^16*D^4 + 7634899463979954339840*t^17*D^3 + 9027767124379007188992*t^18*D^2 + 2637491727406253211648*t^19*D + 5717962468156407808*t^13*D^6 + 166598591049076670464*t^14*D^5 + 1786571972512391954432*t^15*D^4 + 8222696765433783451648*t^16*D^3 + 15379278476350087692288*t^17*D^2 + 9466106412538062176256*t^18*D + 1076527235676021719040*t^19 + 1988015978785996800*t^12*D^6 + 70776494850700754944*t^13*D^5 + 965466919594572718080*t^14*D^4 + 5924027064958405836800*t^15*D^3 + 15787771576286922244096*t^16*D^2 + 15562716821355206148096*t^17*D + 3769983614551830036480*t^18 + 509896091231383552*t^11*D^6 + 21983300039125721088*t^12*D^5 + 375684746204600631296*t^13*D^4 + 2991406795877577564160*t^14*D^3 + 10804792024681243377664*t^15*D^2 + 15390962591034788478976*t^16*D + 6044488200042082467840*t^17 + 95325227065573376*t^10*D^6 + 4971630359818051584*t^11*D^5 + 105843650477434810368*t^12*D^4 + 1080107539824878956544*t^13*D^3 + 5156939813660531998720*t^14*D^2 + 10114309913979358904320*t^15*D + 5819817538220747390976*t^16 + 12698077988490240*t^9*D^6 + 807876901160232960*t^10*D^5 + 21459757860982160384*t^11*D^4 + 279999009342673197056*t^12*D^3 + 1748781193981774204928*t^13*D^2 + 4613974484146651807744*t^14*D + 3712621562527021596672*t^15 + 1164758587670016*t^8*D^6 + 92689675922950144*t^9*D^5 + 3086599593746388992*t^10*D^4 + 51762568287487460352*t^11*D^3 + 422661925677219620864*t^12*D^2 + 1486919436213751144448*t^13*D + 1637420472592025550848*t^14 + 70662640847360*t^7*D^6 + 7504322153090560*t^8*D^5 + 310632826003731200*t^9*D^4 + 6743851564093591552*t^10*D^3 + 72329339109509009408*t^11*D^2 + 339332897495292997632*t^12*D + 507618715890007670784*t^13 + 2823756358912*t^6*D^6 + 468345928385280*t^7*D^5 + 22357440037600896*t^8*D^4 + 620371555033619968*t^9*D^3 + 8701817164054163456*t^10*D^2 + 54518704256582918144*t^11*D + 110819581069986037760*t^12 + 84777023616*t^5*D^6 + 27921886638208*t^6*D^5 + 1319366676686976*t^7*D^4 + 43502521879937536*t^8*D^3 + 753140502755354880*t^9*D^2 + 6160596611286968320*t^10*D + 16951601126292873216*t^11 + 1380251264*t^4*D^6 + 1505085645248*t^5*D^5 + 73186548781856*t^6*D^4 + 2822430710872704*t^7*D^3 + 53209213478451840*t^8*D^2 + 512996722640852480*t^9*D + 1826854912651055104*t^10 - 116159288*t^3*D^6 + 47289741344*t^4*D^5 + 2806506707872*t^5*D^4 + 166985001172640*t^6*D^3 + 3634337730525312*t^7*D^2 + 37037580337751296*t^8*D + 148668482781734912*t^9 - 9098056*t^2*D^6 + 791826360*t^3*D^5 + 39183372960*t^4*D^4 + 6014756537584*t^5*D^3 + 201257188030400*t^6*D^2 + 2573820758122368*t^7*D + 10975727102126080*t^8 - 114998*t*D^6 + 32280992*t^2*D^5 + 97762868*t^3*D^4 + 97517457880*t^4*D^3 + 5980849369200*t^5*D^2 + 129352983307840*t^6*D + 758281261949184*t^7 - 185*D^6 + 336854*t*D^5 - 28841028*t^2*D^4 + 785407580*t^3*D^3 + 83023893016*t^4*D^2 + 3238003356960*t^5*D + 34452001712256*t^6 + 370*D^5 - 259376*t*D^4 + 1503828*t^2*D^3 + 588626176*t^3*D^2 + 40407273104*t^4*D + 749022155264*t^5 - 185*D^4 + 520*t*D^3 + 1441224*t^2*D^2 + 227830448*t^3*D + 8602238336*t^4 + 589040*t^2*D + 36149120*t^3 + 76960*t^2
Period: [1,0,26,288,5166,102960,2038580,44530080,983288110,22498791840,525769476876,12499257576960,301964092444476,7384778062710048,182635960718615976,4559726222103019968,114790791298898968110,2911207255361000152128,74314206385062734534444,1908149376705722727939648,49253560775991223920647236]
PeriodID: 655

Degree: 78
EulerNumber: 0
FanoIndex: 1
Hilb: [1,23,145,523,1391,3061]
HilbDelta: [1,18,40,18,1]
Laurent: w + w/x + x + y*z^3 + 3*y*z^2 + 3*y*z + y + 3*z + 3/z + 3/(y*z) + 3/(y*z^2) + 1/(y^2*z^3) + 1/x + y*z^3/w + 3*y*z^2/w + 3*y*z/w + y/w + 3*z/w + 6/w + 3/(w*z) + 3/(w*y*z) + 3/(w*y*z^2) + 1/(w*y^2*z^3)
PFOperator: 6090838478880135829950775261234942274036563968*t^37*D^8 + 13659721618707581140643561231854595640139972608*t^36*D^8 + 219270185239684889878227909404457921865316302848*t^37*D^7 + 13119381964424787401065098866069394792655093760*t^35*D^8 + 464333444588007964653266040802426401880818057216*t^36*D^7 + 3325597809468554163153123292634278481623963926528*t^37*D^6 + 6298702774930764427786791060469686699730927616*t^34*D^8 + 416286760693280628050063613119565160017433722880*t^35*D^7 + 6690545060621320523314123853351116066918238257152*t^36*D^6 + 27628043340200296124656716584961698155029854158848*t^37*D^5 + 612343545156870924711420811278926150042124288*t^33*D^8 + 177483034390529109210091747694297305800719204352*t^34*D^7 + 5627472289383669078170529016951396910523024932864*t^35*D^6 + 53132373415737872089970697086415274568795767701504*t^36*D^5 + 136733233012380169246564953839463219109846824517632*t^37*D^4 - 1304166613427476968398253847465658664755003392*t^32*D^8 - 416077324495528588055867317214428901325930496*t^33*D^7 + 2117118520298404283392388345349542846033733615616*t^34*D^6 + 42158524410512391043482439865794621177711531393024*t^35*D^5 + 252910684594855174462899065546999296843629169999872*t^36*D^4 + 409815976212971059182407962676931855966276170022912*t^37*D^3 - 1082757875799537110168163063956381536867844096*t^31*D^8 - 50514686301209503315754913586594477464270667776*t^32*D^7 - 251274962128503286497787887217486435936262160384*t^33*D^6 + 13910718050175279756003143114322493959548702818304*t^34*D^5 + 190440020337200156936125827171218805007009332592640*t^35*D^4 + 733498192876208599528433628892473643410566261243904*t^36*D^3 + 719474204479237164777105376958116321178295082156032*t^37*D^2 - 503282555623702820069328996186122326506217472*t^30*D^8 - 36893726900056042215620999958537640103014236160*t^31*D^7 - 794749201896683865562380230206708244755200770048*t^32*D^6 - 3547202264783036972668565436356896906735449014272*t^33*D^5 + 54839081032364417798163128783588789789433322799104*t^34*D^4 + 527545235897290578687702448641505452551177827778560*t^35*D^3 + 1253507036130688507082544815287331966827344521330688*t^36*D^2 + 667458443869600804789325756227169914158022825869312*t^37*D - 166368704929684686766795108143809112637493248*t^29*D^8 - 16374627296811856875553205906634649918751653888*t^30*D^7 - 529390142606000980550405447195660272498292178944*t^31*D^6 - 6698613458826495508533868051228718098960091217920*t^32*D^5 - 22729274268860311456704964666839211648657051353088*t^33*D^4 + 132227898229614517866300209989115535125360251240448*t^34*D^3 + 867115825182694454915298892591348051387500290113536*t^35*D^2 + 1138607671662795521351682540834131418695059296485376*t^36*D + 245582607468447076663615258532992872489154259189760*t^37 - 41880651669002032773913731663011796625969152*t^28*D^8 - 5308356931090180045509695853533528217795043328*t^29*D^7 - 225675775361681027477182939093705909219519119360*t^30*D^6 - 4163653857607058551671971737707006176298917838848*t^31*D^5 - 33202203318137951040948771871194353436105113174016*t^32*D^4 - 79205175347846080404527883821095070379475370246144*t^33*D^3 + 189497348801617708085790613998555920856366568177664*t^34*D^2 + 763224650623220378575568158424755730613202128470016*t^35*D + 412580645891546291284841484604908528742770073927680*t^36 - 8213509019378541949166780225407653670638592*t^27*D^8 - 1335463441495044811555595664013846726207258624*t^28*D^7 - 71542586084684258605437202256499352602504630272*t^29*D^6 - 1714030629677934489363827593313500910990376730624*t^30*D^5 - 19563011804111084978669645272049861220224800243712*t^31*D^4 - 98981131013686808270068804041331319503676183773184*t^32*D^3 - 152867905514924749477193937257795325372359713488896*t^33*D^2 + 146695005346393711642744312801958762358933265842176*t^34*D + 270148260500473923217806796666791046802283618631680*t^35 - 1251108466168793100060998251159129867054592*t^26*D^8 - 267102100616592692127170033061026895668049920*t^27*D^7 - 17810425957556828517707170000435033233987516416*t^28*D^6 - 531244391564009424471278544106829377015959236608*t^29*D^5 - 7815633048437173333150822908167609688042546700288*t^30*D^4 - 55934636313494577247380344898201561226836848001024*t^31*D^3 - 172339487613505088204079731422561176124123630927872*t^32*D^2 - 150764666124351984130611695939784140907063780835328*t^33*D + 46551257603518577442483839734536365571109583585280*t^34 - 143171924208155925590917587223918479950336*t^25*D^8 - 42682720361301313872467273750272210713365504*t^26*D^7 - 3566641026509534570876750889304010190998611968*t^27*D^6 - 130282945630607275941910622565678730892587603968*t^28*D^5 - 2371123988954892379628882362407775881983362818048*t^29*D^4 - 21787715949888756489629139167614591212608745062400*t^30*D^3 - 94278814658710192633222540471039918581059375726592*t^31*D^2 - 158512975338816994807709869666818196061579275796480*t^32*D - 57669617411937189686924222673512578091372941148160*t^33 - 11086421160006569275225907322335470828416*t^24*D^8 - 5382074401640335123296426700352973260051456*t^25*D^7 - 579597604684264737914274866365791359012976128*t^26*D^6 - 25875220835850845961600035187919937839714967552*t^27*D^5 - 571972253234318666387867830672400781578914789376*t^28*D^4 - 6483567888226179653677449791269797731454446170112*t^29*D^3 - 35964997148391104521379030922071771563876736827392*t^30*D^2 - 84608076183715823122603320097440748159636641349632*t^31*D - 57905490197478357502069014895155124678031121580032*t^32 - 346457935152963019937002857894963321920*t^23*D^8 - 514096864332618853974386782328659985188608*t^24*D^7 - 76240573651969930258205671005385624247044352*t^25*D^6 - 4204250600099888513523339184493718751746402816*t^26*D^5 - 112166615531745839004117106408720986860498195456*t^27*D^4 - 1538877848439654948092259747956183409539920726016*t^28*D^3 - 10525322947153629722822834757581462178433566326784*t^29*D^2 - 31746865257250022925005119893460981835801439305728*t^30*D - 30370960718414436834318498379958456747556085432320*t^31 + 37862172139943295537720730927806801728*t^22*D^8 - 32859743857073431781628223174901600317568*t^23*D^7 - 7993530991992708080154414399236245264733440*t^24*D^6 - 559745501041488926668805256302491351129664768*t^25*D^5 - 18070044287840823641404624766140309395151393792*t^26*D^4 - 297569313107282870235038712823709690362212870144*t^27*D^3 - 2461715808776116833912690710448337358716059582464*t^28*D^2 - 9164731100747273826637935531438234346579089473536*t^29*D - 11258177209367943176046533761966435325854003888128*t^30 + 5339675473713086130253250315952824624*t^21*D^8 - 623095105134227464171565790912514104960*t^22*D^7 - 642237401184720743626919408968815232363072*t^23*D^6 - 60699089155736505763691143617799123015555584*t^24*D^5 - 2399123839572011590648729816042702977257215232*t^25*D^4 - 47365242211412029150453616934766500484110225920*t^26*D^3 - 469593187389428502985950067095117365266953965568*t^27*D^2 - 2116951779794248430272241893202284997574469361664*t^28*D - 3216695851734234365314220827999877467336324939776*t^29 + 52853062332487376516441859551328376*t^20*D^8 + 145207926922364007653099347304851815008*t^21*D^7 - 35344831754755030777340749262407165697952*t^22*D^6 - 5277127192692194810834035766341226582653376*t^23*D^5 - 261878428316688228415953035834333820345192832*t^24*D^4 - 6229898233750952436042980055345831610074194688*t^25*D^3 - 73803749148117356248210443111013540198368409600*t^26*D^2 - 399033569608845166404050099139929079473502986240*t^27*D - 735907688376287225668499829792435604409823657984*t^28 - 58364908637442580712672294809575216*t^19*D^8 + 20448546187544806190119658921041981456*t^20*D^7 - 688879786084724910406034416740104363648*t^21*D^6 - 355305613895957414950769805253204859439520*t^22*D^5 - 23309346562493549261203536799376612622407296*t^23*D^4 - 676496014886637234061966017877144639435673344*t^24*D^3 - 9595460248611727576385965404645668767089401856*t^25*D^2 - 61986525078716811134182056078880795054112172032*t^26*D - 137410567320899062162589854883470811065293275136*t^27 - 8456245028967627878061706822338992*t^18*D^8 + 1375767694284633699887229543214857248*t^19*D^7 + 102228919880015727303207376940519784704*t^20*D^6 - 16948543837035369838200275153661529626400*t^21*D^5 - 1663623763652748566570283915824052585694752*t^22*D^4 - 60327640953909296827600895873195798999786688*t^23*D^3 - 1031804783729608080491798835463785762013018624*t^24*D^2 - 7968097544506867451930053264854972328892521472*t^25*D - 21144067062634040601460498906654251330201845760*t^26 - 644790859935368619923713752403232*t^17*D^8 + 35124186860220819483489029146858072*t^18*D^7 + 14286713940442410444547089556479868096*t^19*D^6 - 383558964661278310865589238628988568624*t^20*D^5 - 91974264280546240811883845212634925160560*t^21*D^4 - 4369507713568062581787411910700961869164640*t^22*D^3 - 91399128047714382827465433947326959774165248*t^23*D^2 - 847685653932768903970327458320770271963134976*t^24*D - 2692157411858208605127014603230235986389196800*t^25 - 27933066912923972776782589274270*t^16*D^8 - 3010434401428223395669252503254084*t^17*D^7 + 1067482719748700997231747699572663024*t^18*D^6 + 20073656716099934274342149007003309648*t^19*D^5 - 3609930840258509994392619143830037605400*t^20*D^4 - 251485299545240707338337054671837117470784*t^21*D^3 - 6611185415306326117041781330838461226360192*t^22*D^2 - 74381960863274236006060066930602844200062720*t^23*D - 283707173577816696640615428175521495439159296*t^24 - 329667120685786434012417415944*t^15*D^8 - 436810148086878335774207414126852*t^16*D^7 + 55000521444461477388306462998704156*t^17*D^6 + 2873859259118220558564174941971669312*t^18*D^5 - 69026663651191334266158584204250027536*t^19*D^4 - 10942668063080277471515349673452098359520*t^20*D^3 - 383639052850908306947816927963359790884416*t^21*D^2 - 5341058690365768910038363978204796239165824*t^22*D - 24668569233960449434280382148406673338105856*t^23 + 42224383324384284539715307192*t^14*D^8 - 29024340814091628155865514707600*t^15*D^7 + 1878402532953724578909846193743832*t^16*D^6 + 187980120416929872382521208475300868*t^17*D^5 + 2443360828944987905344008745026709440*t^18*D^4 - 307899605058214159164798923921086304048*t^19*D^3 - 17158032216522593064564816430770454346464*t^20*D^2 - 308728668581978633979702171761756272698112*t^21*D - 1756435523772384670340248001095338790390272*t^22 + 3232631379166540413569624939*t^13*D^8 - 1148144774624863496737598682494*t^14*D^7 + 19478723248118623934155399421708*t^15*D^6 + 8686508543911045859294017157287684*t^16*D^5 + 265394673834501383710390797991151348*t^17*D^4 - 897110795920424446803034376721463416*t^18*D^3 - 525813633648968899212558406511847104000*t^19*D^2 - 13827747379875342644053258405102589949568*t^20*D - 100751611700019291527471070257732671042560*t^21 + 112432163409444938857539770*t^12*D^8 - 18178035135266044986270362139*t^13*D^7 - 2584583305356320240604500928346*t^14*D^6 + 327726030513187363246797951944280*t^15*D^5 + 9089268407285901976250377021455262*t^16*D^4 + 450859909649212368939948695565815296*t^17*D^3 - 5259624333096360809623848553257607488*t^18*D^2 - 428935379715420376160455298825902256832*t^19*D - 4478122177604892962921547828257888267520*t^20 + 985302563569269424097233*t^11*D^8 + 865575833067101884796247320*t^12*D^7 - 215067669828185457889357988781*t^13*D^6 + 12460257050059375218646330896322*t^14*D^5 - 127063989287319772704814236677764*t^15*D^4 + 25854812669578731357440892762685056*t^16*D^3 + 512634018561331362026387972890800656*t^17*D^2 - 4723897840206211039372363524548499680*t^18*D - 137169426438187886484347247770167664640*t^19 - 115727387680888225950345*t^10*D^8 + 70258566060619659068132437*t^11*D^7 - 9376937637780514682636371088*t^12*D^6 + 568049710005111848719551423191*t^13*D^5 - 31865204111651281884507109943326*t^14*D^4 + 628205019956472782304135475329176*t^15*D^3 + 35418425904803408600398537628771016*t^16*D^2 + 391718317054681690856529218391591424*t^17*D - 1378326170639321735234486355192600192*t^18 - 6230717028297365997662*t^9*D^8 + 2224920615170509276027199*t^10*D^7 - 254857383688597474664541589*t^11*D^6 + 25700251648698376141944376412*t^12*D^5 - 1884360768712015081907233971342*t^13*D^4 - 5466848470463774407678283884884*t^14*D^3 + 1072762755951898986320547601890944*t^15*D^2 + 28506727150818752004008324605203616*t^16*D + 136482736009987411643381330026152960*t^17 - 83295018968553016246*t^8*D^8 + 22880562246373371292714*t^9*D^7 - 3346472402797707218551511*t^10*D^6 + 850494103708852685568067655*t^11*D^5 - 67152929088478746784319485362*t^12*D^4 - 902125730995261833882445314932*t^13*D^3 + 8779731774470349774662777802016*t^14*D^2 + 943476735146257949968666255440544*t^15*D + 9793361769304250555262124015774656*t^16 + 3282334721484052970*t^7*D^8 - 1087828125513788169558*t^8*D^7 + 80017156876350999632510*t^9*D^6 + 14864066453513583329861973*t^10*D^5 - 1675005090758804651184315296*t^11*D^4 - 26238800797052315032810182972*t^12*D^3 - 462675084866945530540220107160*t^13*D^2 + 14300576876260010605001230205008*t^14*D + 339580242863904057707966314086720*t^15 + 109512616262201211*t^6*D^8 - 55171928272413761318*t^7*D^7 + 7109161015694200261418*t^8*D^6 - 104996280294723221686586*t^9*D^5 - 33297801418550240846055872*t^10*D^4 - 226216207517867223705248048*t^11*D^3 - 11557892402860592940106765968*t^12*D^2 - 8815124703053682940072861824*t^13*D + 6584197694490020251959715304352*t^14 - 105901212758896*t^5*D^8 - 832454686790340203*t^6*D^7 + 224927926414162402368*t^7*D^6 - 14390240091271043418490*t^8*D^5 - 536198998497684807313464*t^9*D^4 + 3717591513817186077213796*t^10*D^3 + 181616683102790826050755496*t^11*D^2 + 1720803527950572408232186016*t^12*D + 83476917934656733004236742976*t^13 - 21374292243869*t^4*D^8 + 8540574523549948*t^5*D^7 + 2195548439543878127*t^6*D^6 - 416202838938486016474*t^7*D^5 - 3250977611034732104640*t^8*D^4 + 129867402390086049786024*t^9*D^3 + 11593304315349820867413304*t^10*D^2 + 337327798564540223387241488*t^11*D + 3100043746657878779907863616*t^12 + 29782949665*t^3*D^8 + 312927312377317*t^4*D^7 - 51416707062602462*t^5*D^6 - 4298219015108641781*t^6*D^5 + 100104794458334153142*t^7*D^4 + 3795444920134099494204*t^8*D^3 + 245999859536064059153712*t^9*D^2 + 11118430697887009332506640*t^10*D + 155061075509083770883052448*t^11 - 6064991506*t^2*D^8 + 1183466364255*t^3*D^7 - 1151324003675671*t^4*D^6 + 62992109967231852*t^5*D^5 + 1290650927427860130*t^6*D^4 + 57008798079048444496*t^7*D^3 + 5155544921012238503456*t^8*D^2 + 203941906761837936024592*t^9*D + 4135292136595610281320768*t^10 + 3082590*t*D^8 + 49026017670*t^2*D^7 - 4716803477477*t^3*D^6 + 1484699598329071*t^4*D^5 - 32983704587997622*t^5*D^4 - 574273530782721596*t^6*D^3 + 70843134667871563840*t^7*D^2 + 3524096558615331944512*t^8*D + 71181111538357139517792*t^9 - 71344*D^8 - 4241538*t*D^7 - 128063017922*t^2*D^6 + 3890182522485*t^3*D^5 - 766927633106188*t^4*D^4 - 10781853979890052*t^5*D^3 - 37787077729203872*t^6*D^2 + 41874762515909979248*t^7*D + 1077855896740851677472*t^8 + 428064*D^7 + 130830*t*D^6 + 131987038218*t^2*D^5 - 1163892863084*t^3*D^4 - 47595204295604*t^4*D^3 - 3613067571901568*t^5*D^2 + 163463721178913808*t^6*D + 10597440369310742976*t^7 - 927472*D^6 + 659442*t*D^5 - 45361916348*t^2*D^4 + 261058485660*t^3*D^3 - 16527543812864*t^4*D^2 + 883595373009888*t^5*D + 59833957737301440*t^6 + 856128*D^5 - 158172*t*D^4 + 417997440*t^2*D^3 + 41193558336*t^3*D^2 + 4441704468768*t^4*D + 602346891858432*t^5 - 285376*D^4 + 526848*t*D^3 + 77622272*t^2*D^2 + 5808706176*t^3*D + 3209061047808*t^4 + 832156416*t^3
Period: [1,0,68,852,22308,520680,13640900,368091360,10320540580,297102881040,8748407665368,262417600719120,7995898101863364,246913358865709536,7713020230337074224,243361966968986737872,7746235588510927150500,248479204236349260853536,8025540265214981011858784,260810331000920661126353616,8522558904106402227963538648]
PeriodID: 704

Degree: 80
EulerNumber: 40
FanoIndex: 1
Hilb: [1,23,147,533,1421,3131]
HilbDelta: [1,18,42,18,1]
Laurent: w^2/(x*y*z^2) + w + w/z + 2*w/(y*z) + 2*w/(x*z) + w/(x*y*z) + w/(x*y*z^2) + x + x/y + y + z + 1/z + 2/y + 2/(y*z) + y/x + 2/x + 2/(x*z) + x*z/w + x/w + x*z/(w*y) + x/(w*y) + y*z/w + y/w + 2*z/w + 2/w + y*z/(w*x) + y/(w*x)
PFOperator: 27568301353516566367344588553044157611902208*t^41*D^8 + 246256665925804370871512607981508338933011968*t^40*D^8 + 992458848726596389224405187909589674028479488*t^41*D^7 + 947747398321830438126644270210509547499970528*t^39*D^8 + 8721841116166374407364256669000837279930708992*t^40*D^7 + 15052292539020045236570145349962110056098605568*t^41*D^6 + 2198336603164999604477558428945331173934351024*t^38*D^8 + 32641504419970111627094055324277981945962657920*t^39*D^7 + 130440971594936864063560361844566591251008322560*t^40*D^6 + 125049814939551145042275053676608298927588415488*t^41*D^5 + 3530669547895568583769112032711482546890183925*t^37*D^8 + 73271312649156615686242159788231990985474943488*t^38*D^7 + 476222533469074387127434479519188521804070608448*t^39*D^6 + 1070845804633096918301897685500746764626355849216*t^40*D^5 + 618880797085093398380518668427288294229592667392*t^41*D^4 + 4232403852652280019485202007811071092924699649*t^36*D^8 + 113595540734813393632716725772095845689800476004*t^37*D^7 + 1038381261945949933548266411552652045155891748128*t^38*D^6 + 3825772643098075776152206092622024022944337787776*t^39*D^5 + 5247154133329719751434599988643293374258050831872*t^40*D^4 + 1854905588270008651460413296203023100759228163072*t^41*D^3 + 3966609117985628051198929874448268256780273853*t^35*D^8 + 131249075539539487218392297676210630279331878916*t^36*D^7 + 1560336112024774476836227336909075230462002208178*t^37*D^6 + 8132856514895259493374181255907877615954594437440*t^38*D^5 + 18401222436034296277472718024902596470183677309792*t^39*D^4 + 15598466646018297341713829344528596560067658011648*t^40*D^3 + 3256478029082790885576212178239788073748336417792*t^41*D^2 + 2997646765567922872772433397970265003478235039*t^34*D^8 + 118442665112379619186330920440777030545945491140*t^35*D^7 + 1745062519160734365305535480225021963700091204122*t^36*D^6 + 11892082359022501313864093187855661713818531372768*t^37*D^5 + 38273711604010435923686180359291471462225088518256*t^38*D^4 + 53855687539735535445992889933249197735871819729920*t^39*D^3 + 27205708613560676284084645434052655940913902295040*t^40*D^2 + 3021044735523759408799089391996790967742691561472*t^41*D + 1866542567531796334055607743940457638427317552*t^33*D^8 + 86134097001927916943696126962061834761039632742*t^34*D^7 + 1522935230917159623500489449084277291758566386662*t^35*D^6 + 12926909027388830030397268929901370312121049078384*t^36*D^5 + 54667549314841147369746176940537828447849164191573*t^37*D^4 + 109981456843371612553925981195453491944941387177152*t^38*D^3 + 92744877031958825823919917503502430841216650095232*t^39*D^2 + 25111854213412712265258580383863916353412074287104*t^40*D + 1111553910573787955931333810458740434911897026560*t^41 + 972459445239618347025750745258239269920961872*t^32*D^8 + 51592691600571884284613116495946238350173224582*t^33*D^7 + 1070272874446191805499317345956669076445012638876*t^34*D^6 + 10955585400754111787252393483145709328219118244328*t^35*D^5 + 57986340118581767388862953252749282006812517589169*t^36*D^4 + 154015066617850940515610130068769789612973994962556*t^37*D^3 + 186580397249322368586414813452667361448828576851392*t^38*D^2 + 84762427055989373425291625952448363815159583663104*t^39*D + 9206338530029014195727994373413763100624124395520*t^40 + 428582569158039165575512507310937942068089432*t^31*D^8 + 25855768933906770922805793042813677230291568798*t^32*D^7 + 619126658952045248636790968651072772071499681458*t^33*D^6 + 7471315865213168462129570430382956673149483493798*t^34*D^5 + 47915515367772368056690663297154903817570459166753*t^35*D^4 + 160017353497794733735918349904945099067244769631948*t^36*D^3 + 257080926396090602853373108593443288588224477320292*t^37*D^2 + 168531254572728342962985465480148182009699042347520*t^38*D + 30853258994382436440105619381449437213169805854720*t^39 + 160985346719225036017569322575593392521637070*t^30*D^8 + 10964977248229998112982874154431913007596563046*t^31*D^7 + 299470923917715718539341867608986948263220813924*t^32*D^6 + 4190924562198949049723068128701101378365254632374*t^33*D^5 + 31836657153424346133454846585266362801345317105345*t^34*D^4 + 129419272664192746607879592962018256476478386787740*t^35*D^3 + 262587197536759874066748515735921240044060021270932*t^36*D^2 + 229270861575187755805442602204040247229176933104352*t^37*D + 60824150791762452182718132309357353274197007436800*t^38 + 51775155626948672492019404068516982504814748*t^29*D^8 + 3966960228021778131646284764776972998206481952*t^30*D^7 + 122499526943891103868955588949588687007557888836*t^31*D^6 + 1964075391930287429285851306225478718803448321482*t^32*D^5 + 17385769605339110952094153144448049796405468647206*t^33*D^4 + 84104872161405418724190271843647932349281477424412*t^34*D^3 + 208643554440248673624087801062070677456202719631076*t^35*D^2 + 231050609151420347481927699798734233884228314444640*t^36*D + 81979263600291590760010260203514890652576726011712*t^37 + 14283698566221169122253994572105852382920136*t^28*D^8 + 1231182132339611095492123369983152232542407112*t^29*D^7 + 42718666461000106009788464294964831893029346204*t^30*D^6 + 777669324027680428481435170730580162139874319862*t^31*D^5 + 7925188238690974537140815822812019475245334029640*t^32*D^4 + 44887243570438400282593773987888842987519765766132*t^33*D^3 + 133116730857554385985802477968940170212280905792332*t^34*D^2 + 181019524168200029859564539446205900028957248123616*t^35*D + 81803288173788422634525221260353558808207910270016*t^36 + 3376407611142042325561247652455205245626530*t^27*D^8 + 328931616411680761241290120731763345989676452*t^28*D^7 + 12770219603652876673121460721848236774169517900*t^29*D^6 + 262201481676553681336221158352192463938806923312*t^30*D^5 + 3048944325694102228149618221038085204365556224364*t^31*D^4 + 19979393435035107213553889046346552681869297954668*t^32*D^3 + 69697445834634161268182722982525516483455939931720*t^33*D^2 + 113807713343238274299976274413495999624741389679008*t^34*D + 63426853250203080941552704073626336030412173188480*t^35 + 680497773929888372483404478580899460058998*t^26*D^8 + 75774647678340597448942582360553023872603616*t^27*D^7 + 3283729628409909243357566604494289337428496824*t^28*D^6 + 75677785690723837108124635957925085875977945172*t^29*D^5 + 997531808673896275176565237317398758412748233882*t^30*D^4 + 7497084920622641249216530577000506452261546903256*t^31*D^3 + 30407402603553813858570118016959583382583897825976*t^32*D^2 + 58678190927224370307362727426216132218040952778400*t^33*D + 39443376934668297555610398480927778126858676458368*t^34 + 115683321638134234733031147679378706590309*t^25*D^8 + 15050945554797992775597084378280794662347204*t^26*D^7 + 727507735373328982767097487973361277455022740*t^27*D^6 + 18756810157894303393782964437771948779323952160*t^28*D^5 + 278937306180527687182923104798208917077552067536*t^29*D^4 + 2389249669616812538943423190223354652848036747752*t^30*D^3 + 11172066310835044515584265538224638182166258013196*t^31*D^2 + 25188904792650860797085970572343674691348039783360*t^32*D + 20103743116267155668699066247505615837400509028160*t^33 + 16226684105934696362469258654480855182913*t^24*D^8 + 2573104852953174951566154462461172204201492*t^25*D^7 + 138864652681019098900583850996401566134475062*t^26*D^6 + 3997190697287571021975685605193768292148550744*t^27*D^5 + 66850003670786283814005641316674017559507986944*t^28*D^4 + 649720294950298728291028025135825572038193087316*t^29*D^3 + 3481658837180095495530560767104981996525929570964*t^30*D^2 + 9097233149389306466852166059385068592395829148800*t^31*D + 8525195188316290765629806431041677260065996025920*t^32 + 1786932091571884169015933565751149439937*t^23*D^8 + 377128980085761368804295065601528794421412*t^24*D^7 + 22793428414824122001583012276815321912468284*t^25*D^6 + 731960757764733777819086517926973238646371120*t^26*D^5 + 13742387427152229218885673123653081254180917346*t^27*D^4 + 151126292737524959897295495972160082258817312252*t^28*D^3 + 924377702597531510680847542198604210610807860328*t^29*D^2 + 2783492747480461080514339711307685458920116426336*t^30*D + 3039013682084558395315020188819700319160645755776*t^31 + 132712608174557593549417396538101830851*t^22*D^8 + 47030385778291033432158942695960844969388*t^23*D^7 + 3202840772172838052282172187277945498716930*t^24*D^6 + 114833453196969085389838032120591993349620972*t^25*D^5 + 2420063798302852724434558683774857930113014888*t^26*D^4 + 30077226899434483464023007089318663255199338968*t^27*D^3 + 209516522927010924153324575231338001601384238480*t^28*D^2 + 724514755100047618877484438300922102622565805104*t^29*D + 916840653831782707981848527299926528805504063104*t^30 + 1275212301528988856732386108583529977*t^21*D^8 + 4913896086152236906168661875558568332374*t^22*D^7 + 381661328516961144389989766784171735927042*t^23*D^6 + 15328177848730149049207122176061755040914224*t^24*D^5 + 363560250985787482540348149373362935722212203*t^25*D^4 + 5111126564303180244751564131717559218690347488*t^26*D^3 + 40532921950579352497728835627199054692753404856*t^27*D^2 + 160703562411485061388871330238822731902877813232*t^28*D + 235007130783989993632413668568149775288644633472*t^29 - 1526187537660059846912279302540094311*t^20*D^8 + 414522967250399095329350606588092040134*t^21*D^7 + 37764205865063155788442761390208780889516*t^22*D^6 + 1713826383311505672663139268459530113412708*t^23*D^5 + 46147417332769490583720473889029131882215685*t^24*D^4 + 737390337382034794354826777715149573888980692*t^25*D^3 + 6673467577275112471485850464088545059948006208*t^26*D^2 + 30354567320945419408020657306722422104177026016*t^27*D + 51251172125845476931119419531316740859195660672*t^28 - 300597253685292962716298960558460941*t^19*D^8 + 25118484566996383605452875452360657794*t^20*D^7 + 2934709025265722972955281634443123040792*t^21*D^6 + 154264421119442957972048949795157357180410*t^22*D^5 + 4838615696083901893862777445800647402698585*t^23*D^4 + 89137213278921500422341109966990047367427668*t^24*D^3 + 928179019883503604842170340678213947854335432*t^25*D^2 + 4864133721728392253754699080419985962467947328*t^26*D + 9498656375791756806996868686706537572029175936*t^27 - 36772570208762535100581261357812665*t^18*D^8 + 470573424577321904788755706889257838*t^19*D^7 + 145274159818638793843500955691514618968*t^20*D^6 + 9805803891431250006596724362670173812546*t^21*D^5 + 393559738996848570652197325385471418708245*t^22*D^4 + 8735620246425474418300463408635002713082232*t^23*D^3 + 107173252567183833597335859678182334354176896*t^24*D^2 + 655191243524821140504251114362520434064884032*t^25*D + 1489252436515995952481682095424846370046653440*t^26 - 3271346817275455473559132059188046*t^17*D^8 - 137349987557321198376828306340887122*t^18*D^7 - 2521522551392044655429898708519809600*t^19*D^6 + 135396178659522960721137031641704409782*t^20*D^5 + 19130873440051486649285953237671643817259*t^21*D^4 + 625890164717095380849636318885394128127776*t^22*D^3 + 9809048178151167343154140407066174569593468*t^23*D^2 + 72558519349321143181856455480098769241107200*t^24*D + 195369022451397923119569427576057433389180608*t^25 - 201553798129233927292042488609638*t^16*D^8 - 24946260421405144000436313543762674*t^17*D^7 - 1680842490288799690934352327979871768*t^18*D^6 - 77179769483247544248836683461721574434*t^19*D^5 - 793047031525970400151144690547399239285*t^20*D^4 + 16985686202526079978651329572827111145704*t^21*D^3 + 602203378164006299901803014289125407801084*t^22*D^2 + 6205741145348873442595282347480817065849840*t^23*D + 20873688588571286851393841045188259429354688*t^24 - 4684843385926816313646868720654*t^15*D^8 - 2646425867009764124126394357135626*t^16*D^7 - 245586113772341860402605053543355926*t^17*D^6 - 14858104329320686221455656783083138002*t^18*D^5 - 346099906443219996411064666122186052751*t^19*D^4 - 3929495040872702648634751506618828061912*t^20*D^3 - 1631891641488115760346674235312192714188*t^21*D^2 + 314213095707600901688218247788818183673392*t^22*D + 1675465588029873764344629037556611553791680*t^23 + 779930901251775313418935074092*t^14*D^8 - 198350972829417385681628907286866*t^15*D^7 - 24763963167722728400717892964203736*t^16*D^6 - 1815120588834269375788575297323823266*t^17*D^5 - 53381033589130953233676879722959091147*t^18*D^4 - 912650027283354624883852258035908700580*t^19*D^3 - 7332755172719821191735674805266222686524*t^20*D^2 - 14762090205971996491601518067087485316832*t^21*D + 66906131049704705803435340389613863809216*t^22 + 137253083864074064960104045490*t^13*D^8 - 9831777950471404775682002249252*t^14*D^7 - 1946603027600853890205609195736072*t^15*D^6 - 171702323307424355781318503973645782*t^16*D^5 - 5938679309527413943189126525580638076*t^17*D^4 - 124202262129631779572302931375572075004*t^18*D^3 - 1356303707881178176847991944081803327356*t^19*D^2 - 6574447380748496910728276276906603059488*t^20*D - 7672833213484364390834554947630599333376*t^21 + 13096244546018885051514164142*t^12*D^8 - 146427717316166854460224757452*t^13*D^7 - 123435410526423190244514472783260*t^14*D^6 - 13166514173042018150618631871144770*t^15*D^5 - 527393649388570564507838114571638230*t^16*D^4 - 12971395426719992089987124936319819140*t^17*D^3 - 170702788017440230314218397799149659620*t^18*D^2 - 1077116730367619785647921476802538504512*t^19*D - 2294997997133401734436122668392715834880*t^20 + 876873699038553863234103564*t^11*D^8 + 28955278705400225282532297768*t^12*D^7 - 6475407282694981003902097977820*t^13*D^6 - 827413213997915601803378404167452*t^14*D^5 - 38370560994358072185212106996568522*t^15*D^4 - 1101144047419861098906398077970168972*t^16*D^3 - 16989657820896063702293218488834353816*t^17*D^2 - 128503183093466473014058282282200970944*t^18*D - 349599899775648891118951042843909752000*t^19 + 41813886683264120997397056*t^10*D^8 + 3817659740396412701763751484*t^11*D^7 - 300245149208976308311449363472*t^12*D^6 - 42528222473257340665469187184168*t^13*D^5 - 2296864639011795024607792262767428*t^14*D^4 - 77107841003572580339381638293465624*t^15*D^3 - 1387184771774176040960362849718305208*t^16*D^2 - 12325543305220813628126019739523289792*t^17*D - 40183583955379583868970857228345582528*t^18 + 1274252846232192699190937*t^9*D^8 + 303477765490842473436484664*t^10*D^7 - 14424188668981915113631404484*t^11*D^6 - 1763663653267881248500184847060*t^12*D^5 - 112597449961119039941757319923094*t^13*D^4 - 4459199949262981087829048293920344*t^14*D^3 - 93707644590511320720720347313380172*t^15*D^2 - 974798728217766814196996616149370144*t^16*D - 3748676582811950145208215624312208512*t^17 + 11029477373248486176581*t^8*D^8 + 18781911677735927321377160*t^9*D^7 - 827931683574854501333977146*t^10*D^6 - 56167001019580461473635507084*t^11*D^5 - 4475186451533985393174390034966*t^12*D^4 - 212129153224754572094845847039596*t^13*D^3 - 5231831172280500477753991237322468*t^14*D^2 - 63873082466817879205665341071003776*t^15*D - 289150985470304167588579593082038912*t^16 - 1148678922744361102715*t^7*D^8 + 946044268928391873469256*t^8*D^7 - 51010741185559812749884728*t^9*D^6 - 1081774273701843972433618924*t^10*D^5 - 142280395938848921863050260632*t^11*D^4 - 8249977151281067901179836657860*t^12*D^3 - 240271081513907844234834861838320*t^13*D^2 - 3459280568638897568245006987336224*t^14*D - 18487996053372952029043175572934976*t^15 - 71066678183030357117*t^6*D^8 + 38127121845019296086720*t^7*D^7 - 2761176149990533669541278*t^8*D^6 + 14733122564160697583125520*t^9*D^5 - 3599333829073400912413454586*t^10*D^4 - 260335347939194157296572648000*t^11*D^3 - 9016584883368056922967962589672*t^12*D^2 - 154037712261398032319738499246960*t^13*D - 976820894395327716127538869016640*t^14 - 2257008286957602732*t^5*D^8 + 1184878807106939842286*t^6*D^7 - 117441806917042722181166*t^7*D^6 + 2572772446982938441734044*t^8*D^5 - 77273427533397825281215317*t^9*D^4 - 6604727579058206129675236936*t^10*D^3 - 274090878050526187909370450944*t^11*D^2 - 5599591047371708457437648315184*t^12*D - 42414873545338272674675303808960*t^13 - 45762427910901632*t^4*D^8 + 27391193899316570266*t^5*D^7 - 3723971250630427629628*t^6*D^6 + 135127475062216182613736*t^7*D^5 - 1850755272142730479791127*t^8*D^4 - 133557813589316105006839780*t^9*D^3 - 6662829766368529611264592200*t^10*D^2 - 164514604534501918347603253632*t^11*D - 1502567130450496448904320961216*t^12 - 569010956480206*t^3*D^8 + 456378900710460206*t^4*D^7 - 85077102250886626154*t^5*D^6 + 4489225837304048419250*t^6*D^5 - 60140501843414446626203*t^7*D^4 - 2169922352352137355895636*t^8*D^3 - 127172381251006589105548184*t^9*D^2 - 3841949774610147218190135840*t^10*D - 42957763085006854476433012800*t^11 - 3230802895500*t^2*D^8 + 5031043626037170*t^3*D^7 - 1365910193727400202*t^4*D^6 + 101619687415467566386*t^5*D^5 - 1871268886523186805019*t^6*D^4 - 29916520692240510993880*t^7*D^3 - 1882825136800600211299488*t^8*D^2 - 69413419253003443256564256*t^9*D - 972627909065865510195522240*t^10 - 7822092144*t*D^8 + 25464519288240*t^2*D^7 - 14407916592867526*t^3*D^6 + 1589921719381974734*t^4*D^5 - 41426963933055917786*t^5*D^4 - 363932750168136062032*t^6*D^3 - 22314715372891461051612*t^7*D^2 - 939512828714929964619168*t^8*D - 16901644313730207854081664*t^9 + 4177920*D^8 + 54942651408*t*D^7 - 66871918506000*t^2*D^6 + 16408095861001710*t^3*D^5 - 622505246115714182*t^4*D^4 - 3339967661182286252*t^5*D^3 - 227593832813064787916*t^6*D^2 - 9428198675783030176752*t^7*D - 216648687491615169818496*t^8 - 25067520*D^7 - 133782792816*t*D^6 + 70930933904616*t^2*D^5 - 6402196569053212*t^3*D^4 - 20757642209562892*t^4*D^3 - 1956938715678596336*t^5*D^2 - 72066439319428456560*t^6*D - 1991393134339373867520*t^7 + 54312960*D^6 + 134009497200*t*D^5 - 26377744866852*t^2*D^4 - 21515385339888*t^3*D^3 - 14416890689377248*t^4*D^2 - 454258681238314944*t^5*D - 12767610653199184896*t^6 - 50135040*D^5 - 47330760864*t*D^4 + 51407975976*t^2*D^3 - 28995201398784*t^3*D^2 - 3110285939643648*t^4*D - 59292079303145472*t^5 + 16711680*D^4 - 16502784*t*D^3 - 1871708160*t^2*D^2 - 6272622167040*t^3*D - 247629048238080*t^4 - 385789132800*t^3
Period: [1,0,28,306,5580,104100,2099350,44273880,968236780,21765408840,500273900028,11709513474120,278258102447094,6697698181141968,162996207374800800,4004681431768773756,99215666852313031020,2476216687718281876368,62206861462433224152616,1571919462625637869543800,39931032003203515639645180]
PeriodID: 660

Degree: 80
EulerNumber: 24
FanoIndex: 1
Hilb: [1,23,147,533,1421,3131]
HilbDelta: [1,18,42,18,1]
Laurent: w + w/x + x + y*z^2 + 2*y*z + y + 2*z + 2/z + 1/y + 2/(y*z) + 1/(y*z^2) + y*z^2/x + 2*y*z/x + y/x + 2*z/x + 4/x + 2/(x*z) + 1/(x*y) + 2/(x*y*z) + 1/(x*y*z^2) + x/w + y*z^2/w + 2*y*z/w + y/w + 2*z/w + 4/w + 2/(w*z) + 1/(w*y) + 2/(w*y*z) + 1/(w*y*z^2)
PFOperator: 2740748120064000*t^17*D^6 + 9198824461516800*t^16*D^6 + 57555710521344000*t^17*D^5 + 13634012558868480*t^15*D^6 + 178620987779481600*t^16*D^5 + 479630921011200000*t^17*D^4 + 11726814629191680*t^14*D^6 + 244213080863293440*t^15*D^5 + 1391479392079872000*t^16*D^4 + 2014449868247040000*t^17*D^3 + 6461429243111424*t^13*D^6 + 193378012119613440*t^14*D^5 + 1774245513055887360*t^15*D^4 + 5524018276663296000*t^16*D^3 + 4450974946983936000*t^17*D^2 + 2368348772797440*t^12*D^6 + 98049429906278400*t^13*D^5 + 1306859372151828480*t^14*D^4 + 6640509270048768000*t^15*D^3 + 11664167595219763200*t^16*D^2 + 4834679683792896000*t^17*D + 575842143602688*t^11*D^6 + 33201773027997696*t^12*D^5 + 614944848339062784*t^13*D^4 + 4597019471151267840*t^14*D^3 + 13362257291372421120*t^15*D^2 + 12238841050125926400*t^16*D + 1973338646446080000*t^17 + 87270408039424*t^10*D^6 + 7578113720297472*t^11*D^5 + 193011690832671744*t^12*D^4 + 2026283371842078720*t^13*D^3 + 8784882410490408960*t^14*D^2 + 13505226964060815360*t^15*D + 4876634502807552000*t^16 + 6153987941504*t^9*D^6 + 1138421067651072*t^10*D^5 + 40880132768452608*t^11*D^4 + 593776717134852096*t^12*D^3 + 3663315888283478016*t^13*D^2 + 8522472461620838400*t^14*D + 5239812497985699840*t^15 - 368647217216*t^8*D^6 + 102554498244224*t^9*D^5 + 5733748939054592*t^10*D^4 + 116989203857055744*t^11*D^3 + 1011267869971286016*t^12*D^2 + 3397674502263214080*t^13*D + 3209401347620290560*t^14 - 126158812352*t^7*D^6 + 3449590561664*t^8*D^5 + 492026608079488*t^9*D^4 + 15166196692538368*t^10*D^3 + 186644398781489664*t^11*D^2 + 892587686193930240*t^12*D + 1237285138145918976*t^13 - 10941946400*t^6*D^6 - 321237928896*t^7*D^5 + 17991230781952*t^8*D^4 + 1175447884655488*t^9*D^3 + 22411222175397120*t^10*D^2 + 155755843081806336*t^11*D + 312918266780024832*t^12 - 187856552*t^5*D^6 - 44610768704*t^6*D^5 - 898999206432*t^7*D^4 + 31144280641792*t^8*D^3 + 1545445516006656*t^9*D^2 + 17438785341536768*t^10*D + 52222856049257472*t^11 + 34417300*t^4*D^6 - 1831902088*t^5*D^5 - 123619794000*t^6*D^4 - 3524383531136*t^7*D^3 + 20906838168896*t^8*D^2 + 1062486276382464*t^9*D + 5511458995924992*t^10 + 2210704*t^3*D^6 + 28665672*t^4*D^5 - 2196570752*t^5*D^4 - 407342167104*t^6*D^3 - 6707044111488*t^7*D^2 - 1999472595840*t^8*D + 297328319892480*t^9 - 2696*t^2*D^6 + 5077648*t^3*D^5 + 295730868*t^4*D^4 - 14652539976*t^5*D^3 - 633551330976*t^6*D^2 - 6298711102752*t^7*D - 5598943747072*t^8 - 2934*t*D^6 + 193712*t^2*D^5 + 12669156*t^3*D^4 + 14328384*t^4*D^3 - 21941566024*t^5*D^2 - 511979993504*t^6*D - 2281517358912*t^7 + 5*D^6 + 8442*t*D^5 - 38936*t^2*D^4 + 5121512*t^3*D^3 - 139217400*t^4*D^2 - 16605445808*t^5*D - 166929670080*t^6 - 10*D^5 - 5282*t*D^4 - 115720*t^2*D^3 + 1434804*t^3*D^2 - 151311680*t^4*D - 5120342176*t^5 + 5*D^4 - 26*t*D^3 - 64360*t^2*D^2 - 793024*t^3*D - 54021696*t^4 - 19120*t^2*D - 532704*t^3 - 3040*t^2
Period: [1,0,38,384,8106,156480,3390500,76130880,1777611850,42655240320,1046902668588,26168245783680,664153258064604,17075033379436032,443867798942633208,11649393365304799104,308311721296811253450,8220253958240031282432,220613389740615234559196,5955652346382280786742784,161630082841866541939930036]
PeriodID: 673

Degree: 80
EulerNumber: 40
FanoIndex: 1
Hilb: [1,23,147,533,1421,3131]
HilbDelta: [1,18,42,18,1]
Laurent: w^2*x/(y*z) + 2*w^2/(y*z) + w^2/(x*y*z) + w*x/z + w*x/y + w + 2*w/z + 2*w/y + w/(x*z) + w/(x*y) + x + y + z + 1/x + y*z/w + 2*y/w + 2*z/w + 1/w + 2*y*z/w^2 + y/w^2 + z/w^2 + y*z/w^3
PFOperator: 11239424*t^7*D^4 + 13447168*t^6*D^4 + 89915392*t^7*D^3 + 6537216*t^5*D^4 + 92725248*t^6*D^3 + 258506752*t^7*D^2 + 1630464*t^4*D^4 + 38406144*t^5*D^3 + 239239168*t^6*D^2 + 314703872*t^7*D + 212352*t^3*D^4 + 8076288*t^4*D^3 + 88180736*t^5*D^2 + 270348288*t^6*D + 134873088*t^7 + 11856*t^2*D^4 + 887040*t^3*D^3 + 16252928*t^4*D^2 + 91700224*t^5*D + 110387200*t^6 - 80*t*D^4 + 45408*t^2*D^3 + 1517440*t^3*D^2 + 15325184*t^4*D + 35388416*t^5 - 25*D^4 + 680*t*D^3 + 61056*t^2*D^2 + 1259520*t^3*D + 5516288*t^4 + 440*t*D^2 + 41040*t^2*D + 411840*t^3 + 100*t*D + 11200*t^2
Period: [1,0,28,288,5484,100800,2038960,42887040,936195820,20996438400,481462320528,11241356353920,266460577776624,6397302237790464,155282415841705152,3805188927456204288,94025202843762410220,2340465792887965526784,58640357832370128038224,1477846104381693874219392,37440933794245243757679184]
PeriodID: 659

Degree: 80
EulerNumber: -28
FanoIndex: 1
Hilb: [1,24,150,539,1431,3146]
HilbDelta: [1,19,40,19,1]
Laurent: w^2/(x*y) + w + 3*w/y + 3*w/x + 3*w/(x*y) + x + 3*x/y + y + z + 1/z + 6/y + 3*y/x + 6/x + 3/(x*y) + x^2/(w*y) + 3*x/w + 3*x/(w*y) + 3*y/w + 6/w + 3/(w*y) + y^2/(w*x) + 3*y/(w*x) + 3/(w*x) + 1/(w*x*y)
PFOperator: 472417636531454706112046580929558635841918238561600*t^42*D^8 + 2705454179995309408017974941599899443769155125987840*t^41*D^8 + 17007034915132369420033676913464110890309056588217600*t^42*D^7 + 5802745819414578493763687392246741538269570994233944*t^40*D^8 + 98281842913488955770845247075414976301839315424640000*t^41*D^7 + 257940029546174269537177433187539015169687358254633600*t^42*D^6 + 6872104186021586008069659144938733361109664592911408*t^39*D^8 + 211623006753773079317367723248130929547863611602325776*t^40*D^7 + 1501971770419857815079362495092465793430151163683537920*t^41*D^6 + 2142886399306678546924243291096477972178941130115417600*t^42*D^5 + 5090687280435403012557436446858565544682143282114508*t^38*D^8 + 254737214795944746454070770701876478930570642350675216*t^39*D^7 + 3241548148511430118860920606968676997074495278697012976*t^40*D^6 + 12557068724096540575237338370354731893957100997763880960*t^41*D^5 + 10605303522494626697509333695287661816015222537469358400*t^42*D^4 + 2355813328683011243304891066679371735751594097203056*t^37*D^8 + 197734023941953358410651391600495406387936657741063264*t^38*D^7 + 3941805074828304926540909156967778183495052860197618192*t^39*D^6 + 27134856760407368092158235202224267789093965017161631904*t^40*D^5 + 62470306056684022381703891852500591412427235965893429760*t^41*D^4 + 31786148256382398446042942151264423253987626763378694400*t^42*D^3 + 499691290625064468320934215349480193478729628789996*t^36*D^8 + 103725503989799508629992997792649586550470955773092336*t^37*D^7 + 3146353269696729215337870893655775877647944778087895928*t^38*D^6 + 33199744446452910258606882865203443727811449738162665424*t^39*D^5 + 135075381515221302914929361404779612838725140441364581976*t^40*D^4 + 188027677330234162038480697755261712706271361885133184000*t^41*D^3 + 55803860897641555704779390325723184300190750011850438400*t^42*D^2 - 177207966202458173232975257408494186608747009743880*t^35*D^8 + 35137988950623438875646192208689721515562218428267256*t^36*D^7 + 1761323335646019360884463495593877673411766268649337400*t^37*D^6 + 26946877286283389816047738895696412408369882459833762784*t^38*D^5 + 165849535559536903598058069523063877511890241527655214272*t^39*D^4 + 406646578233417911738031892134942141663655589131735887504*t^40*D^3 + 331207356196560382436141367004660328850785946137556756480*t^41*D^2 + 51769414281662932514582512524584753550100768254534374400*t^42*D - 222208481882130536248175233643152653476521099033437*t^34*D^8 + 4981435965539449416576546002826403537289187558711000*t^35*D^7 + 701215946270327929294918826008702085696068570181220144*t^36*D^6 + 15638615589955109464657860566659463658536786913927156936*t^37*D^5 + 135952148480239857335483034544108495495677679699141001004*t^38*D^4 + 500231989923322303024778384523419364589348114613568355104*t^39*D^3 + 716300565675113254749003449488922938702809592963335760224*t^40*D^2 + 308046105983646339798407179456016797436123778584719626240*t^41*D + 19047879104948253750437718143079804197146143378803712000*t^42 - 117059954292342592000795185984439889178776229611280*t^33*D^8 - 2296909163041394553171799380020714605504456549856796*t^34*D^7 + 186611869876525965542816354576151951898654200546664200*t^35*D^6 + 6712114772850603491444435793311373924698405155989737448*t^36*D^5 + 80539691053045305941301206564086291190274662803107178488*t^37*D^4 + 412407171031553879431035394079988073605815107917460118976*t^38*D^3 + 881935257539120695983246016269500962239426720122381835648*t^39*D^2 + 666146924229547148878664270996452657437177110544260308416*t^40*D + 113546794403046273425563421501513671056566978360781619200*t^41 - 42132424145066724788515316179173176462486391942483*t^32*D^8 - 2002987012249916317914804687671256991888297156220136*t^33*D^7 + 21440316581066753843753051590287343378005293291354466*t^34*D^6 + 2130020808176184698667663708512166489033852800578269480*t^35*D^5 + 35949432244998941071266505245681312807176204597893877460*t^36*D^4 + 247217490620177584170108173423382528096373170210516035880*t^37*D^3 + 729417673874726282938436861533836033622290026156288391312*t^38*D^2 + 820467278709653034734815083261009831452130862189059209856*t^39*D + 245516684145460799426884270868803722539327030050368564480*t^40 - 11331111544490087239593783702791080937577698774478*t^31*D^8 - 853743290769678468575133815658454212116856613059834*t^32*D^7 - 7880601717306473230485031406274236705211773035991604*t^33*D^6 + 470720105407208902488551259665963510087387475434953380*t^34*D^5 + 12308971340118401308360344488224713337085712558602305104*t^35*D^4 + 112744041265800206626541511134794123834248822841014424992*t^36*D^3 + 440202247996321097006678755654726839499847997708178272096*t^37*D^2 + 679738015938891360349163724297630131296309674302274318336*t^38*D + 302420280016552266670801356811656959580047873008313326080*t^39 - 2305090192997794994239359448788115085135749682460*t^30*D^8 - 258578221031268341018808119927498445870114343925238*t^31*D^7 - 5732442823485151692030464217521408625867374679597582*t^32*D^6 + 51854665646128260302719264720911204943058982290552388*t^33*D^5 + 3214599040051991999848907901975479690736408689076862575*t^34*D^4 + 40098463647580154519533043197174064872555934669399831328*t^35*D^3 + 203184319372770910152674543882801552833829565627258803280*t^36*D^2 + 411773555692600247551158310620104851990059469402300686240*t^37*D + 250768531968727278062387184256867949155722268560509860608*t^38 - 336741899603961986583870797753747290653815242037*t^29*D^8 - 60537829260343139268741203548717590823523274364608*t^30*D^7 - 2050300490730675030209099362821731138528750583429066*t^31*D^6 - 9501875616710520714817533601864113255656692163669196*t^32*D^5 + 609381063966283763022489213392810465877317813972817684*t^33*D^4 + 11227981682066999528219072258080908447178183286949627912*t^34*D^3 + 73745921553654567812704838967724548805301390749091406384*t^35*D^2 + 191352096271737566154247780650371646319452440363770112448*t^36*D + 152227769208381635374446607002465805596249719108484980352*t^37 - 26761405118191350275222470025321511887137683518*t^28*D^8 - 11263347106095599467869312527673404582884566895017*t^29*D^7 - 526463782713115253215036430238796125007131558773574*t^30*D^6 - 6861544097596611815144402104364016168389691503225466*t^31*D^5 + 67197816166002625064836486661835463045941684316208445*t^32*D^4 + 2456788130569060410201961372547869105623845087440150836*t^33*D^3 + 21367181087132396828398635310485543424734547284761578956*t^34*D^2 + 70231170700807378598301995451130565091698451655910380896*t^35*D + 71007923044008195493405084881978916593019913054239851264*t^36 + 2151414807164137364470062087633919784993960933*t^27*D^8 - 1669135418252598936996445277778008358173529843408*t^28*D^7 - 105791046303837658609928051615444065784640453711849*t^29*D^6 - 2126468544263970633724318664878343098110058566697338*t^30*D^5 - 3482192822823633100571375648898803060429945253807984*t^31*D^4 + 404022165107004329814607347666075351442638432134956014*t^32*D^3 + 4964211290092754153904183994568651682588483658054623216*t^33*D^2 + 20718141401248565658616497570027447263838539268900698928*t^34*D + 26223309036845964637484512067551617256726379552216560896*t^35 + 1256128214572580720642931218664797588335977849*t^26*D^8 - 192386127384036004770401979949319159392179273449*t^27*D^7 - 17184362830928404566109532416121611239128266592310*t^28*D^6 - 466107132600057294529057469341903575794014691320887*t^29*D^5 - 3759146320616779836388533772375065599006338383029022*t^30*D^4 + 43233670324794339761071979849696880675929748658440000*t^31*D^3 + 917158762917041821417724023028250498219971058707629572*t^32*D^2 + 4956420645222395472704926122135130009720854496424193840*t^33*D + 7811548076444166555765052951463133433817314752331529088*t^34 + 268672916140035306812368203275461104103215162*t^25*D^8 - 15845510864650711607407310131634644527239658908*t^26*D^7 - 2285514357701303566468805472033179932926061273581*t^27*D^6 - 79710323592983797345990048967847658411997394925650*t^28*D^5 - 1049838700394470893867664239357312666468406835164578*t^29*D^4 + 563718824926360344208662774454586398126382423419458*t^30*D^3 + 130530412516126657994345857960612249663246822232297064*t^31*D^2 + 962413568933141998311973233626693468938446306021912696*t^32*D + 1897465837040874610848794295602220954533804626272891264*t^33 + 39763175645857738264619520744871997407466206*t^24*D^8 - 604566139197628857091608664439137175612549930*t^25*D^7 - 249248693576452070309130166974502130755074238176*t^26*D^6 - 11008346574801842521444250682134853205091862831983*t^27*D^5 - 198364572731841894796774695487866519752641668458976*t^28*D^4 - 962746461360291569694392989970271428855754978268776*t^29*D^3 + 12924416968859818614403838029389097161072368680704528*t^30*D^2 + 150232906807909262586992756399777065343081602688234256*t^31*D + 377498193785006334177736297109366460315687909570139008*t^32 + 4502673289583086622030601363582517015620954*t^23*D^8 + 68158327600654811160778259553903509046206096*t^24*D^7 - 22070513268818652975164285450702265806081642578*t^25*D^6 - 1241722456075169875184308113064840648365376897286*t^26*D^5 - 28769720190397600466518932862303233099300748053312*t^27*D^4 - 255859939025463495826505153871256506499134923879118*t^28*D^3 + 490436275189713197973952269292939154033873800484360*t^29*D^2 + 18306199464309363597185032797477181562050845552472296*t^30*D + 61359925469205031791549824053689332456063387271306816*t^31 + 398161461685595642397115005809306249321256*t^22*D^8 + 17279261285543961035310132186667103321299514*t^23*D^7 - 1541382259905122916018555904060619373264199048*t^24*D^6 - 113825860913350963036506472427721497595311741258*t^25*D^5 - 3321062087658594302667728137131663164576581673313*t^26*D^4 - 42095282873878257772625837890772982174549779874944*t^27*D^3 - 114981834730582646154117149732917973958218579486716*t^28*D^2 + 1597785279409656500523307471460912201557218754172832*t^29*D + 8046442336288356553031509027750158262685185156787712*t^30 + 26798512718493574686683835010902992032610*t^21*D^8 + 2122141271818288563721531632278828692788380*t^22*D^7 - 78437534514590330774635532231717299439645420*t^23*D^6 - 8233483962389611677607466996992625739762083872*t^24*D^5 - 305292434195103641339795234533632093545399005768*t^25*D^4 - 5142191625236621280779212403307859165066407445982*t^26*D^3 - 30962264031364524399315387399266501678176331063936*t^27*D^2 + 66347315600494540380592355577358551194102617987488*t^28*D + 823214021332579340890040006611664639899604444370912*t^29 + 1212472521866892859393076091137500639440*t^20*D^8 + 181918853497940563051463188682846510436390*t^21*D^7 - 2134161616532377944921648393720633999760482*t^22*D^6 - 426534821908804747092719203047089981805716758*t^23*D^5 - 21447788866451702480885332233624832272528229834*t^24*D^4 - 481590687759175236311717456603336501913323649620*t^25*D^3 - 4429203437832989654066889859486973472824124588912*t^26*D^2 - 6841912140822711382917506614814498897447903260512*t^27*D + 59672395616051314828102106031989302118505520368576*t^28 + 12402653789203224352949557554896783618*t^19*D^8 + 11033027497708690148553977394388267641660*t^20*D^7 + 54308238193264839063176619685963097240332*t^21*D^6 - 9389171826102272014354341052015425118315342*t^22*D^5 - 967156047315538695427941206036352387205005818*t^23*D^4 - 33061703258484555568596488295014955606159913696*t^24*D^3 - 441687783295358482061563643597187744910769330488*t^25*D^2 - 1816182984194203098958159080864015427229221097880*t^26*D + 1880281523177190738553253792622512271474571977888*t^27 - 3860076859135865801902505537886789738*t^18*D^8 + 364294009816411659364711406114416919362*t^19*D^7 + 7562868264172009776772323757679638785936*t^20*D^6 + 903092057344001622406127820032587927794474*t^21*D^5 + 3793878905178889246534839136832674403579538*t^22*D^4 - 1268150459825823914307262657695327644694780448*t^23*D^3 - 30206617178170811586663799387860644206022791268*t^24*D^2 - 215207279010751718124048969134061360312655004208*t^25*D - 216653819808832236550130349989070879576248060496*t^26 - 440697016592430050298745020649002672*t^17*D^8 - 12421286689385902088590640530300162028*t^18*D^7 - 84646505679061614126151971912266184414*t^19*D^6 + 130271950477536631766512389624113844777840*t^20*D^5 + 5958798012960481141784721864750524265396490*t^21*D^4 + 47417760728922349795494818764819161509438426*t^22*D^3 - 922163288833718236292051456217372570612021560*t^23*D^2 - 15495116733607163263828767891296130818109353880*t^24*D - 42132542646785640286843357295540272207461388512*t^25 - 28889994467172249877490332924197850*t^16*D^8 - 3001686742401201532484766063854678500*t^17*D^7 - 78464161359899542212687960559237222436*t^18*D^6 + 8940950607148921293908418990409463092414*t^19*D^5 + 698099460874902581355036180854376526548744*t^20*D^4 + 13930927809214812180685521866747094429735360*t^21*D^3 + 92486110672858490829472825837539456502452096*t^22*D^2 - 386204047793699174113258645641723779054988864*t^23*D - 3486404015383376038177938432826125429359458752*t^24 - 1272130625833490408227251804799748*t^15*D^8 - 264723052053185837434590292721399688*t^16*D^7 - 9074635634350811996794591414299713358*t^17*D^6 + 361927453769456214039647758602845521096*t^18*D^5 + 52879025062367228105747557150758859305600*t^19*D^4 + 1470926970457679619219926398586321420266524*t^20*D^3 + 18671057298608457273133977013998539219717624*t^21*D^2 + 71019773267541355388111768016844564248836208*t^22*D - 83500890206715431247838490857928356888609152*t^23 - 34632870222483966587481349059036*t^14*D^8 - 15982049822730663732587317118420792*t^15*D^7 - 644449107593622928813808157775100498*t^16*D^6 + 5685992729842897690770256761943485032*t^17*D^5 + 3023958560436343331808959743209958792474*t^18*D^4 + 106743654099080986183455165457441275727156*t^19*D^3 + 1855588902330967443033137729309849514712776*t^20*D^2 + 12691152892777344505637776569120408698478192*t^21*D + 19595160052856904503435460101495597955857040*t^22 - 320807883546665553040354421798*t^13*D^8 - 740726175367159868389406990652628*t^14*D^7 - 33929326087852943999020638635687402*t^15*D^6 - 226417204333006190475142169425770714*t^16*D^5 + 140361715157794265889991463042456677314*t^17*D^4 + 5946721132741088492677080998277908399620*t^18*D^3 + 131035248994028281255247739590951573564872*t^19*D^2 + 1225328609234515917852333665686709507413944*t^20*D + 3431986009440853894337219840478960872748768*t^21 + 9626110895512982460192134990*t^12*D^8 - 28093797923466268892258557881658*t^13*D^7 - 1570314380688590414837197442914376*t^14*D^6 - 11674929141073007088095171598435776*t^15*D^5 + 5781374962833260614764778043527899304*t^16*D^4 + 272747289585050454000850223892635896448*t^17*D^3 + 7186251054876570043876818788231949858028*t^18*D^2 + 84723762710927974829794173180599761645536*t^19*D + 328384304817139871460382894830818974068048*t^20 - 59948931667622061854845234*t^11*D^8 - 924001654586129009790268380912*t^12*D^7 - 79387468523573558328185342308570*t^13*D^6 + 149987488579268886113913789045620*t^14*D^5 + 227853669890118531594340720949225038*t^15*D^4 + 11397172523169520223572153786890952866*t^16*D^3 + 329522774699806987942988738341902251544*t^17*D^2 + 4556923382301623717806511997682703488776*t^18*D + 22335259986631295799672778432374470589504*t^19 - 25837410367945596458740235*t^10*D^8 - 27145528095715647871062342906*t^11*D^7 - 4413875997439974633034209944312*t^12*D^6 + 19381348939683198016506539521742*t^13*D^5 + 7813248445222241928934956580377148*t^14*D^4 + 475062127581477800433020409140585704*t^15*D^3 + 14165331084628958988736018823028003332*t^16*D^2 + 207680563114062427758741946393521270768*t^17*D + 1176470912201623745838539526258118351776*t^18 - 317523271687452211960450*t^9*D^8 - 690713430207704585500237912*t^10*D^7 - 218076107991366305431119063620*t^11*D^6 - 421053292102209681343566025776*t^12*D^5 + 139290905008351361543845908359816*t^13*D^4 + 18533153778224422429774370472105632*t^14*D^3 + 624625389283348573465276948671442512*t^15*D^2 + 9204391680789420895667043722313088896*t^16*D + 53282213938136540308713738758000764128*t^17 + 42061178579996571254907*t^8*D^8 - 13830126479644687659846710*t^9*D^7 - 8237901835068353705145785480*t^10*D^6 - 91138265433291530142072700554*t^11*D^5 - 5472169495765523311987868768738*t^12*D^4 + 535330481167636134756135754141628*t^13*D^3 + 26251621458383853076268981098119616*t^14*D^2 + 432603840922047207636103092425881152*t^15*D + 2458511506592516808878339457648656928*t^16 + 1844604574821404404612*t^7*D^8 - 132441886563025402647354*t^8*D^7 - 225754312285760814260797128*t^9*D^6 - 4551643780008998995623950110*t^10*D^5 - 557863960635671406900407196926*t^11*D^4 + 5952400663900122723771975734928*t^12*D^3 + 874718745592065860595689715951592*t^13*D^2 + 19398392853047939214177387201144888*t^14*D + 124306739332362448476719214969939168*t^15 + 16108182615997112878*t^6*D^8 + 6365534231779529724164*t^7*D^7 - 4691780295588730428569082*t^8*D^6 - 118835455326613265950994582*t^9*D^5 - 22750084825276674195690098609*t^10*D^4 - 294734239910276865021980165136*t^11*D^3 + 18417209356646241740105517246884*t^12*D^2 + 695509269795106544905617371757744*t^13*D + 5912178596240313555514953417362256*t^14 - 646220715544822971*t^5*D^8 + 443656762116667214484*t^6*D^7 - 95933953872535014527832*t^7*D^6 - 1186078887693827863816260*t^8*D^5 - 541826581132800714110402574*t^9*D^4 - 17207696757541190829462061282*t^10*D^3 + 91700373119428718836125135848*t^11*D^2 + 17251665963417294469285961498520*t^12*D + 221811536532140263713493648525536*t^13 - 16200691340609152*t^4*D^8 + 12995291670819220469*t^5*D^7 - 2414206154250548074758*t^6*D^6 + 47038020895750565462708*t^7*D^5 - 7572184688529603627633045*t^8*D^4 - 430724222211979384084267700*t^9*D^3 - 7336122514186145306039182452*t^10*D^2 + 237398868757189646419174577664*t^11*D + 5887978648351736258347415801856*t^12 - 90307055394145*t^3*D^8 + 180508840957605920*t^4*D^7 - 52170965967709184033*t^5*D^6 + 2826003157462698369882*t^6*D^5 - 59392894646618467355664*t^7*D^4 - 5976250140646126086576162*t^8*D^3 - 238809384017993480990665016*t^9*D^2 - 86035579834968085906773888*t^10*D + 98716480356918875954071776192*t^11 + 64568635935*t^2*D^8 + 800581977277065*t^3*D^7 - 632897296682379872*t^4*D^6 + 71190305895084345287*t^5*D^5 - 621883006270276405860*t^6*D^4 - 46457149966544399478052*t^7*D^3 - 3410386044412494450827436*t^8*D^2 - 67283788079563191062082816*t^9*D + 736604355789964945859927184*t^10 - 878707900*t*D^8 - 912700277880*t^2*D^7 - 2706651975465545*t^3*D^6 + 876062477676105236*t^4*D^5 - 18677272113442117112*t^5*D^4 - 249156022077885921750*t^6*D^3 - 24171201045053748205504*t^7*D^2 - 1173740932279755735339984*t^8*D - 6421790434362574285787616*t^9 + 23120000*D^8 + 972075300*t*D^7 + 1341722900840*t^2*D^6 + 4011742066670535*t^3*D^5 - 313313351606499056*t^4*D^4 - 2007872520007291912*t^5*D^3 - 116011936978533602764*t^6*D^2 - 8616714088491639838224*t^7*D - 222993203571407411998416*t^8 - 138720000*D^7 + 819979700*t*D^6 - 294552422190*t^2*D^5 - 1798572719592350*t^3*D^4 - 18002983101210916*t^4*D^3 - 1594834917018992000*t^5*D^2 - 32460278907288985776*t^6*D - 2567899585814486503680*t^7 + 300560000*D^6 - 1239029700*t*D^5 - 1225084683895*t^2*D^4 - 122527495020360*t^3*D^3 - 11596848976519360*t^4*D^2 - 588603337952583600*t^5*D - 19174597940718169056*t^6 - 277440000*D^5 + 523358600*t*D^4 - 191897256810*t^2*D^3 - 68772515468800*t^3*D^2 - 3664159191325440*t^4*D - 201301344008478720*t^5 + 92480000*D^4 - 197676000*t*D^3 - 34032640000*t^2*D^2 - 23090661100800*t^3*D - 881895264163200*t^4 - 3928217472000*t^3
Period: [1,0,92,1518,47172,1357680,42774050,1385508600,46281189220,1579933960080,54925200866592,1938107404473240,69256361194244994,2501666026985020896,91215721699830437424,3353387826861657933348,124184052993907829147940,4628918568935716750945536,173557225052582098940230304,6542078716676048510020203576,247795479067647222964220343232]
PeriodID: 713

Degree: 80
EulerNumber: 35
FanoIndex: 1
Hilb: [1,24,150,539,1431,3146]
HilbDelta: [1,19,40,19,1]
Laurent: w + x^2/(y*z) + x + 3*x/z + 3*x/y + y + 3*y/z + z + 3*z/y + y^2/(x*z) + 3*y/x + 3*z/x + z^2/(x*y) + 3*x/(w*y*z) + 1/w + 6/(w*z) + 6/(w*y) + 3*y/(w*x*z) + 6/(w*x) + 3*z/(w*x*y) + 3/(w^2*y*z) + 3/(w^2*x*z) + 3/(w^2*x*y) + 1/(w^3*x*y*z)
PFOperator: 251868513984250090692981566880*t^22*D^6 + 469604483040039569939292462720*t^21*D^6 + 5289238793669251904552612904480*t^22*D^5 + 434195182501993595344436234892*t^20*D^6 + 9218302733989897847176041170640*t^21*D^5 + 44076989947243765871271774204000*t^22*D^4 + 270673328707077144684015298908*t^19*D^6 + 8124953687316301622890549018716*t^20*D^5 + 72529913384242927916139672778800*t^21*D^4 + 185123357778423816659341451656800*t^22*D^3 + 125768487749813824587069169827*t^18*D^6 + 4940561483449614953445466366362*t^19*D^5 + 61536990436137414094044738435084*t^20*D^4 + 290471025197099768573706413648400*t^21*D^3 + 409034466710422147285402064613120*t^22*D^2 + 44293158628542837759800556303*t^17*D^6 + 2256556713741896341968750741930*t^18*D^5 + 36742948436196494244095081814450*t^19*D^4 + 239216228561512293823114380346500*t^20*D^3 + 617874613240564309232863336499280*t^21*D^2 + 444296058668217159982419483976320*t^22*D + 11663092669272265336646828585*t^16*D^6 + 774610145634265957581064352913*t^17*D^5 + 16499360782263560549696335409733*t^18*D^4 + 140942856014978468926619268363042*t^19*D^3 + 497425692391005484449041926183848*t^20*D^2 + 652093061783474126068458354502560*t^21*D + 181345330068660065298946728153600*t^22 + 2247610989653067294805419299*t^15*D^6 + 196387115407189538171421058030*t^16*D^5 + 5498284616940581090232308997927*t^17*D^4 + 62269501240340326228237304529186*t^18*D^3 + 290261286754593582717541932818274*t^19*D^2 + 516299065975311854193088655870304*t^20*D + 260908258606716515770398507580800*t^21 + 307964486004210823473955234*t^14*D^6 + 36231706046018399132893363787*t^15*D^5 + 1335510257071102532140051034135*t^16*D^4 + 20137997923170303209612871578727*t^17*D^3 + 126368208705918784703435287587756*t^18*D^2 + 299223108423486675886000653604260*t^19*D + 204243370214495557500662484381696*t^20 + 28549294514808108249785652*t^13*D^6 + 4792476197979705897624036236*t^14*D^5 + 234457183481035875693834930945*t^15*D^4 + 4688992861354428954825272829574*t^16*D^3 + 39757887353195938750920372436146*t^17*D^2 + 128678685771566963106043846904232*t^18*D + 117831617402417605659744358402032*t^19 + 1614111569211727094580342*t^12*D^6 + 444019428230834129781626600*t^13*D^5 + 29605075181884838194138249630*t^14*D^4 + 783846345841931264743943458725*t^15*D^3 + 8912222579762564544181336958924*t^16*D^2 + 39559539988617957480920812378608*t^17*D + 50211405749717026598531210008032*t^18 + 42959760847348466564544*t^11*D^6 + 27508620420921886639207682*t^12*D^5 + 2671607599183101200336547120*t^13*D^4 + 94277294042422303565169559956*t^14*D^3 + 1426190938948528000935179333980*t^15*D^2 + 8592548402131961805110154193240*t^16*D + 15171682928657463969202266319872*t^17 + 675879325733431695395*t^10*D^6 + 1008050682218231392089933*t^11*D^5 + 170787751448882639143555058*t^12*D^4 + 8191153716198005020683296292*t^13*D^3 + 164185112669532442879775544916*t^14*D^2 + 1326351547641233741408288716096*t^15*D + 3218531673299611880050694556960*t^16 + 174711292245584816716*t^9*D^6 + 9770479996750303697635*t^10*D^5 + 7658562553444032211071496*t^11*D^4 + 519313685087710578578013024*t^12*D^3 + 13758596778518103834551324048*t^13*D^2 + 147279201112597506295949640088*t^14*D + 483529674180495624529974716064*t^15 + 17840843444802599866*t^8*D^6 - 1066918827502741631606*t^9*D^5 + 233038852407758472469571*t^10*D^4 + 24650708160440703286643255*t^11*D^3 + 857855316556229448761630810*t^12*D^2 + 11980151437435613148467375272*t^13*D + 52247824865924324302701011040*t^14 + 657801201254512645*t^7*D^6 - 55635042267318609630*t^8*D^5 + 3176642577792368266152*t^9*D^4 + 911553400169109325839739*t^10*D^3 + 41337306117208543897383092*t^11*D^2 + 736034437242102589228326140*t^12*D + 4155526735489307419336000672*t^13 + 6890554891262901*t^6*D^6 + 277134400049510325*t^7*D^5 - 204851447099772048002*t^8*D^4 + 26188589845824700438530*t^9*D^3 + 1595386691331729049233656*t^10*D^2 + 35663484253854053033156816*t^11*D + 252365271900336217661139792*t^12 + 34471405320157*t^5*D^6 + 150284691346320362*t^6*D^5 - 21044846356315182267*t^7*D^4 + 463577282739766354462*t^8*D^3 + 47624661823990324826168*t^9*D^2 + 1397780717093404667121900*t^10*D + 12240676044791980100162528*t^11 - 270205158169*t^4*D^6 + 8010494538666306*t^5*D^5 - 940459238141487137*t^6*D^4 - 3895645517582536921*t^7*D^3 + 840190978138929938556*t^8*D^2 + 41715661801639609202544*t^9*D + 481610999000430454483856*t^10 - 766689185877*t^3*D^6 + 263095579634594*t^4*D^5 - 20080918919036233*t^5*D^4 - 461551135379133848*t^6*D^3 - 6184360346640725030*t^7*D^2 + 691233022787880520396*t^8*D + 14253988399177327149600*t^9 - 33736851789*t^2*D^6 + 3567477712865*t^3*D^5 - 274833413863001*t^4*D^4 - 3076910264210308*t^5*D^3 - 628633582823444110*t^6*D^2 - 7022847202389921852*t^7*D + 226351525199309325488*t^8 + 624313837*t*D^6 + 54390822761*t^2*D^5 - 5864468979215*t^3*D^4 + 68265816916548*t^4*D^3 - 2315928386261750*t^5*D^2 - 491766328465212448*t^6*D - 2510803598094028944*t^7 - 474320*D^6 - 1808908311*t*D^5 - 61160574011*t^2*D^4 - 3158331127001*t^3*D^3 + 118225927389820*t^4*D^2 - 1398284396801584*t^5*D - 144377219546143520*t^6 + 948640*D^5 + 1131784871*t*D^4 + 25372952003*t^2*D^3 - 1422197170984*t^3*D^2 + 70064931904880*t^4*D - 176195416037088*t^5 - 474320*D^4 + 3480323*t*D^3 + 12388364800*t^2*D^2 - 137655915824*t^3*D + 15116288916736*t^4 + 2929400320*t^2*D + 80592280384*t^3 + 424990720*t^2
Period: [1,0,56,600,14424,317100,7961600,207233040,5592229720,154583648520,4361248887156,125186508705720,3647338500797376,107636360127856560,3211680750918223584,96749932493656041600,2938908037736737586520,89930593018906054855440,2769873904399291712062040,85811742104097962894301360,2672487981107751020653563124]
PeriodID: 694

Degree: 81
EulerNumber: 36
FanoIndex: 1
Hilb: [1,24,151,544,1446,3181]
HilbDelta: [1,19,41,19,1]
Laurent: w + w/x + x + y*z^3 + 3*y*z^2 + 3*y*z + y + 3*z + 3/z + 3/(y*z) + 3/(y*z^2) + 1/(y^2*z^3) + 3*y*z^2/w + 6*y*z/w + 3*y/w + 6/w + 6/(w*z) + 3/(w*y*z^2) + 3*y*z/w^2 + 3*y/w^2 + 3/(w^2*z) + y/w^3
PFOperator: 4476738641032772455229343729922565803711846153012992*t^40*D^8 + 14747948788795970159822444235235407017872189638361728*t^39*D^8 + 161162591077179808388256374277212368933626461508467712*t^40*D^7 + 22961201016805011350287148564017376934488274654505488*t^38*D^8 + 518037035289096915623601612045711838289360565047053440*t^39*D^7 + 2444299298003893760555221676537720928826667999545093632*t^40*D^6 + 22408152675823817773632423831350994542331967916835984*t^37*D^8 + 786765771217948820792160181846792495031792493441774048*t^38*D^7 + 7691484647670975423622875900601173429845144208394377984*t^39*D^6 + 20306486475724655856920303158928758485636934150066931712*t^40*D^5 + 15308234083535588939838009392696759472965643465156300*t^36*D^8 + 748923628047766811618762210010523727019540500800025712*t^37*D^7 + 11428954302302181545984844597658412859975911908580468448*t^38*D^6 + 62746398709344841383092552554898180011067931856870854912*t^39*D^5 + 100498305752544708847443537393031679727527234288988657408*t^40*D^4 + 7724507348883922807791570887471479944055138984039488*t^35*D^8 + 499028866378616233963467301714209545365380529613817576*t^36*D^7 + 10637553277940633796521206194227502724899344310002260848*t^37*D^6 + 91483683094837486167826923279969845749693321560499461888*t^38*D^5 + 305814024988867034263041545008184536010297791801003646592*t^39*D^4 + 301212882723249061877651163524109917536947856559326153728*t^40*D^3 + 2947423952889354902221094999514629449551716029041414*t^34*D^8 + 245573155573104107173470336749945981350206512982956196*t^35*D^7 + 6924716129069744394635814312163042211201721477265621008*t^36*D^6 + 83469608879857714184961460917336567924089214321565590576*t^37*D^5 + 438702395611291504015447826798017218560526277196621448912*t^38*D^4 + 905054525528287885663480148841897635428027412596495916160*t^39*D^3 + 528810275233355213501510998753373162997658114978506667008*t^40*D^2 + 847675698247802434685243470355364767136444100878090*t^33*D^8 + 91317476753418838351457888076254957414329275871149564*t^34*D^7 + 3324224512753979062535134813753194359892126291748422948*t^35*D^6 + 53192785815411298010822751978105235652955690336560932680*t^36*D^5 + 393397414486680776116634389027527287682198028273267412736*t^37*D^4 + 1280838515813085974364690538983597697598660901257963409312*t^38*D^3 + 1572826764343283390131622615131225940481904073124962896896*t^39*D^2 + 490578927238935336733852403299834451033958948831775715328*t^40*D + 174834141331263028436131450012118148801177686184864*t^32*D^8 + 25525196949026893177163738381223791665629847544567220*t^33*D^7 + 1202248603325442364832796961410287071808809097507057712*t^34*D^6 + 24941674831779882380064447118539980173953886587806528748*t^35*D^5 + 246002557855974043123336646946654903522025989627514625268*t^36*D^4 + 1131785469937177885463880512569718283404632859184673896288*t^37*D^3 + 2201445540059348757115540546511108553172342451429349429312*t^38*D^2 + 1447704185437849517615059349709372384667934022377127740928*t^39*D + 180502102006441385394847139190477853205661636889483837440*t^40 + 20558111034817561422824442895470347913181603645878*t^31*D^8 + 5063161587950124042370761273250173578515665704576628*t^32*D^7 + 324489512959032988881528522517459390285687143189137328*t^33*D^6 + 8772222350837119138896369741910668728135478047404965420*t^34*D^5 + 112887602882678974074572046651198152526106362978526146060*t^35*D^4 + 696242022851461910743106052912156876137173310292813735504*t^36*D^3 + 1921814282832887105019557980608269463156495020730976682112*t^37*D^2 + 2008968742075498154873634736381096630921541548666505945472*t^38*D + 529676124782161145788808794233967026616253846071542282240*t^39 - 1275561258218731327517982381654235915681081329819*t^30*D^8 + 536035220532900464864258677987975319179586175957138*t^31*D^7 + 60744304548661050528276684035438783544944636319517812*t^32*D^6 + 2278919443461551352329883391361912775270440047985722356*t^33*D^5 + 38658235903983466850088726528192396419143983750183530082*t^34*D^4 + 313445076410545743834222138178603815104505034021466298000*t^35*D^3 + 1166153836065492270029587148917982895383920606827398770032*t^36*D^2 + 1737114535643567236464750358454246777168731527778022999424*t^37*D + 730477855580680316538620853771162764795148435169204738560*t^38 - 1338748358910804765439293989122219961783153475039*t^29*D^8 - 60380142725043269754944502201612283077663689771958*t^30*D^7 + 5216272079758935011098954298910735729317863027454790*t^31*D^6 + 397050656567512608811926354690785756559234629883707244*t^32*D^5 + 9660017235201971684819512368960850028343959607762181230*t^33*D^4 + 104744756124721040399989047256359013528785059345513566968*t^34*D^3 + 516496576470786528559759167886402381956223604866772650608*t^35*D^2 + 1042613405590715053729918115991116521490223457302224775360*t^36*D + 627246879338466264174723885897456547666338416502899320320*t^37 - 379627163459126367252204393865134469790367035688*t^28*D^8 - 45177838082722838216001961304747446331534922013734*t^29*D^7 - 1211515722441086763083290627389968739906051799117824*t^30*D^6 + 23367428893718030613936563615517662872878334051339206*t^31*D^5 + 1550534589633979995218312303576554512519503201610398652*t^32*D^4 + 25208703473747052929681763000901397451398181034804833816*t^33*D^3 + 168932587138641990317901089919732000075767901368677523400*t^34*D^2 + 455704420913229495820974986577726675063622326578188943808*t^35*D + 373450824839347285581310939996899304949096554885569088512*t^36 - 70380107641006772199153959047099007068318491579*t^27*D^8 - 12506623888589626886292922562827427129060575793058*t^28*D^7 - 668828370958679278204083682376320127929533117285960*t^29*D^6 - 12238597166532211668690596816313365488125036615876270*t^30*D^5 + 39645752114590685042828141628385928396825887973887380*t^31*D^4 + 3702376325579467370036372943307478721487823232566456640*t^32*D^3 + 39276437388993647839311421501567575420431382403019192664*t^33*D^2 + 146415049796485459613220810896378057682739068165350826432*t^34*D + 161620616937559860522760901289379216001265304424413467648*t^35 - 9415541422485558769447631130955531535148125499*t^26*D^8 - 2365901854569773576149540392985467253130835864903*t^27*D^7 - 176084226274620976957954953131383038446634869103222*t^28*D^6 - 5485095528076723645788903176946790967418773380904982*t^29*D^5 - 68492977452970185403678842123565928752505762021207169*t^30*D^4 - 49673736844020366653471609390529035017771228220744664*t^31*D^3 + 5263717481036794489286736587486271167393208800202790416*t^32*D^2 + 33039441933970685051711919137518309925589402073394700864*t^33*D + 51227326678893249102732851278389796700903688901743355776*t^34 - 895600750799671679929318198440796268718475939*t^25*D^8 - 336178372873719247854477248285611008021513101127*t^26*D^7 - 32966738822668264851677726044991337554803457454741*t^27*D^6 - 1371348455063990727564858125198499007104883802150658*t^28*D^5 - 26703454323562444665654253717231946584266357064599981*t^29*D^4 - 221122332763587550806897399178258773548598235105641276*t^30*D^3 - 300464543949356628899529183684911848734043396884862992*t^31*D^2 + 4052423843623571901322439226665367263651726858431360320*t^32*D + 11290798235275415911453581631646603740095487405658434944*t^33 - 52542536790519866720846349044101364249316936*t^24*D^8 - 36300319913642267158915973729799568845627107824*t^25*D^7 - 4758874893043111410260690731711023249375241461603*t^26*D^6 - 251421691493562615411401396001676493335122846048609*t^27*D^5 - 6379405261239072998292767403845559363425644695547146*t^28*D^4 - 78330678530875635485547471116525298632821162542556332*t^29*D^3 - 405616105942809385244973837396961112782472817688996260*t^30*D^2 - 417583762763653821710421483629135528579295857760069120*t^31*D + 1281742778525409565150650044633431642821119856707802240*t^32 - 527301759261189800393080283388429146798717*t^23*D^8 - 2849772257720777126074211157060049864773757280*t^24*D^7 - 540552945331727821559468263116336462790799543050*t^25*D^6 - 36162540332234861758823890486425390877203441118059*t^26*D^5 - 1142242514178087819476930664222942728518283322679920*t^27*D^4 - 18015616626623370284407303395728840606777535771882708*t^28*D^3 - 134305290468822123403565035835376876659708251916453556*t^29*D^2 - 385966550429931771741598276096644756656057746571346336*t^30*D - 187772075058493136130532592976957425154379797636353664*t^31 + 190310058683382826827070477841957307248590*t^22*D^8 - 134255451622400885581637150922005695472918952*t^23*D^7 - 47832394956896571018777419658830395566470928768*t^24*D^6 - 4170618061650758741325205382470594076209769585542*t^25*D^5 - 162292672853494246616842311644356926887408801800782*t^26*D^4 - 3152503527493275778221489850775964069879404335664880*t^27*D^3 - 29955315690121366080365687790870033295542834448594464*t^28*D^2 - 121851071755256851380573050205905202023976605272292064*t^29*D - 144065989107711611973335838851864455292421877808376192*t^30 + 6495816891446762205055160888646937468227*t^21*D^8 + 998602017654211767625346268183843577303501*t^22*D^7 - 3133743908160762744362616161184722218367752478*t^23*D^6 - 386317573344193316296922566746934505562306824402*t^24*D^5 - 18686716582072365004673002350269228673467803918591*t^25*D^4 - 441015691408475691964631496272410109711898648481590*t^26*D^3 - 5135716487114628253276802627618014748158312544971656*t^27*D^2 - 26535820503430191193597789483870409480082257298461136*t^28*D - 44033114510570201500637599420999751702961719256299136*t^29 - 2474992525093430136124352293188543221500*t^20*D^8 + 820701076366842305904603690558331838425078*t^21*D^7 - 125601837293065681524972768446204027149426367*t^22*D^6 - 28294709280822487009289789454612423533145711786*t^23*D^5 - 1753468105306654148235742513299317529537448383396*t^24*D^4 - 50301110019853055408614612897801794945077688077926*t^25*D^3 - 707343131960562382063069984036854501780580258712748*t^26*D^2 - 4472893619865282932879355344251317407236349355967248*t^27*D - 9424108331046456761682443980825604311356183801329856*t^28 - 447469025693389368422279735406775233372*t^19*D^8 + 75065348710676347490162209277463825252601*t^20*D^7 + 830067779070125906694079099878844988271126*t^21*D^6 - 1565312424024421562385276143488823018399756987*t^22*D^5 - 133446145327818991101869007776366261560756472225*t^23*D^4 - 4709744934648420735183510411268273022441146020554*t^24*D^3 - 79712808631882730085412079026501259526653245853760*t^25*D^2 - 607595200624734552389906511978287717419904295597360*t^26*D - 1568188433680176899152395056853352463185775928801600*t^27 - 40643510805198690566684296170149395085*t^18*D^8 + 3018370409615135225730181555869277047340*t^19*D^7 + 624834209349727520712240653751179295951631*t^20*D^6 - 56478789825808716090488356848344561391863198*t^21*D^5 - 8099264269319061203039095009190943330094211903*t^22*D^4 - 361640476702784453419918230606774796887721691958*t^23*D^3 - 7402697223174427843747363496431250403519737737248*t^24*D^2 - 67674113479606333392532864861287750225864626407920*t^25*D - 210705161538590845795671964606308120036295638956256*t^26 - 2257863381597832088061184528784162345*t^17*D^8 - 80521008513996490966819208225832643014*t^18*D^7 + 59686308547671528541535719682704072321612*t^19*D^6 - 289023550097930411684047838389091622374243*t^20*D^5 - 376518066429603726195013910122015327390445265*t^21*D^4 - 22582664118110368454434588870534969555688690810*t^22*D^3 - 566792211897581995472735254694419220169897086364*t^23*D^2 - 6224428196301397952089593312251495897146882903632*t^24*D - 23240974134873813365892983893879412633617482617376*t^25 - 66102309295370179201460779967969654*t^16*D^8 - 22026941833003207288612877273916444172*t^17*D^7 + 3639606421183318147719885777793434645724*t^18*D^6 + 134380036952985163130507588507534799830774*t^19*D^5 - 11950185244637836047914465564887752435967439*t^20*D^4 - 1124311453676212299344072705384268341709615116*t^21*D^3 - 35589790864612405210340571905723328822705546264*t^22*D^2 - 473288429932382867966610769449347032028862043776*t^23*D - 2119224064302389523733116272218954815288871757184*t^24 + 587620578303497447834329980764577*t^15*D^8 - 1819633776669336677320566743015904413*t^16*D^7 + 157865047036577354165942876541675864260*t^17*D^6 + 11963905599922229774619162777074600169520*t^18*D^5 - 130085231151797532256725111576986667091492*t^19*D^4 - 42570531267257659121694509225981418788902766*t^20*D^3 - 1807963769371410373613863745366641580294138892*t^21*D^2 - 29631156050126142953776814257751846605938136944*t^22*D - 159969597787979887501552801739436672089899951296*t^23 + 161868656251907345965516560366980*t^14*D^8 - 93307797453373147243952366419704984*t^15*D^7 + 4242573777807216002602302630515826019*t^16*D^6 + 671021354984227105259257697052197403766*t^17*D^5 + 11426518866377196701205942262153030794645*t^18*D^4 - 1057853909507138430070023143668515979197258*t^19*D^3 - 71970949123954207224765777465967225022305900*t^20*D^2 - 1510125443953502439337364596568322415544384688*t^21*D - 9961126356928882010654441342804111330426744544*t^22 + 8214394704947535063376217840873*t^13*D^8 - 2952700492646970250536493000694665*t^14*D^7 - 21730167427015974564619232276963982*t^15*D^6 + 30146308320264735788153576883286140049*t^16*D^5 + 799087296807733776030449487521650752313*t^17*D^4 - 4264846968353947963743131591670624711454*t^18*D^3 - 2056266794158540961319586506588667753418196*t^19*D^2 - 60948335595638117731134009158823564807778704*t^20*D - 506218746833267699003155332883974743033060352*t^21 + 210205343693921656956067057858*t^12*D^8 - 28064916461258868570876803009795*t^13*D^7 - 10515474639029708765711125756073523*t^14*D^6 + 1258503328455268355360940428638422618*t^15*D^5 + 19172802464517002167052614704681213483*t^16*D^4 + 1040523802661791562624167194325968545334*t^17*D^3 - 28596973911210987305799453490091189276312*t^18*D^2 - 1809187450566274442126000963708042730071760*t^19*D - 20443805758892742174763456025476480553441856*t^20 + 11249078442288265056611528*t^11*D^8 + 2539222645382950903142612032915*t^12*D^7 - 695209398086179519891989616538693*t^13*D^6 + 55126770525042656639076173265907763*t^14*D^5 - 694052332463844446041114056986262467*t^15*D^4 + 49685942772588501612140331309903595312*t^16*D^3 + 741763316105959712613616332807986722076*t^17*D^2 - 29787154623097236008279404855920396912192*t^18*D - 610691150036909840645799014237452140017184*t^19 - 263768593256963105782516742*t^10*D^8 + 153082682622552869155344029805*t^11*D^7 - 28328987830200323920984258952813*t^12*D^6 + 2471385539569027107073963061106321*t^13*D^5 - 88394394203459257905662298085225873*t^14*D^4 + 718026632289094204945196017820418018*t^15*D^3 + 53690434233102951200664289686158100076*t^16*D^2 + 353786363438595038256467005017531289584*t^17*D - 10338484362552804727955984797830882291840*t^18 - 10862475412597954490755221*t^9*D^8 + 4104983148571679174783550816*t^10*D^7 - 798356051335424685439542907915*t^11*D^6 + 96587277305300545338228165730941*t^12*D^5 - 4425790066854656389715533765417580*t^13*D^4 - 31584927551562629192506296898906798*t^14*D^3 + 956638218462614831836644757458710564*t^15*D^2 + 36847076866780566884730991096502281872*t^16*D + 101535421271149234785110118528861618912*t^17 - 82655987084590051663618*t^8*D^8 + 34124526430547060479768381*t^9*D^7 - 15149103376901926106160162156*t^10*D^6 + 2804181724755924597519944813101*t^11*D^5 - 142186254905486751766922914698485*t^12*D^4 - 1851495335317792711097559002442286*t^13*D^3 - 26122977566121430986016195704393556*t^14*D^2 + 730393067080651446592866693853173456*t^15*D + 12003730926434476443920571320884345632*t^16 + 7052978523137293460598*t^7*D^8 - 1818301567386195306366915*t^8*D^7 - 100555190462795197405958421*t^9*D^6 + 50736984753776055392683858412*t^10*D^5 - 3375625583913429561986785796813*t^11*D^4 - 31699730614249769488996744941196*t^12*D^3 - 1538813357663296668691424597438104*t^13*D^2 - 13655534731718197091141012557570752*t^14*D + 269460579468436300551994797103703712*t^15 + 172504149980462500997*t^6*D^8 - 77855915337721001485918*t^7*D^7 + 6096485583872762816732933*t^8*D^6 + 234632174271727848069604743*t^9*D^5 - 68640339864079205809546167022*t^10*D^4 + 218901493746027237438929168498*t^11*D^3 - 11648869649478729461815543332588*t^12*D^2 - 800834402957988748291644060095088*t^13*D - 1769448370955651794765715092545024*t^14 - 1138376923466205361*t^5*D^8 - 652490774138432607690*t^6*D^7 + 225274771039976600734682*t^7*D^6 - 16459710298143023868490391*t^8*D^5 - 1204560483311061261068790062*t^9*D^4 + 14554717723864105180504895368*t^10*D^3 + 952046574254553760126512415420*t^11*D^2 + 2358142565942579192406469347552*t^12*D - 137698434957416325363696674019168*t^13 - 54997578419440682*t^4*D^8 + 31737349512082715899*t^5*D^7 + 34786612134508371734*t^6*D^6 - 509986792415391809003162*t^7*D^5 - 11595831368245614015941967*t^8*D^4 + 187711645903412408057067584*t^9*D^3 + 31776740934884597518610470452*t^10*D^2 + 909416817605968097641754974464*t^11*D + 3934336122298085711021611456608*t^12 - 237954972272129*t^3*D^8 + 726279217740085978*t^4*D^7 - 148672871732849956481*t^5*D^6 - 2321202683418538861630*t^6*D^5 + 61824048813791023834052*t^7*D^4 + 2797814228626320638729618*t^8*D^3 + 500151087391846832527705004*t^9*D^2 + 26478650800418888807574808176*t^10*D + 336577572229971349367867401056*t^11 - 7356581988324*t^2*D^8 + 3587171894869398*t^3*D^7 - 2595714513238211096*t^4*D^6 + 194405793590035745939*t^5*D^5 + 738851163839848190585*t^6*D^4 + 17459981712777459262740*t^7*D^3 + 6938981547437454389161460*t^8*D^2 + 421930550453156932930245888*t^9*D + 8866245911899027026897941472*t^10 + 9697498731*t*D^8 + 57472893085485*t^2*D^7 - 12295194280567364*t^3*D^6 + 3408327404385965836*t^4*D^5 - 75512881476328635738*t^5*D^4 - 1345042834515288774764*t^6*D^3 + 59116730844292413760808*t^7*D^2 + 5366884436399766072042816*t^8*D + 139590346349532970907296704*t^9 - 41535936*D^8 - 58869193005*t*D^7 - 149833706957313*t^2*D^6 + 13579063335011958*t^3*D^5 - 1536232152643604906*t^4*D^4 - 16206581199602779218*t^5*D^3 - 448480347487607611704*t^6*D^2 + 40684302618140835370608*t^7*D + 1640216432946954092386464*t^8 + 249215616*D^7 + 140535008307*t*D^6 + 156611804272023*t^2*D^5 - 5202459369708911*t^3*D^4 - 86006838428564282*t^4*D^3 - 7509074444683030152*t^5*D^2 + 47238278818673036304*t^6*D + 9756679284479683384992*t^7 - 539967168*D^6 - 142947835659*t*D^5 - 55838780793123*t^2*D^4 + 261957090028416*t^3*D^3 - 39874848103465848*t^4*D^2 - 375481028364102720*t^5*D + 27715298775543670752*t^6 + 498431232*D^5 + 51279924762*t*D^4 + 99518637828*t^2*D^3 + 37496498605200*t^3*D^2 - 1418195766001536*t^4*D + 283674859165743840*t^5 - 166143744*D^4 + 304596864*t*D^3 + 43861948416*t^2*D^2 + 2521908626400*t^3*D + 2280434491292256*t^4 - 1082557861632*t^3
Period: [1,0,66,852,21510,504000,13009080,347891040,9638239590,274212294720,7975255537116,236240198215560,7107047074201536,216659922726238992,6680965988716596720,208080643358746109952,6537729860968173148710,207006211635265748863872,6599768321653499554228524,211712685003773226003570840,6829167328434595017037824660]
PeriodID: 701

Degree: 81
EulerNumber: 101
FanoIndex: 1
Hilb: [1,24,151,544,1446,3181]
HilbDelta: [1,19,41,19,1]
Laurent: w + x^3*y*z^3 + 3*x^3*y*z^2 + 3*x^3*y*z + x^3*y + 3*x^2*y*z^2 + 6*x^2*y*z + 3*x^2*y + 3*x*y*z + 3*x*y + x*z^2 + 2*x*z + x + y + 2*z + 1/x + 3*x*z/w + 6*x/w + 3*x/(w*z) + 6/w + 6/(w*z) + 3/(w*x*z) + 2/(w*x*y) + 2/(w*x*y*z) + 2/(w*x^2*y*z) + 3/(w^2*x*y*z) + 3/(w^2*x*y*z^2) + 3/(w^2*x^2*y*z^2) + 1/(w^2*x^3*y^2*z^2) + 1/(w^3*x^3*y^2*z^3)
PFOperator: 11098721123940079936*t^20*D^6 + 58186444804134993792*t^19*D^6 + 233073143602741678656*t^20*D^5 + 133902900925930114064*t^18*D^6 + 1112539904736333090240*t^19*D^5 + 1942276196689513988800*t^20*D^4 + 167095699072877761408*t^17*D^6 + 2262292557420835216016*t^18*D^5 + 8541996298466097222720*t^19*D^4 + 8157560026095958752960*t^20*D^3 + 98520598570994760636*t^16*D^6 + 2310532030090029478944*t^17*D^5 + 15528113148961115745264*t^18*D^4 + 33470124858246569188800*t^19*D^3 + 18024323105278689816064*t^20*D^2 - 29229310856141165256*t^15*D^6 + 660496450937217403372*t^16*D^5 + 12824859304602754037168*t^17*D^4 + 55098130581332408334000*t^18*D^3 + 69885313228052329555008*t^19*D^2 + 19578144062630301007104*t^20*D - 116486281485166694333*t^14*D^6 - 1419324435737800915876*t^15*D^5 - 818411981608735197956*t^16*D^4 + 36183235441262936496832*t^17*D^3 + 105687511753136761480576*t^18*D^2 + 72672019129256641495680*t^19*D + 7991079209236857553920*t^20 - 119944218670976595400*t^13*D^6 - 2335337006448015282997*t^14*D^5 - 13994054776390254284720*t^15*D^4 - 18085567242455380358860*t^16*D^3 + 54130007319675214972944*t^17*D^2 + 102602131902787867772224*t^18*D + 28769187920916982003200*t^19 - 75310459913707542746*t^12*D^6 - 1906491983814566317420*t^13*D^5 - 17133496026757836980425*t^14*D^4 - 60377871711436960693836*t^15*D^3 - 58178428869395521691064*t^16*D^2 + 40380799548026785119968*t^17*D + 38613027238517303982336*t^18 - 32430996780278322823*t^11*D^6 - 1019610038393618686294*t^12*D^5 - 12042406494738621539528*t^13*D^4 - 62504655218694829245083*t^14*D^3 - 131076710936887488068088*t^15*D^2 - 74481087904211000114976*t^16*D + 11752604696028904324224*t^17 - 9870619543291470443*t^10*D^6 - 381642520935205690391*t^11*D^5 - 5699716553754163665902*t^12*D^4 - 39377436946349679258780*t^13*D^3 - 121404245167346549996314*t^14*D^2 - 138327003309966320830336*t^15*D - 33007838443295900942080*t^16 - 2129466632002962086*t^9*D^6 - 101952539156821115943*t^10*D^5 - 1902371741540669334343*t^11*D^4 - 16911896331090114255298*t^12*D^3 - 70372764999401124076296*t^13*D^2 - 118595185216334627096176*t^14*D - 55024204433007198921984*t^15 - 325408575986682481*t^8*D^6 - 19588811276451439655*t^9*D^5 - 455447385449278798173*t^10*D^4 - 5138769488322089424137*t^11*D^3 - 27960584496471071821816*t^12*D^2 - 64536086120711753321344*t^13*D - 44781129278631725685856*t^14 - 36065126826219903*t^7*D^6 - 2762915512515923655*t^8*D^5 - 79581464384435863254*t^9*D^4 - 1125627187804637451289*t^10*D^3 - 7872565499579008144486*t^11*D^2 - 24115657098195741348696*t^12*D - 23285314080312427396736*t^13 - 3051212105299947*t^6*D^6 - 301367930876100082*t^7*D^5 - 10587723267895048433*t^8*D^4 - 183067608868383551427*t^9*D^3 - 1607819179154746465440*t^10*D^2 - 6390804607301214665952*t^11*D - 8311943333499708486640*t^12 - 177565496146132*t^5*D^6 - 26014051875348398*t^6*D^5 - 1131065353554546247*t^7*D^4 - 23454843801689021041*t^8*D^3 - 248513614614681188842*t^9*D^2 - 1236763727396776259736*t^10*D - 2104059107073346782624*t^11 - 2861320963787*t^4*D^6 - 1483966461801245*t^5*D^5 - 90802353247219093*t^6*D^4 - 2450353751778455714*t^7*D^3 - 31049398077276177450*t^8*D^2 - 184568867438514575080*t^9*D - 391284482871763592832*t^10 + 148475029640*t^3*D^6 - 35962833994097*t^4*D^5 - 3930778523533838*t^5*D^4 - 181839323375068464*t^6*D^3 - 3120661740554856378*t^7*D^2 - 22646859641959172024*t^8*D - 57017538774968103792*t^9 + 16896821181*t^2*D^6 - 1021114042403*t^3*D^5 - 35907816970177*t^4*D^4 - 6590372429074693*t^5*D^3 - 205948250503819062*t^6*D^2 - 2175513327453108192*t^7*D - 6898103209642430640*t^8 + 102592808*t*D^6 - 68519108572*t^2*D^5 + 400106068946*t^3*D^4 - 69042161161509*t^4*D^3 - 5929323959827580*t^5*D^2 - 126685257548027672*t^6*D - 634534521353666768*t^7 + 444528*D^6 - 307333896*t*D^5 + 61754949063*t^2*D^4 - 509279805653*t^3*D^3 - 61195464965334*t^4*D^2 - 2889378380680376*t^5*D - 32971136096458848*t^6 - 889056*D^5 + 260214576*t*D^4 - 2359082656*t^2*D^3 - 594009435194*t^3*D^2 - 31474388183216*t^4*D - 609564513790112*t^5 + 444528*D^4 - 1114064*t*D^3 - 1981175112*t^2*D^2 - 293604718848*t^3*D - 7037398626016*t^4 - 761031936*t^2*D - 53880657152*t^3 - 99574272*t^2
Period: [1,0,14,288,2994,58440,1220900,21414960,446494930,9512541360,197134864164,4304159687520,95061453424476,2103578039554992,47453889823636296,1079193062800620768,24690476994979125330,570174441617970020832,13246931531700887064044,309417601423965930447552,7268723616252250039611724]
PeriodID: 595

Degree: 82
EulerNumber: 84
FanoIndex: 1
Hilb: [1,24,152,549,1461,3216]
HilbDelta: [1,19,42,19,1]
Laurent: w^3*z^3/(x^2*y^2) + 2*w^2*z^2/(x*y) + w^2*z^2/(x*y^2) + w^2*z^2/(x^2*y) + w^2*z^3/(x^2*y^2) + w*z + w + 2*w*z/y + 2*w*z/x + 2*w*z^2/(x*y) + x + 2*x/z + y + 2*y/z + z + x^2/(w*z^2) + 2*x*y/(w*z^2) + 2*x/(w*z) + y^2/(w*z^2) + 2*y/(w*z) + 1/w
PFOperator: 58977786701544030208*t^20*D^6 + 10482512259076325376*t^19*D^6 + 1238533520732424634368*t^20*D^5 - 391735963791624445952*t^18*D^6 - 260256945228995624960*t^19*D^5 + 10321112672770205286400*t^20*D^4 - 815817532961780510720*t^17*D^6 - 8734003618869911281664*t^18*D^5 - 5371405894705619927040*t^19*D^4 + 43348673225634862202880*t^20*D^3 - 758173367939642150912*t^16*D^6 - 16356316885520225026048*t^17*D^5 - 75468981148981885888512*t^18*D^4 - 33128478216494769766400*t^19*D^3 + 95779925603307505057792*t^20*D^2 - 344192639588631076864*t^15*D^6 - 14508234074291517710336*t^16*D^5 - 130393601119411435790336*t^17*D^4 - 324087163590343181660160*t^18*D^3 - 91064083191919700606976*t^19*D^2 + 104036815741523669286912*t^20*D - 19693472340658429696*t^14*D^6 - 6996088616202961655808*t^15*D^5 - 110965883200284401257856*t^16*D^4 - 525822127646982794657792*t^17*D^3 - 725946253414524999866368*t^18*D^2 - 113135626906459339489280*t^19*D + 42464006425111701749760*t^20 + 69557925166831403008*t^13*D^6 - 1485764215859606991104*t^14*D^5 - 54309133859626899886784*t^15*D^4 - 430589657494398270983936*t^16*D^3 - 1121600180171935191805952*t^17*D^2 - 795188585879806106669056*t^18*D - 50099355493816860672000*t^19 + 45035496989971879744*t^12*D^6 + 264557294261078600064*t^13*D^5 - 14743341258477929176288*t^14*D^4 - 208700444597497552285056*t^15*D^3 - 887579668891392343111808*t^16*D^2 - 1184300344903562746036224*t^17*D - 326202782561720689410048*t^18 + 15169160155864735616*t^11*D^6 + 289282928416624539904*t^12*D^5 - 1196886287349734428496*t^13*D^4 - 60767460151172769753152*t^14*D^3 - 421830461738436858832960*t^15*D^2 - 911109318094815557802752*t^16*D - 473669190611757357613056*t^17 + 3177156276744715216*t^10*D^6 + 96755227478881402560*t^11*D^5 + 612174249290341322928*t^12*D^4 - 9091576198686949654176*t^13*D^3 - 124493412395074996883104*t^14*D^2 - 423970745424398886677376*t^15*D - 356903484203888959976448*t^16 + 414302320888376208*t^9*D^6 + 18254558477095466192*t^10*D^5 + 253364840497478227552*t^11*D^4 + 138474451742526084352*t^12*D^3 - 21373039270294535108144*t^13*D^2 - 124336588905731693684032*t^14*D - 163183490400447010821632*t^15 + 28994266024591900*t^8*D^6 + 1998035029220883704*t^9*D^5 + 45275605507327098664*t^10*D^4 + 343893979022833595616*t^11*D^3 - 1335290308355687358864*t^12*D^2 - 22186696427582635774048*t^13*D - 47333182377627303394304*t^14 + 177844928908552*t^7*D^6 + 98852602195835384*t^8*D^5 + 3929801054566288564*t^9*D^4 + 65772743439866566208*t^10*D^3 + 241173271209962007840*t^11*D^2 - 1910920063840130120608*t^12*D - 8512985315648989714944*t^13 - 130512133977600*t^6*D^6 - 2328471189755544*t^7*D^5 + 25418972502158516*t^8*D^4 + 4892741436697951648*t^9*D^3 + 60458625535944750648*t^10*D^2 + 70094918043337584448*t^11*D - 804868468448765624192*t^12 - 7153022586054*t^5*D^6 - 423868342875032*t^6*D^5 - 26435292496390684*t^7*D^4 - 98905721384855944*t^8*D^3 + 4202780959862447596*t^9*D^2 + 33841686567801665296*t^10*D + 989890560782312128*t^11 + 71891358775*t^4*D^6 - 2735105607828*t^5*D^5 - 1965764952865112*t^6*D^4 - 36664428210554024*t^7*D^3 - 143289945127620784*t^8*D^2 + 2423962342894273832*t^9*D + 8819889024617267008*t^10 + 12350606284*t^3*D^6 + 232304869318*t^4*D^5 - 34881867113576*t^5*D^4 - 1114018468348528*t^6*D^3 - 25910946516774252*t^7*D^2 - 64926461166146096*t^8*D + 679896508995904960*t^9 + 54084170*t^2*D^6 - 33734918832*t^3*D^5 + 545585694119*t^4*D^4 + 57271613386908*t^5*D^3 + 342097271034116*t^6*D^2 - 6543085055063672*t^7*D - 6082707480800288*t^8 - 4876058*t*D^6 - 432728744*t^2*D^5 + 61959680678*t^3*D^4 + 2909783532612*t^4*D^3 + 91320055426766*t^5*D^2 + 881699033344768*t^6*D + 516986385472848*t^7 - 1517*D^6 + 14558392*t*D^5 + 344184814*t^2*D^4 + 28558285412*t^3*D^3 + 2876284751908*t^4*D^2 + 61563193190888*t^5*D + 343498473883328*t^6 + 3034*D^5 - 10135066*t*D^4 - 17826724*t^2*D^3 + 14572600250*t^3*D^2 + 1505739222768*t^4*D + 16405173810896*t^5 - 1517*D^4 + 3700*t*D^3 + 3267700*t^2*D^2 + 3629260520*t^3*D + 325944286304*t^4 + 5024304*t^2*D + 322761952*t^3 + 631072*t^2
Period: [1,0,26,216,4302,72480,1371500,27676320,560509390,11989131840,257458499676,5689811136240,126959150526516,2876625847551456,65833612425441432,1521449747823061056,35456167703562258510,832298623063718718336,19667200206019524108236,467432513728645249513872,11168575066331326627669972]
PeriodID: 653

Degree: 83
EulerNumber: 72
FanoIndex: 1
Hilb: [1,24,153,554,1476,3251]
HilbDelta: [1,19,43,19,1]
Laurent: w + x + x/y + y + z + 2*z/y + 2/y + y/x + 2*z/x + 2/x + z^2/(x*y) + 2*z/(x*y) + 1/(x*y) + x^2/(w*y*z) + 3*x/(w*z) + 3*x/(w*y) + 3*x/(w*y*z) + 3*y/(w*z) + 6/w + 6/(w*z) + 3*z/(w*y) + 6/(w*y) + 3/(w*y*z) + y^2/(w*x*z) + 3*y/(w*x) + 3*y/(w*x*z) + 3*z/(w*x) + 6/(w*x) + 3/(w*x*z) + z^2/(w*x*y) + 3*z/(w*x*y) + 3/(w*x*y) + 1/(w*x*y*z)
[truncated: 18,279,732 more chars]
