# Supplementary material for: Four-dimensional Fano toric complete intersections
Source: Proc Math Phys Eng Sci. 2015 Mar 8;471(2175):20140704. doi: 10.1098/rspa.2014.0704 (PMC4353041; doi:10.1098/rspa.2014.0704)
Supplement: Data [file rspa20140704supp2.zip › data/ramification_data.txt]

PeriodID: 1
Ramification_at_infinity: [[0,0,0,0],[0,0,0,0],[0,0,0,0],[0,0,0,0]]
Ramification_defect: 0
Ramification_matrices: [[[0,1,0,0],[0,0,1,0],[0,0,0,1],[0,0,0,0]],[[0,0,0,0],[0,0,0,0],[0,0,0,1],[0,0,0,0]],[[0,0,0,0],[0,0,0,0],[0,0,0,1],[0,0,0,0]]]
Singularities: [t,5*t - 1,625*t^4 + 125*t^3 + 25*t^2 + 5*t + 1]

PeriodID: 2
Ramification_at_infinity: [[0,0,0,0,0,0],[0,0,0,0,0,0],[0,0,0,0,0,0],[0,0,0,0,0,0],[0,0,0,0,0,0],[0,0,0,0,0,0]]
Ramification_defect: 0
Ramification_matrices: [[[0,1,0,0,0,0],[0,0,0,0,0,0],[0,0,0,1,0,0],[0,0,0,0,1,0],[0,0,0,0,0,1],[0,0,0,0,0,0]],[[0,0,0,0,0,0],[0,0,0,0,0,0],[0,0,0,0,0,0],[0,0,0,0,0,0],[0,0,0,0,0,1],[0,0,0,0,0,0]],[[0,0,0,0,0,0],[0,0,0,0,0,0],[0,0,0,0,0,0],[0,0,0,0,0,0],[0,0,0,0,0,0],[0,0,0,0,0,0]]]
Singularities: [t,62411*t^8 - 10000*t^7 - 11200*t^6 - 4864*t^5 - 512*t^4 + t^3 + 3*t^2 + 3*t + 1,7082637345280*t^9 + 18271445739520*t^8 + 16227865660655*t^7 + 4973392247037*t^6 + 45001716325*t^5 + 25307054432*t^4 + 4382457056*t^3 + 2237120*t^2 + 537280*t + 51200]

PeriodID: 3
Ramification_at_infinity: [[0,0,0,0],[0,0,0,0],[0,0,0,1],[0,0,0,0]]
Ramification_defect: 0
Ramification_matrices: [[[0,1,0,0],[0,0,1,0],[0,0,0,1],[0,0,0,0]],[[0,0,0,0],[0,0,0,0],[0,0,0,1],[0,0,0,0]],[[0,0,0,0],[0,0,0,0],[0,0,0,1],[0,0,0,0]]]
Singularities: [t,32*t^2 - 1,32*t^2 + 1]

PeriodID: 4
Ramification_at_infinity: [[0,0,0,0,0,0],[0,0,0,0,0,0],[0,0,0,0,0,0],[0,0,0,0,0,0],[0,0,0,0,0,0],[0,0,0,0,0,0]]
Ramification_defect: 0
Ramification_matrices: [[[0,1,0,0,0,0],[0,0,0,0,0,0],[0,0,0,1,0,0],[0,0,0,0,1,0],[0,0,0,0,0,1],[0,0,0,0,0,0]],[[0,0,0,0,0,0],[0,0,0,0,0,0],[0,0,0,0,0,0],[0,0,0,0,0,0],[0,0,0,0,0,1],[0,0,0,0,0,0]],[[0,0,0,0,0,0],[0,0,0,0,0,0],[0,0,0,0,0,0],[0,0,0,0,0,0],[0,0,0,0,0,1],[0,0,0,0,0,0]],[[0,0,0,0,0,0],[0,0,0,0,0,0],[0,0,0,0,0,0],[0,0,0,0,0,0],[0,0,0,0,0,0],[0,0,0,0,0,0]]]
Singularities: [t,t + 1,30773*t^7 + 7500*t^6 + 5550*t^5 + 1132*t^4 - 27*t^3 - t^2 - 2*t - 1,4036235283954*t^9 + 2642936629032*t^8 + 2354409402417*t^7 + 901371282609*t^6 + 78078590293*t^5 + 6557274217*t^4 + 1102940305*t^3 + 24407039*t^2 + 137615*t + 10775]

PeriodID: 5
Ramification_at_infinity: [[0,0,0,0,0,0],[0,0,0,0,0,0],[0,0,0,0,0,0],[0,0,0,0,0,0],[0,0,0,0,0,0],[0,0,0,0,0,0]]
Ramification_defect: 0
Ramification_matrices: [[[0,1,0,0,0,0],[0,0,0,0,0,0],[0,0,0,1,0,0],[0,0,0,0,1,0],[0,0,0,0,0,1],[0,0,0,0,0,0]],[[0,0,0,0,0,0],[0,0,0,0,0,0],[0,0,0,0,0,0],[0,0,0,0,0,0],[0,0,0,0,2/3,0],[0,0,0,0,0,1/3]],[[0,0,0,0,0,0],[0,0,0,0,0,0],[0,0,0,0,0,0],[0,0,0,0,0,0],[0,0,0,0,0,1],[0,0,0,0,0,0]],[[0,0,0,0,0,0],[0,0,0,0,0,0],[0,0,0,0,0,0],[0,0,0,0,0,0],[0,0,0,0,0,0],[0,0,0,0,0,0]]]
Singularities: [t,t + 1,24523*t^6 - 5000*t^5 - 1800*t^4 + 32*t^3 - 16*t^2 + t + 1,4673175546112*t^9 + 6981690749440*t^8 + 4026220804763*t^7 + 1370664677268*t^6 + 295559895020*t^5 + 27164226944*t^4 + 1409519602*t^3 + 152836156*t^2 - 546264*t + 18800]

PeriodID: 6
Ramification_at_infinity: [[0,0,0,0,0,0],[0,0,0,0,0,0],[0,0,0,0,0,0],[0,0,0,0,0,0],[0,0,0,0,0,0],[0,0,0,0,0,0]]
Ramification_defect: 0
Ramification_matrices: [[[0,1,0,0,0,0],[0,0,0,0,0,0],[0,0,0,1,0,0],[0,0,0,0,1,0],[0,0,0,0,0,1],[0,0,0,0,0,0]],[[0,1,0,0,0,0],[0,0,0,0,0,0],[0,0,0,1,0,0],[0,0,0,0,0,0],[0,0,0,0,0,1],[0,0,0,0,0,0]],[[0,0,0,0,0,0],[0,0,0,0,0,0],[0,0,0,0,0,0],[0,0,0,0,0,0],[0,0,0,0,0,1],[0,0,0,0,0,0]],[[0,0,0,0,0,0],[0,0,0,0,0,0],[0,0,0,0,0,0],[0,0,0,0,0,0],[0,0,0,0,0,0],[0,0,0,0,0,0]]]
Singularities: [t,t + 1,68661*t^5 + 2500*t^4 - 50*t^3 + 36*t^2 - 27*t - 1,132736085402446*t^6 + 19090249294574*t^5 + 1172238509261*t^4 + 5141811005*t^3 + 574396867*t^2 - 7163636*t + 3069]

PeriodID: 7
Ramification_at_infinity: [[0,0,0,0,0,0],[0,0,0,0,0,0],[0,0,0,0,0,0],[0,0,0,0,0,0],[0,0,0,0,0,0],[0,0,0,0,0,0]]
Ramification_defect: 1
Ramification_matrices: [[[0,1,0,0,0,0],[0,0,0,0,0,0],[0,0,0,1,0,0],[0,0,0,0,1,0],[0,0,0,0,0,1],[0,0,0,0,0,0]],[[0,0,0,0,0,0],[0,0,0,0,0,0],[0,0,0,0,0,0],[0,0,0,0,0,0],[0,0,0,0,0,1],[0,0,0,0,0,0]],[[0,0,0,0,0,0],[0,0,0,0,0,0],[0,0,0,0,0,0],[0,0,0,0,0,0],[0,0,0,0,0,0],[0,0,0,0,0,0]]]
Singularities: [t,843226*t^9 - 453789*t^8 + 71442*t^7 - 2187*t^6 + 1372*t^5 - 675*t^4 + 81*t^3 - 16*t^2 + 8*t - 1,2328089513475664638*t^13 - 4582554695220903660*t^12 + 3983985019377483687*t^11 - 2016355966820773137*t^10 + 651110086273844015*t^9 - 135504401605769434*t^8 + 16965713793737997*t^7 - 956623833181485*t^6 - 33243028037735*t^5 + 8189070630505*t^4 - 401938524603*t^3 - 240147567*t^2 + 85681071*t - 3929310]

PeriodID: 8
Ramification_at_infinity: [[0,0,0,0,0,0],[0,0,0,0,0,0],[0,0,0,0,0,0],[0,0,0,0,0,0],[0,0,0,0,0,0],[0,0,0,0,0,0]]
Ramification_defect: 1
Ramification_matrices: [[[0,1,0,0,0,0],[0,0,0,0,0,0],[0,0,0,1,0,0],[0,0,0,0,1,0],[0,0,0,0,0,1],[0,0,0,0,0,0]],[[0,0,0,0,0,0],[0,0,0,0,0,0],[0,0,0,0,0,0],[0,0,0,0,0,0],[0,0,0,0,0,1],[0,0,0,0,0,0]],[[0,0,0,0,0,0],[0,0,0,0,0,0],[0,0,0,0,0,0],[0,0,0,0,0,0],[0,0,0,0,0,0],[0,0,0,0,0,0]]]
Singularities: [t,69683*t^9 + 72900*t^8 + 27000*t^7 - 2187*t^6 + 4077*t^5 - 16*t^4 + 81*t^3 - 8*t^2 - 1,20410953487500*t^11 - 77441303458800*t^10 + 70793124774750*t^9 + 56078054423500*t^8 - 17047426761990*t^7 - 34866033862020*t^6 - 1667344562937*t^5 + 109505543250*t^4 + 47392464960*t^3 - 15093913302*t^2 + 888569352*t - 19699200]

PeriodID: 9
Ramification_at_infinity: [[0,0,0,0,0,0,0,0],[0,0,0,0,0,0,0,0],[0,0,0,0,0,0,0,0],[0,0,0,0,0,0,0,0],[0,0,0,0,0,0,0,0],[0,0,0,0,0,0,0,0],[0,0,0,0,0,0,0,0],[0,0,0,0,0,0,0,0]]
Ramification_defect: 2
Ramification_matrices: [[[0,1,0,0,0,0,0,0],[0,0,0,0,0,0,0,0],[0,0,0,1,0,0,0,0],[0,0,0,0,0,0,0,0],[0,0,0,0,0,1,0,0],[0,0,0,0,0,0,1,0],[0,0,0,0,0,0,0,1],[0,0,0,0,0,0,0,0]],[[0,0,0,0,0,0,0,0],[0,0,0,0,0,0,0,0],[0,0,0,0,0,0,0,0],[0,0,0,0,0,0,0,0],[0,0,0,0,0,0,0,0],[0,0,0,0,0,0,0,0],[0,0,0,0,0,0,0,1],[0,0,0,0,0,0,0,0]],[[0,0,0,0,0,0,0,0],[0,0,0,0,0,0,0,0],[0,0,0,0,0,0,0,0],[0,0,0,0,0,0,0,0],[0,0,0,0,0,0,0,0],[0,0,0,0,0,0,0,0],[0,0,0,0,0,0,0,0],[0,0,0,0,0,0,0,0]]]
Singularities: [t,9924687*t^13 - 4589649*t^12 + 11020734*t^11 - 2566813*t^10 + 81888*t^9 - 211425*t^8 + 78292*t^7 - 19703*t^6 + 3900*t^5 - 362*t^4 + 97*t^3 - 2*t^2 + 4*t - 1,2937394230377211648130375249635711717*t^36 - 8581974221027483097716249984526557922*t^35 + 826165521996974537922103240155489012*t^34 + 5000659630978045510717396208269616718*t^33 + 4992785330210545621324111485936780519*t^32 - 16092680583651031287097868410987959567*t^31 + 16687541382864664033948707446740160085*t^30 - 8302706800182748940600200315572454689*t^29 + 1045070600763919282182442190437741542*t^28 + 1026116442505007499966576835075448247*t^27 - 671716308251114588193036447570562182*t^26 + 225634073763511295733915985986992943*t^25 - 65731182745386894235111011398480403*t^24 + 26422091265054020900753072286301608*t^23 - 10118331405426212804279008283777672*t^22 + 2145256590130580924306716971470103*t^21 + 34095103771645601867537415717167*t^20 - 146619215198582710588903366271654*t^19 + 40966578906557439853818563702393*t^18 - 5689814735705839713606518682216*t^17 + 339777423256980745125008478597*t^16 + 18977530749219297643247237004*t^15 - 5411317716712848964430614525*t^14 + 450892696585048723244093366*t^13 - 16170598351451866507827828*t^12 - 2112728408375475671607531*t^11 + 616946759896369469353360*t^10 - 44950645393130425301842*t^9 + 1633201965371821182242*t^8 + 93548905988505082609*t^7 + 997085520423214720*t^6 + 489358610702536071*t^5 + 4593511089366172*t^4 - 442856546605212*t^3 + 50456460583800*t^2 + 72549758500*t + 3617280000]

PeriodID: 10
Ramification_at_infinity: [[0,0,0,0,0,0],[0,0,0,0,0,0],[0,0,0,0,0,0],[0,0,0,0,0,0],[0,0,0,0,0,0],[0,0,0,0,0,0]]
Ramification_defect: 1
Ramification_matrices: [[[0,1,0,0,0,0],[0,0,0,0,0,0],[0,0,0,1,0,0],[0,0,0,0,1,0],[0,0,0,0,0,1],[0,0,0,0,0,0]],[[0,0,0,0,0,0],[0,0,0,0,0,0],[0,0,0,0,0,0],[0,0,0,0,0,0],[0,0,0,0,0,1],[0,0,0,0,0,0]],[[0,0,0,0,0,0],[0,0,0,0,0,0],[0,0,0,0,0,0],[0,0,0,0,0,0],[0,0,0,0,0,0],[0,0,0,0,0,0]]]
Singularities: [t,85219*t^9 - 110592*t^8 + 46656*t^7 - 2187*t^6 - 512*t^5 + 432*t^4 + 81*t^3 + t - 1,27076237983744*t^11 - 98209019068416*t^10 + 123897875571072*t^9 - 126142773329920*t^8 + 77025157662720*t^7 - 9592847330112*t^6 - 7297505596647*t^5 + 3016526510592*t^4 - 291067700892*t^3 + 14813991126*t^2 - 84626208*t + 4487724]

PeriodID: 11
Ramification_at_infinity: [[0,0,0,0,0,0,0,0],[0,0,0,0,0,0,0,0],[0,0,0,0,0,0,0,0],[0,0,0,0,0,0,0,0],[0,0,0,0,0,0,0,0],[0,0,0,0,0,0,0,0],[0,0,0,0,0,0,0,0],[0,0,0,0,0,0,0,0]]
Ramification_defect: 1
Ramification_matrices: [[[0,1,0,0,0,0,0,0],[0,0,0,0,0,0,0,0],[0,0,0,1,0,0,0,0],[0,0,0,0,0,0,0,0],[0,0,0,0,0,1,0,0],[0,0,0,0,0,0,1,0],[0,0,0,0,0,0,0,1],[0,0,0,0,0,0,0,0]],[[0,0,0,0,0,0,0,0],[0,0,0,0,0,0,0,0],[0,0,0,0,0,0,0,0],[0,0,0,0,0,0,0,0],[0,0,0,0,0,0,0,0],[0,0,0,0,0,0,0,0],[0,0,0,0,0,0,0,1],[0,0,0,0,0,0,0,0]],[[0,0,0,0,0,0,0,0],[0,0,0,0,0,0,0,0],[0,0,0,0,0,0,0,0],[0,0,0,0,0,0,0,0],[0,0,0,0,0,0,0,0],[0,0,0,0,0,0,0,0],[0,0,0,0,0,0,0,0],[0,0,0,0,0,0,0,0]]]
Singularities: [t,7235849*t^12 + 4380037*t^11 + 1416666*t^10 + 347407*t^9 - 13567*t^8 - 97932*t^7 - 41700*t^6 - 9913*t^5 - 1084*t^4 - 33*t^3 + 29*t^2 + 7*t + 1,2477891723894992785029959931809*t^30 + 39145786740333197517413139852486*t^29 + 131211057339811104815864879700027*t^28 + 235344540412484343258663591553560*t^27 + 277830493667512056963496906985742*t^26 + 221820607740875745066497112948573*t^25 + 106251208022764029202444374153841*t^24 + 15593666146581816654373184537419*t^23 - 13580441129635265743196536146050*t^22 - 9548130462619990303026667190322*t^21 - 2991888051615925324425633340295*t^20 - 638595186505641230980037770074*t^19 - 139334744495242651078457183450*t^18 - 33893397442938523132038425739*t^17 - 6499107055797307057059886815*t^16 - 828609110694668985745542009*t^15 - 80135299056901336690672560*t^14 - 7678311555192569309024634*t^13 - 975711419689803028158339*t^12 - 147480480587875839718599*t^11 - 17196788569764543252633*t^10 - 1536970064344881863346*t^9 - 90014849046197243541*t^8 - 1904703296560695414*t^7 + 13999460501257605*t^6 + 5492539925043345*t^5 - 24757827355872*t^4 - 2071561512123*t^3 - 562160829393*t^2 + 2048999085*t - 46267200]

PeriodID: 12
Ramification_at_infinity: [[0,0,0,0,0,0,0,0],[0,0,0,0,0,0,0,0],[0,0,0,0,0,0,0,0],[0,0,0,0,0,0,0,0],[0,0,0,0,0,0,0,0],[0,0,0,0,0,0,0,0],[0,0,0,0,0,0,0,0],[0,0,0,0,0,0,0,0]]
Ramification_defect: 2
Ramification_matrices: [[[0,1,0,0,0,0,0,0],[0,0,0,0,0,0,0,0],[0,0,0,1,0,0,0,0],[0,0,0,0,0,0,0,0],[0,0,0,0,0,1,0,0],[0,0,0,0,0,0,1,0],[0,0,0,0,0,0,0,1],[0,0,0,0,0,0,0,0]],[[0,0,0,0,0,0,0,0],[0,0,0,0,0,0,0,0],[0,0,0,0,0,0,0,0],[0,0,0,0,0,0,0,0],[0,0,0,0,0,0,0,0],[0,0,0,0,0,0,0,0],[0,0,0,0,0,0,0,1],[0,0,0,0,0,0,0,0]],[[0,0,0,0,0,0,0,0],[0,0,0,0,0,0,0,0],[0,0,0,0,0,0,0,0],[0,0,0,0,0,0,0,0],[0,0,0,0,0,0,0,0],[0,0,0,0,0,0,0,0],[0,0,0,0,0,0,0,0],[0,0,0,0,0,0,0,0]]]
Singularities: [t,68323*t^13 + 108624*t^12 - 171872*t^11 + 199621*t^10 + 1002353*t^9 + 234235*t^8 + 128664*t^7 + 21048*t^6 + 6906*t^5 + 732*t^4 + 48*t^3 - 19*t^2 - 3*t - 1,17146972502025668139054309544944*t^36 + 66367682389688018010100183153152*t^35 + 47206737193436810665593646670604*t^34 - 23260902665677257273907104160704*t^33 - 33525929580176953560542237050428*t^32 - 26097677492590328174603822600792*t^31 - 34387808292344569680553104027702*t^30 + 6582196231357473977457370472058*t^29 + 44080606107510195687810509002087*t^28 + 41927412396851770409617770938196*t^27 + 24410185353361569007322481635358*t^26 + 16147853509019334123825268406040*t^25 + 11737814092344642886137096764600*t^24 + 5853599716409645666699043955858*t^23 + 2810161842401578201093754661306*t^22 + 760306214566556528089122647692*t^21 - 306344951492488034314833795898*t^20 - 162817482821510913844393633580*t^19 + 29857653413866164210158093054*t^18 + 20711820032510423378083715897*t^17 + 2828646441473042796121914913*t^16 + 898046180277140361493492190*t^15 + 246037308136143520389632487*t^14 + 32408843640804057084139749*t^13 + 5057898181644533762893368*t^12 + 429493598560986262297693*t^11 + 55771542807385684701330*t^10 + 3997517217936621796445*t^9 + 747340075662640511960*t^8 + 33407148068214914961*t^7 + 1733345819868571599*t^6 + 33250867057931999*t^5 + 973993294745548*t^4 + 10641778139268*t^3 + 2634889401572*t^2 - 4325500460*t + 45689856]

PeriodID: 13
Ramification_at_infinity: [[0,0,0,0,0,0],[0,0,0,0,0,0],[0,0,0,0,0,0],[0,0,0,0,0,0],[0,0,0,0,0,0],[0,0,0,0,0,0]]
Ramification_defect: 1
Ramification_matrices: [[[0,1,0,0,0,0],[0,0,0,0,0,0],[0,0,0,1,0,0],[0,0,0,0,1,0],[0,0,0,0,0,1],[0,0,0,0,0,0]],[[0,0,0,0,0,0],[0,0,0,0,0,0],[0,0,0,0,0,0],[0,0,0,0,0,0],[0,0,0,0,0,1],[0,0,0,0,0,0]],[[0,0,0,0,0,0],[0,0,0,0,0,0],[0,0,0,0,0,0],[0,0,0,0,0,0],[0,0,0,0,0,1],[0,0,0,0,0,0]],[[0,0,0,0,0,0],[0,0,0,0,0,0],[0,0,0,0,0,0],[0,0,0,0,0,0],[0,0,0,0,0,1],[0,0,0,0,0,0]],[[0,0,0,0,0,0],[0,0,0,0,0,0],[0,0,0,0,0,0],[0,0,0,0,0,0],[0,0,0,0,0,1],[0,0,0,0,0,0]],[[0,0,0,0,0,0],[0,0,0,0,0,0],[0,0,0,0,0,0],[0,0,0,0,0,0],[0,0,0,0,0,1],[0,0,0,0,0,0]],[[0,0,0,0,0,0],[0,0,0,0,0,0],[0,0,0,0,0,0],[0,0,0,0,0,0],[0,0,0,0,0,0],[0,0,0,0,0,0]]]
Singularities: [t,3*t - 1,5*t + 1,31*t^2 + t - 1,9*t^2 + 3*t + 1,101*t^3 + 36*t^2 + 4*t + 1,2321065005451776*t^13 + 4827971533187232*t^12 + 4376915001078192*t^11 + 2214147013707456*t^10 + 683275522879704*t^9 + 135549509831424*t^8 + 19112801125905*t^7 + 2459944478520*t^6 + 324421754395*t^5 + 30797468505*t^4 + 1386190584*t^3 + 18127179*t^2 + 605556*t + 26244]

PeriodID: 14
Ramification_at_infinity: [[0,0,0,0,0,0],[0,0,0,0,0,0],[0,0,0,0,0,0],[0,0,0,0,0,0],[0,0,0,0,0,0],[0,0,0,0,0,0]]
Ramification_defect: 1
Ramification_matrices: [[[0,1,0,0,0,0],[0,0,0,0,0,0],[0,0,0,1,0,0],[0,0,0,0,1,0],[0,0,0,0,0,1],[0,0,0,0,0,0]],[[0,0,0,0,0,0],[0,0,0,0,0,0],[0,0,0,0,0,0],[0,0,0,0,0,0],[0,0,0,0,0,1],[0,0,0,0,0,0]],[[0,0,0,0,0,0],[0,0,0,0,0,0],[0,0,0,0,0,0],[0,0,0,0,0,0],[0,0,0,0,0,0],[0,0,0,0,0,0]]]
Singularities: [t,20707*t^9 + 3456*t^8 + 25081*t^7 + 1013*t^6 + 3445*t^5 + 1377*t^4 + 80*t^3 - 3*t^2 - 3*t - 1,18853426315848*t^13 + 309617457739928*t^12 + 410032747708400*t^11 + 22378541992384*t^10 - 55020125037422*t^9 + 3190913389592*t^8 + 40016044787818*t^7 - 930079349154*t^6 - 207817583278*t^5 + 303740521501*t^4 + 6458887080*t^3 + 1111701339*t^2 + 2408616*t + 256608]

PeriodID: 15
Ramification_at_infinity: [[0,0,0,0,0,0],[0,0,0,0,0,0],[0,0,0,0,0,0],[0,0,0,0,0,0],[0,0,0,0,0,0],[0,0,0,0,0,0]]
Ramification_defect: 1
Ramification_matrices: [[[0,1,0,0,0,0],[0,0,0,0,0,0],[0,0,0,1,0,0],[0,0,0,0,1,0],[0,0,0,0,0,1],[0,0,0,0,0,0]],[[0,0,0,0,0,0],[0,0,0,0,0,0],[0,0,0,0,0,0],[0,0,0,0,0,0],[0,0,0,0,0,1],[0,0,0,0,0,0]],[[0,0,0,0,0,0],[0,0,0,0,0,0],[0,0,0,0,0,0],[0,0,0,0,0,0],[0,0,0,0,0,1],[0,0,0,0,0,0]],[[0,0,0,0,0,0],[0,0,0,0,0,0],[0,0,0,0,0,0],[0,0,0,0,0,0],[0,0,0,0,0,1],[0,0,0,0,0,0]],[[0,0,0,0,0,0],[0,0,0,0,0,0],[0,0,0,0,0,0],[0,0,0,0,0,0],[0,0,0,0,0,0],[0,0,0,0,0,0]]]
Singularities: [t,2*t - 1,13*t^2 + 5*t + 1,5521*t^6 + 5625*t^5 + 1350*t^4 + 54*t^3 - 2*t - 1,6726750968474784*t^13 + 23860049920203744*t^12 + 32318566894178224*t^11 + 23791580171951636*t^10 + 11240706326922032*t^9 + 3664846854450098*t^8 + 823188507063287*t^7 + 122420987840582*t^6 + 12852245367097*t^5 + 1190812408215*t^4 + 78383362185*t^3 + 1889433675*t^2 + 17532450*t + 820125]

PeriodID: 16
Ramification_at_infinity: [[0,0,0,0,0,0,0,0],[0,0,0,0,0,0,0,0],[0,0,0,0,0,0,0,0],[0,0,0,0,0,0,0,0],[0,0,0,0,0,0,0,0],[0,0,0,0,0,0,0,0],[0,0,0,0,0,0,0,0],[0,0,0,0,0,0,0,0]]
Ramification_defect: 2
Ramification_matrices: [[[0,1,0,0,0,0,0,0],[0,0,0,0,0,0,0,0],[0,0,0,1,0,0,0,0],[0,0,0,0,0,0,0,0],[0,0,0,0,0,1,0,0],[0,0,0,0,0,0,1,0],[0,0,0,0,0,0,0,1],[0,0,0,0,0,0,0,0]],[[0,0,0,0,0,0,0,0],[0,0,0,0,0,0,0,0],[0,0,0,0,0,0,0,0],[0,0,0,0,0,0,0,0],[0,0,0,0,0,0,0,0],[0,0,0,0,0,0,0,0],[0,0,0,0,0,0,0,1],[0,0,0,0,0,0,0,0]],[[0,0,0,0,0,0,0,0],[0,0,0,0,0,0,0,0],[0,0,0,0,0,0,0,0],[0,0,0,0,0,0,0,0],[0,0,0,0,0,0,0,0],[0,0,0,0,0,0,0,0],[0,0,0,0,0,0,0,0],[0,0,0,0,0,0,0,0]]]
Singularities: [t,4836287*t^13 + 11158435*t^12 + 12103431*t^11 + 7844804*t^10 + 3653420*t^9 + 1387967*t^8 + 408470*t^7 + 89286*t^6 + 15448*t^5 + 1309*t^4 - 99*t^3 - 44*t^2 - 8*t - 1,16384491062016447283376540968059*t^36 + 171369537239965864538713432851082*t^35 + 267979229293252833487220389163450*t^34 + 217704384748426225487474962655426*t^33 + 15811937814512314827371871606964*t^32 - 440599107961852215281444903352735*t^31 - 835920389681005469508906996950320*t^30 - 952422764632106166482508566225680*t^29 - 803252578499412735502971674009001*t^28 - 500343372809239421483272193406649*t^27 - 178165643114663463642859630435427*t^26 + 40730423774654917528783234962981*t^25 + 115550572218595273810392237631096*t^24 + 95779891057739720176025731520787*t^23 + 52493312294212197648872762330501*t^22 + 21898793704813261743707640122501*t^21 + 7384431593257247350189782774770*t^20 + 2056280448835444903026798401718*t^19 + 469744635681133865577648463684*t^18 + 86417311141571619165309311112*t^17 + 12662972284119916963857768704*t^16 + 1506675904290470295766610360*t^15 + 166152344216111596051941785*t^14 + 23222087960893253174815816*t^13 + 4134331700493094025822566*t^12 + 662585979664488451314825*t^11 + 81484066133041587521534*t^10 + 7565853933283533157043*t^9 + 532435020735974797224*t^8 + 28894014090213007324*t^7 + 1062393281264948970*t^6 + 10738291901312621*t^5 + 1263527549787370*t^4 + 59428555989628*t^3 + 1808210024999*t^2 - 8652960896*t + 184811520]

PeriodID: 17
Ramification_at_infinity: [[0,0,0,0,0,0,0,0],[0,0,0,0,0,0,0,0],[0,0,0,0,0,0,0,0],[0,0,0,0,0,0,0,0],[0,0,0,0,0,0,0,0],[0,0,0,0,0,0,0,0],[0,0,0,0,0,0,0,1],[0,0,0,0,0,0,0,0]]
Ramification_defect: 2
Ramification_matrices: [[[0,1,0,0,0,0,0,0],[0,0,0,0,0,0,0,0],[0,0,0,1,0,0,0,0],[0,0,0,0,0,0,0,0],[0,0,0,0,0,1,0,0],[0,0,0,0,0,0,1,0],[0,0,0,0,0,0,0,1],[0,0,0,0,0,0,0,0]],[[0,0,0,0,0,0,0,0],[0,0,0,0,0,0,0,0],[0,0,0,0,0,0,0,0],[0,0,0,0,0,0,0,0],[0,0,0,0,0,0,0,0],[0,0,0,0,0,0,0,0],[0,0,0,0,0,0,0,1],[0,0,0,0,0,0,0,0]],[[0,0,0,0,0,0,0,0],[0,0,0,0,0,0,0,0],[0,0,0,0,0,0,0,0],[0,0,0,0,0,0,0,0],[0,0,0,0,0,0,0,0],[0,0,0,0,0,0,0,0],[0,0,0,0,0,0,0,1],[0,0,0,0,0,0,0,0]],[[0,0,0,0,0,0,0,0],[0,0,0,0,0,0,0,0],[0,0,0,0,0,0,0,0],[0,0,0,0,0,0,0,0],[0,0,0,0,0,0,0,0],[0,0,0,0,0,0,0,0],[0,0,0,0,0,0,0,0],[0,0,0,0,0,0,0,0]]]
Singularities: [t,t + 1,952384*t^11 - 2541264*t^10 + 2406819*t^9 - 789578*t^8 + 120538*t^7 - 4076*t^6 - 3323*t^5 + 818*t^4 + 114*t^3 - 17*t^2 + 6*t - 1,363042113021521650241256907924288*t^36 - 1637965805412279306568224535569480*t^35 + 4687338995315461853839527837983808*t^34 - 6872028334623738569092925730969656*t^33 + 6434413412850024105914173303617589*t^32 - 3956208630540954223877310272138912*t^31 + 1303143137258380450505784595999262*t^30 + 468815294932866512846367415284139*t^29 - 1349701935045780869849082455145594*t^28 + 1411658647468773224379243712012884*t^27 - 878023907192605429735350652012006*t^26 + 257053425522309232924296373168539*t^25 + 86844124277250163161281565204374*t^24 - 151088348060261641942246929539308*t^23 + 98703474409860920894139881603482*t^22 - 43043900514640046680706534205949*t^21 + 14044849686548917372120300425405*t^20 - 3721788186524100912502549417959*t^19 + 877533181351042868470812060769*t^18 - 183586446093314441368909499564*t^17 + 29079597040500003148861551563*t^16 - 2445233625826476525519810170*t^15 - 143142321598244296098587480*t^14 + 81299629241562452355537458*t^13 - 13690385045685150663594383*t^12 + 1505389387716280320611023*t^11 - 128435701289518443270983*t^10 + 7864982285683405566837*t^9 - 204731235408191148026*t^8 - 7387880786102811342*t^7 + 619287950512825628*t^6 - 20274283930044620*t^5 + 2036042585785936*t^4 - 66931837525712*t^3 + 1221125051312*t^2 - 1122244112*t + 30002176]

PeriodID: 18
Ramification_at_infinity: [[0,0,0,0,0,0],[0,0,0,0,0,0],[0,0,0,0,0,0],[0,0,0,0,0,0],[0,0,0,0,0,0],[0,0,0,0,0,0]]
Ramification_defect: 1
Ramification_matrices: [[[0,1,0,0,0,0],[0,0,0,0,0,0],[0,0,0,1,0,0],[0,0,0,0,1,0],[0,0,0,0,0,1],[0,0,0,0,0,0]],[[0,0,0,0,0,0],[0,0,0,0,0,0],[0,0,0,0,0,0],[0,0,0,0,0,0],[0,0,0,0,0,1],[0,0,0,0,0,0]],[[0,0,0,0,0,0],[0,0,0,0,0,0],[0,0,0,0,0,0],[0,0,0,0,0,0],[0,0,0,0,0,0],[0,0,0,0,0,0]]]
Singularities: [t,30735*t^9 + 28118*t^8 + 29945*t^7 + 21786*t^6 + 11002*t^5 + 2159*t^4 + 77*t^3 - 6*t^2 - 4*t - 1,1730784544985521*t^13 + 6274843973419832*t^12 + 12024818181069478*t^11 + 14382117325118704*t^10 + 10669713395791916*t^9 + 5019186889336813*t^8 + 1552919435492392*t^7 + 327079140220366*t^6 + 48370857640910*t^5 + 5092976598923*t^4 + 369922786965*t^3 + 14736976965*t^2 + 58429350*t + 3316950]

PeriodID: 19
Ramification_at_infinity: [[0,0,0,0,0,0,0,0],[0,0,0,0,0,0,0,0],[0,0,0,0,0,0,0,0],[0,0,0,0,0,0,0,0],[0,0,0,0,0,0,0,0],[0,0,0,0,0,0,0,0],[0,0,0,0,0,0,0,0],[0,0,0,0,0,0,0,0]]
Ramification_defect: 2
Ramification_matrices: [[[0,1,0,0,0,0,0,0],[0,0,0,0,0,0,0,0],[0,0,0,1,0,0,0,0],[0,0,0,0,0,0,0,0],[0,0,0,0,0,1,0,0],[0,0,0,0,0,0,1,0],[0,0,0,0,0,0,0,1],[0,0,0,0,0,0,0,0]],[[0,0,0,0,0,0,0,0],[0,0,0,0,0,0,0,0],[0,0,0,0,0,0,0,0],[0,0,0,0,0,0,0,0],[0,0,0,0,0,0,0,0],[0,0,0,0,0,0,0,0],[0,0,0,0,0,0,1/2,1],[0,0,0,0,0,0,0,1/2]],[[0,0,0,0,0,0,0,0],[0,0,0,0,0,0,0,0],[0,0,0,0,0,0,0,0],[0,0,0,0,0,0,0,0],[0,0,0,0,0,0,0,0],[0,0,0,0,0,0,0,0],[0,0,0,0,0,0,0,1],[0,0,0,0,0,0,0,0]],[[0,0,0,0,0,0,0,0],[0,0,0,0,0,0,0,0],[0,0,0,0,0,0,0,0],[0,0,0,0,0,0,0,0],[0,0,0,0,0,0,0,0],[0,0,0,0,0,0,0,0],[0,0,0,0,0,0,0,0],[0,0,0,0,0,0,0,0]]]
Singularities: [t,t + 1,175859*t^11 + 871584*t^10 + 1469150*t^9 + 912924*t^8 + 145079*t^7 + 48942*t^6 + 2047*t^5 - 1974*t^4 - 161*t^3 - 17*t^2 - 2*t + 1,185862321528380312744973733*t^36 - 36069361819835844190938793316*t^35 - 103704032013827859438151189387*t^34 + 471403240944510359356835423900*t^33 + 2167248148345694952464614032707*t^32 + 747518527919242421098761537721*t^31 - 13050123022923404012253498284107*t^30 - 39786945076648639709141932290133*t^29 - 59892305582337062722748385770035*t^28 - 52515237230159151400761717596633*t^27 - 24734040614819368183421336965488*t^26 - 2672782877118189407410955897226*t^25 + 2355430384064860558319991040263*t^24 - 545472232027005426349180976891*t^23 - 2082563568361913038863029005025*t^22 - 1443294512337866602083974498321*t^21 - 578856974266011498231692641447*t^20 - 172564613847402028420967243159*t^19 - 45327666821904896973266714990*t^18 - 10610073794157219157809356828*t^17 - 2198189801004770146820065299*t^16 - 424693417444114148070237645*t^15 - 68604885014069037068002553*t^14 - 13146282009554463308372487*t^13 - 1687697396304743040445897*t^12 - 194803652063869298490367*t^11 + 9784619563950777236476*t^10 - 8999949133298964980530*t^9 + 844075463670055922425*t^8 - 51551052150073708209*t^7 - 8355508525846571*t^6 - 49941691936072467*t^5 + 375927510859406*t^4 + 114981834817171*t^3 - 6705021931331*t^2 + 40967437500*t - 190837440]

PeriodID: 20
Ramification_at_infinity: [[0,0,0,0],[0,0,0,0],[0,0,0,0],[0,0,0,0]]
Ramification_defect: 1
Ramification_matrices: [[[0,1,0,0],[0,0,1,0],[0,0,0,1],[0,0,0,0]],[[0,0,0,0],[0,0,0,0],[0,0,0,1],[0,0,0,0]],[[0,0,0,0],[0,0,0,0],[0,0,0,1],[0,0,0,0]],[[0,0,0,0],[0,0,0,0],[0,0,0,1],[0,0,0,0]],[[0,0,0,0],[0,0,0,0],[0,0,0,1],[0,0,0,0]]]
Singularities: [t,6*t - 1,3*t + 1,9*t^2 - 3*t + 1,36*t^2 + 6*t + 1]

PeriodID: 21
Ramification_at_infinity: [[0,0,0,0,0,0],[0,0,0,0,0,0],[0,0,0,0,0,0],[0,0,0,0,0,0],[0,0,0,0,0,0],[0,0,0,0,0,0]]
Ramification_defect: 1
Ramification_matrices: [[[0,1,0,0,0,0],[0,0,0,0,0,0],[0,0,0,1,0,0],[0,0,0,0,1,0],[0,0,0,0,0,1],[0,0,0,0,0,0]],[[0,0,0,0,0,0],[0,0,0,0,0,0],[0,0,0,0,0,0],[0,0,0,0,0,0],[0,0,0,0,0,1],[0,0,0,0,0,0]],[[0,0,0,0,0,0],[0,0,0,0,0,0],[0,0,0,0,0,0],[0,0,0,0,0,0],[0,0,0,0,0,1],[0,0,0,0,0,0]],[[0,0,0,0,0,0],[0,0,0,0,0,0],[0,0,0,0,0,0],[0,0,0,0,0,0],[0,0,0,0,0,0],[0,0,0,0,0,0]]]
Singularities: [t,43*t^4 + 36*t^3 + 8*t^2 + t + 1,3341*t^5 + 450*t^4 + 250*t^3 - t^2 - 2*t - 1,15067926119125554*t^13 + 15194330816420088*t^12 + 8188278143345637*t^11 + 7914513545454165*t^10 + 7075620636459012*t^9 + 1813198970425094*t^8 - 11907596529706*t^7 - 12239183675778*t^6 - 1051958607061*t^5 + 411151483477*t^4 - 28072769775*t^3 + 2462836281*t^2 + 31481972*t + 837288]

PeriodID: 22
Ramification_at_infinity: [[0,0,0,0,0,0,0,0],[0,0,0,0,0,0,0,0],[0,0,0,0,0,0,0,0],[0,0,0,0,0,0,0,0],[0,0,0,0,0,0,0,0],[0,0,0,0,0,0,0,0],[0,0,0,0,0,0,0,0],[0,0,0,0,0,0,0,0]]
Ramification_defect: 2
Ramification_matrices: [[[0,1,0,0,0,0,0,0],[0,0,0,0,0,0,0,0],[0,0,0,1,0,0,0,0],[0,0,0,0,0,0,0,0],[0,0,0,0,0,1,0,0],[0,0,0,0,0,0,1,0],[0,0,0,0,0,0,0,1],[0,0,0,0,0,0,0,0]],[[0,0,0,0,0,0,0,0],[0,0,0,0,0,0,0,0],[0,0,0,0,0,0,0,0],[0,0,0,0,0,0,0,0],[0,0,0,0,0,0,0,0],[0,0,0,0,0,0,0,0],[0,0,0,0,0,0,0,1],[0,0,0,0,0,0,0,0]],[[0,0,0,0,0,0,0,0],[0,0,0,0,0,0,0,0],[0,0,0,0,0,0,0,0],[0,0,0,0,0,0,0,0],[0,0,0,0,0,0,0,0],[0,0,0,0,0,0,0,0],[0,0,0,0,0,0,0,1],[0,0,0,0,0,0,0,0]],[[0,0,0,0,0,0,0,0],[0,0,0,0,0,0,0,0],[0,0,0,0,0,0,0,0],[0,0,0,0,0,0,0,0],[0,0,0,0,0,0,0,0],[0,0,0,0,0,0,0,0],[0,0,0,0,0,0,0,0],[0,0,0,0,0,0,0,0]]]
Singularities: [t,5*t^2 + 2*t + 1,3088999*t^11 + 82485*t^10 - 202824*t^9 - 188022*t^8 + 109357*t^7 - 43794*t^6 + 10692*t^5 - 1095*t^4 + 194*t^3 - 13*t^2 + 6*t - 1,101175100106837558289541351268698992*t^36 - 272287050433630338679218101588508768*t^35 + 286232887847203594548150476989905780*t^34 + 30062414430673666082967441406005417*t^33 + 175068173714152853593309441354055994*t^32 - 296745657757835443381106176473236490*t^31 + 429477790320636352397032692050958855*t^30 - 296853142629399219854894444268846819*t^29 + 139625324102513458571113559184744337*t^28 - 45081134518258529543551494169858182*t^27 + 15884546751916567073829561693317354*t^26 - 7769706820355174785142999306554130*t^25 + 4168291130821074305392541412592835*t^24 - 1346117070535686822939469616119556*t^23 + 271173126225559453686532451506259*t^22 - 48286444629276906385935717606824*t^21 + 19280918748793910725607301790156*t^20 - 4976596256066281290367586129996*t^19 + 547806347501218589589542604290*t^18 + 26932081421593431861473856621*t^17 - 24062394752232498189584379580*t^16 + 5920663639628468740697541550*t^15 - 986898709152187890666076291*t^14 + 101603278393392798619107941*t^13 - 3771976989784404659082255*t^12 - 317263496968562267349866*t^11 + 67317846383486907677818*t^10 - 7099585217602414273704*t^9 + 602265731839087872527*t^8 - 35079020125822245008*t^7 + 2426900678779191833*t^6 - 42268472155390554*t^5 + 5500928729789074*t^4 - 121488190388244*t^3 + 6279319606678*t^2 - 51975212860*t + 964787200]

PeriodID: 23
Ramification_at_infinity: [[0,0,0,0,0,0,0,0],[0,0,0,0,0,0,0,0],[0,0,0,0,0,0,0,0],[0,0,0,0,0,0,0,0],[0,0,0,0,0,0,0,0],[0,0,0,0,0,0,0,0],[0,0,0,0,0,0,0,0],[0,0,0,0,0,0,0,0]]
Ramification_defect: 2
Ramification_matrices: [[[0,1,0,0,0,0,0,0],[0,0,0,0,0,0,0,0],[0,0,0,1,0,0,0,0],[0,0,0,0,0,0,0,0],[0,0,0,0,0,1,0,0],[0,0,0,0,0,0,1,0],[0,0,0,0,0,0,0,1],[0,0,0,0,0,0,0,0]],[[0,0,0,0,0,0,0,0],[0,0,0,0,0,0,0,0],[0,0,0,0,0,0,0,0],[0,0,0,0,0,0,0,0],[0,0,0,0,0,0,0,0],[0,0,0,0,0,0,0,0],[0,0,0,0,0,0,0,1],[0,0,0,0,0,0,0,0]],[[0,0,0,0,0,0,0,0],[0,0,0,0,0,0,0,0],[0,0,0,0,0,0,0,0],[0,0,0,0,0,0,0,0],[0,0,0,0,0,0,0,0],[0,0,0,0,0,0,0,0],[0,0,0,0,0,0,0,0],[0,0,0,0,0,0,0,0]]]
Singularities: [t,5816779*t^13 - 3246597*t^12 + 1895697*t^11 + 10770*t^10 - 104390*t^9 + 84116*t^8 + 45736*t^7 + 14031*t^6 + 3277*t^5 + 1107*t^4 + 184*t^3 - 10*t^2 - 3*t - 1,65964761918955562592336824714680*t^36 + 257107616646495457902855816383600*t^35 + 377667750484635137685422613955417*t^34 + 127338674424820084900895187482094*t^33 - 369059725680851059553259542377498*t^32 - 384223844779145717918316725406723*t^31 - 160755198916270146168809956244501*t^30 - 295247732738198087606768958564598*t^29 - 143806174036583794089023141080393*t^28 - 23581506453260971965458652905261*t^27 + 8313588042350471691468731646979*t^26 - 9776872545598172744154854949755*t^25 - 11700785321574235033433610105494*t^24 - 2147622269205380138995746902102*t^23 - 78915679072146860893263872505*t^22 - 251878085829182342131289555572*t^21 + 15158850146536638669409428288*t^20 + 16412613020403708578334830588*t^19 + 1083053674509590505895122421*t^18 + 15308556492205872960343438*t^17 + 28119794304776965667023286*t^16 - 5376156348978745435690380*t^15 - 1850723106401064845662213*t^14 + 37828508343689232510209*t^13 - 30827131670350662828120*t^12 - 4157782817286560005021*t^11 - 1035964537629818814708*t^10 - 137581142457466567485*t^9 - 6717113999938297988*t^8 - 1189985055392350221*t^7 - 68129906174086955*t^6 - 1762379680773405*t^5 - 34454470288057*t^4 + 1160849177600*t^3 - 53652726335*t^2 - 227541486*t - 3897600]

PeriodID: 25
Ramification_at_infinity: [[0,0,0,0,0,0],[0,0,0,0,0,0],[0,0,0,0,0,0],[0,0,0,0,0,0],[0,0,0,0,0,0],[0,0,0,0,0,0]]
Ramification_defect: 2
Ramification_matrices: [[[0,1,0,0,0,0],[0,0,0,0,0,0],[0,0,0,1,0,0],[0,0,0,0,1,0],[0,0,0,0,0,1],[0,0,0,0,0,0]],[[0,0,0,0,0,0],[0,0,0,0,0,0],[0,0,0,0,0,0],[0,0,0,0,0,0],[0,0,0,0,0,1],[0,0,0,0,0,0]],[[0,0,0,0,0,0],[0,0,0,0,0,0],[0,0,0,0,0,0],[0,0,0,0,0,0],[0,0,0,0,0,1],[0,0,0,0,0,0]],[[0,0,0,0,0,0],[0,0,0,0,0,0],[0,0,0,0,0,0],[0,0,0,0,0,0],[0,0,0,0,0,1],[0,0,0,0,0,0]],[[0,0,0,0,0,0],[0,0,0,0,0,0],[0,0,0,0,0,0],[0,0,0,0,0,0],[0,0,0,0,0,1],[0,0,0,0,0,0]],[[0,0,0,0,0,0],[0,0,0,0,0,0],[0,0,0,0,0,0],[0,0,0,0,0,0],[0,0,0,0,0,0],[0,0,0,0,0,0]]]
Singularities: [t,t + 1,17*t^2 + 2*t + 1,11*t^3 + 18*t^2 - t + 1,176*t^4 + 288*t^3 + 32*t^2 - 2*t - 1,30204320314080*t^17 + 854407991331904*t^16 + 3326457732193488*t^15 + 6262704961672960*t^14 + 6687161269031338*t^13 + 4287542223784788*t^12 + 1902956450746962*t^11 + 927758009882065*t^10 + 508153538481270*t^9 + 170158223541909*t^8 + 25546795301128*t^7 + 1442573891170*t^6 + 81976582034*t^5 + 31331901974*t^4 + 1259858350*t^3 + 77122349*t^2 + 1195830*t + 36225]

PeriodID: 26
Ramification_at_infinity: [[0,0,0,0,0,0],[0,0,0,0,0,0],[0,0,0,0,0,0],[0,0,0,0,0,0],[0,0,0,0,0,1],[0,0,0,0,0,0]]
Ramification_defect: 0
Ramification_matrices: [[[0,1,0,0,0,0],[0,0,0,0,0,0],[0,0,0,1,0,0],[0,0,0,0,1,0],[0,0,0,0,0,1],[0,0,0,0,0,0]],[[0,0,0,0,0,0],[0,0,0,0,0,0],[0,0,0,0,0,0],[0,0,0,0,0,0],[0,0,0,0,0,1],[0,0,0,0,0,0]],[[0,0,0,0,0,0],[0,0,0,0,0,0],[0,0,0,0,0,0],[0,0,0,0,0,0],[0,0,0,0,0,1],[0,0,0,0,0,0]],[[0,0,0,0,0,0],[0,0,0,0,0,0],[0,0,0,0,0,0],[0,0,0,0,0,0],[0,0,0,0,0,1],[0,0,0,0,0,0]],[[0,0,0,0,0,0],[0,0,0,0,0,0],[0,0,0,0,0,0],[0,0,0,0,0,0],[0,0,0,0,0,1],[0,0,0,0,0,0]],[[0,0,0,0,0,0],[0,0,0,0,0,0],[0,0,0,0,0,0],[0,0,0,0,0,0],[0,0,0,0,0,0],[0,0,0,0,0,0]]]
Singularities: [t,7*t - 1,t + 1,20*t^2 + 8*t + 1,76*t^3 - 36*t^2 - t - 1,139643935200*t^9 + 340182037440*t^8 + 232696678780*t^7 - 5565754536*t^6 - 3792871221*t^5 - 2458348617*t^4 - 23073750*t^3 - 9171738*t^2 - 19521*t - 1701]

PeriodID: 27
Ramification_at_infinity: [[0,0,0,0,0,0,0,0],[0,0,0,0,0,0,0,0],[0,0,0,0,0,0,0,0],[0,0,0,0,0,0,0,0],[0,0,0,0,0,0,0,0],[0,0,0,0,0,0,0,0],[0,0,0,0,0,0,0,0],[0,0,0,0,0,0,0,0]]
Ramification_defect: 3
Ramification_matrices: [[[0,1,0,0,0,0,0,0],[0,0,0,0,0,0,0,0],[0,0,0,1,0,0,0,0],[0,0,0,0,0,0,0,0],[0,0,0,0,0,1,0,0],[0,0,0,0,0,0,1,0],[0,0,0,0,0,0,0,1],[0,0,0,0,0,0,0,0]],[[0,0,0,0,0,0,0,0],[0,0,0,0,0,0,0,0],[0,0,0,0,0,0,0,0],[0,0,0,0,0,0,0,0],[0,0,0,0,0,0,0,0],[0,0,0,0,0,0,0,0],[0,0,0,0,0,0,0,1],[0,0,0,0,0,0,0,0]],[[0,0,0,0,0,0,0,0],[0,0,0,0,0,0,0,0],[0,0,0,0,0,0,0,0],[0,0,0,0,0,0,0,0],[0,0,0,0,0,0,0,0],[0,0,0,0,0,0,0,0],[0,0,0,0,0,0,0,1],[0,0,0,0,0,0,0,0]],[[0,0,0,0,0,0,0,0],[0,0,0,0,0,0,0,0],[0,0,0,0,0,0,0,0],[0,0,0,0,0,0,0,0],[0,0,0,0,0,0,0,0],[0,0,0,0,0,0,0,0],[0,0,0,0,0,0,0,0],[0,0,0,0,0,0,0,0]]]
Singularities: [t,15*t^4 - 19*t^3 + 11*t^2 + 3*t + 1,29368*t^10 - 24696*t^9 - 27918*t^8 + 87789*t^7 + 25560*t^6 + 5935*t^5 + 1598*t^4 + 155*t^3 - 8*t^2 - t - 1,4734787246040949568411530034851840*t^42 - 22774163480992123234985768349794304*t^41 + 52919856589220647576932463039522816*t^40 + 59776099607088025394754633653697024*t^39 + 96838190178599655623548043630865920*t^38 + 253688493081545565428004282319790080*t^37 + 151593594063599304213245581651686944*t^36 + 90455679253908862009600178131814432*t^35 + 63825800598867510198921510512767256*t^34 + 41841829787407680111787488381189424*t^33 + 13587813474461676044708719119505992*t^32 + 16603219383970888216652566881053540*t^31 + 11332116209931410236414047389789676*t^30 + 6248435402718713574049883390920108*t^29 + 5771489258157985393705788827063896*t^28 + 3402674695085585595994357644333964*t^27 + 1485379708884752602995528908133644*t^26 + 500607860130460001918983694396748*t^25 + 154689172515737985911805485069022*t^24 + 20313711441798023447972163046352*t^23 - 4338514428040608445279770417534*t^22 - 3330765509647209537669553907408*t^21 - 1544203884554900075864056831846*t^20 - 643000079203581986595687651093*t^19 - 220351357101198273572429839454*t^18 - 33760521984060113753753094530*t^17 - 1846019667901531479718475998*t^16 + 290415415380547654974313045*t^15 + 155766204276475773020063614*t^14 + 45485932696750241223438300*t^13 + 7776215130924987082408812*t^12 + 931506651726476499267484*t^11 + 98534602346452354786270*t^10 + 8286649634589359024333*t^9 + 716646129467533856578*t^8 + 53847528019127707186*t^7 + 1978972560697742060*t^6 + 29301281841377369*t^5 + 182850996236476*t^4 - 14861071839280*t^3 + 1198159374376*t^2 + 2849620168*t + 7084128]

PeriodID: 28
Ramification_at_infinity: [[0,0,0,0,0,0],[0,0,0,0,0,0],[0,0,0,0,0,0],[0,0,0,0,0,0],[0,0,0,0,0,0],[0,0,0,0,0,0]]
Ramification_defect: 1
Ramification_matrices: [[[0,1,0,0,0,0],[0,0,0,0,0,0],[0,0,0,1,0,0],[0,0,0,0,1,0],[0,0,0,0,0,1],[0,0,0,0,0,0]],[[0,0,0,0,0,0],[0,0,0,0,0,0],[0,0,0,0,0,0],[0,0,0,0,0,0],[0,0,0,0,0,1],[0,0,0,0,0,0]],[[0,0,0,0,0,0],[0,0,0,0,0,0],[0,0,0,0,0,0],[0,0,0,0,0,0],[0,0,0,0,0,1],[0,0,0,0,0,0]],[[0,0,0,0,0,0],[0,0,0,0,0,0],[0,0,0,0,0,0],[0,0,0,0,0,0],[0,0,0,0,0,1],[0,0,0,0,0,0]],[[0,0,0,0,0,0],[0,0,0,0,0,0],[0,0,0,0,0,0],[0,0,0,0,0,0],[0,0,0,0,0,1],[0,0,0,0,0,0]],[[0,0,0,0,0,0],[0,0,0,0,0,0],[0,0,0,0,0,0],[0,0,0,0,0,0],[0,0,0,0,0,1],[0,0,0,0,0,0]],[[0,0,0,0,0,0],[0,0,0,0,0,0],[0,0,0,0,0,0],[0,0,0,0,0,0],[0,0,0,0,0,0],[0,0,0,0,0,0]]]
Singularities: [t,2*t - 1,3*t - 1,t + 1,101*t^3 - 36*t^2 + 4*t - 1,404*t^3 + 58*t^2 - 3*t - 1,2332531107534128*t^13 + 6043665491705936*t^12 - 12056606022704888*t^11 + 9110368129008632*t^10 - 3762232324375566*t^9 + 871695853274978*t^8 - 82654781294622*t^7 - 9513547905403*t^6 + 3202068962816*t^5 - 286931351489*t^4 + 14247993462*t^3 + 167555191*t^2 - 3727586*t + 231035]

PeriodID: 29
Ramification_at_infinity: [[0,0,0,0,0,0,0,0],[0,0,0,0,0,0,0,0],[0,0,0,0,0,0,0,0],[0,0,0,0,0,0,0,0],[0,0,0,0,0,0,0,0],[0,0,0,0,0,0,0,0],[0,0,0,0,0,0,0,0],[0,0,0,0,0,0,0,0]]
Ramification_defect: 1
Ramification_matrices: [[[0,1,0,0,0,0,0,0],[0,0,0,0,0,0,0,0],[0,0,0,1,0,0,0,0],[0,0,0,0,0,0,0,0],[0,0,0,0,0,1,0,0],[0,0,0,0,0,0,1,0],[0,0,0,0,0,0,0,1],[0,0,0,0,0,0,0,0]],[[0,0,0,0,0,0,0,0],[0,0,0,0,0,0,0,0],[0,0,0,0,0,0,0,0],[0,0,0,0,0,0,0,0],[0,0,0,0,0,0,0,0],[0,0,0,0,0,0,0,0],[0,0,0,0,0,0,0,1],[0,0,0,0,0,0,0,0]],[[0,0,0,0,0,0,0,0],[0,0,0,0,0,0,0,0],[0,0,0,0,0,0,0,0],[0,0,0,0,0,0,0,0],[0,0,0,0,0,0,0,0],[0,0,0,0,0,0,0,0],[0,0,0,0,0,0,0,1],[0,0,0,0,0,0,0,0]],[[0,0,0,0,0,0,0,0],[0,0,0,0,0,0,0,0],[0,0,0,0,0,0,0,0],[0,0,0,0,0,0,0,0],[0,0,0,0,0,0,0,0],[0,0,0,0,0,0,0,0],[0,0,0,0,0,0,0,1],[0,0,0,0,0,0,0,0]],[[0,0,0,0,0,0,0,0],[0,0,0,0,0,0,0,0],[0,0,0,0,0,0,0,0],[0,0,0,0,0,0,0,0],[0,0,0,0,0,0,0,0],[0,0,0,0,0,0,0,0],[0,0,0,0,0,0,0,0],[0,0,0,0,0,0,0,0]]]
Singularities: [t,2*t + 1,t + 1,1539011*t^10 + 900628*t^9 + 142944*t^8 - 46934*t^7 - 45688*t^6 - 16075*t^5 - 2768*t^4 - 170*t^3 + 18*t^2 + 5*t + 1,22932164003323931903663649161664*t^30 + 132221725446578149608026302278736*t^29 + 350536136083322237274728688526520*t^28 + 612094017260258039856152320839360*t^27 + 804746182152951844982404720895188*t^26 + 824584524550385376130733908297128*t^25 + 653781614720526139618589016052872*t^24 + 395018209952385908734924739701754*t^23 + 178947815166211198275907262263544*t^22 + 59113701054977739476713463170968*t^21 + 13146753097481729560196949974094*t^20 + 1285550381033248163981560141067*t^19 - 370544919764116946639184096325*t^18 - 231832174127110362174883780241*t^17 - 71118973523768059501072977653*t^16 - 15596683179327428425172395728*t^15 - 2581918306663549753549268358*t^14 - 315004250378720972914000690*t^13 - 25716312580206098225604646*t^12 - 929084001462798268020483*t^11 + 70214470333031600962905*t^10 + 13030565308455904762077*t^9 + 930844112610432228927*t^8 + 35909242175339233108*t^7 + 702533750812020492*t^6 + 1794563694819804*t^5 - 635705027685782*t^4 - 4162342020450*t^3 + 728220885150*t^2 + 8538213750*t - 69696000]

PeriodID: 30
Ramification_at_infinity: [[0,0,0,0,0,0],[0,0,0,0,0,0],[0,0,0,0,0,0],[0,0,0,0,0,0],[0,0,0,0,0,0],[0,0,0,0,0,0]]
Ramification_defect: 0
Ramification_matrices: [[[0,1,0,0,0,0],[0,0,0,0,0,0],[0,0,0,1,0,0],[0,0,0,0,1,0],[0,0,0,0,0,1],[0,0,0,0,0,0]],[[0,0,0,0,0,0],[0,0,0,0,0,0],[0,0,0,0,0,0],[0,0,0,0,0,0],[0,0,0,0,0,1],[0,0,0,0,0,0]],[[0,0,0,0,0,0],[0,0,0,0,0,0],[0,0,0,0,0,0],[0,0,0,0,0,0],[0,0,0,0,1/2,1],[0,0,0,0,0,1/2]],[[0,0,0,0,0,0],[0,0,0,0,0,0],[0,0,0,0,0,0],[0,0,0,0,0,0],[0,0,0,0,0,1],[0,0,0,0,0,0]],[[0,0,0,0,0,0],[0,0,0,0,0,0],[0,0,0,0,0,0],[0,0,0,0,0,0],[0,0,0,0,0,0],[0,0,0,0,0,0]]]
Singularities: [t,t - 1,t + 1,8539*t^5 + 2914*t^4 + 214*t^3 - 2*t^2 - 2*t - 1,7175234115144*t^9 + 11445102302976*t^8 + 6843936616502*t^7 + 2366195539425*t^6 + 774779409132*t^5 + 126287905803*t^4 + 5897489778*t^3 + 456993387*t^2 + 1057860*t + 66825]

PeriodID: 31
Ramification_at_infinity: [[0,0,0,0,0,0],[0,0,0,0,0,0],[0,0,0,0,0,0],[0,0,0,0,0,0],[0,0,0,0,2/3,0],[0,0,0,0,0,1/3]]
Ramification_defect: 2
Ramification_matrices: [[[0,1,0,0,0,0],[0,0,0,0,0,0],[0,0,0,1,0,0],[0,0,0,0,1,0],[0,0,0,0,0,1],[0,0,0,0,0,0]],[[0,0,0,0,0,0],[0,0,0,0,0,0],[0,0,0,0,0,0],[0,0,0,0,0,0],[0,0,0,0,0,1],[0,0,0,0,0,0]],[[0,0,0,0,0,0],[0,0,0,0,0,0],[0,0,0,0,0,0],[0,0,0,0,0,0],[0,0,0,0,0,1],[0,0,0,0,0,0]],[[0,0,0,0,0,0],[0,0,0,0,0,0],[0,0,0,0,0,0],[0,0,0,0,0,0],[0,0,0,0,0,1],[0,0,0,0,0,0]],[[0,0,0,0,0,0],[0,0,0,0,0,0],[0,0,0,0,0,0],[0,0,0,0,0,0],[0,0,0,0,0,1],[0,0,0,0,0,0]],[[0,0,0,0,0,0],[0,0,0,0,0,0],[0,0,0,0,0,0],[0,0,0,0,0,0],[0,0,0,0,0,0],[0,0,0,0,0,0]]]
Singularities: [t,9*t - 1,27*t^2 + 1,27*t^2 + 9*t + 1,9*t^3 + 23*t^2 + 4*t + 1,26996492794824*t^16 + 80007927052230*t^15 + 314842129448292*t^14 + 341720372723382*t^13 - 189852416495856*t^12 - 403668214780365*t^11 - 210588122288628*t^10 - 76044735046827*t^9 - 28518056496603*t^8 - 7681949473914*t^7 - 991540972980*t^6 - 88623418878*t^5 - 10704024660*t^4 - 788260335*t^3 - 20479728*t^2 - 228125*t - 7221]

PeriodID: 32
Ramification_at_infinity: [[0,0,0,0,0,0,0,0],[0,0,0,0,0,0,0,0],[0,0,0,0,0,0,0,0],[0,0,0,0,0,0,0,0],[0,0,0,0,0,0,0,0],[0,0,0,0,0,0,0,0],[0,0,0,0,0,0,0,0],[0,0,0,0,0,0,0,0]]
Ramification_defect: 1
Ramification_matrices: [[[0,1,0,0,0,0,0,0],[0,0,0,0,0,0,0,0],[0,0,0,1,0,0,0,0],[0,0,0,0,0,0,0,0],[0,0,0,0,0,1,0,0],[0,0,0,0,0,0,1,0],[0,0,0,0,0,0,0,1],[0,0,0,0,0,0,0,0]],[[0,0,0,0,0,0,0,0],[0,0,0,0,0,0,0,0],[0,0,0,0,0,0,0,0],[0,0,0,0,0,0,0,0],[0,0,0,0,0,0,0,0],[0,0,0,0,0,0,0,0],[0,0,0,0,0,0,0,1],[0,0,0,0,0,0,0,0]],[[0,0,0,0,0,0,0,0],[0,0,0,0,0,0,0,0],[0,0,0,0,0,0,0,0],[0,0,0,0,0,0,0,0],[0,0,0,0,0,0,0,0],[0,0,0,0,0,0,0,0],[0,0,0,0,0,0,2/3,0],[0,0,0,0,0,0,0,1/3]],[[0,0,0,0,0,0,0,0],[0,0,0,0,0,0,0,0],[0,0,0,0,0,0,0,0],[0,0,0,0,0,0,0,0],[0,0,0,0,0,0,0,0],[0,0,0,0,0,0,0,0],[0,0,0,0,0,0,0,1],[0,0,0,0,0,0,0,0]],[[0,0,0,0,0,0,0,0],[0,0,0,0,0,0,0,0],[0,0,0,0,0,0,0,0],[0,0,0,0,0,0,0,0],[0,0,0,0,0,0,0,0],[0,0,0,0,0,0,0,0],[0,0,0,0,0,0,0,0],[0,0,0,0,0,0,0,0]]]
Singularities: [t,2*t + 1,t + 1,624287*t^9 + 603762*t^8 + 16808*t^7 - 86565*t^6 - 11139*t^5 + 918*t^4 + 380*t^3 + 14*t^2 + 4*t - 1,857705206079502236462587643952*t^30 + 7206631240675875741341374380900*t^29 + 21487131322098176525796162504388*t^28 + 31520646100783739871839022489786*t^27 + 22973246692639973972978547418492*t^26 + 4095940427742409935008284815858*t^25 - 5122621647462094945457837124312*t^24 - 1506287252344440729837107611647*t^23 + 3592153524227976700086575942241*t^22 + 4149666231674791053565636121783*t^21 + 2499958110850061009313541083967*t^20 + 1219435190962017809752527392273*t^19 + 568845782260383778204719678422*t^18 + 229390834991935042768739056528*t^17 + 70001764614359449375603702323*t^16 + 15810740003394942043048626601*t^15 + 2898884533769414311867176364*t^14 + 490924440636299208132493984*t^13 + 70910320834060213399672578*t^12 + 6422968578421452268025590*t^11 + 258383127135768123748027*t^10 - 12272987667947844517777*t^9 - 3661721208234921125769*t^8 - 149224888020005533716*t^7 - 2700362796255289451*t^6 + 21356817288047611*t^5 + 3920936780876257*t^4 - 337505689686863*t^3 - 13240368244503*t^2 + 198667430673*t - 160507200]

PeriodID: 33
Ramification_at_infinity: [[0,0,0,0],[0,0,0,0],[0,0,1/2,1],[0,0,0,1/2]]
Ramification_defect: 0
Ramification_matrices: [[[0,1,0,0],[0,0,1,0],[0,0,0,1],[0,0,0,0]],[[0,0,0,0],[0,0,0,0],[0,0,0,1],[0,0,0,0]]]
Singularities: [t,432*t^3 - 1]

PeriodID: 34
Ramification_at_infinity: [[0,0,0,0,0,0],[0,0,0,0,0,0],[0,0,0,0,0,0],[0,0,0,0,0,0],[0,0,0,0,0,1],[0,0,0,0,0,0]]
Ramification_defect: 0
Ramification_matrices: [[[0,1,0,0,0,0],[0,0,0,0,0,0],[0,0,0,1,0,0],[0,0,0,0,1,0],[0,0,0,0,0,1],[0,0,0,0,0,0]],[[0,0,0,0,0,0],[0,0,0,0,0,0],[0,0,0,0,0,0],[0,0,0,0,0,0],[0,0,0,0,1/2,1],[0,0,0,0,0,1/2]],[[0,0,0,0,0,0],[0,0,0,0,0,0],[0,0,0,0,0,0],[0,0,0,0,0,0],[0,0,0,0,0,1],[0,0,0,0,0,0]],[[0,0,0,0,0,0],[0,0,0,0,0,0],[0,0,0,0,0,0],[0,0,0,0,0,0],[0,0,0,0,0,0],[0,0,0,0,0,0]]]
Singularities: [t,t + 1,7936*t^5 + 1536*t^4 + 480*t^3 - 16*t^2 - t - 1,2603769856*t^9 - 3624974336*t^8 - 5682914560*t^7 - 1958809088*t^6 - 125734192*t^5 - 2185376*t^4 - 3257386*t^3 - 471570*t^2 - 6078*t - 73]

PeriodID: 35
Ramification_at_infinity: [[0,0,0,0,0,0],[0,0,0,0,0,0],[0,0,0,0,0,0],[0,0,0,0,0,0],[0,0,0,0,0,0],[0,0,0,0,0,0]]
Ramification_defect: 1
Ramification_matrices: [[[0,1,0,0,0,0],[0,0,0,0,0,0],[0,0,0,1,0,0],[0,0,0,0,1,0],[0,0,0,0,0,1],[0,0,0,0,0,0]],[[0,0,0,0,0,0],[0,0,0,0,0,0],[0,0,0,0,0,0],[0,0,0,0,0,0],[0,0,0,0,0,1],[0,0,0,0,0,0]],[[0,0,0,0,0,0],[0,0,0,0,0,0],[0,0,0,0,0,0],[0,0,0,0,0,0],[0,0,0,0,0,1],[0,0,0,0,0,0]],[[0,0,0,0,0,0],[0,0,0,0,0,0],[0,0,0,0,0,0],[0,0,0,0,0,0],[0,0,0,0,0,1],[0,0,0,0,0,0]],[[0,0,0,0,0,0],[0,0,0,0,0,0],[0,0,0,0,0,0],[0,0,0,0,0,0],[0,0,0,0,0,1],[0,0,0,0,0,0]],[[0,0,0,0,0,0],[0,0,0,0,0,0],[0,0,0,0,0,0],[0,0,0,0,0,0],[0,0,0,0,0,1],[0,0,0,0,0,0]],[[0,0,0,0,0,0],[0,0,0,0,0,0],[0,0,0,0,0,0],[0,0,0,0,0,0],[0,0,0,0,0,0],[0,0,0,0,0,0]]]
Singularities: [t,2*t + 1,t + 1,17*t^2 + 2*t + 1,19*t^2 + 7*t - 1,119*t^3 + 65*t^2 + 6*t + 1,7342012208938*t^13 + 169761118213396*t^12 + 571232416793756*t^11 + 858475646808877*t^10 + 693731974822636*t^9 + 320250866909815*t^8 + 85072524492392*t^7 + 13108667926339*t^6 + 1512248542830*t^5 + 223818011981*t^4 + 24946365904*t^3 + 992603724*t^2 + 8436712*t + 182700]

PeriodID: 36
Ramification_at_infinity: [[0,0,0,0,0,0],[0,0,0,0,0,0],[0,0,0,0,0,0],[0,0,0,0,0,0],[0,0,0,0,0,0],[0,0,0,0,0,0]]
Ramification_defect: 1
Ramification_matrices: [[[0,1,0,0,0,0],[0,0,0,0,0,0],[0,0,0,1,0,0],[0,0,0,0,1,0],[0,0,0,0,0,1],[0,0,0,0,0,0]],[[0,0,0,0,0,0],[0,0,0,0,0,0],[0,0,0,0,0,0],[0,0,0,0,0,0],[0,0,0,0,1/2,1],[0,0,0,0,0,1/2]],[[0,0,0,0,0,0],[0,0,0,0,0,0],[0,0,0,0,0,0],[0,0,0,0,0,0],[0,0,0,0,0,1],[0,0,0,0,0,0]],[[0,0,0,0,0,0],[0,0,0,0,0,0],[0,0,0,0,0,0],[0,0,0,0,0,0],[0,0,0,0,0,0],[0,0,0,0,0,0]]]
Singularities: [t,t + 1,10037*t^7 + 12975*t^6 + 13475*t^5 + 4109*t^4 + 492*t^3 - 9*t^2 - 2*t - 1,369138016637646*t^13 + 879915907782336*t^12 + 1463082784937226*t^11 + 1564013797325697*t^10 + 823030819101309*t^9 + 200777689749551*t^8 + 44239058305653*t^7 + 23792040974246*t^6 + 7566032210524*t^5 + 1085286521560*t^4 + 64360215660*t^3 + 3895285404*t^2 + 20160080*t + 463600]

PeriodID: 37
Ramification_at_infinity: [[0,1,0,0],[0,0,0,0],[0,0,0,1],[0,0,0,0]]
Ramification_defect: 0
Ramification_matrices: [[[0,1,0,0],[0,0,1,0],[0,0,0,1],[0,0,0,0]],[[0,0,0,0],[0,0,0,0],[0,0,0,1],[0,0,0,0]],[[0,0,0,0],[0,0,0,0],[0,0,0,1],[0,0,0,0]]]
Singularities: [t,9*t - 1,81*t^2 + 9*t + 1]

PeriodID: 38
Ramification_at_infinity: [[0,0,0,0,0,0],[0,0,0,0,0,0],[0,0,0,0,0,0],[0,0,0,0,0,0],[0,0,0,0,0,1],[0,0,0,0,0,0]]
Ramification_defect: 0
Ramification_matrices: [[[0,1,0,0,0,0],[0,0,0,0,0,0],[0,0,0,1,0,0],[0,0,0,0,1,0],[0,0,0,0,0,1],[0,0,0,0,0,0]],[[0,1,0,0,0,0],[0,0,0,0,0,0],[0,0,0,1,0,0],[0,0,0,0,0,0],[0,0,0,0,0,1],[0,0,0,0,0,0]],[[0,0,0,0,0,0],[0,0,0,0,0,0],[0,0,0,0,0,0],[0,0,0,0,0,0],[0,0,0,0,0,1],[0,0,0,0,0,0]],[[0,0,0,0,0,0],[0,0,0,0,0,0],[0,0,0,0,0,0],[0,0,0,0,0,0],[0,0,0,0,0,0],[0,0,0,0,0,0]]]
Singularities: [t,t + 1,10640*t^4 - 768*t^3 + 24*t^2 - 16*t + 1,345589636560*t^6 - 95574097920*t^5 + 8486821556*t^4 - 573336624*t^3 + 51329082*t^2 - 221422*t - 9075]

PeriodID: 39
Ramification_at_infinity: [[0,0,0,0,0,0],[0,0,0,0,0,0],[0,0,0,0,0,0],[0,0,0,0,0,0],[0,0,0,0,0,0],[0,0,0,0,0,0]]
Ramification_defect: 0
Ramification_matrices: [[[0,1,0,0,0,0],[0,0,0,0,0,0],[0,0,0,1,0,0],[0,0,0,0,1,0],[0,0,0,0,0,1],[0,0,0,0,0,0]],[[0,1,0,0,0,0],[0,0,0,0,0,0],[0,0,0,1,0,0],[0,0,0,0,0,0],[0,0,0,0,0,1],[0,0,0,0,0,0]],[[0,0,0,0,0,0],[0,0,0,0,0,0],[0,0,0,0,0,0],[0,0,0,0,0,0],[0,0,0,0,0,1],[0,0,0,0,0,0]],[[0,0,0,0,0,0],[0,0,0,0,0,0],[0,0,0,0,0,0],[0,0,0,0,0,0],[0,0,0,0,0,0],[0,0,0,0,0,0]]]
Singularities: [t,t + 1,14789*t^5 + 3750*t^4 + 825*t^3 - 16*t^2 - 1,26923329888*t^6 + 25801943712*t^5 + 15295153814*t^4 + 1451175927*t^3 + 156401037*t^2 + 1300925*t + 15825]

PeriodID: 40
Ramification_at_infinity: [[0,0,0,0,0,0],[0,0,0,0,0,0],[0,0,0,0,0,0],[0,0,0,0,0,0],[0,0,0,0,0,0],[0,0,0,0,0,0]]
Ramification_defect: 1
Ramification_matrices: [[[0,1,0,0,0,0],[0,0,0,0,0,0],[0,0,0,1,0,0],[0,0,0,0,1,0],[0,0,0,0,0,1],[0,0,0,0,0,0]],[[0,1,0,0,0,0],[0,0,1,0,0,0],[0,0,0,0,0,0],[0,0,0,0,1,0],[0,0,0,0,0,1],[0,0,0,0,0,0]],[[0,0,0,0,0,0],[0,0,0,0,0,0],[0,0,0,0,0,0],[0,0,0,0,0,0],[0,0,0,0,0,1],[0,0,0,0,0,0]],[[0,0,0,0,0,0],[0,0,0,0,0,0],[0,0,0,0,0,0],[0,0,0,0,0,0],[0,0,0,0,0,0],[0,0,0,0,0,0]]]
Singularities: [t,t + 1,14881*t^5 - 5663*t^4 + 1360*t^3 - 39*t^2 + 8*t - 1,116554521748*t^9 + 194231902960*t^8 + 215717421596*t^7 - 165613653272*t^6 - 75323800651*t^5 + 4445511558*t^4 + 1203506618*t^3 - 272617157*t^2 - 3382058*t - 50836]

PeriodID: 41
Ramification_at_infinity: [[0,0,0,0,0,0],[0,0,0,0,0,0],[0,0,0,0,0,0],[0,0,0,0,0,0],[0,0,0,0,0,0],[0,0,0,0,0,0]]
Ramification_defect: 0
Ramification_matrices: [[[0,1,0,0,0,0],[0,0,0,0,0,0],[0,0,0,1,0,0],[0,0,0,0,1,0],[0,0,0,0,0,1],[0,0,0,0,0,0]],[[0,0,0,0,0,0],[0,0,0,0,0,0],[0,0,0,1,0,0],[0,0,0,0,1,0],[0,0,0,0,0,1],[0,0,0,0,0,0]],[[0,0,0,0,0,0],[0,0,0,0,0,0],[0,0,0,0,0,0],[0,0,0,0,0,0],[0,0,0,0,0,1],[0,0,0,0,0,0]],[[0,0,0,0,0,0],[0,0,0,0,0,0],[0,0,0,0,0,0],[0,0,0,0,0,0],[0,0,0,0,0,0],[0,0,0,0,0,0]]]
Singularities: [t,t + 1,24523*t^5 + 22648*t^4 - 1800*t^3 + 32*t^2 - 16*t + 1,570328673766*t^9 + 1719200848488*t^8 + 1795278720340*t^7 + 430342533999*t^6 - 216938222758*t^5 + 25595491593*t^4 - 1624428112*t^3 + 88246681*t^2 - 1109476*t - 19481]

PeriodID: 42
Ramification_at_infinity: [[0,0,0,0,0,0],[0,0,0,0,0,0],[0,0,0,0,0,0],[0,0,0,0,0,0],[0,0,0,0,0,0],[0,0,0,0,0,0]]
Ramification_defect: 0
Ramification_matrices: [[[0,1,0,0,0,0],[0,0,0,0,0,0],[0,0,0,1,0,0],[0,0,0,0,1,0],[0,0,0,0,0,1],[0,0,0,0,0,0]],[[0,0,0,0,0,0],[0,0,0,0,0,0],[0,0,0,0,0,0],[0,0,0,0,0,0],[0,0,0,0,0,1],[0,0,0,0,0,0]],[[0,0,0,0,0,0],[0,0,0,0,0,0],[0,0,0,0,0,0],[0,0,0,0,0,0],[0,0,0,0,0,0],[0,0,0,0,0,0]]]
Singularities: [t,823287*t^8 + 38416*t^7 + 256*t^6 - 2744*t^5 - 96*t^4 + 441*t^3 + 16*t^2 - 27*t - 1,715277299846089778*t^9 + 108227965564415520*t^8 + 6236144553704695*t^7 + 243481071993260*t^6 + 690011620935*t^5 - 108920347068*t^4 + 65783920489*t^3 + 215405008*t^2 - 5627657*t + 137200]

PeriodID: 43
Ramification_at_infinity: [[0,0,0,0,0,0],[0,0,0,0,0,0],[0,0,0,0,0,0],[0,0,0,0,0,0],[0,0,0,0,0,0],[0,0,0,0,0,0]]
Ramification_defect: 0
Ramification_matrices: [[[0,1,0,0,0,0],[0,0,0,0,0,0],[0,0,0,1,0,0],[0,0,0,0,1,0],[0,0,0,0,0,1],[0,0,0,0,0,0]],[[0,0,0,0,0,0],[0,0,0,0,0,0],[0,0,0,0,0,0],[0,0,0,0,0,0],[0,0,0,0,0,1],[0,0,0,0,0,0]],[[0,0,0,0,0,0],[0,0,0,0,0,0],[0,0,0,0,0,0],[0,0,0,0,0,0],[0,0,0,0,0,1],[0,0,0,0,0,0]],[[0,0,0,0,0,0],[0,0,0,0,0,0],[0,0,0,0,0,0],[0,0,0,0,0,0],[0,0,0,0,0,0],[0,0,0,0,0,0]]]
Singularities: [t,416*t^4 - 144*t^3 + 8*t^2 + 4*t - 1,416*t^4 + 144*t^3 + 8*t^2 - 4*t - 1,119179008*t^6 + 10942640*t^4 + 192779*t^2 + 980]

PeriodID: 44
Ramification_at_infinity: [[0,0,0,0,0,0,0,0],[0,0,0,0,0,0,0,0],[0,0,0,0,0,0,0,0],[0,0,0,0,0,0,0,0],[0,0,0,0,0,0,0,0],[0,0,0,0,0,0,0,0],[0,0,0,0,0,0,0,0],[0,0,0,0,0,0,0,0]]
Ramification_defect: 0
Ramification_matrices: [[[0,1,0,0,0,0,0,0],[0,0,0,0,0,0,0,0],[0,0,0,1,0,0,0,0],[0,0,0,0,0,0,0,0],[0,0,0,0,0,1,0,0],[0,0,0,0,0,0,1,0],[0,0,0,0,0,0,0,1],[0,0,0,0,0,0,0,0]],[[0,0,0,0,0,0,0,0],[0,0,0,0,0,0,0,0],[0,0,0,0,0,0,0,0],[0,0,0,0,0,0,0,0],[0,0,0,0,0,0,0,0],[0,0,0,0,0,0,0,0],[0,0,0,0,0,0,0,1],[0,0,0,0,0,0,0,0]],[[0,0,0,0,0,0,0,0],[0,0,0,0,0,0,0,0],[0,0,0,0,0,0,0,0],[0,0,0,0,0,0,0,0],[0,0,0,0,0,0,0,0],[0,0,0,0,0,0,0,0],[0,0,0,0,0,0,0,0],[0,0,0,0,0,0,0,0]]]
Singularities: [t,5772857*t^11 - 11916408*t^10 - 9303144*t^9 - 3144160*t^8 - 393740*t^7 + 6148*t^6 - 2185*t^5 - 2506*t^4 - 257*t^3 + 149*t^2 + 33*t + 1,11087858954112232389908374301651850*t^24 + 16316945610609027975922402170866672*t^23 + 14203405622878170253770777084202486*t^22 + 9130887470116448044193627296710280*t^21 + 4046101671463894629235623375571215*t^20 + 1207991325765529909457584816279977*t^19 + 248818033586531270518947559726757*t^18 + 37361318555735075103714003191331*t^17 + 4497312915871236480519700782608*t^16 + 504496946329821743794532154103*t^15 + 58417472497310161671080779308*t^14 + 6274593772334139180640240661*t^13 + 522471035994964675340015746*t^12 + 31625562535954775193743400*t^11 + 1467926701889110508177661*t^10 + 50550197416798597569988*t^9 + 910565320386884120468*t^8 + 56689565958556099756*t^7 + 5563660013876792683*t^6 + 120470597665222434*t^5 + 582470649251440*t^4 + 21432627874688*t^3 - 302795649840*t^2 - 8566076112*t + 19824640]

PeriodID: 45
Ramification_at_infinity: [[0,0,0,0,0,0,0,0],[0,0,0,0,0,0,0,0],[0,0,0,0,0,0,0,0],[0,0,0,0,0,0,0,0],[0,0,0,0,0,0,0,0],[0,0,0,0,0,0,0,0],[0,0,0,0,0,0,0,0],[0,0,0,0,0,0,0,0]]
Ramification_defect: 1
Ramification_matrices: [[[0,1,0,0,0,0,0,0],[0,0,0,0,0,0,0,0],[0,0,0,1,0,0,0,0],[0,0,0,0,0,0,0,0],[0,0,0,0,0,1,0,0],[0,0,0,0,0,0,1,0],[0,0,0,0,0,0,0,1],[0,0,0,0,0,0,0,0]],[[0,0,0,0,0,0,0,0],[0,0,0,0,0,0,0,0],[0,0,0,0,0,0,0,0],[0,0,0,0,0,0,0,0],[0,0,0,0,0,0,0,0],[0,0,0,0,0,0,0,0],[0,0,0,0,0,0,0,1],[0,0,0,0,0,0,0,0]],[[0,0,0,0,0,0,0,0],[0,0,0,0,0,0,0,0],[0,0,0,0,0,0,0,0],[0,0,0,0,0,0,0,0],[0,0,0,0,0,0,0,0],[0,0,0,0,0,0,0,0],[0,0,0,0,0,0,0,1],[0,0,0,0,0,0,0,0]],[[0,0,0,0,0,0,0,0],[0,0,0,0,0,0,0,0],[0,0,0,0,0,0,0,0],[0,0,0,0,0,0,0,0],[0,0,0,0,0,0,0,0],[0,0,0,0,0,0,0,0],[0,0,0,0,0,0,0,0],[0,0,0,0,0,0,0,0]]]
Singularities: [t,8981*t^6 - 3228*t^5 - 594*t^4 + 202*t^3 - 27*t^2 - 6*t + 1,91*t^6 + 436*t^5 + 186*t^4 + 142*t^3 + 11*t^2 - 2*t - 1,116959476606847485171771631213212*t^30 + 169026851419418485167111571007664*t^29 + 507489484754196139917127655712168*t^28 + 414283189304683754368061782852872*t^27 - 10597908688222569574115324046961*t^26 - 55133037911636438750665098875028*t^25 + 24208452721491276716534734447310*t^24 + 37792485528777260016595416289934*t^23 - 5133323823189855624167274624903*t^22 - 2322960986573417959745459135986*t^21 - 124333951529341539938317628902*t^20 - 225598838425247601883586553335*t^19 + 118655637807371607438038373789*t^18 - 36011451852923875693751592900*t^17 + 6572520947176447447083830722*t^16 + 175363603763467126267834320*t^15 + 19782376460202600259685358*t^14 + 17776445432282420681204344*t^13 - 1080427725825565733644888*t^12 + 161881227627662739303635*t^11 - 41169926526333482823713*t^10 - 368202767408977575300*t^9 - 120035551548410672248*t^8 + 2462656591261048661*t^7 - 91510263749298072*t^6 + 4991999035455768*t^5 - 504652320402728*t^4 + 58386238256452*t^3 - 331644555200*t^2 - 4783783840*t - 249356800]

PeriodID: 46
Ramification_at_infinity: [[0,0,0,0,0,0],[0,0,0,0,0,0],[0,0,0,0,0,0],[0,0,0,0,0,0],[0,0,0,0,0,0],[0,0,0,0,0,0]]
Ramification_defect: 0
Ramification_matrices: [[[0,1,0,0,0,0],[0,0,0,0,0,0],[0,0,0,1,0,0],[0,0,0,0,1,0],[0,0,0,0,0,1],[0,0,0,0,0,0]],[[0,0,0,0,0,0],[0,0,0,0,0,0],[0,0,0,0,0,0],[0,0,0,0,0,0],[0,0,0,0,0,1],[0,0,0,0,0,0]],[[0,0,0,0,0,0],[0,0,0,0,0,0],[0,0,0,0,0,0],[0,0,0,0,0,0],[0,0,0,0,0,1],[0,0,0,0,0,0]],[[0,0,0,0,0,0],[0,0,0,0,0,0],[0,0,0,0,0,0],[0,0,0,0,0,0],[0,0,0,0,0,1],[0,0,0,0,0,0]],[[0,0,0,0,0,0],[0,0,0,0,0,0],[0,0,0,0,0,0],[0,0,0,0,0,0],[0,0,0,0,0,0],[0,0,0,0,0,0]]]
Singularities: [t,2*t - 1,2*t + 1,49936*t^6 - 4000*t^5 + 48*t^4 + 200*t^3 - 12*t^2 - 16*t + 1,3816726868326000*t^9 - 982028447681600*t^8 + 96867195766400*t^7 - 5666557318160*t^6 + 9486748960*t^5 + 15403785288*t^4 + 5417190280*t^3 - 80100480*t^2 - 708115*t - 19500]

PeriodID: 47
Ramification_at_infinity: [[0,0,0,0,0,0],[0,0,0,0,0,0],[0,0,0,0,0,0],[0,0,0,0,0,0],[0,0,0,0,0,0],[0,0,0,0,0,0]]
Ramification_defect: 0
Ramification_matrices: [[[0,1,0,0,0,0],[0,0,0,0,0,0],[0,0,0,1,0,0],[0,0,0,0,1,0],[0,0,0,0,0,1],[0,0,0,0,0,0]],[[0,0,0,0,0,0],[0,0,0,0,0,0],[0,0,0,0,0,0],[0,0,0,0,0,0],[0,0,0,0,0,0],[0,0,0,0,0,0]],[[0,0,0,0,0,0],[0,0,0,0,0,0],[0,0,0,0,0,0],[0,0,0,0,0,0],[0,0,0,0,0,1],[0,0,0,0,0,0]]]
Singularities: [t,238531217250*t^7 - 5953418050560*t^6 + 59383353825*t^5 - 120371608560*t^4 - 97793372160*t^3 - 2900790608*t^2 + 42301440*t - 22282240,84119*t^8 + 18000*t^7 + 256*t^6 + 3800*t^5 - 96*t^4 - 27*t^3 + 16*t^2 - 1]

PeriodID: 48
Ramification_at_infinity: [[0,0,0,0,0,0,0,0],[0,0,0,0,0,0,0,0],[0,0,0,0,0,0,0,0],[0,0,0,0,0,0,0,0],[0,0,0,0,0,0,0,0],[0,0,0,0,0,0,0,0],[0,0,0,0,0,0,0,0],[0,0,0,0,0,0,0,0]]
Ramification_defect: 0
Ramification_matrices: [[[0,1,0,0,0,0,0,0],[0,0,0,0,0,0,0,0],[0,0,0,1,0,0,0,0],[0,0,0,0,0,0,0,0],[0,0,0,0,0,1,0,0],[0,0,0,0,0,0,1,0],[0,0,0,0,0,0,0,1],[0,0,0,0,0,0,0,0]],[[0,0,0,0,0,0,0,0],[0,0,0,0,0,0,0,0],[0,0,0,0,0,0,0,0],[0,0,0,0,0,0,0,0],[0,0,0,0,0,0,0,0],[0,0,0,0,0,0,0,0],[0,0,0,0,0,0,0,1],[0,0,0,0,0,0,0,0]],[[0,0,0,0,0,0,0,0],[0,0,0,0,0,0,0,0],[0,0,0,0,0,0,0,0],[0,0,0,0,0,0,0,0],[0,0,0,0,0,0,0,0],[0,0,0,0,0,0,0,0],[0,0,0,0,0,0,0,0],[0,0,0,0,0,0,0,0]]]
Singularities: [t,4004761*t^11 + 1796088*t^10 + 967288*t^9 + 172352*t^8 - 92764*t^7 - 34484*t^6 - 1525*t^5 + 152*t^4 - 168*t^3 - 20*t^2 + 6*t + 1,65300343270438165707113129925*t^24 - 17525089524637361820985150480*t^23 - 225149057035112853402876859548*t^22 - 332629790296906161259014738764*t^21 - 279531545863395913315157598295*t^20 - 153115067791086918189951265601*t^19 - 58980188239864807621129974727*t^18 - 16549674374214009461957454388*t^17 - 3364058911780841960757027744*t^16 - 458752870978340699003541883*t^15 - 32408149905562228338379209*t^14 + 899774533335720136052939*t^13 + 566929372753446856362662*t^12 + 85289783443621900757586*t^11 + 7631658263856317932142*t^10 + 355787621635597515441*t^9 + 1244608727204683625*t^8 - 669505583273454646*t^7 - 68217532584320194*t^6 - 2705815503648592*t^5 - 82391844823887*t^4 + 365966452806*t^3 + 8051047130*t^2 - 120892106*t - 312960]

PeriodID: 49
Ramification_at_infinity: [[0,0,0,0,0,0],[0,0,0,0,0,0],[0,0,0,0,0,0],[0,0,0,0,0,0],[0,0,0,0,0,1],[0,0,0,0,0,0]]
Ramification_defect: 1
Ramification_matrices: [[[0,1,0,0,0,0],[0,0,0,0,0,0],[0,0,0,1,0,0],[0,0,0,0,1,0],[0,0,0,0,0,1],[0,0,0,0,0,0]],[[0,0,0,0,0,0],[0,0,0,0,0,0],[0,0,0,0,0,0],[0,0,0,0,0,0],[0,0,0,0,0,1],[0,0,0,0,0,0]],[[0,0,0,0,0,0],[0,0,0,0,0,0],[0,0,0,0,0,0],[0,0,0,0,0,0],[0,0,0,0,0,0],[0,0,0,0,0,0]]]
Singularities: [t,3381*t^8 - 93287*t^7 + 44369*t^6 - 6424*t^5 - 204*t^4 + 147*t^3 - 8*t + 1,136321113442840200*t^13 - 245578321452296700*t^12 + 219522515502284925*t^11 - 129892246622459181*t^10 + 54109592332770215*t^9 - 16384243895923866*t^8 + 3937951382462540*t^7 - 776175754234463*t^6 + 109203100976940*t^5 - 9235503136793*t^4 + 431404270213*t^3 - 13296695581*t^2 - 131048569*t - 1960400]

PeriodID: 50
Ramification_at_infinity: [[0,0,0,0,0,0,0,0],[0,0,0,0,0,0,0,0],[0,0,0,0,0,0,0,0],[0,0,0,0,0,0,0,0],[0,0,0,0,0,0,0,0],[0,0,0,0,0,0,0,0],[0,0,0,0,0,0,0,0],[0,0,0,0,0,0,0,0]]
Ramification_defect: 1
Ramification_matrices: [[[0,1,0,0,0,0,0,0],[0,0,0,0,0,0,0,0],[0,0,0,1,0,0,0,0],[0,0,0,0,0,0,0,0],[0,0,0,0,0,1,0,0],[0,0,0,0,0,0,1,0],[0,0,0,0,0,0,0,1],[0,0,0,0,0,0,0,0]],[[0,0,0,0,0,0,0,0],[0,0,0,0,0,0,0,0],[0,0,0,0,0,0,0,0],[0,0,0,0,0,0,0,0],[0,0,0,0,0,0,0,0],[0,0,0,0,0,0,0,0],[0,0,0,0,0,0,0,1],[0,0,0,0,0,0,0,0]],[[0,0,0,0,0,0,0,0],[0,0,0,0,0,0,0,0],[0,0,0,0,0,0,0,0],[0,0,0,0,0,0,0,0],[0,0,0,0,0,0,0,0],[0,0,0,0,0,0,0,0],[0,0,0,0,0,0,0,1],[0,0,0,0,0,0,0,0]],[[0,0,0,0,0,0,0,0],[0,0,0,0,0,0,0,0],[0,0,0,0,0,0,0,0],[0,0,0,0,0,0,0,0],[0,0,0,0,0,0,0,0],[0,0,0,0,0,0,0,0],[0,0,0,0,0,0,0,0],[0,0,0,0,0,0,0,0]]]
Singularities: [t,t + 1,79092*t^11 - 437034*t^10 + 252785*t^9 + 1025612*t^8 + 199425*t^7 - 10409*t^6 - 4181*t^5 + 959*t^4 - 67*t^3 - 52*t^2 - 2*t + 1,2967460270584981627568916587680*t^30 + 72945387356547177026973968554368*t^29 + 136600655031370190291417024499612*t^28 + 122331095300305499495902076080512*t^27 + 113865017424864076379171181285111*t^26 + 21617933723169670637940625290956*t^25 + 16346859035567274667559206007934*t^24 + 2273848334969471388552986112134*t^23 - 9571440037224506736949136416942*t^22 - 3164445832174606701311738372278*t^21 + 239139322159871998358797241084*t^20 + 440584285993677185711310100006*t^19 + 132984674508840136591185384144*t^18 + 6853549256224822569847234044*t^17 - 2265256165260317182225663393*t^16 + 1469623417432037688102497883*t^15 + 646197315526978580312038291*t^14 + 157304332740283142336913268*t^13 + 23899383054595712313639338*t^12 + 1738655938377705567899624*t^11 - 139630075154004741224055*t^10 - 22802839081752568656580*t^9 - 1159010770951356616535*t^8 - 38056723939496170337*t^7 - 3135807599077362361*t^6 + 134306295718853134*t^5 - 9168661264373996*t^4 - 376080893666756*t^3 + 8250563028388*t^2 - 40230105144*t - 18953216]

PeriodID: 51
Ramification_at_infinity: [[0,0,0,0,0,0],[0,0,0,0,0,0],[0,0,0,0,0,0],[0,0,0,0,0,0],[0,0,0,0,0,0],[0,0,0,0,0,0]]
Ramification_defect: 0
Ramification_matrices: [[[0,1,0,0,0,0],[0,0,0,0,0,0],[0,0,0,1,0,0],[0,0,0,0,1,0],[0,0,0,0,0,1],[0,0,0,0,0,0]],[[0,0,0,0,0,0],[0,0,0,0,0,0],[0,0,0,0,0,0],[0,0,0,0,0,0],[0,0,0,0,0,1],[0,0,0,0,0,0]],[[0,0,0,0,0,0],[0,0,0,0,0,0],[0,0,0,0,0,0],[0,0,0,0,0,0],[0,0,0,0,0,1],[0,0,0,0,0,0]],[[0,0,0,0,0,0],[0,0,0,0,0,0],[0,0,0,0,0,0],[0,0,0,0,0,0],[0,0,0,0,0,1],[0,0,0,0,0,0]],[[0,0,0,0,0,0],[0,0,0,0,0,0],[0,0,0,0,0,0],[0,0,0,0,0,0],[0,0,0,0,0,1],[0,0,0,0,0,0]],[[0,0,0,0,0,0],[0,0,0,0,0,0],[0,0,0,0,0,0],[0,0,0,0,0,0],[0,0,0,0,0,1],[0,0,0,0,0,0]],[[0,0,0,0,0,0],[0,0,0,0,0,0],[0,0,0,0,0,0],[0,0,0,0,0,0],[0,0,0,0,0,1],[0,0,0,0,0,0]],[[0,0,0,0,0,0],[0,0,0,0,0,0],[0,0,0,0,0,0],[0,0,0,0,0,0],[0,0,0,0,0,0],[0,0,0,0,0,0]]]
Singularities: [t,2*t - 1,6*t - 1,6*t + 1,2*t + 1,20*t^2 - 4*t + 1,20*t^2 + 4*t + 1,127920*t^6 - 45016*t^4 - 293*t^2 - 1]

PeriodID: 52
Ramification_at_infinity: [[0,0,0,0,0,0,0,0],[0,0,0,0,0,0,0,0],[0,0,0,0,0,0,0,0],[0,0,0,0,0,0,0,0],[0,0,0,0,0,0,0,0],[0,0,0,0,0,0,0,0],[0,0,0,0,0,0,0,0],[0,0,0,0,0,0,0,0]]
Ramification_defect: 2
Ramification_matrices: [[[0,1,0,0,0,0,0,0],[0,0,0,0,0,0,0,0],[0,0,0,1,0,0,0,0],[0,0,0,0,0,0,0,0],[0,0,0,0,0,1,0,0],[0,0,0,0,0,0,1,0],[0,0,0,0,0,0,0,1],[0,0,0,0,0,0,0,0]],[[0,0,0,0,0,0,0,0],[0,0,0,0,0,0,0,0],[0,0,0,0,0,0,0,0],[0,0,0,0,0,0,0,0],[0,0,0,0,0,0,0,0],[0,0,0,0,0,0,0,0],[0,0,0,0,0,0,0,1],[0,0,0,0,0,0,0,0]],[[0,0,0,0,0,0,0,0],[0,0,0,0,0,0,0,0],[0,0,0,0,0,0,0,0],[0,0,0,0,0,0,0,0],[0,0,0,0,0,0,0,0],[0,0,0,0,0,0,0,0],[0,0,0,0,0,0,0,0],[0,0,0,0,0,0,0,0]]]
Singularities: [t,42499753*t^13 - 65061760*t^12 + 37636976*t^11 - 9221212*t^10 + 756273*t^9 - 98100*t^8 + 66858*t^7 - 8626*t^6 - 2300*t^5 + 1260*t^4 - 201*t^3 - 15*t^2 + 10*t - 1,948297905495982780685613492278256310*t^36 - 7704770479250800317723899852337925152*t^35 + 26003390146633897761034733774534991016*t^34 - 52988716400602306518267388221793409908*t^33 + 75198313313958861093838158846759331734*t^32 - 79861413198079059807388675858517177766*t^31 + 66140747530149745148337957154502767448*t^30 - 43781144769284038098805778121560539646*t^29 + 23483598788007269184630866411702701738*t^28 - 10259421538737961227790029480786636700*t^27 + 3639352365004434917170413870736321177*t^26 - 1036115260860485541844860420716585454*t^25 + 232198556972646228503478697511021334*t^24 - 40432971318957959729378256629498200*t^23 + 5966591680146008067322176068241574*t^22 - 1144651168881582157401036789228034*t^21 + 355593093836573384927129005105302*t^20 - 109126262194591892938331151765691*t^19 + 26136106424954164894562755052336*t^18 - 4821180014913097053963279230331*t^17 + 703431388914890502684388365347*t^16 - 83539959188807977171013052608*t^15 + 8271277154374116045930838869*t^14 - 693816586477948516610457672*t^13 + 49668108519068569474294336*t^12 - 3027159700897655154676666*t^11 + 154343520714500178543467*t^10 - 6345078783089148895835*t^9 + 201494206382057954042*t^8 - 4621711433713283946*t^7 + 47407129924850316*t^6 + 808994618881732*t^5 - 20648632819936*t^4 + 176582460352*t^3 + 96460253472*t^2 - 894900704*t + 15167488]

PeriodID: 54
Ramification_at_infinity: [[0,0,0,0,0,0,0,0],[0,0,0,0,0,0,0,0],[0,0,0,0,0,0,0,0],[0,0,0,0,0,0,0,0],[0,0,0,0,0,0,0,0],[0,0,0,0,0,0,0,0],[0,0,0,0,0,0,0,0],[0,0,0,0,0,0,0,0]]
Ramification_defect: 1
Ramification_matrices: [[[0,1,0,0,0,0,0,0],[0,0,0,0,0,0,0,0],[0,0,0,1,0,0,0,0],[0,0,0,0,0,0,0,0],[0,0,0,0,0,1,0,0],[0,0,0,0,0,0,1,0],[0,0,0,0,0,0,0,1],[0,0,0,0,0,0,0,0]],[[0,0,0,0,0,0,0,0],[0,0,0,0,0,0,0,0],[0,0,0,0,0,0,0,0],[0,0,0,0,0,0,0,0],[0,0,0,0,0,0,0,0],[0,0,0,0,0,0,0,0],[0,0,0,0,0,0,0,1],[0,0,0,0,0,0,0,0]],[[0,0,0,0,0,0,0,0],[0,0,0,0,0,0,0,0],[0,0,0,0,0,0,0,0],[0,0,0,0,0,0,0,0],[0,0,0,0,0,0,0,0],[0,0,0,0,0,0,0,0],[0,0,0,0,0,0,0,0],[0,0,0,0,0,0,0,0]]]
Singularities: [t,3741929*t^12 + 3425036*t^11 + 1782600*t^10 - 141304*t^9 - 193644*t^8 - 56369*t^7 - 18259*t^6 - 6235*t^5 - 424*t^4 - 16*t^3 - 10*t^2 + 4*t + 1,2645471656132658614105635919920*t^30 + 2619774512125495640716914407280*t^29 - 1749436547141895127965537294558*t^28 - 7066953711221188180741017985824*t^27 - 9049925264934153883882866316274*t^26 - 6102915006801423022846338696234*t^25 - 2425965210972179980225385154112*t^24 - 461726370683254752727831113014*t^23 - 1119632476370000045395967304*t^22 + 6460301333305551403024802191*t^21 - 25803940887583719227558611841*t^20 - 16170108597926203385407231866*t^19 - 4901141106206858978537340747*t^18 - 913278900054016779490855644*t^17 - 158342078834528645748945935*t^16 - 23397375805426982142045578*t^15 - 1677809829835628136617516*t^14 - 16882907936919076018776*t^13 - 1728630070077809284880*t^12 - 3091172434046042226860*t^11 - 517116564458169766688*t^10 - 45156721083607483900*t^9 - 2160553059925319398*t^8 - 50197768079460436*t^7 - 110023082861964*t^6 - 47937140303648*t^5 - 3428031280852*t^4 - 208322463848*t^3 - 2898824816*t^2 - 116662656*t - 386048]

PeriodID: 55
Ramification_at_infinity: [[0,0,0,0,0,0,0,0],[0,0,0,0,0,0,0,0],[0,0,0,0,0,0,0,0],[0,0,0,0,0,0,0,0],[0,0,0,0,0,0,0,0],[0,0,0,0,0,0,0,0],[0,0,0,0,0,0,0,0],[0,0,0,0,0,0,0,0]]
Ramification_defect: 0
Ramification_matrices: [[[0,1,0,0,0,0,0,0],[0,0,0,0,0,0,0,0],[0,0,0,1,0,0,0,0],[0,0,0,0,0,0,0,0],[0,0,0,0,0,1,0,0],[0,0,0,0,0,0,1,0],[0,0,0,0,0,0,0,1],[0,0,0,0,0,0,0,0]],[[0,0,0,0,0,0,0,0],[0,0,0,0,0,0,0,0],[0,0,0,0,0,0,0,0],[0,0,0,0,0,0,0,0],[0,0,0,0,0,0,0,0],[0,0,0,0,0,0,0,0],[0,0,0,0,0,0,0,1],[0,0,0,0,0,0,0,0]],[[0,0,0,0,0,0,0,0],[0,0,0,0,0,0,0,0],[0,0,0,0,0,0,0,0],[0,0,0,0,0,0,0,0],[0,0,0,0,0,0,0,0],[0,0,0,0,0,0,0,0],[0,0,0,0,0,0,0,0],[0,0,0,0,0,0,0,0]]]
Singularities: [t,1469929*t^11 - 497456*t^10 - 712336*t^9 - 358960*t^8 - 155684*t^7 - 41120*t^6 - 6627*t^5 - 527*t^4 - 61*t^3 - 4*t^2 + 6*t + 1,2700139949886090840468407258*t^23 + 13298059498017741123318717824*t^22 + 8046882694024967362625814352*t^21 - 8804332029540318043222688340*t^20 - 14171356185137556475086247472*t^19 - 8545205623122601838508050493*t^18 - 3208433413898769883753876975*t^17 - 908712060413593884219909234*t^16 - 190920599692377837996409052*t^15 - 21030411960265236579228538*t^14 + 284916013592259342427696*t^13 + 320623498124785822562300*t^12 + 34096725003688810513680*t^11 + 728408670123202855872*t^10 - 175064063864933771710*t^9 - 15980724132946813968*t^8 - 147160930252741115*t^7 + 83617448676443260*t^6 - 2254417561814073*t^5 + 13636996230301*t^4 - 3656247996716*t^3 - 35694744808*t^2 + 917627874*t - 8634654]

PeriodID: 58
Ramification_at_infinity: [[0,0,0,0,0,0,0,0],[0,0,0,0,0,0,0,0],[0,0,0,0,0,0,0,0],[0,0,0,0,0,0,0,0],[0,0,0,0,0,0,0,0],[0,0,0,0,0,0,0,0],[0,0,0,0,0,0,0,0],[0,0,0,0,0,0,0,0]]
Ramification_defect: 0
Ramification_matrices: [[[0,1,0,0,0,0,0,0],[0,0,0,0,0,0,0,0],[0,0,0,1,0,0,0,0],[0,0,0,0,0,0,0,0],[0,0,0,0,0,1,0,0],[0,0,0,0,0,0,1,0],[0,0,0,0,0,0,0,1],[0,0,0,0,0,0,0,0]],[[0,0,0,0,0,0,0,0],[0,0,0,0,0,0,0,0],[0,0,0,0,0,0,0,0],[0,0,0,0,0,0,0,0],[0,0,0,0,0,0,0,0],[0,0,0,0,0,0,0,0],[0,0,0,0,0,0,0,1],[0,0,0,0,0,0,0,0]],[[0,0,0,0,0,0,0,0],[0,0,0,0,0,0,0,0],[0,0,0,0,0,0,0,0],[0,0,0,0,0,0,0,0],[0,0,0,0,0,0,0,0],[0,0,0,0,0,0,0,0],[0,0,0,0,0,0,0,1],[0,0,0,0,0,0,0,0]],[[0,0,0,0,0,0,0,0],[0,0,0,0,0,0,0,0],[0,0,0,0,0,0,0,0],[0,0,0,0,0,0,0,0],[0,0,0,0,0,0,0,0],[0,0,0,0,0,0,0,0],[0,0,0,0,0,0,0,1],[0,0,0,0,0,0,0,0]],[[0,0,0,0,0,0,0,0],[0,0,0,0,0,0,0,0],[0,0,0,0,0,0,0,0],[0,0,0,0,0,0,0,0],[0,0,0,0,0,0,0,0],[0,0,0,0,0,0,0,0],[0,0,0,0,0,0,0,0],[0,0,0,0,0,0,0,0]]]
Singularities: [t,2*t + 1,272*t^5 - 704*t^4 - 360*t^3 - 36*t^2 + 6*t + 1,1328*t^5 - 96*t^4 - 72*t^3 - 20*t^2 + 2*t - 1,341415397175575499398643712*t^24 + 1123531441517144473252200448*t^23 + 1585848859120387956955086848*t^22 + 1283775228468201225310396416*t^21 + 634727256560122974017347584*t^20 + 181108507012212406040346624*t^19 + 16280400496796816093048832*t^18 - 9929962363419504029113344*t^17 - 5458852051264556070963712*t^16 - 1466208755175026440499712*t^15 - 243784384251904719178240*t^14 - 25209166931905107093376*t^13 - 1118119606507973488896*t^12 + 118743714639769708832*t^11 + 30206167785448717152*t^10 + 3091207473738483344*t^9 + 149069409850931912*t^8 + 750425679733356*t^7 - 268223121695718*t^6 - 7772848891448*t^5 - 436476813933*t^4 - 2386677592*t^3 + 34312917*t^2 - 762973*t - 3008]

PeriodID: 59
Ramification_at_infinity: [[0,0,0,0,0,0,0,0],[0,0,0,0,0,0,0,0],[0,0,0,0,0,0,0,0],[0,0,0,0,0,0,0,0],[0,0,0,0,0,0,0,0],[0,0,0,0,0,0,0,0],[0,0,0,0,0,0,0,0],[0,0,0,0,0,0,0,0]]
Ramification_defect: 0
Ramification_matrices: [[[0,1,0,0,0,0,0,0],[0,0,0,0,0,0,0,0],[0,0,0,1,0,0,0,0],[0,0,0,0,0,0,0,0],[0,0,0,0,0,1,0,0],[0,0,0,0,0,0,1,0],[0,0,0,0,0,0,0,1],[0,0,0,0,0,0,0,0]],[[0,0,0,0,0,0,0,0],[0,0,0,0,0,0,0,0],[0,0,0,0,0,0,0,0],[0,0,0,0,0,0,0,0],[0,0,0,0,0,0,0,0],[0,0,0,0,0,0,0,0],[0,0,0,0,0,0,2/3,0],[0,0,0,0,0,0,0,1/3]],[[0,0,0,0,0,0,0,0],[0,0,0,0,0,0,0,0],[0,0,0,0,0,0,0,0],[0,0,0,0,0,0,0,0],[0,0,0,0,0,0,0,0],[0,0,0,0,0,0,0,0],[0,0,0,0,0,0,0,1],[0,0,0,0,0,0,0,0]],[[0,0,0,0,0,0,0,0],[0,0,0,0,0,0,0,0],[0,0,0,0,0,0,0,0],[0,0,0,0,0,0,0,0],[0,0,0,0,0,0,0,0],[0,0,0,0,0,0,0,0],[0,0,0,0,0,0,0,0],[0,0,0,0,0,0,0,0]]]
Singularities: [t,2*t + 1,356183*t^9 + 3361824*t^8 + 1902000*t^7 + 412872*t^6 + 23546*t^5 + 809*t^4 + 500*t^3 - 11*t^2 - 29*t - 1,583573181552117455547720714959184*t^23 - 714633160121134014326076837628648*t^22 - 2300121555335519104309679809449672*t^21 - 1912549437486841886396030637608624*t^20 - 771451543099828810055250036011388*t^19 - 159170835245055593737082665756822*t^18 - 8241287822378145858311705218919*t^17 + 4797763268886776870494209263048*t^16 + 1629227365126478876294612303063*t^15 + 292127082171752255493693914081*t^14 + 36903770850831357059002029140*t^13 + 3650572114058014663496305722*t^12 + 297332060761729445511675402*t^11 + 19725723505570273846786636*t^10 + 1054901822286617355584598*t^9 + 45012254500596078956165*t^8 + 1505519397720771103528*t^7 + 53182942135881198091*t^6 + 1641938887599903023*t^5 + 35609214286230680*t^4 + 551431618814052*t^3 + 4230462497174*t^2 - 7334449606*t + 252110848]

PeriodID: 60
Ramification_at_infinity: [[0,0,0,0,0,0],[0,0,0,0,0,0],[0,0,0,0,0,0],[0,0,0,0,0,0],[0,0,0,0,0,0],[0,0,0,0,0,0]]
Ramification_defect: 0
Ramification_matrices: [[[0,1,0,0,0,0],[0,0,0,0,0,0],[0,0,0,1,0,0],[0,0,0,0,1,0],[0,0,0,0,0,1],[0,0,0,0,0,0]],[[0,0,0,0,0,0],[0,0,0,0,0,0],[0,0,0,0,0,0],[0,0,0,0,0,0],[0,0,0,0,0,1],[0,0,0,0,0,0]],[[0,0,0,0,0,0],[0,0,0,0,0,0],[0,0,0,0,0,0],[0,0,0,0,0,0],[0,0,0,0,0,1],[0,0,0,0,0,0]],[[0,0,0,0,0,0],[0,0,0,0,0,0],[0,0,0,0,0,0],[0,0,0,0,0,0],[0,0,0,0,0,1],[0,0,0,0,0,0]],[[0,0,0,0,0,0],[0,0,0,0,0,0],[0,0,0,0,0,0],[0,0,0,0,0,0],[0,0,0,0,0,1],[0,0,0,0,0,0]],[[0,0,0,0,0,0],[0,0,0,0,0,0],[0,0,0,0,0,0],[0,0,0,0,0,0],[0,0,0,0,0,0],[0,0,0,0,0,0]]]
Singularities: [t,2*t - 1,2*t + 1,136*t^3 - 20*t^2 + 6*t - 1,136*t^3 + 20*t^2 + 6*t + 1,66683996*t^6 - 1058780*t^4 - 19394*t^2 + 15]

PeriodID: 61
Ramification_at_infinity: [[0,0,0,0,0,0],[0,0,0,0,0,0],[0,0,0,0,0,0],[0,0,0,0,0,0],[0,0,0,0,0,1],[0,0,0,0,0,0]]
Ramification_defect: 1
Ramification_matrices: [[[0,1,0,0,0,0],[0,0,0,0,0,0],[0,0,0,1,0,0],[0,0,0,0,1,0],[0,0,0,0,0,1],[0,0,0,0,0,0]],[[0,0,0,0,0,0],[0,0,0,0,0,0],[0,0,0,0,0,0],[0,0,0,0,0,0],[0,0,0,0,0,1],[0,0,0,0,0,0]],[[0,0,0,0,0,0],[0,0,0,0,0,0],[0,0,0,0,0,0],[0,0,0,0,0,0],[0,0,0,0,0,1],[0,0,0,0,0,0]],[[0,0,0,0,0,0],[0,0,0,0,0,0],[0,0,0,0,0,0],[0,0,0,0,0,0],[0,0,0,0,0,0],[0,0,0,0,0,0]]]
Singularities: [t,432*t^4 + 36*t^2 + 1,16*t^4 + 44*t^2 - 1,314924112*t^8 - 117964512*t^6 + 14238144*t^4 + 164850*t^2 + 221]

PeriodID: 62
Ramification_at_infinity: [[0,0,0,0,0,0,0,0],[0,0,0,0,0,0,0,0],[0,0,0,0,0,0,0,0],[0,0,0,0,0,0,0,0],[0,0,0,0,0,0,0,0],[0,0,0,0,0,0,0,0],[0,0,0,0,0,0,0,0],[0,0,0,0,0,0,0,0]]
Ramification_defect: 2
Ramification_matrices: [[[0,1,0,0,0,0,0,0],[0,0,0,0,0,0,0,0],[0,0,0,1,0,0,0,0],[0,0,0,0,0,0,0,0],[0,0,0,0,0,1,0,0],[0,0,0,0,0,0,1,0],[0,0,0,0,0,0,0,1],[0,0,0,0,0,0,0,0]],[[0,0,0,0,0,0,0,0],[0,0,0,0,0,0,0,0],[0,0,0,0,0,0,0,0],[0,0,0,0,0,0,0,0],[0,0,0,0,0,0,0,0],[0,0,0,0,0,0,0,0],[0,0,0,0,0,0,0,1],[0,0,0,0,0,0,0,0]],[[0,0,0,0,0,0,0,0],[0,0,0,0,0,0,0,0],[0,0,0,0,0,0,0,0],[0,0,0,0,0,0,0,0],[0,0,0,0,0,0,0,0],[0,0,0,0,0,0,0,0],[0,0,0,0,0,0,0,1],[0,0,0,0,0,0,0,0]],[[0,0,0,0,0,0,0,0],[0,0,0,0,0,0,0,0],[0,0,0,0,0,0,0,0],[0,0,0,0,0,0,0,0],[0,0,0,0,0,0,0,0],[0,0,0,0,0,0,0,0],[0,0,0,0,0,0,0,1],[0,0,0,0,0,0,0,0]],[[0,0,0,0,0,0,0,0],[0,0,0,0,0,0,0,0],[0,0,0,0,0,0,0,0],[0,0,0,0,0,0,0,0],[0,0,0,0,0,0,0,0],[0,0,0,0,0,0,0,0],[0,0,0,0,0,0,0,0],[0,0,0,0,0,0,0,0]]]
Singularities: [t,t - 1,1109*t^6 - 1814*t^5 + 399*t^4 - 76*t^3 + 35*t^2 - 2*t + 1,3109*t^6 - 3550*t^5 + 1031*t^4 + 156*t^3 - 69*t^2 - 2*t + 1,1009620021557445367574016174435514*t^36 - 2594479383344382861301908925494540*t^35 + 1851198929521330831956666320515546*t^34 + 2998596629500533533366338786384604*t^33 - 12481313939732309347439216494043860*t^32 + 23504221331218543234475147282290632*t^31 - 29235403086991070082178113122859498*t^30 + 26873581283977128986529565348884022*t^29 - 20154789864148330753516425080540454*t^28 + 13368374710992163787042971522744650*t^27 - 8002844436742218192850446556844424*t^26 + 4161934512101549105801856489069760*t^25 - 1787323173453967669647960988623539*t^24 + 611853264529147434336900794552872*t^23 - 165365539152932499024778633596170*t^22 + 37289565427787657024258613750685*t^21 - 8662426780819433980851396496883*t^20 + 2582538979245286789750217775661*t^19 - 839585075815826111004658930798*t^18 + 234499856381689439220268903878*t^17 - 52027676347594547161446311899*t^16 + 9127997647970568756477256273*t^15 - 1284608934784305020278252230*t^14 + 147723115778633920865656310*t^13 - 14141327606599376369938135*t^12 + 1132698032770273867143487*t^11 - 70679374291463483907250*t^10 + 2757591993508273531168*t^9 - 72560207014179886422*t^8 + 6052431827945455907*t^7 - 355772734541601282*t^6 + 4487489468675943*t^5 - 1072666044683730*t^4 + 39118121923330*t^3 - 1654809937398*t^2 + 6266374542*t - 264837120]

PeriodID: 63
Ramification_at_infinity: [[0,0,0,0,0,0,0,0],[0,0,0,0,0,0,0,0],[0,0,0,0,0,0,0,0],[0,0,0,0,0,0,0,0],[0,0,0,0,0,0,0,0],[0,0,0,0,0,0,0,0],[0,0,0,0,0,0,0,0],[0,0,0,0,0,0,0,0]]
Ramification_defect: 0
Ramification_matrices: [[[0,1,0,0,0,0,0,0],[0,0,0,0,0,0,0,0],[0,0,0,1,0,0,0,0],[0,0,0,0,0,0,0,0],[0,0,0,0,0,1,0,0],[0,0,0,0,0,0,1,0],[0,0,0,0,0,0,0,1],[0,0,0,0,0,0,0,0]],[[0,0,0,0,0,0,0,0],[0,0,0,0,0,0,0,0],[0,0,0,0,0,0,0,0],[0,0,0,0,0,0,0,0],[0,0,0,0,0,0,0,0],[0,0,0,0,0,0,0,0],[0,0,0,0,0,0,0,1],[0,0,0,0,0,0,0,0]],[[0,0,0,0,0,0,0,0],[0,0,0,0,0,0,0,0],[0,0,0,0,0,0,0,0],[0,0,0,0,0,0,0,0],[0,0,0,0,0,0,0,0],[0,0,0,0,0,0,0,0],[0,0,0,0,0,0,3/4,0],[0,0,0,0,0,0,0,1/4]],[[0,0,0,0,0,0,0,0],[0,0,0,0,0,0,0,0],[0,0,0,0,0,0,0,0],[0,0,0,0,0,0,0,0],[0,0,0,0,0,0,0,0],[0,0,0,0,0,0,0,0],[0,0,0,0,0,0,0,1],[0,0,0,0,0,0,0,0]],[[0,0,0,0,0,0,0,0],[0,0,0,0,0,0,0,0],[0,0,0,0,0,0,0,0],[0,0,0,0,0,0,0,0],[0,0,0,0,0,0,0,0],[0,0,0,0,0,0,0,0],[0,0,0,0,0,0,0,0],[0,0,0,0,0,0,0,0]]]
Singularities: [t,2*t - 1,2*t + 1,607952*t^8 + 202560*t^7 + 96992*t^6 + 9760*t^5 - 840*t^4 + 144*t^3 - 64*t^2 - 12*t + 1,155277868399334265687056860800*t^23 + 210475688251820878645912461568*t^22 + 154473077805874339619301283296*t^21 + 50319012146945788342384965760*t^20 + 8179491521543880422773314208*t^19 + 1171262238311515109428752544*t^18 - 507344938492772225799236392*t^17 - 157197768566331049390727680*t^16 + 7386980958191393130126568*t^15 + 3028894819226074144651896*t^14 + 524401668571082232704088*t^13 + 11084380091808704762040*t^12 - 3855429614845722689380*t^11 - 100320188915928757564*t^10 + 97207368779406762750*t^9 + 5081489859235051868*t^8 + 160184607162600236*t^7 - 27124202877577316*t^6 - 779554595049438*t^5 - 13607490520957*t^4 - 454048621077*t^3 - 1705095530*t^2 + 101585749*t - 27520]

PeriodID: 64
Ramification_at_infinity: [[0,0,0,0,0,0,0,0],[0,0,0,0,0,0,0,0],[0,0,0,0,0,0,0,0],[0,0,0,0,0,0,0,0],[0,0,0,0,0,0,0,0],[0,0,0,0,0,0,0,0],[0,0,0,0,0,0,0,0],[0,0,0,0,0,0,0,0]]
Ramification_defect: 1
Ramification_matrices: [[[0,1,0,0,0,0,0,0],[0,0,0,0,0,0,0,0],[0,0,0,1,0,0,0,0],[0,0,0,0,0,0,0,0],[0,0,0,0,0,1,0,0],[0,0,0,0,0,0,1,0],[0,0,0,0,0,0,0,1],[0,0,0,0,0,0,0,0]],[[0,0,0,0,0,0,0,0],[0,0,0,0,0,0,0,0],[0,0,0,0,0,0,0,0],[0,0,0,0,0,0,0,0],[0,0,0,0,0,0,0,0],[0,0,0,0,0,0,0,0],[0,0,0,0,0,0,0,1],[0,0,0,0,0,0,0,0]],[[0,0,0,0,0,0,0,0],[0,0,0,0,0,0,0,0],[0,0,0,0,0,0,0,0],[0,0,0,0,0,0,0,0],[0,0,0,0,0,0,0,0],[0,0,0,0,0,0,0,0],[0,0,0,0,0,0,0,1],[0,0,0,0,0,0,0,0]],[[0,0,0,0,0,0,0,0],[0,0,0,0,0,0,0,0],[0,0,0,0,0,0,0,0],[0,0,0,0,0,0,0,0],[0,0,0,0,0,0,0,0],[0,0,0,0,0,0,0,0],[0,0,0,0,0,0,0,1],[0,0,0,0,0,0,0,0]],[[0,0,0,0,0,0,0,0],[0,0,0,0,0,0,0,0],[0,0,0,0,0,0,0,0],[0,0,0,0,0,0,0,0],[0,0,0,0,0,0,0,0],[0,0,0,0,0,0,0,0],[0,0,0,0,0,0,0,0],[0,0,0,0,0,0,0,0]]]
Singularities: [t,t - 1,3*t + 1,553507*t^10 + 246174*t^9 + 48933*t^8 + 148300*t^7 + 14085*t^6 + 5275*t^5 + 1371*t^4 - 62*t^3 + 3*t^2 - t - 1,737668801034689093957801891153972*t^30 + 762223582539084027863584981379488*t^29 + 737817031261982464400572386957608*t^28 + 295138529127886857241289838875536*t^27 + 21904379110109643274434288513878*t^26 + 16440580296396009918110991561910*t^25 - 37989948159057467495415771814892*t^24 - 25122118856957153935850879225341*t^23 - 15761426630169646206354137614936*t^22 - 2983911845959025983889584358736*t^21 + 326074043459303762609017491286*t^20 + 437832189573553986511806343003*t^19 + 85920736387421088179003844632*t^18 + 2207242110704384917142238626*t^17 - 621375276656812223195777400*t^16 - 257411384368971660983214008*t^15 - 86219429480201874467874828*t^14 - 14324329805726088522319110*t^13 - 278867981959329289057048*t^12 - 1861323350144650455856*t^11 - 4875613473461618221106*t^10 - 1630782648246114837984*t^9 - 117793871692113967340*t^8 - 9285916061095418275*t^7 - 422270615152804136*t^6 - 16685427594620530*t^5 - 315059038246374*t^4 - 1512603740707*t^3 - 134591032852*t^2 - 5584792080*t - 11724800]

PeriodID: 65
Ramification_at_infinity: [[0,0,0,0,0,0,0,0],[0,0,0,0,0,0,0,0],[0,0,0,0,0,0,0,0],[0,0,0,0,0,0,0,0],[0,0,0,0,0,0,0,0],[0,0,0,0,0,0,0,0],[0,0,0,0,0,0,0,0],[0,0,0,0,0,0,0,0]]
Ramification_defect: 1
Ramification_matrices: [[[0,1,0,0,0,0,0,0],[0,0,0,0,0,0,0,0],[0,0,0,1,0,0,0,0],[0,0,0,0,0,0,0,0],[0,0,0,0,0,1,0,0],[0,0,0,0,0,0,1,0],[0,0,0,0,0,0,0,1],[0,0,0,0,0,0,0,0]],[[0,0,0,0,0,0,0,0],[0,0,0,0,0,0,0,0],[0,0,0,0,0,0,0,0],[0,0,0,0,0,0,0,0],[0,0,0,0,0,0,0,0],[0,0,0,0,0,0,0,0],[0,0,0,0,0,0,0,1],[0,0,0,0,0,0,0,0]],[[0,0,0,0,0,0,0,0],[0,0,0,0,0,0,0,0],[0,0,0,0,0,0,0,0],[0,0,0,0,0,0,0,0],[0,0,0,0,0,0,0,0],[0,0,0,0,0,0,0,0],[0,0,0,0,0,0,0,1],[0,0,0,0,0,0,0,0]],[[0,0,0,0,0,0,0,0],[0,0,0,0,0,0,0,0],[0,0,0,0,0,0,0,0],[0,0,0,0,0,0,0,0],[0,0,0,0,0,0,0,0],[0,0,0,0,0,0,0,0],[0,0,0,0,0,0,0,0],[0,0,0,0,0,0,0,0]]]
Singularities: [t,t + 1,1818175*t^11 + 3216744*t^10 + 2195858*t^9 + 869324*t^8 + 281723*t^7 + 57344*t^6 + 11249*t^5 + 1154*t^4 - 15*t^3 - 4*t^2 - 6*t - 1,3445855231596119572071421227417*t^30 + 885109359575445721308954562854*t^29 - 4934260225474659752867322887229*t^28 - 982998828479662949304179791004*t^27 + 18369838156718120587823017211340*t^26 + 26613910311104077891172077312483*t^25 + 14544351678898350027463779176043*t^24 - 1463880608424543500255452187243*t^23 - 7746430226432678115928141466096*t^22 - 6000279890984588078625112812694*t^21 - 2747503916632045648862071850551*t^20 - 913680465048388067824267042242*t^19 - 259898246304072385705259656998*t^18 - 68461826928564769794223961415*t^17 - 15254871128495074196885522101*t^16 - 2496007426582324512082379590*t^15 - 272672346924149389693982800*t^14 - 18150269479062421043850483*t^13 - 688076427530482657950087*t^12 - 66980594361121531532913*t^11 - 15230876577687519268449*t^10 - 1847933481432207163455*t^9 - 97007999888938142058*t^8 + 139619608607044377*t^7 + 275508492785081913*t^6 + 10030824269283373*t^5 + 155140324443721*t^4 - 3000237411025*t^3 - 66354544013*t^2 + 111058341*t - 2965952]

PeriodID: 66
Ramification_at_infinity: [[0,0,0,0,0,0,0,0],[0,0,0,0,0,0,0,0],[0,0,0,0,0,0,0,0],[0,0,0,0,0,0,0,0],[0,0,0,0,0,0,0,0],[0,0,0,0,0,0,0,0],[0,0,0,0,0,0,0,1],[0,0,0,0,0,0,0,0]]
Ramification_defect: 2
Ramification_matrices: [[[0,1,0,0,0,0,0,0],[0,0,0,0,0,0,0,0],[0,0,0,1,0,0,0,0],[0,0,0,0,0,0,0,0],[0,0,0,0,0,1,0,0],[0,0,0,0,0,0,1,0],[0,0,0,0,0,0,0,1],[0,0,0,0,0,0,0,0]],[[0,0,0,0,0,0,0,0],[0,0,0,0,0,0,0,0],[0,0,0,0,0,0,0,0],[0,0,0,0,0,0,0,0],[0,0,0,0,0,0,0,0],[0,0,0,0,0,0,0,0],[0,0,0,0,0,0,0,1],[0,0,0,0,0,0,0,0]],[[0,0,0,0,0,0,0,0],[0,0,0,0,0,0,0,0],[0,0,0,0,0,0,0,0],[0,0,0,0,0,0,0,0],[0,0,0,0,0,0,0,0],[0,0,0,0,0,0,0,0],[0,0,0,0,0,0,0,0],[0,0,0,0,0,0,0,0]]]
Singularities: [t,185643*t^12 - 1090969*t^11 + 1241998*t^10 + 1330483*t^9 - 132040*t^8 - 65891*t^7 - 12836*t^6 + 4861*t^5 + 761*t^4 - 47*t^3 + 34*t^2 + t - 1,1042313663736890649307304518174956*t^36 - 2248646352448804573998900711389040*t^35 + 680455112748304096473946618677969*t^34 + 3028906296044406112067474356360194*t^33 - 2036759462529220431787086885707402*t^32 + 974041679858014963207496433280959*t^31 - 828160819217681944970580565852701*t^30 - 975211535391541843129561501408434*t^29 + 288969217124030721217163203636205*t^28 + 329970668250801335310782727915536*t^27 - 301971594512349224321885602503329*t^26 + 288307417131030215977811150546546*t^25 - 163132942708329976082390848862475*t^24 + 7832295806726648401757304652443*t^23 + 59322306808949100477885554870954*t^22 - 39822171909628015404127619224521*t^21 + 9498157750659775704858439959021*t^20 - 2589308311742697445219037029305*t^19 + 741003890630099009276774409657*t^18 - 78139490928041227714001233789*t^17 - 2494232761886424935827821738*t^16 + 939469108325121249583948370*t^15 + 1080502042995536735856846288*t^14 - 165291853107383889346516654*t^13 + 33062909937219250757863281*t^12 - 4915696658969623287479531*t^11 + 384872466610308047847540*t^10 - 37246826953319405735994*t^9 + 5155103461824761230604*t^8 - 193202211393254567466*t^7 + 3321751478300537294*t^6 - 251382414214550230*t^5 + 607295378165820*t^4 + 286654588496492*t^3 + 654269385992*t^2 + 20995208576*t + 305659904]

PeriodID: 67
Ramification_at_infinity: [[0,0,0,0,0,0],[0,0,0,0,0,0],[0,0,0,0,0,0],[0,0,0,0,0,0],[0,0,0,0,0,0],[0,0,0,0,0,0]]
Ramification_defect: 0
Ramification_matrices: [[[0,1,0,0,0,0],[0,0,0,0,0,0],[0,0,0,1,0,0],[0,0,0,0,1,0],[0,0,0,0,0,1],[0,0,0,0,0,0]],[[0,0,0,0,0,0],[0,0,0,0,0,0],[0,0,0,0,0,0],[0,0,0,0,0,0],[0,0,0,0,0,1],[0,0,0,0,0,0]],[[0,0,0,0,0,0],[0,0,0,0,0,0],[0,0,0,0,0,0],[0,0,0,0,0,0],[0,0,0,0,0,1],[0,0,0,0,0,0]],[[0,0,0,0,0,0],[0,0,0,0,0,0],[0,0,0,0,0,0],[0,0,0,0,0,0],[0,0,0,0,0,1],[0,0,0,0,0,0]],[[0,0,0,0,0,0],[0,0,0,0,0,0],[0,0,0,0,0,0],[0,0,0,0,0,0],[0,0,0,0,0,1],[0,0,0,0,0,0]],[[0,0,0,0,0,0],[0,0,0,0,0,0],[0,0,0,0,0,0],[0,0,0,0,0,0],[0,0,0,0,0,1],[0,0,0,0,0,0]],[[0,0,0,0,0,0],[0,0,0,0,0,0],[0,0,0,0,0,0],[0,0,0,0,0,0],[0,0,0,0,0,0],[0,0,0,0,0,0]]]
Singularities: [t,5*t + 1,2*t + 1,36*t^2 - 4*t + 1,28*t^2 + 4*t - 1,7*t^2 + t + 1,287259243264*t^9 + 263604336128*t^8 + 190465972608*t^7 + 66420142144*t^6 + 9746703392*t^5 + 796858224*t^4 + 47663800*t^3 + 2086700*t^2 - 13401*t + 175]

PeriodID: 68
Ramification_at_infinity: [[0,0,0,0,0,0,0,0],[0,0,0,0,0,0,0,0],[0,0,0,0,0,0,0,0],[0,0,0,0,0,0,0,0],[0,0,0,0,0,0,0,0],[0,0,0,0,0,0,0,0],[0,0,0,0,0,0,0,0],[0,0,0,0,0,0,0,0]]
Ramification_defect: 1
Ramification_matrices: [[[0,1,0,0,0,0,0,0],[0,0,0,0,0,0,0,0],[0,0,0,1,0,0,0,0],[0,0,0,0,0,0,0,0],[0,0,0,0,0,1,0,0],[0,0,0,0,0,0,1,0],[0,0,0,0,0,0,0,1],[0,0,0,0,0,0,0,0]],[[0,0,0,0,0,0,0,0],[0,0,0,0,0,0,0,0],[0,0,0,0,0,0,0,0],[0,0,0,0,0,0,0,0],[0,0,0,0,0,0,0,0],[0,0,0,0,0,0,0,0],[0,0,0,0,0,0,0,1],[0,0,0,0,0,0,0,0]],[[0,0,0,0,0,0,0,0],[0,0,0,0,0,0,0,0],[0,0,0,0,0,0,0,0],[0,0,0,0,0,0,0,0],[0,0,0,0,0,0,0,0],[0,0,0,0,0,0,0,0],[0,0,0,0,0,0,0,1],[0,0,0,0,0,0,0,0]],[[0,0,0,0,0,0,0,0],[0,0,0,0,0,0,0,0],[0,0,0,0,0,0,0,0],[0,0,0,0,0,0,0,0],[0,0,0,0,0,0,0,0],[0,0,0,0,0,0,0,0],[0,0,0,0,0,0,0,1],[0,0,0,0,0,0,0,0]],[[0,0,0,0,0,0,0,0],[0,0,0,0,0,0,0,0],[0,0,0,0,0,0,0,0],[0,0,0,0,0,0,0,0],[0,0,0,0,0,0,0,0],[0,0,0,0,0,0,0,0],[0,0,0,0,0,0,0,0],[0,0,0,0,0,0,0,0]]]
Singularities: [t,t + 1,163*t^4 + 232*t^3 + 21*t^2 + 6*t + 1,2389*t^7 + 968*t^6 + 591*t^5 + 1334*t^4 + 5*t^3 + 24*t^2 + t - 1,165698725823319673182991076484194*t^30 + 254669932531490024784028820578412*t^29 + 285038132797507668451239005348370*t^28 + 282040937863018907001559508363692*t^27 + 167106325024044867925689582692148*t^26 + 54679629252291935092003345005348*t^25 + 21423357624771507670993218179118*t^24 + 20232631849259444814969592690390*t^23 + 16148504323932933212334325486356*t^22 + 7899458834116401792007008967797*t^21 + 2038853913547400915388524552423*t^20 + 66840979166264075703662656509*t^19 - 110142308426541249943380971989*t^18 - 28898681517305119207823386037*t^17 - 2760376562989479123680682763*t^16 - 66660368724503367544511873*t^15 + 32225144613625251158757559*t^14 + 30972264804282784638427946*t^13 + 7937103367230595844822392*t^12 + 714061942078406721134750*t^11 + 35170969367454212808719*t^10 - 684088804362920065176*t^9 - 58660465459830417498*t^8 + 17352955441079730565*t^7 + 771606372687265991*t^6 - 13433639302096121*t^5 - 1351984490185680*t^4 - 6934762865842*t^3 + 957823023274*t^2 + 5513377342*t + 51578880]

PeriodID: 69
Ramification_at_infinity: [[0,0,0,0,0,0,0,0],[0,0,0,0,0,0,0,0],[0,0,0,0,0,0,0,0],[0,0,0,0,0,0,0,0],[0,0,0,0,0,0,0,0],[0,0,0,0,0,0,0,0],[0,0,0,0,0,0,0,0],[0,0,0,0,0,0,0,0]]
Ramification_defect: 0
Ramification_matrices: [[[0,1,0,0,0,0,0,0],[0,0,0,0,0,0,0,0],[0,0,0,1,0,0,0,0],[0,0,0,0,0,0,0,0],[0,0,0,0,0,1,0,0],[0,0,0,0,0,0,1,0],[0,0,0,0,0,0,0,1],[0,0,0,0,0,0,0,0]],[[0,0,0,0,0,0,0,0],[0,0,0,0,0,0,0,0],[0,0,0,0,0,0,0,0],[0,0,0,0,0,0,0,0],[0,0,0,0,0,0,0,0],[0,0,0,0,0,0,0,0],[0,0,0,0,0,0,2/3,0],[0,0,0,0,0,0,0,1/3]],[[0,0,0,0,0,0,0,0],[0,0,0,0,0,0,0,0],[0,0,0,0,0,0,0,0],[0,0,0,0,0,0,0,0],[0,0,0,0,0,0,0,0],[0,0,0,0,0,0,0,0],[0,0,0,0,0,0,0,1],[0,0,0,0,0,0,0,0]],[[0,0,0,0,0,0,0,0],[0,0,0,0,0,0,0,0],[0,0,0,0,0,0,0,0],[0,0,0,0,0,0,0,0],[0,0,0,0,0,0,0,0],[0,0,0,0,0,0,0,0],[0,0,0,0,0,0,0,0],[0,0,0,0,0,0,0,0]]]
Singularities: [t,2*t + 1,919673*t^9 + 213304*t^8 + 8776*t^7 - 50552*t^6 - 20318*t^5 - 1557*t^4 + 11*t^3 - 32*t^2 + 2*t + 1,2255449014485818897625153152*t^23 + 7071328170375793085383685824*t^22 + 10792233433623593703906401412*t^21 + 10257532687573508046769883282*t^20 + 6685712460774526559486095640*t^19 + 3179886641129381632419380060*t^18 + 1155243586081118860606157501*t^17 + 329271205785662525010219274*t^16 + 73750537671712464166824418*t^15 + 12659459503690763999736976*t^14 + 1567653300013263025205172*t^13 + 120110785727765981523368*t^12 + 2050940622275067710522*t^11 - 760843087799809316214*t^10 - 103441147750500190382*t^9 - 5706537573188985177*t^8 - 63229744598690542*t^7 + 5439954259904349*t^6 + 90057701780787*t^5 + 5800320394838*t^4 + 28405871432*t^3 + 660363418*t^2 + 8267170*t + 75520]

PeriodID: 70
Ramification_at_infinity: [[0,0,0,0,0,0],[0,0,0,0,0,0],[0,0,0,0,0,0],[0,0,0,0,0,0],[0,0,0,0,0,0],[0,0,0,0,0,0]]
Ramification_defect: 0
Ramification_matrices: [[[0,1,0,0,0,0],[0,0,0,0,0,0],[0,0,0,1,0,0],[0,0,0,0,1,0],[0,0,0,0,0,1],[0,0,0,0,0,0]],[[0,0,0,0,0,0],[0,0,0,0,0,0],[0,0,0,0,0,0],[0,0,0,0,0,0],[0,0,0,0,0,1],[0,0,0,0,0,0]],[[0,0,0,0,0,0],[0,0,0,0,0,0],[0,0,0,0,0,0],[0,0,0,0,0,0],[0,0,0,0,0,1],[0,0,0,0,0,0]],[[0,0,0,0,0,0],[0,0,0,0,0,0],[0,0,0,0,0,0],[0,0,0,0,0,0],[0,0,0,0,3/4,0],[0,0,0,0,0,1/4]],[[0,0,0,0,0,0],[0,0,0,0,0,0],[0,0,0,1,0,0],[0,0,0,0,0,0],[0,0,0,0,0,1],[0,0,0,0,0,0]],[[0,0,0,0,0,0],[0,0,0,0,0,0],[0,0,0,0,0,0],[0,0,0,0,0,0],[0,0,0,0,0,1],[0,0,0,0,0,0]],[[0,0,0,0,0,0],[0,0,0,0,0,0],[0,0,0,0,0,0],[0,0,0,0,0,0],[0,0,0,0,0,0],[0,0,0,0,0,0]]]
Singularities: [t,2*t - 1,10*t - 1,6*t + 1,2*t + 1,68*t^2 - 4*t + 1,16420832384*t^8 + 13383236544*t^7 + 4888059072*t^6 + 1106999232*t^5 + 100879192*t^4 + 3083772*t^3 + 345904*t^2 - 1786*t + 15]

PeriodID: 71
Ramification_at_infinity: [[0,0,0,0,0,0],[0,0,0,0,0,0],[0,0,0,0,0,0],[0,0,0,0,0,0],[0,0,0,0,0,0],[0,0,0,0,0,0]]
Ramification_defect: 0
Ramification_matrices: [[[0,1,0,0,0,0],[0,0,0,0,0,0],[0,0,0,1,0,0],[0,0,0,0,1,0],[0,0,0,0,0,1],[0,0,0,0,0,0]],[[0,0,0,0,0,0],[0,0,0,0,0,0],[0,0,0,0,0,0],[0,0,0,0,0,0],[0,0,0,0,0,1],[0,0,0,0,0,0]],[[0,0,0,0,0,0],[0,0,0,0,0,0],[0,0,0,1,0,0],[0,0,0,0,0,0],[0,0,0,0,2/3,0],[0,0,0,0,0,1/3]],[[0,0,0,0,0,0],[0,0,0,0,0,0],[0,0,0,0,0,0],[0,0,0,0,0,0],[0,0,0,0,0,1],[0,0,0,0,0,0]],[[0,0,0,0,0,0],[0,0,0,0,0,0],[0,0,0,0,0,0],[0,0,0,0,0,0],[0,0,0,0,0,1],[0,0,0,0,0,0]],[[0,0,0,0,0,0],[0,0,0,0,0,0],[0,0,0,0,0,0],[0,0,0,0,0,0],[0,0,0,0,0,0],[0,0,0,0,0,0]]]
Singularities: [t,29*t + 1,2*t + 1,132*t^2 - 4*t + 1,124*t^2 + 4*t - 1,2064091132998528*t^9 + 2066452091254272*t^8 + 764968405254112*t^7 + 121176159122592*t^6 + 9359586758840*t^5 + 348947650656*t^4 + 2795300882*t^3 + 78480658*t^2 - 908947*t + 85]

PeriodID: 72
Ramification_at_infinity: [[0,0,0,0,0,0,0,0],[0,0,0,0,0,0,0,0],[0,0,0,0,0,0,0,0],[0,0,0,0,0,0,0,0],[0,0,0,0,0,0,0,0],[0,0,0,0,0,0,0,0],[0,0,0,0,0,0,0,0],[0,0,0,0,0,0,0,0]]
Ramification_defect: 1
Ramification_matrices: [[[0,1,0,0,0,0,0,0],[0,0,0,0,0,0,0,0],[0,0,0,1,0,0,0,0],[0,0,0,0,0,0,0,0],[0,0,0,0,0,1,0,0],[0,0,0,0,0,0,1,0],[0,0,0,0,0,0,0,1],[0,0,0,0,0,0,0,0]],[[0,0,0,0,0,0,0,0],[0,0,0,0,0,0,0,0],[0,0,0,0,0,0,0,0],[0,0,0,0,0,0,0,0],[0,0,0,0,0,0,0,0],[0,0,0,0,0,0,0,0],[0,0,0,0,0,0,0,1],[0,0,0,0,0,0,0,0]],[[0,0,0,0,0,0,0,0],[0,0,0,0,0,0,0,0],[0,0,0,0,0,0,0,0],[0,0,0,0,0,0,0,0],[0,0,0,0,0,0,0,0],[0,0,0,0,0,0,0,0],[0,0,0,0,0,0,0,0],[0,0,0,0,0,0,0,0]]]
Singularities: [t,12337451*t^12 - 13404259*t^11 + 1926644*t^10 + 534691*t^9 + 325771*t^8 - 93098*t^7 - 9637*t^6 + 994*t^5 + 1031*t^4 + 2*t^3 - 29*t^2 - 5*t + 1,127980076615076496490530694230129*t^30 + 2580513808137186899848547866243134*t^29 - 4989546648133388864095844020600025*t^28 + 5805773783372179358571941165194963*t^27 - 2401150217211262036573895883578881*t^26 - 1075254579616634197879472827690747*t^25 + 1800654952152169800524683573073409*t^24 - 893196384924942982264113302101790*t^23 + 156234325871151574018781555698957*t^22 + 43293780460452642611963508293583*t^21 - 32748811734519612552846343069976*t^20 + 9395538132879668358241318788443*t^19 - 1712118732474961349254088468049*t^18 + 269230424361908314192134029472*t^17 - 51167493439399902889270998211*t^16 + 10029611446621903156078744168*t^15 - 1381885615461659218590947397*t^14 + 91291374341831516336879748*t^13 + 4625644626063319299690775*t^12 - 1727723567776008181084687*t^11 + 201986453882239992651598*t^10 - 15657051691427265072938*t^9 + 1042319939512122854880*t^8 - 60159494595535607355*t^7 + 2020639515362287553*t^6 + 7056583661380296*t^5 - 4118975651519200*t^4 + 248896854044460*t^3 - 8200457797020*t^2 + 13920662016*t - 578617344]

PeriodID: 73
Ramification_at_infinity: [[0,0,0,0,0,0,0,0],[0,0,0,0,0,0,0,0],[0,0,0,0,0,0,0,0],[0,0,0,0,0,0,0,0],[0,0,0,0,0,0,0,0],[0,0,0,0,0,0,0,0],[0,0,0,0,0,0,0,0],[0,0,0,0,0,0,0,0]]
Ramification_defect: 1
Ramification_matrices: [[[0,1,0,0,0,0,0,0],[0,0,0,0,0,0,0,0],[0,0,0,1,0,0,0,0],[0,0,0,0,0,0,0,0],[0,0,0,0,0,1,0,0],[0,0,0,0,0,0,1,0],[0,0,0,0,0,0,0,1],[0,0,0,0,0,0,0,0]],[[0,0,0,0,0,0,0,0],[0,0,0,0,0,0,0,0],[0,0,0,0,0,0,0,0],[0,0,0,0,0,0,0,0],[0,0,0,0,0,0,0,0],[0,0,0,0,0,0,0,0],[0,0,0,0,0,0,0,1],[0,0,0,0,0,0,0,0]],[[0,0,0,0,0,0,0,0],[0,0,0,0,0,0,0,0],[0,0,0,0,0,0,0,0],[0,0,0,0,0,0,0,0],[0,0,0,0,0,0,0,0],[0,0,0,0,0,0,0,0],[0,0,0,0,0,0,0,0],[0,0,0,0,0,0,0,0]]]
Singularities: [t,10355939*t^12 - 9440100*t^11 + 2947848*t^10 + 562609*t^9 - 336165*t^8 + 39716*t^7 + 18310*t^6 - 1587*t^5 - 574*t^4 + 79*t^3 + 41*t^2 - 2*t - 1,18357097835073299171047691197212*t^29 - 21146107885756088327958931250976*t^28 - 31786854855639048341099001024948*t^27 - 6640414017748031255363630928*t^26 - 2837115522854324293840276292592*t^25 - 13418572168644722780500041408*t^24 + 4075254837655548527135934351138*t^23 + 1767337015747759344609738906366*t^22 - 80911367785021208070732995787*t^21 - 215397974240106835146507955428*t^20 - 44199879928493211375990030798*t^19 + 3243674550618297830122573212*t^18 + 1145512652809568406251840172*t^17 + 597894758358885438619254114*t^16 + 19006758729034292896236681*t^15 - 6458020841251704735874986*t^14 + 2965001597516801021779754*t^13 + 99671841925194164206053*t^12 - 15864888185741102684516*t^11 + 1291994533337320587412*t^10 + 205742316720492726804*t^9 + 6355516042454920114*t^8 + 3669323734668059861*t^7 + 228478858806631177*t^6 - 4685553899285014*t^5 + 283051081141059*t^4 + 1327149796140*t^3 - 8073650865*t^2 + 2399502609*t - 24449040]

PeriodID: 74
Ramification_at_infinity: [[0,0,0,0,0,0,0,0],[0,0,0,0,0,0,0,0],[0,0,0,0,0,0,0,0],[0,0,0,0,0,0,0,0],[0,0,0,0,0,0,0,0],[0,0,0,0,0,0,0,0],[0,0,0,0,0,0,0,0],[0,0,0,0,0,0,0,0]]
Ramification_defect: 1
Ramification_matrices: [[[0,1,0,0,0,0,0,0],[0,0,0,0,0,0,0,0],[0,0,0,1,0,0,0,0],[0,0,0,0,0,0,0,0],[0,0,0,0,0,1,0,0],[0,0,0,0,0,0,1,0],[0,0,0,0,0,0,0,1],[0,0,0,0,0,0,0,0]],[[0,0,0,0,0,0,0,0],[0,0,0,0,0,0,0,0],[0,0,0,0,0,0,0,0],[0,0,0,0,0,0,0,0],[0,0,0,0,0,0,0,0],[0,0,0,0,0,0,0,0],[0,0,0,0,0,0,0,1],[0,0,0,0,0,0,0,0]],[[0,0,0,0,0,0,0,0],[0,0,0,0,0,0,0,0],[0,0,0,0,0,0,0,0],[0,0,0,0,0,0,0,0],[0,0,0,0,0,0,0,0],[0,0,0,0,0,0,0,0],[0,0,0,0,0,0,0,0],[0,0,0,0,0,0,0,0]]]
Singularities: [t,45678911*t^12 - 8782733*t^11 - 4152917*t^10 + 1093986*t^9 - 176571*t^8 - 1899*t^7 + 12860*t^6 - 4789*t^5 - 334*t^4 + 42*t^3 + 15*t^2 - 5*t + 1,1057425018380045329855869088294652*t^27 + 1572271569898110525508663020811752*t^26 + 856300411456233736454475940358326*t^25 - 378052705712262512221446676649764*t^24 + 522167230017884947520242233321600*t^23 - 260123596536042554777963596961830*t^22 + 117836923607908110171055421241082*t^21 - 36049645410932738000287986933860*t^20 + 11434399126904211605430029748107*t^19 - 2291430434583170947697981993514*t^18 + 308374808115090503214801114537*t^17 - 47681304305021204585345269453*t^16 + 7165223858104386370265094059*t^15 - 791766684402308089498808179*t^14 + 18512109751618242374517866*t^13 + 4412344496696385381433233*t^12 + 643686464705356725009341*t^11 - 80940360100104148834504*t^10 + 2275971341378224388889*t^9 - 368920741147771890291*t^8 + 3682981860844794169*t^7 + 562953936500070841*t^6 - 107564326870298126*t^5 - 1689940591703409*t^4 + 166300310755468*t^3 + 4042216300800*t^2 + 50362011648*t + 160038912]

PeriodID: 75
Ramification_at_infinity: [[0,0,0,0,0,0,0,0],[0,0,0,0,0,0,0,0],[0,0,0,0,0,0,0,0],[0,0,0,0,0,0,0,0],[0,0,0,0,0,0,0,0],[0,0,0,0,0,0,0,0],[0,0,0,0,0,0,0,0],[0,0,0,0,0,0,0,0]]
Ramification_defect: 1
Ramification_matrices: [[[0,1,0,0,0,0,0,0],[0,0,0,0,0,0,0,0],[0,0,0,1,0,0,0,0],[0,0,0,0,0,0,0,0],[0,0,0,0,0,1,0,0],[0,0,0,0,0,0,1,0],[0,0,0,0,0,0,0,1],[0,0,0,0,0,0,0,0]],[[0,0,0,0,0,0,0,0],[0,0,0,0,0,0,0,0],[0,0,0,0,0,0,0,0],[0,0,0,0,0,0,0,0],[0,0,0,0,0,0,0,0],[0,0,0,0,0,0,0,0],[0,0,0,0,0,0,0,1],[0,0,0,0,0,0,0,0]],[[0,0,0,0,0,0,0,0],[0,0,0,0,0,0,0,0],[0,0,0,0,0,0,0,0],[0,0,0,0,0,0,0,0],[0,0,0,0,0,0,0,0],[0,0,0,0,0,0,0,0],[0,0,0,0,0,0,0,0],[0,0,0,0,0,0,0,0]]]
Singularities: [t,9332655*t^12 - 5583227*t^11 - 562090*t^10 - 1082263*t^9 + 396447*t^8 + 100716*t^7 - 31954*t^6 - 1781*t^5 + 846*t^4 + 65*t^3 - 29*t^2 - 5*t + 1,9358342587601516638243171497835951*t^30 - 17353318400194804599708209794278582*t^29 + 16388272492240900424922168027637911*t^28 - 7505489379562862624825586576920699*t^27 - 325118663637761029242247886976147*t^26 + 1270171903654083934372826397734750*t^25 - 155168469750188023986307095317628*t^24 - 75316473144097073511317129682565*t^23 - 25263464218020196136448676747015*t^22 + 47834424987612791652680387692169*t^21 - 30807753685140109644252862720251*t^20 + 12102255518571364159926906792684*t^19 - 2954930748523887504959682675379*t^18 + 423879506185308354833935699979*t^17 - 33615555485875862314579698073*t^16 + 199831644158160388210190024*t^15 + 345466459986015997234888244*t^14 - 51248211848831095909190934*t^13 + 11361214313771281126145541*t^12 - 2310956041847836367515059*t^11 + 219894786224159479186158*t^10 - 14404021805770470067918*t^9 + 894584126078623853768*t^8 + 6467824624842670563*t^7 - 1567183433780708686*t^6 - 40622341510834350*t^5 - 5004016014659408*t^4 + 122390727022912*t^3 - 5337416160768*t^2 - 14165101440*t - 1078784000]

PeriodID: 76
Ramification_at_infinity: [[0,0,0,0,0,0,0,0],[0,0,0,0,0,0,0,0],[0,0,0,0,0,0,0,0],[0,0,0,0,0,0,0,0],[0,0,0,0,0,0,0,0],[0,0,0,0,0,0,0,0],[0,0,0,0,0,0,0,0],[0,0,0,0,0,0,0,0]]
Ramification_defect: 1
Ramification_matrices: [[[0,1,0,0,0,0,0,0],[0,0,0,0,0,0,0,0],[0,0,0,1,0,0,0,0],[0,0,0,0,0,0,0,0],[0,0,0,0,0,1,0,0],[0,0,0,0,0,0,1,0],[0,0,0,0,0,0,0,1],[0,0,0,0,0,0,0,0]],[[0,0,0,0,0,0,0,0],[0,0,0,0,0,0,0,0],[0,0,0,0,0,0,0,0],[0,0,0,0,0,0,0,0],[0,0,0,0,0,0,0,0],[0,0,0,0,0,0,0,0],[0,0,0,0,0,0,0,1],[0,0,0,0,0,0,0,0]],[[0,0,0,0,0,0,0,0],[0,0,0,0,0,0,0,0],[0,0,0,0,0,0,0,0],[0,0,0,0,0,0,0,0],[0,0,0,0,0,0,0,0],[0,0,0,0,0,0,0,0],[0,0,0,0,0,0,0,0],[0,0,0,0,0,0,0,0]]]
Singularities: [t,9142499*t^12 + 4579824*t^11 + 1209658*t^10 + 469909*t^9 + 222793*t^8 + 27279*t^7 + 9191*t^6 + 3214*t^5 + 137*t^4 + 104*t^3 + 13*t^2 - 3*t - 1,9159296579307337772010366761760*t^30 - 48921654680020566583558943650272*t^29 - 36206603614456586604871848533892*t^28 + 6855211030901976785668201686732*t^27 + 37742681075404239409968895016862*t^26 - 19895493534075489223422366132828*t^25 - 54974470982242200423071397065742*t^24 - 25167336837674917596388261440234*t^23 - 7589455637674193225183309104581*t^22 - 757002236052388920011660963252*t^21 - 69567854832434567870652244872*t^20 - 19434324127304758129446852510*t^19 - 57807316743683002377603295455*t^18 - 16033883274000275551935272462*t^17 - 1189489436104058049006245146*t^16 + 56519495443698533762531798*t^15 + 7592886604062692027268065*t^14 - 1853956801756540196555870*t^13 - 50137005959874410278148*t^12 - 57172552653859275846349*t^11 - 6874305650859691380709*t^10 - 523016825850036823812*t^9 - 44627639301737314330*t^8 - 1480125989516368979*t^7 - 194609792278793309*t^6 - 1918988154443588*t^5 - 331941795116416*t^4 - 2021795489270*t^3 + 58363191913*t^2 + 5178979456*t - 11857920]

PeriodID: 78
Ramification_at_infinity: [[0,0,0,0,0,0],[0,0,0,0,0,0],[0,0,0,0,0,0],[0,0,0,0,0,0],[0,0,0,0,0,0],[0,0,0,0,0,0]]
Ramification_defect: 1
Ramification_matrices: [[[0,1,0,0,0,0],[0,0,0,0,0,0],[0,0,0,1,0,0],[0,0,0,0,1,0],[0,0,0,0,0,1],[0,0,0,0,0,0]],[[0,0,0,0,0,0],[0,0,0,0,0,0],[0,0,0,0,0,0],[0,0,0,0,0,0],[0,0,0,0,0,1],[0,0,0,0,0,0]],[[0,0,0,0,0,0],[0,0,0,0,0,0],[0,0,0,0,0,0],[0,0,0,0,0,0],[0,0,0,0,0,0],[0,0,0,0,0,0]]]
Singularities: [t,19427*t^9 + 31091*t^8 + 11664*t^7 - 1931*t^6 + 4968*t^5 - 96*t^4 + 81*t^3 + 16*t^2 - 1,573247930368*t^11 - 14809363823664*t^10 + 2984039440128*t^9 + 3576837002752*t^8 + 761207952726*t^7 + 7207072776672*t^6 + 4119601560363*t^5 - 1323874349664*t^4 + 168331115520*t^3 + 38495449368*t^2 - 1904684544*t + 116785152]

PeriodID: 79
Ramification_at_infinity: [[0,0,0,0,0,0,0,0],[0,0,0,0,0,0,0,0],[0,0,0,0,0,0,0,0],[0,0,0,0,0,0,0,0],[0,0,0,0,0,0,0,0],[0,0,0,0,0,0,0,0],[0,0,0,0,0,0,0,0],[0,0,0,0,0,0,0,0]]
Ramification_defect: 1
Ramification_matrices: [[[0,1,0,0,0,0,0,0],[0,0,0,0,0,0,0,0],[0,0,0,1,0,0,0,0],[0,0,0,0,0,0,0,0],[0,0,0,0,0,1,0,0],[0,0,0,0,0,0,1,0],[0,0,0,0,0,0,0,1],[0,0,0,0,0,0,0,0]],[[0,0,0,0,0,0,0,0],[0,0,0,0,0,0,0,0],[0,0,0,0,0,0,0,0],[0,0,0,0,0,0,0,0],[0,0,0,0,0,0,0,0],[0,0,0,0,0,0,0,0],[0,0,0,0,0,0,0,1],[0,0,0,0,0,0,0,0]],[[0,0,0,0,0,0,0,0],[0,0,0,0,0,0,0,0],[0,0,0,0,0,0,0,0],[0,0,0,0,0,0,0,0],[0,0,0,0,0,0,0,0],[0,0,0,0,0,0,0,0],[0,0,0,0,0,0,0,1],[0,0,0,0,0,0,0,0]],[[0,0,0,0,0,0,0,0],[0,0,0,0,0,0,0,0],[0,0,0,0,0,0,0,0],[0,0,0,0,0,0,0,0],[0,0,0,0,0,0,0,0],[0,0,0,0,0,0,0,0],[0,0,0,0,0,0,0,0],[0,0,0,0,0,0,0,0]]]
Singularities: [t,3*t - 1,425471*t^11 + 808529*t^10 + 964835*t^9 + 143114*t^8 + 25903*t^7 + 3053*t^6 + 3732*t^5 + 1282*t^4 + 160*t^3 - 5*t^2 - 6*t - 1,3753139260739889292426539843024*t^30 + 12275072776184799429831487838208*t^29 + 8945397717516605099111464995216*t^28 + 14201040139849384300225296502664*t^27 + 10906107474002186028666925721353*t^26 + 8172951115429854796380623035196*t^25 + 3176966676899113395995251651741*t^24 + 1273972234919876616858462259415*t^23 + 596562226512515986361953641869*t^22 + 108255911646832081259579882019*t^21 + 39007379695978689719897074755*t^20 - 1746837240150743318096709814*t^19 - 3693271257611789534682588088*t^18 + 125234875574092494966300828*t^17 + 114762974870713824791168449*t^16 - 14514284185902713894946021*t^15 - 260014258773615178461406*t^14 + 106860084249252214148625*t^13 + 58724717873083418335532*t^12 - 6805168500461441044175*t^11 + 424479039631502701911*t^10 + 861560021568980353*t^9 + 353467744233450455*t^8 + 176681378980119320*t^7 - 8791610314425414*t^6 + 200862819096080*t^5 + 3518715731184*t^4 - 491699053140*t^3 + 32729780780*t^2 + 62117088*t + 87296]

PeriodID: 80
Ramification_at_infinity: [[0,0,0,0,0,0,0,0],[0,0,0,0,0,0,0,0],[0,0,0,0,0,0,0,0],[0,0,0,0,0,0,0,0],[0,0,0,0,0,0,0,0],[0,0,0,0,0,0,0,0],[0,0,0,0,0,0,0,0],[0,0,0,0,0,0,0,0]]
Ramification_defect: 1
Ramification_matrices: [[[0,1,0,0,0,0,0,0],[0,0,0,0,0,0,0,0],[0,0,0,1,0,0,0,0],[0,0,0,0,0,0,0,0],[0,0,0,0,0,1,0,0],[0,0,0,0,0,0,1,0],[0,0,0,0,0,0,0,1],[0,0,0,0,0,0,0,0]],[[0,0,0,0,0,0,0,0],[0,0,0,0,0,0,0,0],[0,0,0,0,0,0,0,0],[0,0,0,0,0,0,0,0],[0,0,0,0,0,0,0,0],[0,0,0,0,0,0,0,0],[0,0,0,0,0,0,0,1],[0,0,0,0,0,0,0,0]],[[0,0,0,0,0,0,0,0],[0,0,0,0,0,0,0,0],[0,0,0,0,0,0,0,0],[0,0,0,0,0,0,0,0],[0,0,0,0,0,0,0,0],[0,0,0,0,0,0,0,0],[0,0,0,0,0,0,0,0],[0,0,0,0,0,0,0,0]]]
Singularities: [t,964627*t^12 - 2154932*t^11 + 1282648*t^10 + 138373*t^9 - 65793*t^8 + 79796*t^7 + 7525*t^6 - 371*t^5 + 463*t^4 + 106*t^3 + 24*t^2 - 2*t - 1,27599098116604573670732707602820*t^30 - 37095565214916856035186593626832*t^29 + 44795660494959850827685073294312*t^28 - 12037257978931506053813302576232*t^27 - 24270217040658655494738479266070*t^26 + 3567918087052249056315234715600*t^25 + 5979543028581335812665417435550*t^24 + 10920339185565679991565138043940*t^23 - 859908658584144470076820680622*t^22 - 1361704348498090621002491252502*t^21 + 174188081527800302725175769752*t^20 - 192917026457543250355795966850*t^19 + 56747996143582532657449431339*t^18 + 22246743215057076738986995778*t^17 + 265824395321153780960787890*t^16 - 373567166812625622178868994*t^15 + 100936680281614840249242347*t^14 - 14446637119289090350397888*t^13 - 570951262932824931996967*t^12 + 161485797968691368616852*t^11 + 20987390937379103417407*t^10 + 3927267992979397000599*t^9 + 103903296430452288792*t^8 + 41639225136176203052*t^7 + 723857548441466945*t^6 + 70370735685740260*t^5 + 2229886104067355*t^4 + 40591559921417*t^3 + 3084575929879*t^2 + 3029226928*t + 105283584]

PeriodID: 81
Ramification_at_infinity: [[0,0,0,0,0,0,0,0],[0,0,0,0,0,0,0,0],[0,0,0,0,0,0,0,0],[0,0,0,0,0,0,0,0],[0,0,0,0,0,0,0,0],[0,0,0,0,0,0,0,0],[0,0,0,0,0,0,0,0],[0,0,0,0,0,0,0,0]]
Ramification_defect: 2
Ramification_matrices: [[[0,1,0,0,0,0,0,0],[0,0,0,0,0,0,0,0],[0,0,0,1,0,0,0,0],[0,0,0,0,0,0,0,0],[0,0,0,0,0,1,0,0],[0,0,0,0,0,0,1,0],[0,0,0,0,0,0,0,1],[0,0,0,0,0,0,0,0]],[[0,0,0,0,0,0,0,0],[0,0,0,0,0,0,0,0],[0,0,0,0,0,0,0,0],[0,0,0,0,0,0,0,0],[0,0,0,0,0,0,0,0],[0,0,0,0,0,0,0,0],[0,0,0,0,0,0,0,1],[0,0,0,0,0,0,0,0]],[[0,0,0,0,0,0,0,0],[0,0,0,0,0,0,0,0],[0,0,0,0,0,0,0,0],[0,0,0,0,0,0,0,0],[0,0,0,0,0,0,0,0],[0,0,0,0,0,0,0,0],[0,0,0,0,0,0,0,0],[0,0,0,0,0,0,0,0]]]
Singularities: [t,9469409*t^13 - 15175676*t^12 + 11330104*t^11 - 4917324*t^10 + 1328567*t^9 - 225460*t^8 + 38878*t^7 - 6879*t^6 - 348*t^5 + 264*t^4 + 77*t^3 + 16*t^2 + 2*t - 1,6503737553345479063709657786112*t^34 - 24128406688571192239173485071056*t^33 + 34687726916953472093145125738520*t^32 + 24064979914133925302619403074048*t^31 - 225083515792078448100811607508600*t^30 + 534867513084973981323076164656232*t^29 - 767235546019860700288213760361412*t^28 + 751744882916298606400806824360688*t^27 - 515634519184053041460555628688452*t^26 + 233975691038433578698301727962508*t^25 - 48552290817563073576809774643194*t^24 - 20143908940416419083555988681052*t^23 + 24236310814938545464405818602496*t^22 - 12351530518966164801644664095590*t^21 + 3970226721751993975861292374664*t^20 - 727267618767123538024408465878*t^19 - 23237471361445263257111406878*t^18 + 69240095456465252777699184012*t^17 - 27265134740284800404009713682*t^16 + 6689044492303541055362504878*t^15 - 1181505269593125452824633758*t^14 + 156897538184774744337416568*t^13 - 15855432288342064814086445*t^12 + 1226282426794632894753378*t^11 - 77056490445487969780982*t^10 + 4942095121882625242623*t^9 - 381779332530053244498*t^8 + 25624990717728636066*t^7 - 1139652074094041502*t^6 + 25477160511881370*t^5 + 26248427842500*t^4 - 10529698087482*t^3 - 118848164544*t^2 - 1551033204*t + 42087600]

PeriodID: 83
Ramification_at_infinity: [[0,0,0,0,0,0,0,0],[0,0,0,0,0,0,0,0],[0,0,0,0,0,0,0,0],[0,0,0,0,0,0,0,0],[0,0,0,0,0,0,0,0],[0,0,0,0,0,0,0,0],[0,0,0,0,0,0,0,0],[0,0,0,0,0,0,0,0]]
Ramification_defect: 1
Ramification_matrices: [[[0,1,0,0,0,0,0,0],[0,0,0,0,0,0,0,0],[0,0,0,1,0,0,0,0],[0,0,0,0,0,0,0,0],[0,0,0,0,0,1,0,0],[0,0,0,0,0,0,1,0],[0,0,0,0,0,0,0,1],[0,0,0,0,0,0,0,0]],[[0,0,0,0,0,0,0,0],[0,0,0,0,0,0,0,0],[0,0,0,0,0,0,0,0],[0,0,0,0,0,0,0,0],[0,0,0,0,0,0,0,0],[0,0,0,0,0,0,0,0],[0,0,0,0,0,0,0,1],[0,0,0,0,0,0,0,0]],[[0,0,0,0,0,0,0,0],[0,0,0,0,0,0,0,0],[0,0,0,0,0,0,0,0],[0,0,0,0,0,0,0,0],[0,0,0,0,0,0,0,0],[0,0,0,0,0,0,0,0],[0,0,0,0,0,0,0,1],[0,0,0,0,0,0,0,0]],[[0,0,0,0,0,0,0,0],[0,0,0,0,0,0,0,0],[0,0,0,0,0,0,0,0],[0,0,0,0,0,0,0,0],[0,0,0,0,0,0,0,0],[0,0,0,0,0,0,0,0],[0,0,0,0,0,0,0,1],[0,0,0,0,0,0,0,0]],[[0,0,0,0,0,0,0,0],[0,0,0,0,0,0,0,0],[0,0,0,0,0,0,0,0],[0,0,0,0,0,0,0,0],[0,0,0,0,0,0,0,0],[0,0,0,0,0,0,0,0],[0,0,0,0,0,0,0,1],[0,0,0,0,0,0,0,0]],[[0,0,0,0,0,0,0,0],[0,0,0,0,0,0,0,0],[0,0,0,0,0,0,0,0],[0,0,0,0,0,0,0,0],[0,0,0,0,0,0,0,0],[0,0,0,0,0,0,0,0],[0,0,0,0,0,0,0,0],[0,0,0,0,0,0,0,0]]]
Singularities: [t,51*t^3 - 26*t^2 + 5*t - 1,67*t^3 + 2*t^2 - 7*t - 1,11*t^3 + 10*t^2 + 5*t - 1,37*t^3 + 34*t^2 + 7*t + 1,7465011232420673610135038290*t^30 + 22538948843351120187792698160*t^29 + 34124550761355999895190190132*t^28 + 8676779295235972400108112432*t^27 + 14267215960145279033504361848*t^26 + 31583475977796833810474726220*t^25 + 20787511149249104743022603116*t^24 + 7171066909710550484075095324*t^23 - 824704182542385991668453010*t^22 - 1821510827930697430493822324*t^21 - 940416517148045049552078528*t^20 - 328187785682936221139777180*t^19 - 95626934088076216402399915*t^18 - 13802172486635217037475040*t^17 - 3822970690125301851909441*t^16 - 412016223770756048993387*t^15 + 6489159288973529826497*t^14 + 3533181391992256407850*t^13 + 1965755977268920688696*t^12 + 276138314740649906326*t^11 - 36746098460944654039*t^10 + 2389723788023495314*t^9 - 876018192853021091*t^8 - 49733743372179097*t^7 - 3343657931347662*t^6 - 88392790508616*t^5 - 3781760015151*t^4 - 68518909341*t^3 - 4069042047*t^2 - 8457372*t - 746496]

PeriodID: 85
Ramification_at_infinity: [[0,0,0,0,0,0,0,0],[0,0,0,0,0,0,0,0],[0,0,0,0,0,0,0,0],[0,0,0,0,0,0,0,0],[0,0,0,0,0,0,0,0],[0,0,0,0,0,0,0,0],[0,0,0,0,0,0,0,0],[0,0,0,0,0,0,0,0]]
Ramification_defect: 1
Ramification_matrices: [[[0,1,0,0,0,0,0,0],[0,0,0,0,0,0,0,0],[0,0,0,1,0,0,0,0],[0,0,0,0,0,0,0,0],[0,0,0,0,0,1,0,0],[0,0,0,0,0,0,1,0],[0,0,0,0,0,0,0,1],[0,0,0,0,0,0,0,0]],[[0,0,0,0,0,0,0,0],[0,0,0,0,0,0,0,0],[0,0,0,0,0,0,0,0],[0,0,0,0,0,0,0,0],[0,0,0,0,0,0,0,0],[0,0,0,0,0,0,0,0],[0,0,0,0,0,0,0,1],[0,0,0,0,0,0,0,0]],[[0,0,0,0,0,0,0,0],[0,0,0,0,0,0,0,0],[0,0,0,0,0,0,0,0],[0,0,0,0,0,0,0,0],[0,0,0,0,0,0,0,0],[0,0,0,0,0,0,0,0],[0,0,0,0,0,0,0,1],[0,0,0,0,0,0,0,0]],[[0,0,0,0,0,0,0,0],[0,0,0,0,0,0,0,0],[0,0,0,0,0,0,0,0],[0,0,0,0,0,0,0,0],[0,0,0,0,0,0,0,0],[0,0,0,0,0,0,0,0],[0,0,0,0,0,0,0,0],[0,0,0,0,0,0,0,0]]]
Singularities: [t,7*t - 1,443627*t^11 + 336845*t^10 + 111755*t^9 - 45478*t^8 - 31296*t^7 - 14184*t^6 - 2983*t^5 - 1099*t^4 - 268*t^3 - 57*t^2 - 10*t - 1,194091934747994266080673333136*t^29 + 453390258840555491342967617024*t^28 + 1399226159250230134047948042736*t^27 + 1546312424421072619529581715368*t^26 + 24392878487929099614232707950*t^25 - 530003239176081810866644611988*t^24 - 357069551699506782294763665533*t^23 - 69224240197568198596782976646*t^22 - 123312273077935572791928801326*t^21 - 112688539403931201211267455021*t^20 - 26514683430763083623709727400*t^19 + 4348316813011578244440956144*t^18 + 4552690037213492946955498420*t^17 + 986881732095045224841907387*t^16 + 131988445121962749098707275*t^15 + 28571231050653426912908722*t^14 + 5034461834830896379652238*t^13 + 555223508013357656731850*t^12 + 50275122336192828272112*t^11 + 4185908949047627152050*t^10 + 1041123681046012161954*t^9 + 77358377881642972222*t^8 + 7269015514346090382*t^7 + 279769245126002032*t^6 + 12789920399881192*t^5 + 668875495632800*t^4 + 29814945389760*t^3 + 899245872352*t^2 + 29825968704*t - 300542400]

PeriodID: 88
Ramification_at_infinity: [[0,0,0,0,0,0,0,0],[0,0,0,0,0,0,0,0],[0,0,0,0,0,0,0,0],[0,0,0,0,0,0,0,0],[0,0,0,0,0,0,0,0],[0,0,0,0,0,0,0,0],[0,0,0,0,0,0,0,0],[0,0,0,0,0,0,0,0]]
Ramification_defect: 2
Ramification_matrices: [[[0,1,0,0,0,0,0,0],[0,0,0,0,0,0,0,0],[0,0,0,1,0,0,0,0],[0,0,0,0,0,0,0,0],[0,0,0,0,0,1,0,0],[0,0,0,0,0,0,1,0],[0,0,0,0,0,0,0,1],[0,0,0,0,0,0,0,0]],[[0,0,0,0,0,0,0,0],[0,0,0,0,0,0,0,0],[0,0,0,0,0,0,0,0],[0,0,0,0,0,0,0,0],[0,0,0,0,0,0,0,0],[0,0,0,0,0,0,0,0],[0,0,0,0,0,0,0,1],[0,0,0,0,0,0,0,0]],[[0,0,0,0,0,0,0,0],[0,0,0,0,0,0,0,0],[0,0,0,0,0,0,0,0],[0,0,0,0,0,0,0,0],[0,0,0,0,0,0,0,0],[0,0,0,0,0,0,0,0],[0,0,0,0,0,0,0,0],[0,0,0,0,0,0,0,0]]]
Singularities: [t,2649524*t^13 - 3029845*t^12 + 2446373*t^11 - 1134182*t^10 + 492428*t^9 + 56893*t^8 + 53012*t^7 + 12734*t^6 + 7016*t^5 + 759*t^4 + 131*t^3 + 14*t^2 - 3*t - 1,829777796371259643954886189132290*t^36 + 8342809822891757985873036525742470*t^35 + 9137450265548448506094572017945602*t^34 + 5763408927532356953572422551554275*t^33 + 1729142624404012870380641660134793*t^32 + 4218466896515711989307034996996454*t^31 + 2086681997917745933222448888990105*t^30 + 2558543549768513850274438958141105*t^29 + 673767086566720986130622997955813*t^28 + 1001460602375016446459847128310045*t^27 - 404712902909088573451059712900500*t^26 - 335950937934402613909988374261167*t^25 + 106834646209295639606037603229521*t^24 - 25486175571284575633859326726829*t^23 - 19447660131632330840707697493096*t^22 + 5978744859651361299893136103291*t^21 + 668184047000699655671385972261*t^20 - 111525960527271936739829680485*t^19 - 169437304424468513741259951529*t^18 + 48751055723925146220042987848*t^17 - 406063068821981645363732395*t^16 - 691241087212617524854737134*t^15 + 277705207964959878894561225*t^14 + 438057742959246386935873*t^13 + 3157388077301327474718445*t^12 - 332337354211469442070458*t^11 + 15940193253039770744599*t^10 + 2915710413161564832589*t^9 + 568685731898508058902*t^8 + 22971209572967366179*t^7 + 1463589759213304619*t^6 + 18687212023759467*t^5 + 1525385348587072*t^4 + 49037201129056*t^3 + 2710118328224*t^2 + 13145515552*t + 302284800]

PeriodID: 89
Ramification_at_infinity: [[0,0,0,0,0,0,0,0],[0,0,0,0,0,0,0,0],[0,0,0,0,0,0,0,0],[0,0,0,0,0,0,0,0],[0,0,0,0,0,0,0,0],[0,0,0,0,0,0,0,0],[0,0,0,0,0,0,0,0],[0,0,0,0,0,0,0,0]]
Ramification_defect: 1
Ramification_matrices: [[[0,1,0,0,0,0,0,0],[0,0,0,0,0,0,0,0],[0,0,0,1,0,0,0,0],[0,0,0,0,0,0,0,0],[0,0,0,0,0,1,0,0],[0,0,0,0,0,0,1,0],[0,0,0,0,0,0,0,1],[0,0,0,0,0,0,0,0]],[[0,0,0,0,0,0,0,0],[0,0,0,0,0,0,0,0],[0,0,0,0,0,0,0,0],[0,0,0,0,0,0,0,0],[0,0,0,0,0,0,0,0],[0,0,0,0,0,0,0,0],[0,0,0,0,0,0,0,1],[0,0,0,0,0,0,0,0]],[[0,0,0,0,0,0,0,0],[0,0,0,0,0,0,0,0],[0,0,0,0,0,0,0,0],[0,0,0,0,0,0,0,0],[0,0,0,0,0,0,0,0],[0,0,0,0,0,0,0,0],[0,0,0,0,0,0,0,0],[0,0,0,0,0,0,0,0]]]
Singularities: [t,1153013*t^12 + 948972*t^11 + 534434*t^10 + 405449*t^9 - 30192*t^8 - 149939*t^7 - 53195*t^6 - 9953*t^5 - 1399*t^4 - 200*t^3 + 2*t^2 + 7*t + 1,81337345486145516319463750272*t^29 + 471029624777749998365992584364*t^28 + 1212869148627575598570964302599*t^27 + 1994156281903896089806983833442*t^26 + 2315374244854115228325078298790*t^25 + 1912987999743677995768653220132*t^24 + 1082211210043444909714556048536*t^23 + 372509709066528079498506157848*t^22 + 29259039662331226718669668295*t^21 - 48421667721432878986520622691*t^20 - 34012228283141347142385656700*t^19 - 14301420640246014822031317554*t^18 - 4704183165860245694886007236*t^17 - 1209573762209805087111772698*t^16 - 211599151318259513732871204*t^15 - 17683508975665407993764466*t^14 + 1223684832363131660972208*t^13 + 535773100569308679428994*t^12 + 77269931649637766668287*t^11 + 6802869420351257285304*t^10 + 435278878715909369337*t^9 + 20515794585999727167*t^8 - 789746175804098844*t^7 - 38912486407733511*t^6 - 3136446012247047*t^5 + 106530984484650*t^4 + 804204375534*t^3 + 183372422589*t^2 - 2767766355*t + 19319958]

PeriodID: 91
Ramification_at_infinity: [[0,0,0,0,0,0,0,0],[0,0,0,0,0,0,0,0],[0,0,0,0,0,0,0,0],[0,0,0,0,0,0,0,0],[0,0,0,0,0,0,0,0],[0,0,0,0,0,0,0,0],[0,0,0,0,0,0,0,0],[0,0,0,0,0,0,0,0]]
Ramification_defect: 1
Ramification_matrices: [[[0,1,0,0,0,0,0,0],[0,0,0,0,0,0,0,0],[0,0,0,1,0,0,0,0],[0,0,0,0,0,0,0,0],[0,0,0,0,0,1,0,0],[0,0,0,0,0,0,1,0],[0,0,0,0,0,0,0,1],[0,0,0,0,0,0,0,0]],[[0,0,0,0,0,0,0,0],[0,0,0,0,0,0,0,0],[0,0,0,0,0,0,0,0],[0,0,0,0,0,0,0,0],[0,0,0,0,0,0,0,0],[0,0,0,0,0,0,0,0],[0,0,0,0,0,0,0,1],[0,0,0,0,0,0,0,0]],[[0,0,0,0,0,0,0,0],[0,0,0,0,0,0,0,0],[0,0,0,0,0,0,0,0],[0,0,0,0,0,0,0,0],[0,0,0,0,0,0,0,0],[0,0,0,0,0,0,0,0],[0,0,0,0,0,0,0,1],[0,0,0,0,0,0,0,0]],[[0,0,0,0,0,0,0,0],[0,0,0,0,0,0,0,0],[0,0,0,0,0,0,0,0],[0,0,0,0,0,0,0,0],[0,0,0,0,0,0,0,0],[0,0,0,0,0,0,0,0],[0,0,0,0,0,0,0,0],[0,0,0,0,0,0,0,0]]]
Singularities: [t,11*t^4 + 36*t^3 + 8*t^2 - t - 1,210103*t^8 + 184008*t^7 + 57128*t^6 + 14718*t^5 + 1982*t^4 + 16*t^3 - 33*t^2 - 10*t - 1,30189412539940885127554062375808*t^30 - 27242978221794985416071833743648*t^29 - 120553929229962121852155099246488*t^28 - 134598276127989521282270998205968*t^27 - 63310363002284331973566139884168*t^26 + 4672410605185719761191340258392*t^25 + 24332728567990989585478230859598*t^24 + 15738214985327915454935063392516*t^23 + 5538043591762284986693417006682*t^22 + 1148591799700357829686259094110*t^21 + 117674560865820407599752707393*t^20 - 4381501705591108252217080641*t^19 - 4822852100120639130596822609*t^18 - 1770578424431204906185019907*t^17 - 485944678175124082312178412*t^16 - 78968153179770565578677748*t^15 - 4715775588232001874392266*t^14 + 608023342077737246682037*t^13 + 149340153445365302943536*t^12 + 13070800318326581581474*t^11 + 411831472417093024223*t^10 - 5508477325892401243*t^9 + 614543369759763951*t^8 + 157310046556978852*t^7 + 16576357761695111*t^6 + 793450329974012*t^5 + 9764741876962*t^4 - 1011299334332*t^3 - 26417879718*t^2 - 933499008*t + 8151552]

PeriodID: 92
Ramification_at_infinity: [[0,0,0,0,0,0,0,0],[0,0,0,0,0,0,0,0],[0,0,0,0,0,0,0,0],[0,0,0,0,0,0,0,0],[0,0,0,0,0,0,0,0],[0,0,0,0,0,0,0,0],[0,0,0,0,0,0,0,0],[0,0,0,0,0,0,0,0]]
Ramification_defect: 1
Ramification_matrices: [[[0,1,0,0,0,0,0,0],[0,0,0,0,0,0,0,0],[0,0,0,1,0,0,0,0],[0,0,0,0,0,0,0,0],[0,0,0,0,0,1,0,0],[0,0,0,0,0,0,1,0],[0,0,0,0,0,0,0,1],[0,0,0,0,0,0,0,0]],[[0,0,0,0,0,0,0,0],[0,0,0,0,0,0,0,0],[0,0,0,0,0,0,0,0],[0,0,0,0,0,0,0,0],[0,0,0,0,0,0,0,0],[0,0,0,0,0,0,0,0],[0,0,0,0,0,0,0,1],[0,0,0,0,0,0,0,0]],[[0,0,0,0,0,0,0,0],[0,0,0,0,0,0,0,0],[0,0,0,0,0,0,0,0],[0,0,0,0,0,0,0,0],[0,0,0,0,0,0,0,0],[0,0,0,0,0,0,0,0],[0,0,0,0,0,0,0,0],[0,0,0,0,0,0,0,0]]]
Singularities: [t,3207025*t^12 + 1369924*t^11 - 1339377*t^10 - 283297*t^9 + 195706*t^8 - 19814*t^7 - 23850*t^6 - 10084*t^5 - 2265*t^4 - 145*t^3 + 14*t^2 + 7*t + 1,11531600163057852898440947519955*t^30 + 24846940186449854833261994672772*t^29 + 30308873089509984910271684862730*t^28 + 22076895572902916786331018498653*t^27 + 11111594545744385207655597475863*t^26 + 5558763470790295445263968034506*t^25 + 3329585310072448826280959799923*t^24 + 1916634357359814401784560253172*t^23 + 860629555360237159199003320313*t^22 + 290561770426612714778330884248*t^21 + 67030349455797566792512863567*t^20 + 9466951561162264165134649915*t^19 + 1682691979839670125262575435*t^18 + 521168452021753529299534495*t^17 + 52390289155923229293107816*t^16 - 9525506295504269338881464*t^15 - 873620066401425386395903*t^14 + 244800886667653940565555*t^13 + 41522766237958799415302*t^12 + 4489910675751458236983*t^11 + 230317696202141469320*t^10 + 18365249041287981952*t^9 - 2032474707992118510*t^8 + 13454741450399831*t^7 - 2493678665609027*t^6 - 100100525864056*t^5 - 12106329826980*t^4 - 88344918806*t^3 + 11066014766*t^2 + 103248384*t - 958464]

PeriodID: 93
Ramification_at_infinity: [[0,0,0,0,0,0,0,0],[0,0,0,0,0,0,0,0],[0,0,0,0,0,0,0,0],[0,0,0,0,0,0,0,0],[0,0,0,0,0,0,0,0],[0,0,0,0,0,0,0,0],[0,0,0,0,0,0,0,0],[0,0,0,0,0,0,0,0]]
Ramification_defect: 2
Ramification_matrices: [[[0,1,0,0,0,0,0,0],[0,0,0,0,0,0,0,0],[0,0,0,1,0,0,0,0],[0,0,0,0,0,0,0,0],[0,0,0,0,0,1,0,0],[0,0,0,0,0,0,1,0],[0,0,0,0,0,0,0,1],[0,0,0,0,0,0,0,0]],[[0,0,0,0,0,0,0,0],[0,0,0,0,0,0,0,0],[0,0,0,0,0,0,0,0],[0,0,0,0,0,0,0,0],[0,0,0,0,0,0,0,0],[0,0,0,0,0,0,0,0],[0,0,0,0,0,0,0,1],[0,0,0,0,0,0,0,0]],[[0,0,0,0,0,0,0,0],[0,0,0,0,0,0,0,0],[0,0,0,0,0,0,0,0],[0,0,0,0,0,0,0,0],[0,0,0,0,0,0,0,0],[0,0,0,0,0,0,0,0],[0,0,0,0,0,0,0,0],[0,0,0,0,0,0,0,0]]]
Singularities: [t,1516219*t^13 + 3067095*t^12 + 4066293*t^11 + 2667019*t^10 + 1056581*t^9 + 323283*t^8 + 155691*t^7 + 33231*t^6 + 9374*t^5 + 1943*t^4 + 133*t^3 - 5*t^2 - 7*t - 1,2809443603904280345689424150608*t^35 - 97653568801301798390323345955040*t^34 - 773611040950289087161151719582984*t^33 - 1819022458955588897370294877971776*t^32 - 2051956334913179429571305583480180*t^31 - 950305821986611468125794626515632*t^30 + 268755926624160484153383936518552*t^29 + 347536145214459422094910343129088*t^28 - 35452982275930728194675984209652*t^27 - 54353020443068057488413017148868*t^26 + 96754594140006785530220926526514*t^25 + 118838165117801678397549170316545*t^24 + 53348566625122193045052499204417*t^23 + 7155424990214233698831433565902*t^22 - 4539512534609313114562745211996*t^21 - 3405087252286427650932366570721*t^20 - 1193208739265390870382472985616*t^19 - 241619924089655388079811386775*t^18 - 27116937816101804592741413034*t^17 - 2907842291955397870021921828*t^16 - 734131350180132929140936727*t^15 - 106558553845712641548102014*t^14 - 6537851117059413788032962*t^13 - 79768616721841611676725*t^12 + 5135993018637861190955*t^11 - 221288209535340584833*t^10 + 324424667090554084427*t^9 - 18642736142771308296*t^8 - 14818516937757326490*t^7 - 1349642204931256792*t^6 + 20838495496208772*t^5 + 1190380182051892*t^4 + 60017795876436*t^3 + 1467687959388*t^2 - 59061460788*t + 600556032]

PeriodID: 95
Ramification_at_infinity: [[0,0,0,0,0,0,0,0],[0,0,0,0,0,0,0,0],[0,0,0,0,0,0,0,0],[0,0,0,0,0,0,0,0],[0,0,0,0,0,0,0,0],[0,0,0,0,0,0,0,0],[0,0,0,0,0,0,0,0],[0,0,0,0,0,0,0,0]]
Ramification_defect: 3
Ramification_matrices: [[[0,1,0,0,0,0,0,0],[0,0,0,0,0,0,0,0],[0,0,0,1,0,0,0,0],[0,0,0,0,0,0,0,0],[0,0,0,0,0,1,0,0],[0,0,0,0,0,0,1,0],[0,0,0,0,0,0,0,1],[0,0,0,0,0,0,0,0]],[[0,0,0,0,0,0,0,0],[0,0,0,0,0,0,0,0],[0,0,0,0,0,0,0,0],[0,0,0,0,0,0,0,0],[0,0,0,0,0,0,0,0],[0,0,0,0,0,0,0,0],[0,0,0,0,0,0,0,1],[0,0,0,0,0,0,0,0]],[[0,0,0,0,0,0,0,0],[0,0,0,0,0,0,0,0],[0,0,0,0,0,0,0,0],[0,0,0,0,0,0,0,0],[0,0,0,0,0,0,0,0],[0,0,0,0,0,0,0,0],[0,0,0,0,0,0,0,0],[0,0,0,0,0,0,0,0]]]
Singularities: [t,193463*t^14 - 1083*t^13 - 632913*t^12 + 1397708*t^11 - 1504517*t^10 + 975288*t^9 - 299989*t^8 + 18969*t^7 + 9024*t^6 + 2986*t^5 + 1417*t^4 + 127*t^3 + 16*t^2 - 2*t - 1,654311905532821706698647377748*t^42 + 11483006150860900051779532586824*t^41 - 24678282859168400122112697668320*t^40 - 109074541642956400358613919650108*t^39 + 605068908133809909914756134574558*t^38 - 1151856297642129922103950150757368*t^37 + 1191406807848170050348695686548316*t^36 - 645236917362130867175368136724308*t^35 + 207553920085656689615065302133346*t^34 - 449240022200679367621938411436454*t^33 + 992663656264850805853640694450599*t^32 - 1092920315342306239431146429111494*t^31 + 603237026907978659541171702801263*t^30 - 216420066734194747462229955699051*t^29 + 118643499445868984665567956873740*t^28 - 77664436793551091492661804781102*t^27 + 35574886326732468044514010149909*t^26 - 10513755281147922279967227667158*t^25 - 2884165205312061919445509300477*t^24 + 7689082861000146376399358995229*t^23 - 5848059992763847651804776228698*t^22 + 2486115490330561112480953046318*t^21 - 716339564056677440628836928931*t^20 + 136266091332183970879768805832*t^19 - 6163531387563122150494351468*t^18 - 4094274380376173835317392315*t^17 + 683150435107236625240220136*t^16 + 175760888717529419268043945*t^15 - 113910091619158853523293120*t^14 + 26409944084748415594830007*t^13 - 5217662244170968353706071*t^12 + 630595408789173866159203*t^11 - 48796194343346086827364*t^10 + 3060024388028759507268*t^9 - 95099937057480955926*t^8 - 2632529152086921290*t^7 - 514543581386046473*t^6 - 10525483816041534*t^5 - 332612905465482*t^4 - 10447343606043*t^3 - 834315337305*t^2 - 657833373*t - 84177792]

PeriodID: 96
Ramification_at_infinity: [[0,0,0,0,0,0,0,0],[0,0,0,0,0,0,0,0],[0,0,0,0,0,0,0,0],[0,0,0,0,0,0,0,0],[0,0,0,0,0,0,0,0],[0,0,0,0,0,0,0,0],[0,0,0,0,0,0,0,1],[0,0,0,0,0,0,0,0]]
Ramification_defect: 1
Ramification_matrices: [[[0,1,0,0,0,0,0,0],[0,0,0,0,0,0,0,0],[0,0,0,1,0,0,0,0],[0,0,0,0,0,0,0,0],[0,0,0,0,0,1,0,0],[0,0,0,0,0,0,1,0],[0,0,0,0,0,0,0,1],[0,0,0,0,0,0,0,0]],[[0,0,0,0,0,0,0,0],[0,0,0,0,0,0,0,0],[0,0,0,0,0,0,0,0],[0,0,0,0,0,0,0,0],[0,0,0,0,0,0,0,0],[0,0,0,0,0,0,0,0],[0,0,0,0,0,0,0,1],[0,0,0,0,0,0,0,0]],[[0,0,0,0,0,0,0,0],[0,0,0,0,0,0,0,0],[0,0,0,0,0,0,0,0],[0,0,0,0,0,0,0,0],[0,0,0,0,0,0,0,0],[0,0,0,0,0,0,0,0],[0,0,0,0,0,0,0,1],[0,0,0,0,0,0,0,0]],[[0,0,0,0,0,0,0,0],[0,0,0,0,0,0,0,0],[0,0,0,0,0,0,0,0],[0,0,0,0,0,0,0,0],[0,0,0,0,0,0,0,0],[0,0,0,0,0,0,0,0],[0,0,0,0,0,0,0,1],[0,0,0,0,0,0,0,0]],[[0,0,0,0,0,0,0,0],[0,0,0,0,0,0,0,0],[0,0,0,0,0,0,0,0],[0,0,0,0,0,0,0,0],[0,0,0,0,0,0,0,0],[0,0,0,0,0,0,0,0],[0,0,0,0,0,0,0,0],[0,0,0,0,0,0,0,0]]]
Singularities: [t,27*t^2 + 1,53*t^4 + 45*t^3 - t^2 - 5*t - 1,3699*t^5 + 974*t^4 + 113*t^3 + 24*t^2 - 2*t - 1,857947207457017080521898420714228*t^30 + 948742115122011198304771541358534*t^29 + 195896450421553697028688822712040*t^28 - 329230284952312805425252266229275*t^27 - 220308723099642922115129653118667*t^26 + 42501390643481405897557690607906*t^25 + 108478984493676356110561885036752*t^24 + 61264298256560047471852906541442*t^23 + 16775390478964663901104217198461*t^22 + 887543707428635886875409384555*t^21 - 1190675691955118367613144263963*t^20 - 476226915280829471912104258623*t^19 - 85870836035172133521461783079*t^18 - 7272475597477379589162985489*t^17 + 146651028971980331568021267*t^16 + 211421633594690817894202884*t^15 + 45961782358720124983070791*t^14 + 3541231351260630228475047*t^13 - 195690604583829473849102*t^12 - 56014163679254412542621*t^11 - 3049126107430057167661*t^10 + 49237517625767460879*t^9 + 8019236205185972519*t^8 - 4037404254284986*t^7 - 26141069210663474*t^6 - 2163200373966602*t^5 - 37559882832843*t^4 + 749010332421*t^3 + 22523203211*t^2 + 651372640*t - 8896512]

PeriodID: 99
Ramification_at_infinity: [[0,0,0,0,0,0,0,0],[0,0,0,0,0,0,0,0],[0,0,0,0,0,0,0,0],[0,0,0,0,0,0,0,0],[0,0,0,0,0,0,0,0],[0,0,0,0,0,0,0,0],[0,0,0,0,0,0,0,0],[0,0,0,0,0,0,0,0]]
Ramification_defect: 2
Ramification_matrices: [[[0,1,0,0,0,0,0,0],[0,0,0,0,0,0,0,0],[0,0,0,1,0,0,0,0],[0,0,0,0,0,0,0,0],[0,0,0,0,0,1,0,0],[0,0,0,0,0,0,1,0],[0,0,0,0,0,0,0,1],[0,0,0,0,0,0,0,0]],[[0,0,0,0,0,0,0,0],[0,0,0,0,0,0,0,0],[0,0,0,0,0,0,0,0],[0,0,0,0,0,0,0,0],[0,0,0,0,0,0,0,0],[0,0,0,0,0,0,0,0],[0,0,0,0,0,0,0,1],[0,0,0,0,0,0,0,0]],[[0,0,0,0,0,0,0,0],[0,0,0,0,0,0,0,0],[0,0,0,0,0,0,0,0],[0,0,0,0,0,0,0,0],[0,0,0,0,0,0,0,0],[0,0,0,0,0,0,0,0],[0,0,0,0,0,0,0,1],[0,0,0,0,0,0,0,0]],[[0,0,0,0,0,0,0,0],[0,0,0,0,0,0,0,0],[0,0,0,0,0,0,0,0],[0,0,0,0,0,0,0,0],[0,0,0,0,0,0,0,0],[0,0,0,0,0,0,0,0],[0,0,0,0,0,0,0,0],[0,0,0,0,0,0,0,0]]]
Singularities: [t,t + 1,145427*t^12 + 632240*t^11 + 905310*t^10 + 631433*t^9 + 165443*t^8 + 163673*t^7 + 18160*t^6 + 5661*t^5 + 1378*t^4 + 88*t^3 + 15*t^2 - 2*t - 1,105482027376352101126787766160*t^36 - 12426836809720466114791362355200*t^35 - 12715583133900292485582880907436*t^34 + 10608538381289340323770155951052*t^33 + 37602501627276681950573416061978*t^32 + 48796533636847488212721529983044*t^31 + 28616586488623079754992179992824*t^30 - 8010298321929791770461686729070*t^29 - 15048871843227768040646467442375*t^28 + 9004026619138541827056440036*t^27 + 10630918908271632491458240024415*t^26 + 11604691023782006780643813769096*t^25 + 6869791996962825234790517994544*t^24 + 2146217619508043422407987965354*t^23 - 46990376331598608172617602974*t^22 - 627447810531955614788723350252*t^21 - 506033587944247680329183870711*t^20 - 196775436210496679265245479868*t^19 - 33886167187404609356013115528*t^18 - 1450300070010671806570772623*t^17 - 370504858613690807030247880*t^16 - 243213545222588080537334912*t^15 - 39482814535270802716212483*t^14 - 6195567208635038962023284*t^13 - 1332289726305916009972061*t^12 - 140697770842171486202405*t^11 - 19612275107562897237322*t^10 - 2501620135685930610395*t^9 - 181227119947833327998*t^8 - 16198207151323934840*t^7 - 544990818630894891*t^6 - 24691279618157368*t^5 - 780790264771217*t^4 - 20030648112301*t^3 - 671789124701*t^2 + 739151024*t - 10924032]

PeriodID: 101
Ramification_at_infinity: [[0,0,0,0,0,0,0,0],[0,0,0,0,0,0,0,0],[0,0,0,0,0,0,0,0],[0,0,0,0,0,0,0,0],[0,0,0,0,0,0,0,0],[0,0,0,0,0,0,0,0],[0,0,0,0,0,0,0,0],[0,0,0,0,0,0,0,0]]
Ramification_defect: 2
Ramification_matrices: [[[0,1,0,0,0,0,0,0],[0,0,0,0,0,0,0,0],[0,0,0,1,0,0,0,0],[0,0,0,0,0,0,0,0],[0,0,0,0,0,1,0,0],[0,0,0,0,0,0,1,0],[0,0,0,0,0,0,0,1],[0,0,0,0,0,0,0,0]],[[0,0,0,0,0,0,0,0],[0,0,0,0,0,0,0,0],[0,0,0,0,0,0,0,0],[0,0,0,0,0,0,0,0],[0,0,0,0,0,0,0,0],[0,0,0,0,0,0,0,0],[0,0,0,0,0,0,0,1],[0,0,0,0,0,0,0,0]],[[0,0,0,0,0,0,0,0],[0,0,0,0,0,0,0,0],[0,0,0,0,0,0,0,0],[0,0,0,0,0,0,0,0],[0,0,0,0,0,0,0,0],[0,0,0,0,0,0,0,0],[0,0,0,0,0,0,0,1],[0,0,0,0,0,0,0,0]],[[0,0,0,0,0,0,0,0],[0,0,0,0,0,0,0,0],[0,0,0,0,0,0,0,0],[0,0,0,0,0,0,0,0],[0,0,0,0,0,0,0,0],[0,0,0,0,0,0,0,0],[0,0,0,0,0,0,0,0],[0,0,0,0,0,0,0,0]]]
Singularities: [t,745*t^6 + 1213*t^5 + 1146*t^4 + 289*t^3 + 51*t^2 + 10*t + 1,587*t^7 + 816*t^6 + 803*t^5 + 197*t^4 + 159*t^3 + 11*t^2 + 3*t - 1,374605102921694108707196509956*t^36 + 2881998497931855030922932189816*t^35 + 5362676861653298705841594482238*t^34 + 9186722681959590214126239323298*t^33 + 40683049267629586168872740724192*t^32 + 121392562474323572320881943766382*t^31 + 223324259202670327813319251581688*t^30 + 297529520063276527345748472689326*t^29 + 319414730160067575990188064503622*t^28 + 284358467110176158327035863420908*t^27 + 200897092313565187052972013933179*t^26 + 101608913090959969932812295618991*t^25 + 27170838473938959884980110092346*t^24 - 6642402200413672149810692831075*t^23 - 12009507050874559775890838382039*t^22 - 7359467310688584103778829087736*t^21 - 2955040597707067992879743486381*t^20 - 915185849925731874562070366588*t^19 - 257359488371472337737897877535*t^18 - 67356133343586664379840993252*t^17 - 12488125471060134290756677904*t^16 - 884344028559246958374666116*t^15 + 122516722052165371953777503*t^14 + 28199774366446367930242026*t^13 + 1808270452134672538719979*t^12 - 196880352738493280723137*t^11 - 30430312153059954791487*t^10 + 1138151427414133821109*t^9 + 197196569612362125058*t^8 + 8006948143671391147*t^7 - 1546928383992459072*t^6 - 13879798930256382*t^5 - 680551591247974*t^4 - 7132760793289*t^3 - 322441503775*t^2 + 951721232*t - 13461504]

PeriodID: 102
Ramification_at_infinity: [[0,0,0,0,0,0],[0,0,0,0,0,0],[0,0,0,0,0,0],[0,0,0,0,0,0],[0,0,0,0,0,0],[0,0,0,0,0,0]]
Ramification_defect: 1
Ramification_matrices: [[[0,1,0,0,0,0],[0,0,0,0,0,0],[0,0,0,1,0,0],[0,0,0,0,1,0],[0,0,0,0,0,1],[0,0,0,0,0,0]],[[0,0,0,0,0,0],[0,0,0,0,0,0],[0,0,0,0,0,0],[0,0,0,0,0,0],[0,0,0,0,0,1],[0,0,0,0,0,0]],[[0,0,0,0,0,0],[0,0,0,0,0,0],[0,0,0,0,0,0],[0,0,0,0,0,0],[0,0,0,0,0,1],[0,0,0,0,0,0]],[[0,0,0,0,0,0],[0,0,0,0,0,0],[0,0,0,0,0,0],[0,0,0,0,0,0],[0,0,0,0,0,1],[0,0,0,0,0,0]],[[0,0,0,0,0,0],[0,0,0,0,0,0],[0,0,0,0,0,0],[0,0,0,0,0,0],[0,0,0,0,0,1],[0,0,0,0,0,0]],[[0,0,0,0,0,0],[0,0,0,0,0,0],[0,0,0,0,0,0],[0,0,0,0,0,0],[0,0,0,0,0,1],[0,0,0,0,0,0]],[[0,0,0,0,0,0],[0,0,0,0,0,0],[0,0,0,0,0,0],[0,0,0,0,0,0],[0,0,0,0,0,0],[0,0,0,0,0,0]]]
Singularities: [t,t - 1,3*t + 1,25*t^2 + 5*t - 1,19*t^2 + 7*t + 1,37*t^3 + 32*t^2 - 2*t + 1,10852743733440*t^13 + 104535214328272*t^12 + 187213361559616*t^11 + 158142799242792*t^10 + 82061402820409*t^9 + 30317418493804*t^8 + 8430053429760*t^7 + 1661240687071*t^6 + 204781425874*t^5 + 14125453584*t^4 + 633093453*t^3 + 29295918*t^2 - 109836*t + 2187]

PeriodID: 103
Ramification_at_infinity: [[0,0,0,0,0,0,0,0],[0,0,0,0,0,0,0,0],[0,0,0,0,0,0,0,0],[0,0,0,0,0,0,0,0],[0,0,0,0,0,0,0,0],[0,0,0,0,0,0,0,0],[0,0,0,0,0,0,0,0],[0,0,0,0,0,0,0,0]]
Ramification_defect: 1
Ramification_matrices: [[[0,1,0,0,0,0,0,0],[0,0,0,0,0,0,0,0],[0,0,0,1,0,0,0,0],[0,0,0,0,0,0,0,0],[0,0,0,0,0,1,0,0],[0,0,0,0,0,0,1,0],[0,0,0,0,0,0,0,1],[0,0,0,0,0,0,0,0]],[[0,0,0,0,0,0,0,0],[0,0,0,0,0,0,0,0],[0,0,0,0,0,0,0,0],[0,0,0,0,0,0,0,0],[0,0,0,0,0,0,0,0],[0,0,0,0,0,0,0,0],[0,0,0,0,0,0,0,1],[0,0,0,0,0,0,0,0]],[[0,0,0,0,0,0,0,0],[0,0,0,0,0,0,0,0],[0,0,0,0,0,0,0,0],[0,0,0,0,0,0,0,0],[0,0,0,0,0,0,0,0],[0,0,0,0,0,0,0,0],[0,0,0,0,0,0,0,0],[0,0,0,0,0,0,0,0]]]
Singularities: [t,1849257*t^12 - 3436749*t^11 - 318072*t^10 + 1091365*t^9 - 180900*t^8 - 315046*t^7 - 94161*t^6 - 21091*t^5 - 3036*t^4 - 66*t^3 + 24*t^2 + 7*t + 1,16749619340203196888770446769280124*t^30 + 28810117056589509825801531857378520*t^29 + 25843922711004444094453083910236216*t^28 + 15088170071165200905596494534340580*t^27 + 6786821703609194377454684062108686*t^26 + 2812569248132454566418105614751252*t^25 + 1070043432409649801450828261027208*t^24 + 374499334076696958430018755666682*t^23 + 125969136878954434613112967214372*t^22 + 36293320021769059470502142876134*t^21 + 6598794917148393622759700440453*t^20 + 208722475851072742060189390284*t^19 - 171156024452791897133885509814*t^18 - 21325792903188552316922669055*t^17 + 5882184521931753476732949626*t^16 + 2651999496047774655169780110*t^15 + 529794682486417787512335248*t^14 + 55343504062901713187936845*t^13 - 179400742373094929644043*t^12 - 841662960156547999199664*t^11 - 104334975686096901095416*t^10 - 5699725335090262809078*t^9 - 125200987299625289816*t^8 - 4311526100164799774*t^7 - 462301618468771730*t^6 - 48732883176824288*t^5 - 2785291302342816*t^4 - 61146852529600*t^3 - 827485118912*t^2 + 848753152*t - 176160768]

PeriodID: 104
Ramification_at_infinity: [[0,0,0,0,0,0,0,0],[0,0,0,0,0,0,0,0],[0,0,0,0,0,0,0,0],[0,0,0,0,0,0,0,0],[0,0,0,0,0,0,0,0],[0,0,0,0,0,0,0,0],[0,0,0,0,0,0,0,0],[0,0,0,0,0,0,0,0]]
Ramification_defect: 2
Ramification_matrices: [[[0,1,0,0,0,0,0,0],[0,0,0,0,0,0,0,0],[0,0,0,1,0,0,0,0],[0,0,0,0,0,0,0,0],[0,0,0,0,0,1,0,0],[0,0,0,0,0,0,1,0],[0,0,0,0,0,0,0,1],[0,0,0,0,0,0,0,0]],[[0,0,0,0,0,0,0,0],[0,0,0,0,0,0,0,0],[0,0,0,0,0,0,0,0],[0,0,0,0,0,0,0,0],[0,0,0,0,0,0,0,0],[0,0,0,0,0,0,0,0],[0,0,0,0,0,0,0,1],[0,0,0,0,0,0,0,0]],[[0,0,0,0,0,0,0,0],[0,0,0,0,0,0,0,0],[0,0,0,0,0,0,0,0],[0,0,0,0,0,0,0,0],[0,0,0,0,0,0,0,0],[0,0,0,0,0,0,0,0],[0,0,0,0,0,0,0,0],[0,0,0,0,0,0,0,0]]]
Singularities: [t,5962141*t^13 + 13826276*t^12 + 16197316*t^11 + 12768046*t^10 + 7228475*t^9 + 2939664*t^8 + 867277*t^7 + 190521*t^6 + 30336*t^5 + 2846*t^4 + 85*t^3 - 24*t^2 - 9*t - 1,180401099458657702481337375538416*t^36 + 1133008324378584418111993281839680*t^35 + 3529615147988883286669051155862440*t^34 + 6366341269673947194228426035781296*t^33 + 6315272984668016354986401319361120*t^32 + 1015456316679190109978941727631880*t^31 - 7484987992783925589583833610763288*t^30 - 14254339286324677605271831515920536*t^29 - 16031523270157052718800587017268420*t^28 - 13348227908474443978114022481004928*t^27 - 8877451805213535039816612388721456*t^26 - 4902111793604313850577312748707784*t^25 - 2298607797321189022474172768491118*t^24 - 926823657516822238703082397522400*t^23 - 323544155506077067342712409202628*t^22 - 98351603374770293502855963002482*t^21 - 26289523956007648144557172628104*t^20 - 6282828312665315296936236723060*t^19 - 1368961757806757692714866660434*t^18 - 274291463372986771868511551622*t^17 - 49637186320516689751100823944*t^16 - 7749708734217270543827709182*t^15 - 979869946174373210512215792*t^14 - 92466048245016742666415866*t^13 - 5603060692064990453645962*t^12 - 107607704134338868623038*t^11 + 12669675938133360063307*t^10 + 803223168251270939408*t^9 - 36378186508759848415*t^8 - 4950649778119047327*t^7 - 31060355422671231*t^6 + 10782709181216221*t^5 + 171545935083933*t^4 - 3125090048677*t^3 - 159382813030*t^2 + 629933311*t - 6476928]

PeriodID: 106
Ramification_at_infinity: [[0,0,0,0,0,0,0,0],[0,0,0,0,0,0,0,0],[0,0,0,0,0,0,0,0],[0,0,0,0,0,0,0,0],[0,0,0,0,0,0,0,0],[0,0,0,0,0,0,0,0],[0,0,0,0,0,0,0,0],[0,0,0,0,0,0,0,0]]
Ramification_defect: 2
Ramification_matrices: [[[0,1,0,0,0,0,0,0],[0,0,0,0,0,0,0,0],[0,0,0,1,0,0,0,0],[0,0,0,0,0,0,0,0],[0,0,0,0,0,1,0,0],[0,0,0,0,0,0,1,0],[0,0,0,0,0,0,0,1],[0,0,0,0,0,0,0,0]],[[0,0,0,0,0,0,0,0],[0,0,0,0,0,0,0,0],[0,0,0,0,0,0,0,0],[0,0,0,0,0,0,0,0],[0,0,0,0,0,0,0,0],[0,0,0,0,0,0,0,0],[0,0,0,0,0,0,0,1],[0,0,0,0,0,0,0,0]],[[0,0,0,0,0,0,0,0],[0,0,0,0,0,0,0,0],[0,0,0,0,0,0,0,0],[0,0,0,0,0,0,0,0],[0,0,0,0,0,0,0,0],[0,0,0,0,0,0,0,0],[0,0,0,0,0,0,0,1],[0,0,0,0,0,0,0,0]],[[0,0,0,0,0,0,0,0],[0,0,0,0,0,0,0,0],[0,0,0,0,0,0,0,0],[0,0,0,0,0,0,0,0],[0,0,0,0,0,0,0,0],[0,0,0,0,0,0,0,0],[0,0,0,0,0,0,0,1],[0,0,0,0,0,0,0,0]],[[0,0,0,0,0,0,0,0],[0,0,0,0,0,0,0,0],[0,0,0,0,0,0,0,0],[0,0,0,0,0,0,0,0],[0,0,0,0,0,0,0,0],[0,0,0,0,0,0,0,0],[0,0,0,0,0,0,0,0],[0,0,0,0,0,0,0,0]]]
Singularities: [t,2*t + 1,t + 1,283264*t^11 + 322368*t^10 + 510192*t^9 - 70104*t^8 + 54579*t^7 - 31301*t^6 + 498*t^5 + 2304*t^4 - 26*t^3 + 20*t^2 + 4*t - 1,91758583185486105146595298452480*t^36 - 244427105311157003671959392562432*t^35 + 142432795250159226177703490737344*t^34 + 252830132662781862800376401315328*t^33 - 279365551851283185409226278224192*t^32 + 37243168134761431399451807506048*t^31 + 156711495745666192325476125797968*t^30 + 150629882575274879761739528649776*t^29 + 118289665343980238997594213381456*t^28 - 60035486150368974515675530164352*t^27 - 45740668914465516231918474170984*t^26 + 16112774797182089426847857551580*t^25 + 12004917731485018285867731382230*t^24 + 3361836670960364230909930621054*t^23 + 739202803996284877854517273511*t^22 - 358843530899001956579972696100*t^21 + 32538239926873356598806021605*t^20 + 3223240709719242355589016137*t^19 - 13416453423923555379796970512*t^18 - 3666303161348108777562406515*t^17 - 692033767328299743548792125*t^16 - 173397021196973257903751274*t^15 - 44680953461525812615092996*t^14 + 2189841015552886441460744*t^13 - 817474161609814818211571*t^12 - 119219153143351968458854*t^11 + 2559001300766219220823*t^10 - 519231266786307167652*t^9 + 43258754996270056503*t^8 - 20682340376199128237*t^7 - 786626230075435865*t^6 + 13344547449240673*t^5 + 861139373202250*t^4 + 15606905140432*t^3 - 1633675016649*t^2 + 4844862544*t - 71929856]

PeriodID: 107
Ramification_at_infinity: [[0,0,0,0,0,0],[0,0,0,0,0,0],[0,0,0,0,0,0],[0,0,0,0,0,0],[0,0,0,0,0,0],[0,0,0,0,0,0]]
Ramification_defect: 1
Ramification_matrices: [[[0,1,0,0,0,0],[0,0,0,0,0,0],[0,0,0,1,0,0],[0,0,0,0,1,0],[0,0,0,0,0,1],[0,0,0,0,0,0]],[[0,0,0,0,0,0],[0,0,0,0,0,0],[0,0,0,0,0,0],[0,0,0,0,0,0],[0,0,0,0,0,1],[0,0,0,0,0,0]],[[0,0,0,0,0,0],[0,0,0,0,0,0],[0,0,0,0,0,0],[0,0,0,0,0,0],[0,0,0,0,0,1],[0,0,0,0,0,0]],[[0,0,0,0,0,0],[0,0,0,0,0,0],[0,0,0,0,0,0],[0,0,0,0,0,0],[0,0,0,0,0,0],[0,0,0,0,0,0]]]
Singularities: [t,4*t + 1,14675*t^8 + 26840*t^7 + 28773*t^6 + 12874*t^5 + 2361*t^4 + 81*t^3 + 8*t^2 + 2*t - 1,24497420682832500*t^13 + 93137273471519420*t^12 + 136177543013277909*t^11 + 110968261166543157*t^10 + 58596242888203113*t^9 + 21417481721823210*t^8 + 5491558126643825*t^7 + 963372809724021*t^6 + 110374727051161*t^5 + 8044514164799*t^4 + 408238480467*t^3 + 14291290467*t^2 - 30089961*t + 1115370]

PeriodID: 108
Ramification_at_infinity: [[0,0,0,0,0,0,0,0],[0,0,0,0,0,0,0,0],[0,0,0,0,0,0,0,0],[0,0,0,0,0,0,0,0],[0,0,0,0,0,0,0,0],[0,0,0,0,0,0,0,0],[0,0,0,0,0,0,0,0],[0,0,0,0,0,0,0,0]]
Ramification_defect: 2
Ramification_matrices: [[[0,1,0,0,0,0,0,0],[0,0,0,0,0,0,0,0],[0,0,0,1,0,0,0,0],[0,0,0,0,0,0,0,0],[0,0,0,0,0,1,0,0],[0,0,0,0,0,0,1,0],[0,0,0,0,0,0,0,1],[0,0,0,0,0,0,0,0]],[[0,0,0,0,0,0,0,0],[0,0,0,0,0,0,0,0],[0,0,0,0,0,0,0,0],[0,0,0,0,0,0,0,0],[0,0,0,0,0,0,0,0],[0,0,0,0,0,0,0,0],[0,0,0,0,0,0,1/2,1],[0,0,0,0,0,0,0,1/2]],[[0,0,0,0,0,0,0,0],[0,0,0,0,0,0,0,0],[0,0,0,0,0,0,0,0],[0,0,0,0,0,0,0,0],[0,0,0,0,0,0,0,0],[0,0,0,0,0,0,0,0],[0,0,0,0,0,0,0,1],[0,0,0,0,0,0,0,0]],[[0,0,0,0,0,0,0,0],[0,0,0,0,0,0,0,0],[0,0,0,0,0,0,0,0],[0,0,0,0,0,0,0,0],[0,0,0,0,0,0,0,0],[0,0,0,0,0,0,0,0],[0,0,0,0,0,0,0,0],[0,0,0,0,0,0,0,0]]]
Singularities: [t,2*t + 1,684298*t^11 + 1993323*t^10 + 2283593*t^9 + 1456579*t^8 + 541315*t^7 + 93610*t^6 - 6755*t^5 - 2699*t^4 - 45*t^3 - 40*t^2 - 3*t + 1,499938036152104025143596384434496*t^36 + 4221082131878576745396162333555776*t^35 + 15655971321912233911343154444059984*t^34 + 32980648291655939134150954853410720*t^33 + 43106947102596955774042103519924486*t^32 + 34410715128650761586407096888174488*t^31 + 11747883911335591653031225117002440*t^30 - 9239572238011743491680625535053570*t^29 - 18835357989010441042121921670186721*t^28 - 18449212868801828389492207763285024*t^27 - 13799552089072189781089739186968114*t^26 - 8844390780996747872155504558977137*t^25 - 5022487898931935312023741126818338*t^24 - 2522889037219145234694472019664348*t^23 - 1108760504044548215215207965282374*t^22 - 423154327175706170628385008957659*t^21 - 140243841750240152778187435914740*t^20 - 40660189250248218481501193572607*t^19 - 10431391846808503683386914965296*t^18 - 2390523769766883326840129204577*t^17 - 489735238098750840611750960350*t^16 - 88801489181251376899854416279*t^15 - 14004790559890522008346306082*t^14 - 1881008939196576535476060371*t^13 - 209787015300905534600364713*t^12 - 18694858700815121959242006*t^11 - 1232779078581562639216974*t^10 - 47961980423810588275537*t^9 + 387540383220971489151*t^8 + 195829484932777002004*t^7 + 13642175737660215022*t^6 + 553002944480290212*t^5 + 5963057153496472*t^4 - 144578977539816*t^3 - 4792934031640*t^2 + 45292732400*t - 96495616]

PeriodID: 109
Ramification_at_infinity: [[0,0,0,0,0,0],[0,0,0,0,0,0],[0,0,0,0,0,0],[0,0,0,0,0,0],[0,0,0,0,0,0],[0,0,0,0,0,0]]
Ramification_defect: 0
Ramification_matrices: [[[0,1,0,0,0,0],[0,0,0,0,0,0],[0,0,0,1,0,0],[0,0,0,0,1,0],[0,0,0,0,0,1],[0,0,0,0,0,0]],[[0,0,0,0,0,0],[0,0,0,0,0,0],[0,0,0,0,0,0],[0,0,0,0,0,0],[0,0,0,0,0,1],[0,0,0,0,0,0]],[[0,0,0,0,0,0],[0,0,0,0,0,0],[0,0,0,0,0,0],[0,0,0,0,0,0],[0,0,0,0,0,1],[0,0,0,0,0,0]],[[0,0,0,0,0,0],[0,0,0,0,0,0],[0,0,0,0,0,0],[0,0,0,0,0,0],[0,0,0,0,0,0],[0,0,0,0,0,0]]]
Singularities: [t,11*t^4 - 36*t^3 + 8*t^2 + t - 1,1712*t^4 + 288*t^3 + 8*t^2 - 8*t - 1,876527814432*t^9 + 501869712384*t^8 + 121784922048*t^7 + 18890881360*t^6 + 2247799590*t^5 - 105710000*t^4 + 18350406*t^3 + 949435*t^2 - 12071*t + 360]

PeriodID: 110
Ramification_at_infinity: [[0,0,0,0,0,0,0,0],[0,0,0,0,0,0,0,0],[0,0,0,0,0,0,0,0],[0,0,0,0,0,0,0,0],[0,0,0,0,0,0,0,0],[0,0,0,0,0,0,0,0],[0,0,0,0,0,0,0,0],[0,0,0,0,0,0,0,0]]
Ramification_defect: 1
Ramification_matrices: [[[0,1,0,0,0,0,0,0],[0,0,0,0,0,0,0,0],[0,0,0,1,0,0,0,0],[0,0,0,0,0,0,0,0],[0,0,0,0,0,1,0,0],[0,0,0,0,0,0,1,0],[0,0,0,0,0,0,0,1],[0,0,0,0,0,0,0,0]],[[0,0,0,0,0,0,0,0],[0,0,0,0,0,0,0,0],[0,0,0,0,0,0,0,0],[0,0,0,0,0,0,0,0],[0,0,0,0,0,0,0,0],[0,0,0,0,0,0,0,0],[0,0,0,0,0,0,0,1],[0,0,0,0,0,0,0,0]],[[0,0,0,0,0,0,0,0],[0,0,0,0,0,0,0,0],[0,0,0,0,0,0,0,0],[0,0,0,0,0,0,0,0],[0,0,0,0,0,0,0,0],[0,0,0,0,0,0,0,0],[0,0,0,0,0,0,0,1],[0,0,0,0,0,0,0,0]],[[0,0,0,0,0,0,0,0],[0,0,0,0,0,0,0,0],[0,0,0,0,0,0,0,0],[0,0,0,0,0,0,0,0],[0,0,0,0,0,0,0,0],[0,0,0,0,0,0,0,0],[0,0,0,0,0,0,0,0],[0,0,0,0,0,0,0,0]]]
Singularities: [t,79*t^4 - 69*t^3 + 37*t^2 - 11*t + 1,60403*t^8 + 43251*t^7 + 14495*t^6 + 3038*t^5 + 795*t^4 + 344*t^3 + 96*t^2 + 14*t + 1,21451085334283619484220392950*t^30 + 17043658231189280272267968664*t^29 - 18288309444679191434770951732*t^28 - 85587069569152596965057547180*t^27 - 23875393963893757514450439216*t^26 + 22444201296452784197067601470*t^25 + 10518571695472831676740341564*t^24 + 5105253834044973966048979494*t^23 - 2431539559600592082906074010*t^22 - 2113367011214991913660276844*t^21 - 213463218137207471307372075*t^20 + 137063356019531322122744368*t^19 + 14657893155341579066164944*t^18 + 4056265934517423500231607*t^17 + 642366846287676991690854*t^16 + 164866974643888421216766*t^15 + 12165912621575596110315*t^14 - 5183456755582407572460*t^13 - 328992829441436474675*t^12 - 84468157030676875726*t^11 - 10603996637759467824*t^10 - 170802209878534122*t^9 - 71566192803799849*t^8 - 502021468723341*t^7 - 252579988196317*t^6 - 4723150590252*t^5 - 617524068666*t^4 - 17484500022*t^3 - 61971498*t^2 - 951840*t - 36864]

PeriodID: 111
Ramification_at_infinity: [[0,0,0,0,0,0],[0,0,0,0,0,0],[0,0,0,0,0,0],[0,0,0,0,0,0],[0,0,0,0,0,0],[0,0,0,0,0,0]]
Ramification_defect: 0
Ramification_matrices: [[[0,1,0,0,0,0],[0,0,0,0,0,0],[0,0,0,1,0,0],[0,0,0,0,1,0],[0,0,0,0,0,1],[0,0,0,0,0,0]],[[0,0,0,0,0,0],[0,0,0,0,0,0],[0,0,0,0,0,0],[0,0,0,0,0,0],[0,0,0,0,0,1],[0,0,0,0,0,0]],[[0,0,0,0,0,0],[0,0,0,0,0,0],[0,0,0,0,0,0],[0,0,0,0,0,0],[0,0,0,0,0,1],[0,0,0,0,0,0]],[[0,0,0,0,0,0],[0,0,0,0,0,0],[0,0,0,0,0,0],[0,0,0,0,0,0],[0,0,0,0,0,1],[0,0,0,0,0,0]],[[0,0,0,0,0,0],[0,0,0,0,0,0],[0,0,0,0,0,0],[0,0,0,0,0,0],[0,0,0,0,0,1],[0,0,0,0,0,0]],[[0,0,0,0,0,0],[0,0,0,0,0,0],[0,0,0,0,0,0],[0,0,0,0,0,0],[0,0,0,0,0,0],[0,0,0,0,0,0]]]
Singularities: [t,2*t - 1,2*t + 1,100*t^3 - 12*t^2 - 6*t - 1,116*t^3 - 12*t^2 + 6*t - 1,1100898*t^7 - 1390544*t^6 + 2038500*t^5 - 419681*t^4 + 45360*t^3 - 7153*t^2 + 324*t - 16]

PeriodID: 112
Ramification_at_infinity: [[0,0,0,0,0,0,0,0],[0,0,0,0,0,0,0,0],[0,0,0,0,0,0,0,0],[0,0,0,0,0,0,0,0],[0,0,0,0,0,0,0,0],[0,0,0,0,0,0,0,0],[0,0,0,0,0,0,0,0],[0,0,0,0,0,0,0,0]]
Ramification_defect: 2
Ramification_matrices: [[[0,1,0,0,0,0,0,0],[0,0,0,0,0,0,0,0],[0,0,0,1,0,0,0,0],[0,0,0,0,0,0,0,0],[0,0,0,0,0,1,0,0],[0,0,0,0,0,0,1,0],[0,0,0,0,0,0,0,1],[0,0,0,0,0,0,0,0]],[[0,0,0,0,0,0,0,0],[0,0,0,0,0,0,0,0],[0,0,0,0,0,0,0,0],[0,0,0,0,0,0,0,0],[0,0,0,0,0,0,0,0],[0,0,0,0,0,0,0,0],[0,0,0,0,0,0,0,1],[0,0,0,0,0,0,0,0]],[[0,0,0,0,0,0,0,0],[0,0,0,0,0,0,0,0],[0,0,0,0,0,0,0,0],[0,0,0,0,0,0,0,0],[0,0,0,0,0,0,0,0],[0,0,0,0,0,0,0,0],[0,0,0,0,0,0,0,1],[0,0,0,0,0,0,0,0]],[[0,0,0,0,0,0,0,0],[0,0,0,0,0,0,0,0],[0,0,0,0,0,0,0,0],[0,0,0,0,0,0,0,0],[0,0,0,0,0,0,0,0],[0,0,0,0,0,0,0,0],[0,0,0,0,0,0,0,1],[0,0,0,0,0,0,0,0]],[[0,0,0,0,0,0,0,0],[0,0,0,0,0,0,0,0],[0,0,0,0,0,0,0,0],[0,0,0,0,0,0,0,0],[0,0,0,0,0,0,0,0],[0,0,0,0,0,0,0,0],[0,0,0,0,0,0,0,0],[0,0,0,0,0,0,0,0]]]
Singularities: [t,8*t^2 - 4*t + 1,8*t^2 + 4*t + 1,289049*t^9 + 134856*t^8 - 48444*t^7 - 2336*t^6 + 1662*t^5 + 1259*t^4 + 316*t^3 + 14*t^2 - 6*t - 1,262089762156145499068144546034688*t^36 + 246161200552883332159667331995136*t^35 - 4127761660172960408898079267369216*t^34 - 1154023993900148094384927509764832*t^33 - 1631874623940885448460412310773264*t^32 - 4603116040650358187887860968691088*t^31 - 2049646379964079861050491230494864*t^30 - 464897846252591154783854872454252*t^29 - 685218251444089520842772283853074*t^28 - 600960621466154084166820444757946*t^27 - 303771252856723535609618380219958*t^26 - 96594534368574904638716743190470*t^25 - 18380203513330134771519971367096*t^24 - 2822629471075334881945492719003*t^23 - 305027670463596329601854301082*t^22 - 167792610527798953505577075892*t^21 - 112486045400604178162033339804*t^20 - 23903784326116506211625411626*t^19 - 1764356714912484754608450762*t^18 + 104359790320746272711474025*t^17 - 42645764562901140288988778*t^16 + 2926528237361678560489623*t^15 - 397300327241014458378772*t^14 - 271590209019490564979062*t^13 - 18115713919169542503612*t^12 - 2857638883617618616985*t^11 - 162278739087573894240*t^10 - 70251676287677536626*t^9 - 6271473041159738278*t^8 - 274141206883096220*t^7 - 20795807027146766*t^6 - 292300436294926*t^5 - 33105827532710*t^4 + 5909136829*t^3 - 4744493028*t^2 + 184104291*t - 1678008]

PeriodID: 113
Ramification_at_infinity: [[0,0,0,0,0,0,0,0],[0,0,0,0,0,0,0,0],[0,0,0,0,0,0,0,0],[0,0,0,0,0,0,0,0],[0,0,0,0,0,0,0,0],[0,0,0,0,0,0,0,0],[0,0,0,0,0,0,0,0],[0,0,0,0,0,0,0,0]]
Ramification_defect: 2
Ramification_matrices: [[[0,1,0,0,0,0,0,0],[0,0,0,0,0,0,0,0],[0,0,0,1,0,0,0,0],[0,0,0,0,0,0,0,0],[0,0,0,0,0,1,0,0],[0,0,0,0,0,0,1,0],[0,0,0,0,0,0,0,1],[0,0,0,0,0,0,0,0]],[[0,0,0,0,0,0,0,0],[0,0,0,0,0,0,0,0],[0,0,0,0,0,0,0,0],[0,0,0,0,0,0,0,0],[0,0,0,0,0,0,0,0],[0,0,0,0,0,0,0,0],[0,0,0,0,0,0,0,1],[0,0,0,0,0,0,0,0]],[[0,0,0,0,0,0,0,0],[0,0,0,0,0,0,0,0],[0,0,0,0,0,0,0,0],[0,0,0,0,0,0,0,0],[0,0,0,0,0,0,0,0],[0,0,0,0,0,0,0,0],[0,0,0,0,0,0,0,0],[0,0,0,0,0,0,0,0]]]
Singularities: [t,6029272*t^13 + 7131596*t^12 + 3809976*t^11 + 2010475*t^10 + 1018939*t^9 + 299399*t^8 + 91623*t^7 + 28518*t^6 + 5101*t^5 + 632*t^4 + 241*t^3 + 10*t^2 - 4*t - 1,95625058313069523781618972041216*t^36 + 146462608373542471991251366440960*t^35 + 284682147484463809821400699631616*t^34 + 224986299982085747568868383016960*t^33 + 76373255469856549664986293036032*t^32 - 9568005021133894816235699244288*t^31 - 141566274136563579076377490984512*t^30 - 129581757932754955050161515814144*t^29 - 90713329755825057427086110079560*t^28 - 46147004309932942845548499705992*t^27 - 18225807046489420173087121271438*t^26 - 4781408831102101480644201763284*t^25 - 6858922320416326273332411150*t^24 + 1439935728134404675511895248632*t^23 + 947015877934564781285957550338*t^22 + 366312021000214829774784093796*t^21 + 90071080638361096048309155007*t^20 + 17155877336009223811660869923*t^19 + 1440874574399379034811526766*t^18 - 398629076883844679961447986*t^17 - 119981531553812463893251224*t^16 + 6422667634108337157800764*t^15 + 6373694754800399820753063*t^14 + 1868426265185241629831485*t^13 + 318689388507941656531502*t^12 + 48798339410782286290717*t^11 + 6076327497249050465236*t^10 + 684530541440998754260*t^9 + 77351604206683690565*t^8 + 4370821948249472598*t^7 + 263548552211065595*t^6 + 10055884247994376*t^5 + 555857220042678*t^4 + 14033045215388*t^3 + 150568262002*t^2 + 37176512*t + 12482560]

PeriodID: 114
Ramification_at_infinity: [[0,0,0,0,0,0],[0,0,0,0,0,0],[0,0,0,0,0,0],[0,0,0,0,0,0],[0,0,0,0,0,1],[0,0,0,0,0,0]]
Ramification_defect: 1
Ramification_matrices: [[[0,1,0,0,0,0],[0,0,0,0,0,0],[0,0,0,1,0,0],[0,0,0,0,1,0],[0,0,0,0,0,1],[0,0,0,0,0,0]],[[0,0,0,0,0,0],[0,0,0,0,0,0],[0,0,0,0,0,0],[0,0,0,0,0,0],[0,0,0,0,0,1],[0,0,0,0,0,0]],[[0,0,0,0,0,0],[0,0,0,0,0,0],[0,0,0,0,0,0],[0,0,0,0,0,0],[0,0,0,0,0,0],[0,0,0,0,0,0]]]
Singularities: [t,985*t^8 - 17056*t^7 + 17564*t^6 - 6024*t^5 + 312*t^4 - 201*t^3 - 16*t^2 - t + 1,13435320325320*t^12 - 32967523904760*t^11 + 45574242166728*t^10 + 24458050174138*t^9 - 57104517714474*t^8 + 32238545263130*t^7 - 7177013666289*t^6 + 2374065328383*t^5 - 861709763826*t^4 + 158251900339*t^3 - 6510821025*t^2 + 239207744*t + 506880]

PeriodID: 115
Ramification_at_infinity: [[0,0,0,0,0,0,0,0],[0,0,0,0,0,0,0,0],[0,0,0,0,0,0,0,0],[0,0,0,0,0,0,0,0],[0,0,0,0,0,0,0,0],[0,0,0,0,0,0,0,0],[0,0,0,0,0,0,0,0],[0,0,0,0,0,0,0,0]]
Ramification_defect: 2
Ramification_matrices: [[[0,1,0,0,0,0,0,0],[0,0,0,0,0,0,0,0],[0,0,0,1,0,0,0,0],[0,0,0,0,0,0,0,0],[0,0,0,0,0,1,0,0],[0,0,0,0,0,0,1,0],[0,0,0,0,0,0,0,1],[0,0,0,0,0,0,0,0]],[[0,0,0,0,0,0,0,0],[0,0,0,0,0,0,0,0],[0,0,0,0,0,0,0,0],[0,0,0,0,0,0,0,0],[0,0,0,0,0,0,0,0],[0,0,0,0,0,0,0,0],[0,0,0,0,0,0,0,1],[0,0,0,0,0,0,0,0]],[[0,0,0,0,0,0,0,0],[0,0,0,0,0,0,0,0],[0,0,0,0,0,0,0,0],[0,0,0,0,0,0,0,0],[0,0,0,0,0,0,0,0],[0,0,0,0,0,0,0,0],[0,0,0,0,0,0,0,1],[0,0,0,0,0,0,0,0]],[[0,0,0,0,0,0,0,0],[0,0,0,0,0,0,0,0],[0,0,0,0,0,0,0,0],[0,0,0,0,0,0,0,0],[0,0,0,0,0,0,0,0],[0,0,0,0,0,0,0,0],[0,0,0,0,0,0,0,0],[0,0,0,0,0,0,0,0]]]
Singularities: [t,t + 1,848389*t^12 + 957537*t^11 - 554621*t^10 - 782206*t^9 - 62870*t^8 + 649*t^7 - 30173*t^6 + 9329*t^5 - 1084*t^4 + 68*t^3 + 21*t^2 + 5*t - 1,11039900378641011239849330323878*t^36 + 23441074701264014667439271497272*t^35 + 95824499834957221480139811690825*t^34 + 297447463092455262400991390529102*t^33 + 451979472099884342845751182485003*t^32 + 371948902223766982217895502336977*t^31 + 109125629287827563274194631952116*t^30 - 113582204416168301073219060008172*t^29 - 96064607210280438139395817468784*t^28 + 91352152274250915219698536147228*t^27 + 114798686802407473400749152957578*t^26 + 39862078560608241457172266805483*t^25 + 3013159321740199163575322450228*t^24 - 631161939415465026500022251588*t^23 + 206002446019802941035973370964*t^22 - 318232756936318388204338188385*t^21 - 310071831082959107369299313798*t^20 - 165629427840333150028808470333*t^19 - 28882702614033977483898761719*t^18 + 6522125315444468028978346265*t^17 - 600001510404513090898778130*t^16 - 808532092806685962240058597*t^15 - 259089244997178196490765567*t^14 - 10662432762801728233809213*t^13 - 1985261294461009244205057*t^12 - 325970156174951676421657*t^11 - 21672202914071733566743*t^10 + 1225632160991751497708*t^9 - 958652156976878972764*t^8 - 127965253827102327666*t^7 - 752719945646579134*t^6 - 147300719198324672*t^5 - 2188144778581808*t^4 - 391352519419072*t^3 - 29108193374912*t^2 + 74065448960*t - 3795845120]

PeriodID: 119
Ramification_at_infinity: [[0,0,0,0,0,0,0,0],[0,0,0,0,0,0,0,0],[0,0,0,0,0,0,0,0],[0,0,0,0,0,0,0,0],[0,0,0,0,0,0,0,0],[0,0,0,0,0,0,0,0],[0,0,0,0,0,0,0,0],[0,0,0,0,0,0,0,0]]
Ramification_defect: 2
Ramification_matrices: [[[0,1,0,0,0,0,0,0],[0,0,0,0,0,0,0,0],[0,0,0,1,0,0,0,0],[0,0,0,0,0,0,0,0],[0,0,0,0,0,1,0,0],[0,0,0,0,0,0,1,0],[0,0,0,0,0,0,0,1],[0,0,0,0,0,0,0,0]],[[0,0,0,0,0,0,0,0],[0,0,0,0,0,0,0,0],[0,0,0,0,0,0,0,0],[0,0,0,0,0,0,0,0],[0,0,0,0,0,0,0,0],[0,0,0,0,0,0,0,0],[0,0,0,0,0,0,0,1],[0,0,0,0,0,0,0,0]],[[0,0,0,0,0,0,0,0],[0,0,0,0,0,0,0,0],[0,0,0,0,0,0,0,0],[0,0,0,0,0,0,0,0],[0,0,0,0,0,0,0,0],[0,0,0,0,0,0,0,0],[0,0,0,0,0,0,0,0],[0,0,0,0,0,0,0,0]]]
Singularities: [t,477677*t^13 + 881095*t^12 - 1375994*t^11 + 151594*t^10 + 338027*t^9 + 94235*t^8 - 71557*t^7 - 16784*t^6 + 97*t^5 - 925*t^4 - 266*t^3 - 22*t^2 + 3*t + 1,74188221794273432200789173183472*t^36 + 197406125037407726694814405698352*t^35 - 110182955184698460015043302945454*t^34 - 134026432413083415955334451418688*t^33 - 198445216739073139587016791522762*t^32 - 1469069850535141456001882074512100*t^31 - 1727900201700641183412746629625406*t^30 - 908402315431299359401111300524359*t^29 + 62696111903566134635930297849379*t^28 - 366095196229362062423793529761117*t^27 - 445072204838514861210488795414199*t^26 - 91083170516942587808547806657830*t^25 + 4853273246626683162480301674352*t^24 - 1335168332754899063643134710108*t^23 - 12141356537564076737997006052311*t^22 - 6434026152496912222632309139540*t^21 - 1529669813830627612395491446813*t^20 + 143907841495819094983316401862*t^19 + 129694827128984539248832152428*t^18 + 48114734679740589593567351423*t^17 + 10854815163325669076572420833*t^16 + 1665535997773807282034715049*t^15 + 59476579533149497794861636*t^14 - 50123610224229582942336894*t^13 - 11245379737925112365255351*t^12 - 1773102968372909960262741*t^11 - 199446626940413242037176*t^10 - 17996987045998081996705*t^9 - 2512160474714854291305*t^8 - 212642828541143790069*t^7 - 11848090514080346035*t^6 - 414708675615166227*t^5 - 18626823767343339*t^4 - 471262756211334*t^3 - 11940295974297*t^2 - 60517431072*t - 1231921152]

PeriodID: 120
Ramification_at_infinity: [[0,0,0,0,0,0,0,0],[0,0,0,0,0,0,0,0],[0,0,0,0,0,0,0,0],[0,0,0,0,0,0,0,0],[0,0,0,0,0,0,0,0],[0,0,0,0,0,0,0,0],[0,0,0,0,0,0,0,0],[0,0,0,0,0,0,0,0]]
Ramification_defect: 1
Ramification_matrices: [[[0,1,0,0,0,0,0,0],[0,0,0,0,0,0,0,0],[0,0,0,1,0,0,0,0],[0,0,0,0,0,0,0,0],[0,0,0,0,0,1,0,0],[0,0,0,0,0,0,1,0],[0,0,0,0,0,0,0,1],[0,0,0,0,0,0,0,0]],[[0,0,0,0,0,0,0,0],[0,0,0,0,0,0,0,0],[0,0,0,0,0,0,0,0],[0,0,0,0,0,0,0,0],[0,0,0,0,0,0,0,0],[0,0,0,0,0,0,0,0],[0,0,0,0,0,0,0,1],[0,0,0,0,0,0,0,0]],[[0,0,0,0,0,0,0,0],[0,0,0,0,0,0,0,0],[0,0,0,0,0,0,0,0],[0,0,0,0,0,0,0,0],[0,0,0,0,0,0,0,0],[0,0,0,0,0,0,0,0],[0,0,0,0,0,0,0,1],[0,0,0,0,0,0,0,0]],[[0,0,0,0,0,0,0,0],[0,0,0,0,0,0,0,0],[0,0,0,0,0,0,0,0],[0,0,0,0,0,0,0,0],[0,0,0,0,0,0,0,0],[0,0,0,0,0,0,0,0],[0,0,0,0,0,0,0,1],[0,0,0,0,0,0,0,0]],[[0,0,0,0,0,0,0,0],[0,0,0,0,0,0,0,0],[0,0,0,0,0,0,0,0],[0,0,0,0,0,0,0,0],[0,0,0,0,0,0,0,0],[0,0,0,0,0,0,0,0],[0,0,0,0,0,0,0,1],[0,0,0,0,0,0,0,0]],[[0,0,0,0,0,0,0,0],[0,0,0,0,0,0,0,0],[0,0,0,0,0,0,0,0],[0,0,0,0,0,0,0,0],[0,0,0,0,0,0,0,0],[0,0,0,0,0,0,0,0],[0,0,0,0,0,0,0,0],[0,0,0,0,0,0,0,0]]]
Singularities: [t,t - 1,3*t + 1,448*t^5 - 192*t^4 + 200*t^3 - 36*t^2 + 9*t - 1,1856*t^5 + 704*t^4 - 8*t^3 - 52*t^2 - 11*t - 1,236536058414550193032470200320*t^30 - 341382753153758335839347146752*t^29 - 3576604206581570552431397306368*t^28 - 5921526794083927440927374180352*t^27 - 4849565017688996953586210045952*t^26 - 3197730342942439892592150380544*t^25 - 1673401708261665257873658314752*t^24 - 811828706119696022181050368000*t^23 - 348669280456001288362046270464*t^22 - 64430333599258399945092528640*t^21 + 18866217772450255726357232640*t^20 + 9429413326645921899313884800*t^19 + 1524500558555155176404054656*t^18 + 195613866928472203364425472*t^17 + 71355138153725823194339808*t^16 + 16539671024272966646537240*t^15 + 2401564891985276881599128*t^14 + 53075951777047638610976*t^13 - 33704873041883226120544*t^12 - 6055038916128353565740*t^11 - 627906504690814949496*t^10 - 55838658839851594960*t^9 - 1714437421800215105*t^8 + 61699485568449291*t^7 + 8782784567424113*t^6 + 327078463696544*t^5 + 12848888438335*t^4 + 57808668165*t^3 + 1580478929*t^2 - 53987532*t + 1692800]

PeriodID: 122
Ramification_at_infinity: [[0,0,0,0,0,0,0,0],[0,0,0,0,0,0,0,0],[0,0,0,0,0,0,0,0],[0,0,0,0,0,0,0,0],[0,0,0,0,0,0,0,0],[0,0,0,0,0,0,0,0],[0,0,0,0,0,0,0,0],[0,0,0,0,0,0,0,0]]
Ramification_defect: 1
Ramification_matrices: [[[0,1,0,0,0,0,0,0],[0,0,0,0,0,0,0,0],[0,0,0,1,0,0,0,0],[0,0,0,0,0,0,0,0],[0,0,0,0,0,1,0,0],[0,0,0,0,0,0,1,0],[0,0,0,0,0,0,0,1],[0,0,0,0,0,0,0,0]],[[0,0,0,0,0,0,0,0],[0,0,0,0,0,0,0,0],[0,0,0,0,0,0,0,0],[0,0,0,0,0,0,0,0],[0,0,0,0,0,0,0,0],[0,0,0,0,0,0,0,0],[0,0,0,0,0,0,0,1],[0,0,0,0,0,0,0,0]],[[0,0,0,0,0,0,0,0],[0,0,0,0,0,0,0,0],[0,0,0,0,0,0,0,0],[0,0,0,0,0,0,0,0],[0,0,0,0,0,0,0,0],[0,0,0,0,0,0,0,0],[0,0,0,0,0,0,0,1],[0,0,0,0,0,0,0,0]],[[0,0,0,0,0,0,0,0],[0,0,0,0,0,0,0,0],[0,0,0,0,0,0,0,0],[0,0,0,0,0,0,0,0],[0,0,0,0,0,0,0,0],[0,0,0,0,0,0,0,0],[0,0,0,0,0,0,0,0],[0,0,0,0,0,0,0,0]]]
Singularities: [t,t + 1,236025*t^11 + 942960*t^10 + 1235644*t^9 + 501984*t^8 - 62348*t^7 - 42408*t^6 - 12975*t^5 - 2085*t^4 - 332*t^3 + 4*t^2 + 6*t + 1,1160893198671236980989113925*t^30 + 27239684187916545693262334910*t^29 + 126314947932840190894995930513*t^28 + 305568151188724807258807209605*t^27 + 501159663062433155047620194888*t^26 + 640319028925164595301595418513*t^25 + 683103695939228629138628940208*t^24 + 626436045077869942449988614041*t^23 + 488039801062025035353615685662*t^22 + 293743238176594370608170587942*t^21 + 107857123826782243760128464825*t^20 + 399264058564473925003620030*t^19 - 25884050663434389695076618421*t^18 - 16854336789490783088368977909*t^17 - 6148114317528440902938457173*t^16 - 1432266932338464122254507779*t^15 - 199015462809572401964205590*t^14 - 9555611976015157052211204*t^13 + 1926283513298012342858409*t^12 + 487606121129851620370585*t^11 + 61703211254279403020630*t^10 + 5223508075861273281766*t^9 + 238637149959168038271*t^8 + 1614998166499641719*t^7 - 286205996307905391*t^6 - 12363805042462985*t^5 - 471781060618617*t^4 - 7662979059633*t^3 + 70586996093*t^2 - 168681641*t - 3173120]

PeriodID: 123
Ramification_at_infinity: [[0,0,0,0,0,0,0,0],[0,0,0,0,0,0,0,0],[0,0,0,0,0,0,0,0],[0,0,0,0,0,0,0,0],[0,0,0,0,0,0,0,0],[0,0,0,0,0,0,0,0],[0,0,0,0,0,0,0,0],[0,0,0,0,0,0,0,0]]
Ramification_defect: 2
Ramification_matrices: [[[0,1,0,0,0,0,0,0],[0,0,0,0,0,0,0,0],[0,0,0,1,0,0,0,0],[0,0,0,0,0,0,0,0],[0,0,0,0,0,1,0,0],[0,0,0,0,0,0,1,0],[0,0,0,0,0,0,0,1],[0,0,0,0,0,0,0,0]],[[0,0,0,0,0,0,0,0],[0,0,0,0,0,0,0,0],[0,0,0,0,0,0,0,0],[0,0,0,0,0,0,0,0],[0,0,0,0,0,0,0,0],[0,0,0,0,0,0,0,0],[0,0,0,0,0,0,0,1],[0,0,0,0,0,0,0,0]],[[0,0,0,0,0,0,0,0],[0,0,0,0,0,0,0,0],[0,0,0,0,0,0,0,0],[0,0,0,0,0,0,0,0],[0,0,0,0,0,0,0,0],[0,0,0,0,0,0,0,0],[0,0,0,0,0,0,0,0],[0,0,0,0,0,0,0,0]]]
Singularities: [t,1067629*t^13 - 716922*t^12 + 2254825*t^11 + 1690595*t^10 + 1288076*t^9 + 471265*t^8 + 172759*t^7 + 36651*t^6 + 11169*t^5 + 1045*t^4 + 228*t^3 + 13*t^2 - 3*t - 1,3599762203365577423500935569611870*t^36 + 9196269607682304373851097739378136*t^35 + 6823741967375051600646611570433972*t^34 + 8721184757134027775353829452286196*t^33 + 8351973682383650435801244313219632*t^32 + 3861190856812456056349084400909922*t^31 + 245602393489113998307104253611056*t^30 - 1236013442260091683332126920020260*t^29 - 1442776457124153760168989376637980*t^28 - 450110784975291362356614919330958*t^27 - 128488792661345231206878979067957*t^26 + 4433727735329225185791196928886*t^25 + 11310146398813676764135280822623*t^24 + 13396133486726517085969674449125*t^23 + 787741881472588667139249731185*t^22 - 859748096641922496748782738825*t^21 + 253983248752207966088237761348*t^20 + 187212642227018920833087238081*t^19 + 44229740107622184100872704026*t^18 + 6914819350003816788993911621*t^17 + 1679726655904184580579901044*t^16 + 323983657744715864558430630*t^15 + 5803486828770706290198679*t^14 + 3621563794246958497755609*t^13 + 623222689702074812156843*t^12 + 110712101742802509422628*t^11 + 17096821512408419480654*t^10 + 1242755220975285408059*t^9 + 108280092729362776850*t^8 + 4985278747068303622*t^7 + 383016256610838872*t^6 + 16130166151680450*t^5 + 1041433258822960*t^4 + 32972130999600*t^3 + 521738243200*t^2 + 523378000*t + 24204800]

PeriodID: 124
Ramification_at_infinity: [[0,0,0,0,0,0,0,0],[0,0,0,0,0,0,0,0],[0,0,0,0,0,0,0,0],[0,0,0,0,0,0,0,0],[0,0,0,0,0,0,0,0],[0,0,0,0,0,0,0,0],[0,0,0,0,0,0,0,0],[0,0,0,0,0,0,0,0]]
Ramification_defect: 1
Ramification_matrices: [[[0,1,0,0,0,0,0,0],[0,0,0,0,0,0,0,0],[0,0,0,1,0,0,0,0],[0,0,0,0,0,0,0,0],[0,0,0,0,0,1,0,0],[0,0,0,0,0,0,1,0],[0,0,0,0,0,0,0,1],[0,0,0,0,0,0,0,0]],[[0,0,0,0,0,0,0,0],[0,0,0,0,0,0,0,0],[0,0,0,0,0,0,0,0],[0,0,0,0,0,0,0,0],[0,0,0,0,0,0,0,0],[0,0,0,0,0,0,0,0],[0,0,0,0,0,0,0,1],[0,0,0,0,0,0,0,0]],[[0,0,0,0,0,0,0,0],[0,0,0,0,0,0,0,0],[0,0,0,0,0,0,0,0],[0,0,0,0,0,0,0,0],[0,0,0,0,0,0,0,0],[0,0,0,0,0,0,0,0],[0,0,0,0,0,0,0,1],[0,0,0,0,0,0,0,0]],[[0,0,0,0,0,0,0,0],[0,0,0,0,0,0,0,0],[0,0,0,0,0,0,0,0],[0,0,0,0,0,0,0,0],[0,0,0,0,0,0,0,0],[0,0,0,0,0,0,0,0],[0,0,0,0,0,0,0,1],[0,0,0,0,0,0,0,0]],[[0,0,0,0,0,0,0,0],[0,0,0,0,0,0,0,0],[0,0,0,0,0,0,0,0],[0,0,0,0,0,0,0,0],[0,0,0,0,0,0,0,0],[0,0,0,0,0,0,0,0],[0,0,0,0,0,0,0,1],[0,0,0,0,0,0,0,0]],[[0,0,0,0,0,0,0,0],[0,0,0,0,0,0,0,0],[0,0,0,0,0,0,0,0],[0,0,0,0,0,0,0,0],[0,0,0,0,0,0,0,0],[0,0,0,0,0,0,0,0],[0,0,0,0,0,0,0,1],[0,0,0,0,0,0,0,0]],[[0,0,0,0,0,0,0,0],[0,0,0,0,0,0,0,0],[0,0,0,0,0,0,0,0],[0,0,0,0,0,0,0,0],[0,0,0,0,0,0,0,0],[0,0,0,0,0,0,0,0],[0,0,0,0,0,0,0,0],[0,0,0,0,0,0,0,0]]]
Singularities: [t,t - 1,2*t - 1,3*t + 1,2*t + 1,492992*t^8 + 100608*t^7 - 35408*t^6 - 19872*t^5 - 3932*t^4 - 304*t^3 + 33*t^2 + 10*t + 1,14201150215470701819017035776*t^28 + 32036282237145008505082085376*t^27 + 43907059629771073670785138688*t^26 + 32087757540175131799860674560*t^25 + 13268456615668781857901150208*t^24 + 1360367796997296342761144320*t^23 - 2142906826631476016295813120*t^22 - 1692469323363579488835985408*t^21 - 723548696474133533790894080*t^20 - 217211108948446517473906688*t^19 - 49752651127095523588830720*t^18 - 9375455592085467256937984*t^17 - 1570953947623959465426048*t^16 - 236503944710824586748672*t^15 - 27010680840836067382496*t^14 - 625406967433853330720*t^13 + 462753021969909479096*t^12 + 88490820958940971912*t^11 + 8738941176727086700*t^10 + 595203859673936476*t^9 + 24456963415758482*t^8 + 736395613409046*t^7 + 20873763921217*t^6 + 3256238282673*t^5 - 115838017806*t^4 - 6284384124*t^3 - 408124917*t^2 + 5916681*t + 380880]

PeriodID: 125
Ramification_at_infinity: [[0,0,0,0,0,0],[0,0,0,0,0,0],[0,0,0,0,0,0],[0,0,0,0,0,0],[0,0,0,0,0,0],[0,0,0,0,0,0]]
Ramification_defect: 0
Ramification_matrices: [[[0,1,0,0,0,0],[0,0,0,0,0,0],[0,0,0,1,0,0],[0,0,0,0,1,0],[0,0,0,0,0,1],[0,0,0,0,0,0]],[[0,0,0,0,0,0],[0,0,0,0,0,0],[0,0,0,0,0,0],[0,0,0,0,0,0],[0,0,0,0,0,1],[0,0,0,0,0,0]],[[0,0,0,0,0,0],[0,0,0,0,0,0],[0,0,0,0,0,0],[0,0,0,0,0,0],[0,0,0,0,0,1],[0,0,0,0,0,0]],[[0,0,0,0,0,0],[0,0,0,0,0,0],[0,0,0,0,0,0],[0,0,0,0,0,0],[0,0,0,0,0,1],[0,0,0,0,0,0]],[[0,0,0,0,0,0],[0,0,0,0,0,0],[0,0,0,0,0,0],[0,0,0,0,0,0],[0,0,0,0,0,0],[0,0,0,0,0,0]]]
Singularities: [t,36*t^2 + 4*t + 1,28*t^2 + 4*t - 1,17*t^4 + 21*t^3 - 5*t^2 + 3*t + 1,251843930352*t^9 + 735197705536*t^8 + 556077171420*t^7 + 80569208552*t^6 + 4083789258*t^5 + 1845139314*t^4 + 168300667*t^3 + 17482871*t^2 - 5048*t + 4576]

PeriodID: 126
Ramification_at_infinity: [[0,0,0,0,0,0,0,0],[0,0,0,0,0,0,0,0],[0,0,0,0,0,0,0,0],[0,0,0,0,0,0,0,0],[0,0,0,0,0,0,0,0],[0,0,0,0,0,0,0,0],[0,0,0,0,0,0,0,1],[0,0,0,0,0,0,0,0]]
Ramification_defect: 2
Ramification_matrices: [[[0,1,0,0,0,0,0,0],[0,0,0,0,0,0,0,0],[0,0,0,1,0,0,0,0],[0,0,0,0,0,0,0,0],[0,0,0,0,0,1,0,0],[0,0,0,0,0,0,1,0],[0,0,0,0,0,0,0,1],[0,0,0,0,0,0,0,0]],[[0,0,0,0,0,0,0,0],[0,0,0,0,0,0,0,0],[0,0,0,0,0,0,0,0],[0,0,0,0,0,0,0,0],[0,0,0,0,0,0,0,0],[0,0,0,0,0,0,0,0],[0,0,0,0,0,0,0,1],[0,0,0,0,0,0,0,0]],[[0,0,0,0,0,0,0,0],[0,0,0,0,0,0,0,0],[0,0,0,0,0,0,0,0],[0,0,0,0,0,0,0,0],[0,0,0,0,0,0,0,0],[0,0,0,0,0,0,0,0],[0,0,0,0,0,0,0,1],[0,0,0,0,0,0,0,0]],[[0,0,0,0,0,0,0,0],[0,0,0,0,0,0,0,0],[0,0,0,0,0,0,0,0],[0,0,0,0,0,0,0,0],[0,0,0,0,0,0,0,0],[0,0,0,0,0,0,0,0],[0,0,0,0,0,0,0,0],[0,0,0,0,0,0,0,0]]]
Singularities: [t,3123*t^6 + 1130*t^5 - 153*t^4 - 10*t^3 - 42*t^2 - 4*t - 1,43*t^6 + 250*t^5 + 431*t^4 + 302*t^3 + 46*t^2 - 4*t - 1,302483006805253749965664306336*t^36 - 199145518224254293525011864984*t^35 - 5667777472206500897962873105014*t^34 - 13407619661745735751298377931216*t^33 - 10094331825273264788264350659883*t^32 + 11753627005757259049164652563003*t^31 + 37909501653101859068735962372015*t^30 + 47154000410559155378891431381773*t^29 + 35508961685813372449937590038705*t^28 + 14676205891749517260419049546353*t^27 - 2387518162206522822830674274302*t^26 - 9328148257827769556148029776293*t^25 - 7912936540695436020501388303537*t^24 - 3984062302078738755480426246487*t^23 - 1391895027274808821963457777266*t^22 - 445144383222678608568151058399*t^21 - 193397909998541855050873647202*t^20 - 88142764998069414452459413250*t^19 - 27060416318886922012759665947*t^18 - 3873495045352695877890222144*t^17 + 431788469413097512364329954*t^16 + 339308778321994563964908408*t^15 + 78511235746677393042581028*t^14 + 10353111995955140922322836*t^13 + 995440476645324871256397*t^12 + 98480642878215252944513*t^11 + 10847536403108495661267*t^10 + 933154213819203899967*t^9 + 62785205661690462146*t^8 + 365574940853184124*t^7 + 3616182706898335*t^6 + 1141926244823956*t^5 + 21117861083960*t^4 + 4085047938828*t^3 - 4661970478*t^2 - 188671504*t + 11139072]

PeriodID: 128
Ramification_at_infinity: [[0,0,0,0,0,0,0,0],[0,0,0,0,0,0,0,0],[0,0,0,0,0,0,0,0],[0,0,0,0,0,0,0,0],[0,0,0,0,0,0,0,0],[0,0,0,0,0,0,0,0],[0,0,0,0,0,0,0,0],[0,0,0,0,0,0,0,0]]
Ramification_defect: 0
Ramification_matrices: [[[0,1,0,0,0,0,0,0],[0,0,0,0,0,0,0,0],[0,0,0,1,0,0,0,0],[0,0,0,0,0,0,0,0],[0,0,0,0,0,1,0,0],[0,0,0,0,0,0,1,0],[0,0,0,0,0,0,0,1],[0,0,0,0,0,0,0,0]],[[0,0,0,0,0,0,0,0],[0,0,0,0,0,0,0,0],[0,0,0,0,0,0,0,0],[0,0,0,0,0,0,0,0],[0,0,0,0,0,0,0,0],[0,0,0,0,0,0,0,0],[0,0,0,0,0,0,0,1],[0,0,0,0,0,0,0,0]],[[0,0,0,0,0,0,0,0],[0,0,0,0,0,0,0,0],[0,0,0,0,0,0,0,0],[0,0,0,0,0,0,0,0],[0,0,0,0,0,0,0,0],[0,0,0,0,0,0,0,0],[0,0,0,0,0,0,3/4,0],[0,0,0,0,0,0,0,1/4]],[[0,0,0,0,0,0,0,0],[0,0,0,0,0,0,0,0],[0,0,0,0,0,0,0,0],[0,0,0,0,0,0,0,0],[0,0,0,0,0,0,0,0],[0,0,0,0,0,0,0,0],[0,0,0,0,0,0,0,1],[0,0,0,0,0,0,0,0]],[[0,0,0,0,0,0,0,0],[0,0,0,0,0,0,0,0],[0,0,0,0,0,0,0,0],[0,0,0,0,0,0,0,0],[0,0,0,0,0,0,0,0],[0,0,0,0,0,0,0,0],[0,0,0,0,0,0,0,0],[0,0,0,0,0,0,0,0]]]
Singularities: [t,2*t - 1,2*t + 1,161488*t^8 - 62816*t^7 - 29424*t^6 - 11872*t^5 - 2216*t^4 - 232*t^3 + 8*t^2 + 4*t + 1,26991758816262155261485536*t^23 + 28053615146751457474669216*t^22 - 17754976353830257977068832*t^21 - 91708328876020491906991472*t^20 - 92675864227647314813506680*t^19 - 35404333937998390454758096*t^18 - 1647055577817665640991880*t^17 + 3313214388287688445065556*t^16 + 1089624760171841539760100*t^15 + 145413463296356111612964*t^14 + 9902969696014150414744*t^13 - 224475202737292322152*t^12 + 50590111098512596128*t^11 - 7453001231256319338*t^10 - 5150868263644815566*t^9 + 125740170111372015*t^8 + 49551934143591699*t^7 + 554698265342036*t^6 - 45102178272959*t^5 + 612566113216*t^4 - 55573468032*t^3 - 1170766016*t^2 + 1324224*t - 66432]

PeriodID: 129
Ramification_at_infinity: [[0,0,0,0,0,0],[0,0,0,0,0,0],[0,0,0,0,0,0],[0,0,0,0,0,0],[0,0,0,0,0,0],[0,0,0,0,0,0]]
Ramification_defect: 2
Ramification_matrices: [[[0,1,0,0,0,0],[0,0,0,0,0,0],[0,0,0,1,0,0],[0,0,0,0,1,0],[0,0,0,0,0,1],[0,0,0,0,0,0]],[[0,0,0,0,0,0],[0,0,0,0,0,0],[0,0,0,0,0,0],[0,0,0,0,0,0],[0,0,0,0,0,1],[0,0,0,0,0,0]],[[0,0,0,0,0,0],[0,0,0,0,0,0],[0,0,0,0,0,0],[0,0,0,0,0,0],[0,0,0,0,0,1],[0,0,0,0,0,0]],[[0,0,0,0,0,0],[0,0,0,0,0,0],[0,0,0,0,0,0],[0,0,0,0,0,0],[0,0,0,0,0,1],[0,0,0,0,0,0]],[[0,0,0,0,0,0],[0,0,0,0,0,0],[0,0,0,0,0,0],[0,0,0,0,0,0],[0,0,0,0,0,0],[0,0,0,0,0,0]]]
Singularities: [t,8*t - 1,28*t^2 + 2*t + 1,1757*t^7 - 172*t^6 + 360*t^5 - 36*t^4 - 9*t^3 + 12*t^2 + 6*t + 1,41858460671834016*t^17 - 206388433947386880*t^16 - 165477267870562816*t^15 - 79889453350164992*t^14 - 21197141363057190*t^13 - 11568587201449224*t^12 - 27666397476020395*t^11 - 4153000914969555*t^10 + 1822341462236696*t^9 + 80106524721768*t^8 - 8908727902920*t^7 - 3533678561650*t^6 + 600930415648*t^5 - 5656164261*t^4 - 2852099283*t^3 - 446419747*t^2 - 3550800*t - 37816]

PeriodID: 131
Ramification_at_infinity: [[0,0,0,0,0,0,0,0],[0,0,0,0,0,0,0,0],[0,0,0,0,0,0,0,0],[0,0,0,0,0,0,0,0],[0,0,0,0,0,0,0,0],[0,0,0,0,0,0,0,0],[0,0,0,0,0,0,0,1],[0,0,0,0,0,0,0,0]]
Ramification_defect: 2
Ramification_matrices: [[[0,1,0,0,0,0,0,0],[0,0,0,0,0,0,0,0],[0,0,0,1,0,0,0,0],[0,0,0,0,0,0,0,0],[0,0,0,0,0,1,0,0],[0,0,0,0,0,0,1,0],[0,0,0,0,0,0,0,1],[0,0,0,0,0,0,0,0]],[[0,0,0,0,0,0,0,0],[0,0,0,0,0,0,0,0],[0,0,0,0,0,0,0,0],[0,0,0,0,0,0,0,0],[0,0,0,0,0,0,0,0],[0,0,0,0,0,0,0,0],[0,0,0,0,0,0,0,1],[0,0,0,0,0,0,0,0]],[[0,0,0,0,0,0,0,0],[0,0,0,0,0,0,0,0],[0,0,0,0,0,0,0,0],[0,0,0,0,0,0,0,0],[0,0,0,0,0,0,0,0],[0,0,0,0,0,0,0,0],[0,0,0,0,0,0,0,1],[0,0,0,0,0,0,0,0]],[[0,0,0,0,0,0,0,0],[0,0,0,0,0,0,0,0],[0,0,0,0,0,0,0,0],[0,0,0,0,0,0,0,0],[0,0,0,0,0,0,0,0],[0,0,0,0,0,0,0,0],[0,0,0,0,0,0,0,0],[0,0,0,0,0,0,0,0]]]
Singularities: [t,t + 1,21447*t^11 - 91216*t^10 + 204414*t^9 - 209722*t^8 + 87271*t^7 + 45502*t^6 + 15196*t^5 + 2484*t^4 + 300*t^3 + t^2 - 5*t - 1,4286019345130291462997276448*t^36 + 20810083945155078814786152480*t^35 + 34505728608946116548767033704*t^34 + 61103323051574859765462990384*t^33 + 123425939950679413349839778304*t^32 - 109222137302840795567100174552*t^31 - 255244268496105511020057357782*t^30 - 117359079215161917158875281388*t^29 + 15376577318482893735362136816*t^28 + 75338055514929459311594406250*t^27 + 321143272658115534426020420778*t^26 + 153183447978915075394629317977*t^25 - 227205418412153672346996834091*t^24 - 60725548852264433537978091614*t^23 + 68531331731656188953818319715*t^22 - 13843832290605211882917703162*t^21 - 13374137882740461385746071661*t^20 + 15262890865610639517260322219*t^19 - 3509644500009423427606431807*t^18 - 611801265307219158099876302*t^17 + 720818165502627993072446996*t^16 - 204233724386989010770673225*t^15 + 44673047495335530554123061*t^14 + 11240557245808042654450765*t^13 - 660220328172491735227604*t^12 - 289073696308455012339263*t^11 + 30302776731694652558732*t^10 - 2482365409137757135609*t^9 + 70397412551859603518*t^8 - 6975296485106851857*t^7 + 1347070696953707319*t^6 - 21008406123316987*t^5 - 350930021405774*t^4 - 31844007148376*t^3 + 638235045324*t^2 - 2053981240*t + 10314304]

PeriodID: 134
Ramification_at_infinity: [[0,0,0,0,0,0,0,0],[0,0,0,0,0,0,0,0],[0,0,0,0,0,0,0,0],[0,0,0,0,0,0,0,0],[0,0,0,0,0,0,0,0],[0,0,0,0,0,0,0,0],[0,0,0,0,0,0,0,0],[0,0,0,0,0,0,0,0]]
Ramification_defect: 2
Ramification_matrices: [[[0,1,0,0,0,0,0,0],[0,0,0,0,0,0,0,0],[0,0,0,1,0,0,0,0],[0,0,0,0,0,0,0,0],[0,0,0,0,0,1,0,0],[0,0,0,0,0,0,1,0],[0,0,0,0,0,0,0,1],[0,0,0,0,0,0,0,0]],[[0,0,0,0,0,0,0,0],[0,0,0,0,0,0,0,0],[0,0,0,0,0,0,0,0],[0,0,0,0,0,0,0,0],[0,0,0,0,0,0,0,0],[0,0,0,0,0,0,0,0],[0,0,0,0,0,0,0,1],[0,0,0,0,0,0,0,0]],[[0,0,0,0,0,0,0,0],[0,0,0,0,0,0,0,0],[0,0,0,0,0,0,0,0],[0,0,0,0,0,0,0,0],[0,0,0,0,0,0,0,0],[0,0,0,0,0,0,0,0],[0,0,0,0,0,0,0,0],[0,0,0,0,0,0,0,0]]]
Singularities: [t,2999419*t^13 + 4245670*t^12 + 2726611*t^11 + 1758307*t^10 + 1416967*t^9 + 787873*t^8 + 281025*t^7 + 83071*t^6 + 22666*t^5 + 3724*t^4 + 256*t^3 - 12*t^2 - 8*t - 1,281983732222383820915724556618814*t^36 - 2637464993390498231299171255948616*t^35 - 17334279584586918080178933754824116*t^34 - 47653952429300071761523156588349510*t^33 - 83366673443817769440669773749510498*t^32 - 102984267819087577242976533279173242*t^31 - 88859051315457524054501967483337826*t^30 - 44095891888943126209246181493917412*t^29 + 5705178142132869960422621142287067*t^28 + 34338127349785334243913235710752367*t^27 + 36511876788861483583438737349106926*t^26 + 24678683480961818335812507706417581*t^25 + 12254318470853585046607996252762558*t^24 + 4693481183613412922355116530107593*t^23 + 1420956531251922008002532816406716*t^22 + 350407893572444471615087043033313*t^21 + 75802315746081104604322381354367*t^20 + 16525112507366265718439785094865*t^19 + 3945428467752958227917868480063*t^18 + 942918792751303094894652241929*t^17 + 201255242555225021594694836378*t^16 + 36947100814278477266830169899*t^15 + 5797131667523626079386985074*t^14 + 767168571819726576206318181*t^13 + 86858397970864344288399036*t^12 + 9160680436240098731497904*t^11 + 955291623013810487905817*t^10 + 90617218429140860278436*t^9 + 6741730101360029420832*t^8 + 336542100002208633006*t^7 + 10497361169842903054*t^6 + 253510510125986730*t^5 + 9078192784046262*t^4 + 265914312297264*t^3 + 4877513605236*t^2 - 76624379424*t + 25681920]

PeriodID: 136
Ramification_at_infinity: [[0,0,0,0,0,0,0,0],[0,0,0,0,0,0,0,0],[0,0,0,0,0,0,0,0],[0,0,0,0,0,0,0,0],[0,0,0,0,0,0,0,0],[0,0,0,0,0,0,0,0],[0,0,0,0,0,0,0,1],[0,0,0,0,0,0,0,0]]
Ramification_defect: 3
Ramification_matrices: [[[0,1,0,0,0,0,0,0],[0,0,0,0,0,0,0,0],[0,0,0,1,0,0,0,0],[0,0,0,0,0,0,0,0],[0,0,0,0,0,1,0,0],[0,0,0,0,0,0,1,0],[0,0,0,0,0,0,0,1],[0,0,0,0,0,0,0,0]],[[0,0,0,0,0,0,0,0],[0,0,0,0,0,0,0,0],[0,0,0,0,0,0,0,0],[0,0,0,0,0,0,0,0],[0,0,0,0,0,0,0,0],[0,0,0,0,0,0,0,0],[0,0,0,0,0,0,0,1],[0,0,0,0,0,0,0,0]],[[0,0,0,0,0,0,0,0],[0,0,0,0,0,0,0,0],[0,0,0,0,0,0,0,0],[0,0,0,0,0,0,0,0],[0,0,0,0,0,0,0,0],[0,0,0,0,0,0,0,0],[0,0,0,0,0,0,0,0],[0,0,0,0,0,0,0,0]]]
Singularities: [t,49325*t^13 - 252092*t^12 + 529046*t^11 - 382442*t^10 + 70149*t^9 + 39510*t^8 + 208440*t^7 + 52340*t^6 + 10085*t^5 + 2637*t^4 + 240*t^3 + 13*t^2 - 3*t - 1,1123847577804865929885850240*t^42 + 1240369764669525641596501445456*t^41 + 2321275110699288310596348347018*t^40 + 652510474179273282021572030732*t^39 + 7821992752217495881256540516864*t^38 - 11574982907149326176764262162454*t^37 - 26006773925753250826820900915030*t^36 - 34520845608108095815659127607542*t^35 - 23732882073489656250756923703798*t^34 + 1150108332960781176863733425286*t^33 + 7641552262994197196337419586439*t^32 + 23080248992059159357815529479194*t^31 - 6674614951476219388746349017204*t^30 - 14951475416224848647336059577693*t^29 - 3049575035491412976172814542825*t^28 - 5334358937088333661872024651425*t^27 - 4699756895471709410100911335992*t^26 - 5043470327751281865659637883429*t^25 - 1130188708994708170169155117319*t^24 + 515895178310607000935829750858*t^23 + 449627278177712497210409596828*t^22 + 140680939653154414493998870922*t^21 + 4740743472743963238556398858*t^20 - 24040409185798028614249393338*t^19 - 10229781306242201420788235478*t^18 - 3578750304190633132778816998*t^17 - 638318939090545116214617442*t^16 - 120703310099237269580071103*t^15 - 28449110890589934608991013*t^14 - 4596004829332034598804043*t^13 - 1040160300012020060549889*t^12 - 133534014099404103172039*t^11 - 16549036959258287862323*t^10 - 2887017217753375072625*t^9 - 283968440357302770798*t^8 - 25573559475094633579*t^7 - 1150096621719838633*t^6 - 35697054593827277*t^5 - 1215266971754128*t^4 - 26875394215938*t^3 - 731823443718*t^2 - 2077142094*t - 37110528]

PeriodID: 138
Ramification_at_infinity: [[0,0,0,0,0,0,0,0],[0,0,0,0,0,0,0,0],[0,0,0,0,0,0,0,0],[0,0,0,0,0,0,0,0],[0,0,0,0,0,0,0,0],[0,0,0,0,0,0,0,0],[0,0,0,0,0,0,0,0],[0,0,0,0,0,0,0,0]]
Ramification_defect: 1
Ramification_matrices: [[[0,1,0,0,0,0,0,0],[0,0,0,0,0,0,0,0],[0,0,0,1,0,0,0,0],[0,0,0,0,0,0,0,0],[0,0,0,0,0,1,0,0],[0,0,0,0,0,0,1,0],[0,0,0,0,0,0,0,1],[0,0,0,0,0,0,0,0]],[[0,0,0,0,0,0,0,0],[0,0,0,0,0,0,0,0],[0,0,0,0,0,0,0,0],[0,0,0,0,0,0,0,0],[0,0,0,0,0,0,0,0],[0,0,0,0,0,0,0,0],[0,0,0,0,0,0,0,1],[0,0,0,0,0,0,0,0]],[[0,0,0,0,0,0,0,0],[0,0,0,0,0,0,0,0],[0,0,0,0,0,0,0,0],[0,0,0,0,0,0,0,0],[0,0,0,0,0,0,0,0],[0,0,0,0,0,0,0,0],[0,0,0,0,0,0,0,1],[0,0,0,0,0,0,0,0]],[[0,0,0,0,0,0,0,0],[0,0,0,0,0,0,0,0],[0,0,0,0,0,0,0,0],[0,0,0,0,0,0,0,0],[0,0,0,0,0,0,0,0],[0,0,0,0,0,0,0,0],[0,0,0,0,0,0,0,1],[0,0,0,0,0,0,0,0]],[[0,0,0,0,0,0,0,0],[0,0,0,0,0,0,0,0],[0,0,0,0,0,0,0,0],[0,0,0,0,0,0,0,0],[0,0,0,0,0,0,0,0],[0,0,0,0,0,0,0,0],[0,0,0,0,0,0,0,1],[0,0,0,0,0,0,0,0]],[[0,0,0,0,0,0,0,0],[0,0,0,0,0,0,0,0],[0,0,0,0,0,0,0,0],[0,0,0,0,0,0,0,0],[0,0,0,0,0,0,0,0],[0,0,0,0,0,0,0,0],[0,0,0,0,0,0,0,0],[0,0,0,0,0,0,0,0]]]
Singularities: [t,2*t + 1,t + 1,976*t^5 - 320*t^4 - 84*t^3 - 40*t^2 - 2*t - 1,400*t^5 + 640*t^4 + 348*t^3 + 48*t^2 - 2*t - 1,6750262944399823464480768000*t^30 + 5297250860157861831255654400*t^29 + 76392059171607838251655987200*t^28 + 258338912761512940145208197120*t^27 + 383901644223045812673621688320*t^26 + 316079231416587103949535436800*t^25 + 144596296804179717968480317440*t^24 + 17863675499110298947627331584*t^23 - 28852823229067153961753375232*t^22 - 30843716852659188161362991616*t^21 - 18726974283202331316207025792*t^20 - 7221801766193835519408083200*t^19 - 1328231189474054633626993216*t^18 + 239239827338929537037620704*t^17 + 244800361401004911709984736*t^16 + 82995119056733126031629888*t^15 + 16727987419683312090388912*t^14 + 2081550145696317356836608*t^13 + 125123559387842867104200*t^12 - 7505070061254546996200*t^11 - 2767309541712476422168*t^10 - 333821841197034121612*t^9 - 21103275937519545936*t^8 - 545811602640000848*t^7 + 12310778566683304*t^6 + 674807588497536*t^5 + 27061214868566*t^4 + 516654551004*t^3 - 1301997894*t^2 - 30992775*t + 379008]

PeriodID: 139
Ramification_at_infinity: [[0,0,0,0,0,0,0,0],[0,0,0,0,0,0,0,0],[0,0,0,0,0,0,0,0],[0,0,0,0,0,0,0,0],[0,0,0,0,0,0,0,0],[0,0,0,0,0,0,0,0],[0,0,0,0,0,0,0,0],[0,0,0,0,0,0,0,0]]
Ramification_defect: 1
Ramification_matrices: [[[0,1,0,0,0,0,0,0],[0,0,0,0,0,0,0,0],[0,0,0,1,0,0,0,0],[0,0,0,0,0,0,0,0],[0,0,0,0,0,1,0,0],[0,0,0,0,0,0,1,0],[0,0,0,0,0,0,0,1],[0,0,0,0,0,0,0,0]],[[0,0,0,0,0,0,0,0],[0,0,0,0,0,0,0,0],[0,0,0,0,0,0,0,0],[0,0,0,0,0,0,0,0],[0,0,0,0,0,0,0,0],[0,0,0,0,0,0,0,0],[0,0,0,0,0,0,1/2,0],[0,0,0,0,0,0,0,1/2]],[[0,0,0,0,0,0,0,0],[0,0,0,0,0,0,0,0],[0,0,0,0,0,0,0,0],[0,0,0,0,0,0,0,0],[0,0,0,0,0,0,0,0],[0,0,0,0,0,0,0,0],[0,0,0,0,0,0,1/2,0],[0,0,0,0,0,0,0,1/2]],[[0,0,0,0,0,0,0,0],[0,0,0,0,0,0,0,0],[0,0,0,0,0,0,0,0],[0,0,0,0,0,0,0,0],[0,0,0,0,0,0,0,0],[0,0,0,0,0,0,0,0],[0,0,0,0,0,0,0,1],[0,0,0,0,0,0,0,0]],[[0,0,0,0,0,0,0,0],[0,0,0,0,0,0,0,0],[0,0,0,0,0,0,0,0],[0,0,0,0,0,0,0,0],[0,0,0,0,0,0,0,0],[0,0,0,0,0,0,0,0],[0,0,0,0,0,0,0,0],[0,0,0,0,0,0,0,0]]]
Singularities: [t,t - 1,3*t + 1,798809*t^8 - 64512*t^7 - 128848*t^6 - 32856*t^5 - 5104*t^4 - 309*t^3 + 36*t^2 + 8*t + 1,181150716599505630472619588103654*t^28 + 386088929510440318753314204687428*t^27 + 415471769676764249933286315555052*t^26 + 310831448889408052627900359092174*t^25 + 182366167159682468040275629759650*t^24 + 85068032070441410198975264035773*t^23 + 30569283410739509863408961850048*t^22 + 8749676219004255551990590554714*t^21 + 2354329782571161468579179062018*t^20 + 681242479918664556028687396818*t^19 + 164311233353421275575205584384*t^18 + 15565859974937712135332356854*t^17 - 5881568672076875489455637426*t^16 - 2639072687290246827584402190*t^15 - 483813648830374594976420326*t^14 - 47436289210489688448603490*t^13 - 1937912768627090783359808*t^12 + 140838016450220576537604*t^11 + 27278175518702248722610*t^10 + 1649023444235391795348*t^9 + 23179887524975417416*t^8 - 3294903887760377967*t^7 - 193497014158296226*t^6 - 4388216736982160*t^5 + 185139153377376*t^4 + 6639046512774*t^3 + 68824763946*t^2 - 780859872*t + 7962624]

PeriodID: 140
Ramification_at_infinity: [[0,0,0,0,0,0,0,0],[0,0,0,0,0,0,0,0],[0,0,0,0,0,0,0,0],[0,0,0,0,0,0,0,0],[0,0,0,0,0,0,0,0],[0,0,0,0,0,0,0,0],[0,0,0,0,0,0,0,0],[0,0,0,0,0,0,0,0]]
Ramification_defect: 0
Ramification_matrices: [[[0,1,0,0,0,0,0,0],[0,0,0,0,0,0,0,0],[0,0,0,1,0,0,0,0],[0,0,0,0,0,0,0,0],[0,0,0,0,0,1,0,0],[0,0,0,0,0,0,1,0],[0,0,0,0,0,0,0,1],[0,0,0,0,0,0,0,0]],[[0,0,0,0,0,0,0,0],[0,0,0,0,0,0,0,0],[0,0,0,0,0,0,0,0],[0,0,0,0,0,0,0,0],[0,0,0,0,0,0,0,0],[0,0,0,0,0,0,0,0],[0,0,0,0,0,0,0,1],[0,0,0,0,0,0,0,0]],[[0,0,0,0,0,0,0,0],[0,0,0,0,0,0,0,0],[0,0,0,0,0,0,0,0],[0,0,0,0,0,0,0,0],[0,0,0,0,0,1,0,0],[0,0,0,0,0,0,0,0],[0,0,0,0,0,0,1/2,1],[0,0,0,0,0,0,0,1/2]],[[0,0,0,0,0,0,0,0],[0,0,0,0,0,0,0,0],[0,0,0,0,0,0,0,0],[0,0,0,0,0,0,0,0],[0,0,0,0,0,0,0,0],[0,0,0,0,0,0,0,0],[0,0,0,0,0,0,0,1],[0,0,0,0,0,0,0,0]],[[0,0,0,0,0,0,0,0],[0,0,0,0,0,0,0,0],[0,0,0,0,0,0,0,0],[0,0,0,0,0,0,0,0],[0,0,0,0,0,0,0,0],[0,0,0,0,0,0,0,0],[0,0,0,0,0,0,0,0],[0,0,0,0,0,0,0,0]]]
Singularities: [t,2*t - 1,2*t + 1,73856*t^7 - 124096*t^6 - 31392*t^5 - 752*t^4 + 24*t^3 + 28*t^2 + 14*t - 1,531169375617243971529146368*t^22 + 2156097517379124957119741952*t^21 + 2400204325327043817110593536*t^20 + 962181001357984143453073408*t^19 + 54474858332549748579598336*t^18 - 58356433548033176952963072*t^17 - 11959793620450951268797440*t^16 - 211979911220858940620288*t^15 + 306693348833811914940160*t^14 + 21641162050616167296896*t^13 + 3413325302048861026784*t^12 - 1127163706698778637200*t^11 - 107378600354466155232*t^10 + 20266309235975491184*t^9 - 656288853048296960*t^8 + 12900581275645560*t^7 - 17735008002631794*t^6 + 257169479891281*t^5 + 16172465198441*t^4 - 148256888391*t^3 + 8839460881*t^2 - 54204090*t + 14208]

PeriodID: 141
Ramification_at_infinity: [[0,0,0,0,0,0,0,0],[0,0,0,0,0,0,0,0],[0,0,0,0,0,0,0,0],[0,0,0,0,0,0,0,0],[0,0,0,0,0,0,0,0],[0,0,0,0,0,0,0,0],[0,0,0,0,0,0,0,0],[0,0,0,0,0,0,0,0]]
Ramification_defect: 1
Ramification_matrices: [[[0,1,0,0,0,0,0,0],[0,0,0,0,0,0,0,0],[0,0,0,1,0,0,0,0],[0,0,0,0,0,0,0,0],[0,0,0,0,0,1,0,0],[0,0,0,0,0,0,1,0],[0,0,0,0,0,0,0,1],[0,0,0,0,0,0,0,0]],[[0,0,0,0,0,0,0,0],[0,0,0,0,0,0,0,0],[0,0,0,0,0,0,0,0],[0,0,0,0,0,0,0,0],[0,0,0,0,0,0,0,0],[0,0,0,0,0,0,0,0],[0,0,0,0,0,0,0,1],[0,0,0,0,0,0,0,0]],[[0,0,0,0,0,0,0,0],[0,0,0,0,0,0,0,0],[0,0,0,0,0,0,0,0],[0,0,0,0,0,0,0,0],[0,0,0,0,0,0,0,0],[0,0,0,0,0,0,0,0],[0,0,0,0,0,0,0,1],[0,0,0,0,0,0,0,0]],[[0,0,0,0,0,0,0,0],[0,0,0,0,0,0,0,0],[0,0,0,0,0,0,0,0],[0,0,0,0,0,0,0,0],[0,0,0,0,0,0,0,0],[0,0,0,0,0,0,0,0],[0,0,0,0,0,0,0,1],[0,0,0,0,0,0,0,0]],[[0,0,0,0,0,0,0,0],[0,0,0,0,0,0,0,0],[0,0,0,0,0,0,0,0],[0,0,0,0,0,0,0,0],[0,0,0,0,0,0,0,0],[0,0,0,0,0,0,0,0],[0,0,0,0,0,0,0,1],[0,0,0,0,0,0,0,0]],[[0,0,0,0,0,0,0,0],[0,0,0,0,0,0,0,0],[0,0,0,0,0,0,0,0],[0,0,0,0,0,0,0,0],[0,0,0,0,0,0,0,0],[0,0,0,0,0,0,0,0],[0,0,0,0,0,0,0,1],[0,0,0,0,0,0,0,0]],[[0,0,0,0,0,0,0,0],[0,0,0,0,0,0,0,0],[0,0,0,0,0,0,0,0],[0,0,0,0,0,0,0,0],[0,0,0,0,0,0,0,0],[0,0,0,0,0,0,0,0],[0,0,0,0,0,0,0,1],[0,0,0,0,0,0,0,0]],[[0,0,0,0,0,0,0,0],[0,0,0,0,0,0,0,0],[0,0,0,0,0,0,0,0],[0,0,0,0,0,0,0,0],[0,0,0,0,0,0,0,0],[0,0,0,0,0,0,0,0],[0,0,0,0,0,0,0,0],[0,0,0,0,0,0,0,0]]]
Singularities: [t,9*t - 1,3*t + 1,2*t + 1,8*t^2 + 4*t + 1,152*t^3 - 44*t^2 + 5*t - 1,171*t^4 + 112*t^3 + 38*t^2 + 9*t + 1,283298422422070223631899557056*t^29 + 1190170316503416783825340105536*t^28 + 2245847545822743909485054794296*t^27 + 3105018022129171708661046972152*t^26 + 3908745585656942944590774401800*t^25 + 4205535551615646447909134029208*t^24 + 3441075601475088991832783385108*t^23 + 2043479746465447766419748764180*t^22 + 868893071257306180718055234148*t^21 + 256584116822320783376687001074*t^20 + 44557955762805595334777435767*t^19 - 1790944178268602036723220201*t^18 - 4774694113540389379616824375*t^17 - 2149237231342311574320451920*t^16 - 644999492399509507942915386*t^15 - 146244350333807043802436677*t^14 - 25881836361073964622319904*t^13 - 3616575264849389588684268*t^12 - 399220526100179938318424*t^11 - 34267696031698178352087*t^10 - 2176551988458137753189*t^9 - 87598367766837002417*t^8 - 498791808798482375*t^7 + 219912183987923497*t^6 + 18065546449757052*t^5 + 805358070413771*t^4 + 19489782716502*t^3 + 111981250044*t^2 - 4793518620*t - 61627716]

PeriodID: 142
Ramification_at_infinity: [[0,0,0,0,0,0,0,0],[0,0,0,0,0,0,0,0],[0,0,0,0,0,0,0,0],[0,0,0,0,0,0,0,0],[0,0,0,0,0,0,0,0],[0,0,0,0,0,0,0,0],[0,0,0,0,0,0,0,0],[0,0,0,0,0,0,0,0]]
Ramification_defect: 1
Ramification_matrices: [[[0,1,0,0,0,0,0,0],[0,0,0,0,0,0,0,0],[0,0,0,1,0,0,0,0],[0,0,0,0,0,0,0,0],[0,0,0,0,0,1,0,0],[0,0,0,0,0,0,1,0],[0,0,0,0,0,0,0,1],[0,0,0,0,0,0,0,0]],[[0,0,0,0,0,0,0,0],[0,0,0,0,0,0,0,0],[0,0,0,0,0,0,0,0],[0,0,0,0,0,0,0,0],[0,0,0,0,0,0,0,0],[0,0,0,0,0,0,0,0],[0,0,0,0,0,0,0,1],[0,0,0,0,0,0,0,0]],[[0,0,0,0,0,0,0,0],[0,0,0,0,0,0,0,0],[0,0,0,0,0,0,0,0],[0,0,0,0,0,0,0,0],[0,0,0,0,0,0,0,0],[0,0,0,0,0,0,0,0],[0,0,0,0,0,0,0,1],[0,0,0,0,0,0,0,0]],[[0,0,0,0,0,0,0,0],[0,0,0,0,0,0,0,0],[0,0,0,0,0,0,0,0],[0,0,0,0,0,0,0,0],[0,0,0,0,0,0,0,0],[0,0,0,0,0,0,0,0],[0,0,0,0,0,0,0,1],[0,0,0,0,0,0,0,0]],[[0,0,0,0,0,0,0,0],[0,0,0,0,0,0,0,0],[0,0,0,0,0,0,0,0],[0,0,0,0,0,0,0,0],[0,0,0,0,0,0,0,0],[0,0,0,0,0,0,0,0],[0,0,0,0,0,0,0,0],[0,0,0,0,0,0,0,0]]]
Singularities: [t,2*t + 1,t + 1,33776*t^10 + 115872*t^9 + 325032*t^8 + 327576*t^7 + 92991*t^6 + 22052*t^5 + 3476*t^4 + 218*t^3 - 2*t^2 - 3*t - 1,588513974816501468499140452352*t^30 + 1320132430042175060278282231808*t^29 + 1673053816704387351751167391744*t^28 + 1705691198113824868822692245504*t^27 + 1419572318915579682828610235392*t^26 + 1064860900794967506938412372992*t^25 + 800715539435295227293597565696*t^24 + 532346044508770233908516006912*t^23 + 276088586957996476418207211808*t^22 + 115435818908778316737509094560*t^21 + 43236997104482578873019430808*t^20 + 16080184447067478222893305936*t^19 + 6885771898819513034694006040*t^18 + 3115374349781134185993449840*t^17 + 1071538182773297092092610744*t^16 + 244340899079111827959621828*t^15 + 42895868749529921619029172*t^14 + 9078035469737961401652940*t^13 + 1923767306434450307382588*t^12 + 238101633530197994369141*t^11 + 13553221892235720719342*t^10 - 53731150238235573076*t^9 - 52849180957242229878*t^8 + 1050695559815907277*t^7 + 244330167225968976*t^6 - 2448522645231894*t^5 - 182165653049244*t^4 - 343311917398*t^3 + 199758999768*t^2 + 477232308*t + 8937600]

PeriodID: 143
Ramification_at_infinity: [[0,0,0,0,0,0,0,0],[0,0,0,0,0,0,0,0],[0,0,0,0,0,0,0,0],[0,0,0,0,0,0,0,0],[0,0,0,0,0,0,0,0],[0,0,0,0,0,0,0,0],[0,0,0,0,0,0,0,1],[0,0,0,0,0,0,0,0]]
Ramification_defect: 2
Ramification_matrices: [[[0,1,0,0,0,0,0,0],[0,0,0,0,0,0,0,0],[0,0,0,1,0,0,0,0],[0,0,0,0,0,0,0,0],[0,0,0,0,0,1,0,0],[0,0,0,0,0,0,1,0],[0,0,0,0,0,0,0,1],[0,0,0,0,0,0,0,0]],[[0,0,0,0,0,0,0,0],[0,0,0,0,0,0,0,0],[0,0,0,0,0,0,0,0],[0,0,0,0,0,0,0,0],[0,0,0,0,0,0,0,0],[0,0,0,0,0,0,0,0],[0,0,0,0,0,0,0,1],[0,0,0,0,0,0,0,0]],[[0,0,0,0,0,0,0,0],[0,0,0,0,0,0,0,0],[0,0,0,0,0,0,0,0],[0,0,0,0,0,0,0,0],[0,0,0,0,0,0,0,0],[0,0,0,0,0,0,0,0],[0,0,0,0,0,0,0,0],[0,0,0,0,0,0,0,0]]]
Singularities: [t,65200*t^12 + 1670760*t^11 - 3807428*t^10 + 5099002*t^9 - 1966869*t^8 + 226692*t^7 - 41594*t^6 + 3812*t^5 + 2401*t^4 + 32*t^3 + 21*t^2 + 5*t - 1,28999385330552978494486179020800000*t^36 + 27342288141070733687287007838208000*t^35 - 31568031798393435122351434119168000*t^34 + 14278937720815758692524930891366400*t^33 + 450911629296323800032622509056000*t^32 + 2143471677688327091295155220897792*t^31 - 1740361949829007714718514624498688*t^30 - 3555147961838228471923121958652416*t^29 + 2602478949543664456851931418249856*t^28 + 465933087954389739274517651347200*t^27 - 2011661015819960656336446787288352*t^26 + 1320592043065054265815677422672128*t^25 - 332511895105642450168009237241984*t^24 - 129145108659944895267973401524448*t^23 + 113119873719967375373134172893416*t^22 - 24064260558005437521977153990208*t^21 - 5675733491958924418675503446644*t^20 + 3998602743054218606773556863064*t^19 - 739457067651296644010731982740*t^18 + 28727942379691094224768672746*t^17 - 8018780208920400536445297974*t^16 + 5219827763610748654547493978*t^15 - 726715261495283131914175778*t^14 - 31203223630722598431398398*t^13 + 21705828906443785389005304*t^12 - 2948654018884462917741108*t^11 + 173725301344131882074710*t^10 - 13597069928924198429414*t^9 + 1246884208374088796868*t^8 - 36153790726516270335*t^7 - 491346342538853848*t^6 - 27740040190941224*t^5 - 1767313502836448*t^4 - 17161926979508*t^3 - 3144779848912*t^2 + 10613355536*t - 356254976]

PeriodID: 144
Ramification_at_infinity: [[0,0,0,0,0,0,0,0],[0,0,0,0,0,0,0,0],[0,0,0,0,0,0,0,0],[0,0,0,0,0,0,0,0],[0,0,0,0,0,0,0,0],[0,0,0,0,0,0,0,0],[0,0,0,0,0,0,0,0],[0,0,0,0,0,0,0,0]]
Ramification_defect: 1
Ramification_matrices: [[[0,1,0,0,0,0,0,0],[0,0,0,0,0,0,0,0],[0,0,0,1,0,0,0,0],[0,0,0,0,0,0,0,0],[0,0,0,0,0,1,0,0],[0,0,0,0,0,0,1,0],[0,0,0,0,0,0,0,1],[0,0,0,0,0,0,0,0]],[[0,0,0,0,0,0,0,0],[0,0,0,0,0,0,0,0],[0,0,0,0,0,0,0,0],[0,0,0,0,0,0,0,0],[0,0,0,0,0,0,0,0],[0,0,0,0,0,0,0,0],[0,0,0,0,0,0,1/2,1],[0,0,0,0,0,0,0,1/2]],[[0,0,0,0,0,0,0,0],[0,0,0,0,0,0,0,0],[0,0,0,0,0,0,0,0],[0,0,0,0,0,0,0,0],[0,0,0,0,0,0,0,0],[0,0,0,0,0,0,0,0],[0,0,0,0,0,0,0,1],[0,0,0,0,0,0,0,0]],[[0,0,0,0,0,0,0,0],[0,0,0,0,0,0,0,0],[0,0,0,0,0,0,0,0],[0,0,0,0,0,0,0,0],[0,0,0,0,0,0,0,0],[0,0,0,0,0,0,0,0],[0,0,0,0,0,0,0,0],[0,0,0,0,0,0,0,0]]]
Singularities: [t,2*t + 1,963362*t^10 + 69209*t^9 - 631984*t^8 - 426480*t^7 - 151596*t^6 - 34132*t^5 - 4205*t^4 - 252*t^3 - 4*t^2 + 4*t + 1,2392050006207371599147875051456*t^30 + 13462306779995456073477616311040*t^29 + 38571381347689269223656630246928*t^28 + 73948172718259169563496002596792*t^27 + 103425631143305546499867292587398*t^26 + 109442110571351698712856283548382*t^25 + 89785881231936912161880347759600*t^24 + 58494528584161379790694941460989*t^23 + 31097657605391834260083908175069*t^22 + 13916711126475871665079714948004*t^21 + 5407200867484070377626725636617*t^20 + 1861920350983243824339904076335*t^19 + 567948635532026065354106821568*t^18 + 150170463512290293699201528506*t^17 + 33298819336394679955971476288*t^16 + 5974393603790212467298401344*t^15 + 833885993407125292003367739*t^14 + 85430922920939276235747407*t^13 + 5580386193016685988817571*t^12 + 89893979538155685783185*t^11 - 24554609712176287996346*t^10 - 2775314526848069344306*t^9 - 126512493690350539156*t^8 - 1196038011963007728*t^7 + 78444904225120152*t^6 + 724771809636504*t^5 + 60491367810672*t^4 + 2258098762872*t^3 + 26313327288*t^2 - 178741656*t + 2246976]

PeriodID: 145
Ramification_at_infinity: [[0,0,0,0,0,0],[0,0,0,0,0,0],[0,0,0,0,0,0],[0,0,0,0,0,0],[0,0,0,0,0,0],[0,0,0,0,0,0]]
Ramification_defect: 0
Ramification_matrices: [[[0,1,0,0,0,0],[0,0,0,0,0,0],[0,0,0,1,0,0],[0,0,0,0,1,0],[0,0,0,0,0,1],[0,0,0,0,0,0]],[[0,0,0,0,0,0],[0,0,0,0,0,0],[0,0,0,0,0,0],[0,0,0,0,0,0],[0,0,0,0,1/2,1],[0,0,0,0,0,1/2]],[[0,0,0,0,0,0],[0,0,0,0,0,0],[0,0,0,0,0,0],[0,0,0,0,0,0],[0,0,0,0,0,1],[0,0,0,0,0,0]],[[0,0,0,0,0,0],[0,0,0,0,0,0],[0,0,0,0,0,0],[0,0,0,0,0,0],[0,0,0,0,0,1],[0,0,0,0,0,0]],[[0,0,0,0,0,0],[0,0,0,0,0,0],[0,0,0,0,0,0],[0,0,0,0,0,0],[0,0,0,0,0,0],[0,0,0,0,0,0]]]
Singularities: [t,2*t + 1,212*t^3 + 76*t^2 + 2*t - 1,12*t^3 + 68*t^2 - 2*t + 1,582933857656*t^9 + 677088440208*t^8 + 338745255320*t^7 + 99214208700*t^6 + 17691571968*t^5 + 1598297376*t^4 + 80632134*t^3 + 4038120*t^2 - 3321*t + 243]

PeriodID: 146
Ramification_at_infinity: [[0,0,0,0,0,0],[0,0,0,0,0,0],[0,0,0,0,0,0],[0,0,0,0,0,0],[0,0,0,0,0,0],[0,0,0,0,0,0]]
Ramification_defect: 0
Ramification_matrices: [[[0,1,0,0,0,0],[0,0,0,0,0,0],[0,0,0,1,0,0],[0,0,0,0,1,0],[0,0,0,0,0,1],[0,0,0,0,0,0]],[[0,0,0,0,0,0],[0,0,0,0,0,0],[0,0,0,0,0,0],[0,0,0,0,0,0],[0,0,0,0,0,1],[0,0,0,0,0,0]],[[0,0,0,0,0,0],[0,0,0,0,0,0],[0,0,0,0,0,0],[0,0,0,0,0,0],[0,0,0,0,0,1],[0,0,0,0,0,0]],[[0,0,0,0,0,0],[0,0,0,0,0,0],[0,0,0,0,0,0],[0,0,0,0,0,0],[0,0,0,0,0,0],[0,0,0,0,0,0]]]
Singularities: [t,2171*t^4 + 324*t^3 + 8*t^2 - 9*t - 1,11*t^4 + 36*t^3 + 8*t^2 - t - 1,13505541649791*t^9 + 5669058431736*t^8 + 1010707805625*t^7 + 121363120706*t^6 + 5380893546*t^5 + 2566451585*t^4 + 451483740*t^3 + 8608010*t^2 - 142797*t + 6480]

PeriodID: 147
Ramification_at_infinity: [[0,0,0,0,0,0,0,0],[0,0,0,0,0,0,0,0],[0,0,0,0,0,0,0,0],[0,0,0,0,0,0,0,0],[0,0,0,0,0,0,0,0],[0,0,0,0,0,0,0,0],[0,0,0,0,0,0,0,0],[0,0,0,0,0,0,0,0]]
Ramification_defect: 2
Ramification_matrices: [[[0,1,0,0,0,0,0,0],[0,0,0,0,0,0,0,0],[0,0,0,1,0,0,0,0],[0,0,0,0,0,0,0,0],[0,0,0,0,0,1,0,0],[0,0,0,0,0,0,1,0],[0,0,0,0,0,0,0,1],[0,0,0,0,0,0,0,0]],[[0,0,0,0,0,0,0,0],[0,0,0,0,0,0,0,0],[0,0,0,0,0,0,0,0],[0,0,0,0,0,0,0,0],[0,0,0,0,0,0,0,0],[0,0,0,0,0,0,0,0],[0,0,0,0,0,0,0,1],[0,0,0,0,0,0,0,0]],[[0,0,0,0,0,0,0,0],[0,0,0,0,0,0,0,0],[0,0,0,0,0,0,0,0],[0,0,0,0,0,0,0,0],[0,0,0,0,0,0,0,0],[0,0,0,0,0,0,0,0],[0,0,0,0,0,0,0,0],[0,0,0,0,0,0,0,0]]]
Singularities: [t,2423917*t^13 + 4386349*t^12 + 2455904*t^11 + 1768425*t^10 + 344420*t^9 - 73384*t^8 + 34495*t^7 + 31054*t^6 + 448*t^5 - 2580*t^4 - 512*t^3 - 8*t^2 + 8*t + 1,30594061681076023650519616864608*t^36 + 405868518537554780879915729986272*t^35 + 1047516278441622790837369976617656*t^34 + 1817113113091521701902239287292576*t^33 + 2591492547095842017174499340941248*t^32 + 3416160111825048571477806833544408*t^31 + 3968909463734602358679309576507584*t^30 + 3661699729373569799168072137384120*t^29 + 2564695777983703318310450397189048*t^28 + 1356783593054821499690734764376768*t^27 + 542575751984472423424342341662432*t^26 + 161060320772150680778232283711672*t^25 + 32085078247422879383831196111090*t^24 + 1640800673852692603678651458892*t^23 - 1972876322956446852690846278928*t^22 - 1059261301993471722765525291202*t^21 - 303193610291434028465376970618*t^20 - 45426645757059237601710820232*t^19 + 1354794928086632469683809577*t^18 + 2547361360973161810772136714*t^17 + 755191326486739054447749264*t^16 + 165887712103502385467717125*t^15 + 34683297345568209583326590*t^14 + 6628462619939650003861412*t^13 + 1008633913819667326233988*t^12 + 112414009273004570833978*t^11 + 8663149154430288350460*t^10 + 420300466689657208880*t^9 + 10226367741777860082*t^8 - 31221249641918772*t^7 - 16009373620318060*t^6 - 1012600181684256*t^5 - 5795950544880*t^4 + 873949234708*t^3 - 2786927762*t^2 + 11934240*t + 5578752]

PeriodID: 149
Ramification_at_infinity: [[0,0,0,0,0,0,0,0],[0,0,0,0,0,0,0,0],[0,0,0,0,0,0,0,0],[0,0,0,0,0,0,0,0],[0,0,0,0,0,0,0,0],[0,0,0,0,0,0,0,0],[0,0,0,0,0,0,0,0],[0,0,0,0,0,0,0,0]]
Ramification_defect: 1
Ramification_matrices: [[[0,1,0,0,0,0,0,0],[0,0,0,0,0,0,0,0],[0,0,0,1,0,0,0,0],[0,0,0,0,0,0,0,0],[0,0,0,0,0,1,0,0],[0,0,0,0,0,0,1,0],[0,0,0,0,0,0,0,1],[0,0,0,0,0,0,0,0]],[[0,0,0,0,0,0,0,0],[0,0,0,0,0,0,0,0],[0,0,0,0,0,0,0,0],[0,0,0,0,0,0,0,0],[0,0,0,0,0,0,0,0],[0,0,0,0,0,0,0,0],[0,0,0,0,0,0,1/2,0],[0,0,0,0,0,0,0,1/2]],[[0,0,0,0,0,0,0,0],[0,0,0,0,0,0,0,0],[0,0,0,0,0,0,0,0],[0,0,0,0,0,0,0,0],[0,0,0,0,0,0,0,0],[0,0,0,0,0,0,0,0],[0,0,0,0,0,0,1/2,0],[0,0,0,0,0,0,0,1/2]],[[0,0,0,0,0,0,0,0],[0,0,0,0,0,0,0,0],[0,0,0,0,0,0,0,0],[0,0,0,0,0,0,0,0],[0,0,0,0,0,0,0,0],[0,0,0,0,0,0,0,0],[0,0,0,0,0,0,0,1],[0,0,0,0,0,0,0,0]],[[0,0,0,0,0,0,0,0],[0,0,0,0,0,0,0,0],[0,0,0,0,0,0,0,0],[0,0,0,0,0,0,0,0],[0,0,0,0,0,0,0,0],[0,0,0,0,0,0,0,0],[0,0,0,0,0,0,0,1],[0,0,0,0,0,0,0,0]],[[0,0,0,0,0,0,0,0],[0,0,0,0,0,0,0,0],[0,0,0,0,0,0,0,0],[0,0,0,0,0,0,0,0],[0,0,0,0,0,0,0,0],[0,0,0,0,0,0,0,0],[0,0,0,0,0,0,0,0],[0,0,0,0,0,0,0,0]]]
Singularities: [t,t - 1,3*t + 1,97*t^4 - 184*t^3 + 6*t^2 + 4*t + 1,929*t^4 - 296*t^3 + 54*t^2 - 12*t + 1,5299061950000219581272011326*t^28 - 24356260680890982298176716124*t^27 + 22270721948995536713703807883*t^26 - 184972969648214396189328719*t^25 - 11258274347589836919576664550*t^24 + 2378418408147505338115455527*t^23 + 13111571418162291316446741518*t^22 - 19877212669160129181407195361*t^21 + 15910237287263366979939818946*t^20 - 8329007992205788104714585387*t^19 + 2986384692808916862646636311*t^18 - 778269887451729535754661678*t^17 + 185210142094510927129533548*t^16 - 52638673762659057149848946*t^15 + 13512507008424383954316380*t^14 - 2083514992164545758874010*t^13 + 125964329103502822567306*t^12 + 12219792977618586394454*t^11 - 3123306155231518919247*t^10 + 500994092378840908333*t^9 - 57246917454382059606*t^8 + 2504002838016004027*t^7 - 593713830686554*t^6 + 2611389691444587*t^5 - 244815345314746*t^4 + 1592196928193*t^3 - 89178692963*t^2 + 3099212640*t - 22118400]

PeriodID: 150
Ramification_at_infinity: [[0,0,0,0,0,0,0,0],[0,0,0,0,0,0,0,0],[0,0,0,0,0,0,0,0],[0,0,0,0,0,0,0,0],[0,0,0,0,0,0,0,0],[0,0,0,0,0,0,0,0],[0,0,0,0,0,0,0,0],[0,0,0,0,0,0,0,0]]
Ramification_defect: 1
Ramification_matrices: [[[0,1,0,0,0,0,0,0],[0,0,0,0,0,0,0,0],[0,0,0,1,0,0,0,0],[0,0,0,0,0,0,0,0],[0,0,0,0,0,1,0,0],[0,0,0,0,0,0,1,0],[0,0,0,0,0,0,0,1],[0,0,0,0,0,0,0,0]],[[0,0,0,0,0,0,0,0],[0,0,0,0,0,0,0,0],[0,0,0,0,0,0,0,0],[0,0,0,0,0,0,0,0],[0,0,0,0,0,0,0,0],[0,0,0,0,0,0,0,0],[0,0,0,0,0,0,0,1],[0,0,0,0,0,0,0,0]],[[0,0,0,0,0,0,0,0],[0,0,0,0,0,0,0,0],[0,0,0,0,0,0,0,0],[0,0,0,0,0,0,0,0],[0,0,0,0,0,0,0,0],[0,0,0,0,0,0,0,0],[0,0,0,0,0,0,0,1],[0,0,0,0,0,0,0,0]],[[0,0,0,0,0,0,0,0],[0,0,0,0,0,0,0,0],[0,0,0,0,0,0,0,0],[0,0,0,0,0,0,0,0],[0,0,0,0,0,0,0,0],[0,0,0,0,0,0,0,0],[0,0,0,0,0,0,0,0],[0,0,0,0,0,0,0,0]]]
Singularities: [t,t + 1,1153013*t^11 + 3690904*t^10 + 3265744*t^9 + 556901*t^8 - 200997*t^7 + 15883*t^6 - 19186*t^5 - 248*t^4 - 330*t^3 + 20*t^2 - 2*t + 1,325600304113104011693953165047112*t^30 + 1660277721543354161565649209998128*t^29 + 1545699162977459183458545567876588*t^28 + 366410801967071087346601101491568*t^27 + 132948099491411285179013990592520*t^26 - 106949365052669308115463158406548*t^25 + 215363722967711729000697740060*t^24 - 35185363406584988486411128580628*t^23 - 3058560499667972172826287949914*t^22 - 2823314607799968608589816789772*t^21 + 709942512250480744846093300925*t^20 + 43622848387017118501437860510*t^19 + 19211403124666709049201945489*t^18 - 12323193908857724591074825771*t^17 + 332490328010626517945342823*t^16 + 3855008939196892483506250*t^15 + 105795465536418935809210266*t^14 - 9542479185699969223487517*t^13 - 449173312018472446024716*t^12 - 68926057421801497552425*t^11 + 15031761652955578734018*t^10 - 933812253827568334417*t^9 + 62872709070539402669*t^8 - 2528219863361009649*t^7 - 218774990989164575*t^6 + 13266659495814434*t^5 - 113666307789253*t^4 + 14959926593769*t^3 + 54876680790*t^2 - 2980341934*t + 30306304]

PeriodID: 151
Ramification_at_infinity: [[0,0,0,0,0,0,0,0],[0,0,0,0,0,0,0,0],[0,0,0,0,0,0,0,0],[0,0,0,0,0,0,0,0],[0,0,0,0,0,0,0,0],[0,0,0,0,0,0,0,0],[0,0,0,0,0,0,0,0],[0,0,0,0,0,0,0,0]]
Ramification_defect: 1
Ramification_matrices: [[[0,1,0,0,0,0,0,0],[0,0,0,0,0,0,0,0],[0,0,0,1,0,0,0,0],[0,0,0,0,0,0,0,0],[0,0,0,0,0,1,0,0],[0,0,0,0,0,0,1,0],[0,0,0,0,0,0,0,1],[0,0,0,0,0,0,0,0]],[[0,0,0,0,0,0,0,0],[0,0,0,0,0,0,0,0],[0,0,0,0,0,0,0,0],[0,0,0,0,0,0,0,0],[0,0,0,0,0,0,0,0],[0,0,0,0,0,0,0,0],[0,0,0,0,0,0,0,1],[0,0,0,0,0,0,0,0]],[[0,0,0,0,0,0,0,0],[0,0,0,0,0,0,0,0],[0,0,0,0,0,0,0,0],[0,0,0,0,0,0,0,0],[0,0,0,0,0,0,0,0],[0,0,0,0,0,0,0,0],[0,0,0,0,0,0,0,1],[0,0,0,0,0,0,0,0]],[[0,0,0,0,0,0,0,0],[0,0,0,0,0,0,0,0],[0,0,0,0,0,0,0,0],[0,0,0,0,0,0,0,0],[0,0,0,0,0,0,0,0],[0,0,0,0,0,0,0,0],[0,0,0,0,0,0,0,1],[0,0,0,0,0,0,0,0]],[[0,0,0,0,0,0,0,0],[0,0,0,0,0,0,0,0],[0,0,0,0,0,0,0,0],[0,0,0,0,0,0,0,0],[0,0,0,0,0,0,0,0],[0,0,0,0,0,0,0,0],[0,0,0,0,0,0,0,0],[0,0,0,0,0,0,0,0]]]
Singularities: [t,243*t^4 - 36*t^2 - 5*t - 1,691*t^4 + 360*t^3 + 44*t^2 - 5*t - 1,11*t^4 + 36*t^3 + 8*t^2 - t - 1,7486452148966453362882995961579*t^29 + 38200030967356434667656069191820*t^28 + 93190745640165453493317110388591*t^27 + 141073268379872251978089081719685*t^26 + 147624156027961431046111895525268*t^25 + 113330363865925890294803974558200*t^24 + 66185427178139652093497419031384*t^23 + 30091743258971179039218620168819*t^22 + 10816300731055362142376859516247*t^21 + 3110389387422336959265147765070*t^20 + 726139484702445343412301412463*t^19 + 141818287688084292334159862798*t^18 + 24707709058656324424784855350*t^17 + 4209422194515291460946864447*t^16 + 730531731489155076923548184*t^15 + 123293037878466839624458040*t^14 + 19869513963835998704495257*t^13 + 3239369224913481468607628*t^12 + 524800307423697396470933*t^11 + 72907784715075757878901*t^10 + 7538619025770015548517*t^9 + 521240994952382234854*t^8 + 19995843401754628290*t^7 - 21962648233035960*t^6 - 56793685985085416*t^5 - 3977730987330496*t^4 - 141145332806296*t^3 - 2178074877736*t^2 + 41930437928*t + 597953664]

PeriodID: 152
Ramification_at_infinity: [[0,0,0,0,0,0,0,0],[0,0,0,0,0,0,0,0],[0,0,0,0,0,0,0,0],[0,0,0,0,0,0,0,0],[0,0,0,0,0,0,0,0],[0,0,0,0,0,0,0,0],[0,0,0,0,0,0,0,0],[0,0,0,0,0,0,0,0]]
Ramification_defect: 2
Ramification_matrices: [[[0,1,0,0,0,0,0,0],[0,0,0,0,0,0,0,0],[0,0,0,1,0,0,0,0],[0,0,0,0,0,0,0,0],[0,0,0,0,0,1,0,0],[0,0,0,0,0,0,1,0],[0,0,0,0,0,0,0,1],[0,0,0,0,0,0,0,0]],[[0,0,0,0,0,0,0,0],[0,0,0,0,0,0,0,0],[0,0,0,0,0,0,0,0],[0,0,0,0,0,0,0,0],[0,0,0,0,0,0,0,0],[0,0,0,0,0,0,0,0],[0,0,0,0,0,0,0,1],[0,0,0,0,0,0,0,0]],[[0,0,0,0,0,0,0,0],[0,0,0,0,0,0,0,0],[0,0,0,0,0,0,0,0],[0,0,0,0,0,0,0,0],[0,0,0,0,0,0,0,0],[0,0,0,0,0,0,0,0],[0,0,0,0,0,0,0,1],[0,0,0,0,0,0,0,0]],[[0,0,0,0,0,0,0,0],[0,0,0,0,0,0,0,0],[0,0,0,0,0,0,0,0],[0,0,0,0,0,0,0,0],[0,0,0,0,0,0,0,0],[0,0,0,0,0,0,0,0],[0,0,0,0,0,0,0,0],[0,0,0,0,0,0,0,0]]]
Singularities: [t,t + 1,733727*t^12 + 851777*t^11 + 1054753*t^10 + 401953*t^9 - 24344*t^8 - 24490*t^7 - 8042*t^6 - 10040*t^5 - 3617*t^4 - 458*t^3 - 4*t^2 + 7*t + 1,25775027234352512980494850427920*t^36 + 256068410595421543499274190229952*t^35 + 853867721292994876501982792712036*t^34 + 1605524169738893397968072917923112*t^33 + 2126332069630947071680048387209936*t^32 + 2325679978910364051581104230571652*t^31 + 2314405079177719273735860329057348*t^30 + 2096498961892845385637949349840596*t^29 + 1656484013631918285781988663955904*t^28 + 1107981010951499149566131281746608*t^27 + 614404131964982912687371923040443*t^26 + 274135404809263287707717198675450*t^25 + 94274265137225522027203128636274*t^24 + 23677334032664219950813050491575*t^23 + 4046943800757150027786667164274*t^22 + 436986098876491463253456099549*t^21 + 66716935867577378158216370592*t^20 + 54751910516256161255305129509*t^19 + 37777524286300905784400465576*t^18 + 17065406823307267434053697253*t^17 + 5371430982719039884519127278*t^16 + 1244039441209056164943561609*t^15 + 227642648824036894135311967*t^14 + 35870650292511149552704833*t^13 + 5051254279394903297052010*t^12 + 588975394464766156017524*t^11 + 50453385313603507479688*t^10 + 2825124400551861297700*t^9 + 73372054747102549624*t^8 + 224476985459028476*t^7 + 221088994533271770*t^6 + 13439603985836948*t^5 + 581723286297686*t^4 + 9712586320046*t^3 - 19043259080*t^2 + 2035145568*t + 24203264]

PeriodID: 153
Ramification_at_infinity: [[0,0,0,0,0,0],[0,0,0,0,0,0],[0,0,0,0,0,0],[0,0,0,0,0,0],[0,0,0,0,0,0],[0,0,0,0,0,0]]
Ramification_defect: 1
Ramification_matrices: [[[0,1,0,0,0,0],[0,0,0,0,0,0],[0,0,0,1,0,0],[0,0,0,0,1,0],[0,0,0,0,0,1],[0,0,0,0,0,0]],[[0,0,0,0,0,0],[0,0,0,0,0,0],[0,0,0,0,0,0],[0,0,0,0,0,0],[0,0,0,0,0,1],[0,0,0,0,0,0]],[[0,0,0,0,0,0],[0,0,0,0,0,0],[0,0,0,0,0,0],[0,0,0,0,0,0],[0,0,0,0,0,1],[0,0,0,0,0,0]],[[0,0,0,0,0,0],[0,0,0,0,0,0],[0,0,0,0,0,0],[0,0,0,0,0,0],[0,0,0,0,0,0],[0,0,0,0,0,0]]]
Singularities: [t,53*t^4 + 45*t^3 - t^2 - 5*t - 1,3077*t^5 + 1859*t^4 + 300*t^3 + 8*t^2 - 1,2345368151422792*t^13 + 8149827031300300*t^12 + 11666729533119287*t^11 + 9312130072981790*t^10 + 4718696680228063*t^9 + 1596309836805827*t^8 + 362667775843295*t^7 + 55312516420183*t^6 + 6280898637731*t^5 + 653497062886*t^4 + 50789538396*t^3 + 1552051052*t^2 + 7350522*t + 448400]

PeriodID: 155
Ramification_at_infinity: [[0,0,0,0,0,0,0,0],[0,0,0,0,0,0,0,0],[0,0,0,0,0,0,0,0],[0,0,0,0,0,0,0,0],[0,0,0,0,0,0,0,0],[0,0,0,0,0,0,0,0],[0,0,0,0,0,0,0,0],[0,0,0,0,0,0,0,0]]
Ramification_defect: 2
Ramification_matrices: [[[0,1,0,0,0,0,0,0],[0,0,0,0,0,0,0,0],[0,0,0,1,0,0,0,0],[0,0,0,0,0,0,0,0],[0,0,0,0,0,1,0,0],[0,0,0,0,0,0,1,0],[0,0,0,0,0,0,0,1],[0,0,0,0,0,0,0,0]],[[0,0,0,0,0,0,0,0],[0,0,0,0,0,0,0,0],[0,0,0,0,0,0,0,0],[0,0,0,0,0,0,0,0],[0,0,0,0,0,0,0,0],[0,0,0,0,0,0,0,0],[0,0,0,0,0,0,0,1],[0,0,0,0,0,0,0,0]],[[0,0,0,0,0,0,0,0],[0,0,0,0,0,0,0,0],[0,0,0,0,0,0,0,0],[0,0,0,0,0,0,0,0],[0,0,0,0,0,0,0,0],[0,0,0,0,0,0,0,0],[0,0,0,0,0,0,0,1],[0,0,0,0,0,0,0,0]],[[0,0,0,0,0,0,0,0],[0,0,0,0,0,0,0,0],[0,0,0,0,0,0,0,0],[0,0,0,0,0,0,0,0],[0,0,0,0,0,0,0,0],[0,0,0,0,0,0,0,0],[0,0,0,0,0,0,0,0],[0,0,0,0,0,0,0,0]]]
Singularities: [t,t + 1,669347*t^12 + 1998148*t^11 + 2012987*t^10 + 509453*t^9 - 408092*t^8 - 311909*t^7 - 99615*t^6 - 27607*t^5 - 5253*t^4 - 413*t^3 + 5*t^2 + 7*t + 1,51668675226340262866390167198*t^36 + 4682025324856200011540589609324*t^35 + 35288560026414148394344313228788*t^34 + 121340395941899308187897113552760*t^33 + 229089220495654681735762807145653*t^32 + 193483856642126249548227020981354*t^31 - 186553572649925902588590936552344*t^30 - 903609323982453537950089634192663*t^29 - 1639740380382392599752064995197452*t^28 - 1998885397770842977797473406554389*t^27 - 1839908410441431252071470212546886*t^26 - 1345472342819196775787272938869467*t^25 - 807899860309615043979565821716333*t^24 - 410031206837345999271179329770708*t^23 - 181079032842358868341285052593156*t^22 - 71449217488522908380766095001118*t^21 - 25590482538658880649546785591790*t^20 - 8309942299085325397329993017158*t^19 - 2408771948169633413009838099099*t^18 - 610498660412897458611721625359*t^17 - 132903294714478578984124181468*t^16 - 24587283010789732795676587961*t^15 - 3863003720860670660347112733*t^14 - 521517194245600006759306605*t^13 - 61730344751331148047330102*t^12 - 6481423905870481956017887*t^11 - 593576372942759737166136*t^10 - 45067985039624141119056*t^9 - 2614493904148136248599*t^8 - 107827138286202546162*t^7 - 3499561380384523321*t^6 - 105208322825056178*t^5 - 3604367502258864*t^4 - 81096372561112*t^3 - 1044439488240*t^2 - 761335296*t - 32899072]

PeriodID: 156
Ramification_at_infinity: [[0,0,0,0,0,0,0,0],[0,0,0,0,0,0,0,0],[0,0,0,0,0,0,0,0],[0,0,0,0,0,0,0,0],[0,0,0,0,0,0,0,0],[0,0,0,0,0,0,0,0],[0,0,0,0,0,0,0,0],[0,0,0,0,0,0,0,0]]
Ramification_defect: 1
Ramification_matrices: [[[0,1,0,0,0,0,0,0],[0,0,0,0,0,0,0,0],[0,0,0,1,0,0,0,0],[0,0,0,0,0,0,0,0],[0,0,0,0,0,1,0,0],[0,0,0,0,0,0,1,0],[0,0,0,0,0,0,0,1],[0,0,0,0,0,0,0,0]],[[0,0,0,0,0,0,0,0],[0,0,0,0,0,0,0,0],[0,0,0,0,0,0,0,0],[0,0,0,0,0,0,0,0],[0,0,0,0,0,0,0,0],[0,0,0,0,0,0,0,0],[0,0,0,0,0,0,2/3,0],[0,0,0,0,0,0,0,1/3]],[[0,0,0,0,0,0,0,0],[0,0,0,0,0,0,0,0],[0,0,0,0,0,0,0,0],[0,0,0,0,0,0,0,0],[0,0,0,0,0,0,0,0],[0,0,0,0,0,0,0,0],[0,0,0,0,0,0,0,1],[0,0,0,0,0,0,0,0]],[[0,0,0,0,0,0,0,0],[0,0,0,0,0,0,0,0],[0,0,0,0,0,0,0,0],[0,0,0,0,0,0,0,0],[0,0,0,0,0,0,0,0],[0,0,0,0,0,0,0,0],[0,0,0,0,0,0,0,1],[0,0,0,0,0,0,0,0]],[[0,0,0,0,0,0,0,0],[0,0,0,0,0,0,0,0],[0,0,0,0,0,0,0,0],[0,0,0,0,0,0,0,0],[0,0,0,0,0,0,0,0],[0,0,0,0,0,0,0,0],[0,0,0,0,0,0,0,0],[0,0,0,0,0,0,0,0]]]
Singularities: [t,2*t + 1,t + 1,192817*t^9 - 13631*t^8 - 169273*t^7 + 60118*t^6 + 2403*t^5 - 2747*t^4 - 261*t^3 - 4*t^2 - 6*t + 1,108167295782731701261519304960*t^29 - 175910049014302139065960966400*t^28 - 1443263078430189523156487919924*t^27 - 2608730895638902220994079809398*t^26 - 1799946211571325486769859988916*t^25 - 417532516761476262695147508919*t^24 + 93937643622164860350218311889*t^23 + 152261530735987833701769397309*t^22 + 87976370770117470117434340574*t^21 + 100707322198980592237176697830*t^20 + 73750785724125875308338762338*t^19 + 20077955220929143297070578355*t^18 + 1100402069011702322374275017*t^17 - 1085525704555885146472741348*t^16 - 210287977114747296846239331*t^15 + 23211761433399368744471090*t^14 - 14076581835491270081637189*t^13 - 8240455597214683174862336*t^12 - 91552999222645601605165*t^11 + 21406824486490893473103*t^10 + 5035820049062034614455*t^9 - 689395873148116111809*t^8 + 57614672538408053633*t^7 - 9553624486124603288*t^6 - 10284967041495163*t^5 + 1672979091179747*t^4 - 11608406347337*t^3 - 8445291312246*t^2 + 39217123770*t - 380889600]

PeriodID: 157
Ramification_at_infinity: [[0,0,0,0,0,0,0,0],[0,0,0,0,0,0,0,0],[0,0,0,0,0,0,0,0],[0,0,0,0,0,0,0,0],[0,0,0,0,0,0,0,0],[0,0,0,0,0,0,0,0],[0,0,0,0,0,0,0,0],[0,0,0,0,0,0,0,0]]
Ramification_defect: 1
Ramification_matrices: [[[0,1,0,0,0,0,0,0],[0,0,0,0,0,0,0,0],[0,0,0,1,0,0,0,0],[0,0,0,0,0,0,0,0],[0,0,0,0,0,1,0,0],[0,0,0,0,0,0,1,0],[0,0,0,0,0,0,0,1],[0,0,0,0,0,0,0,0]],[[0,1,0,0,0,0,0,0],[0,0,0,0,0,0,0,0],[0,0,0,1,0,0,0,0],[0,0,0,0,0,0,0,0],[0,0,0,0,0,1,0,0],[0,0,0,0,0,0,0,0],[0,0,0,0,0,0,0,1],[0,0,0,0,0,0,0,0]],[[0,0,0,0,0,0,0,0],[0,0,0,0,0,0,0,0],[0,0,0,0,0,0,0,0],[0,0,0,0,0,0,0,0],[0,0,0,0,0,0,0,0],[0,0,0,0,0,0,0,0],[0,0,0,0,0,0,0,1],[0,0,0,0,0,0,0,0]],[[0,0,0,0,0,0,0,0],[0,0,0,0,0,0,0,0],[0,0,0,0,0,0,0,0],[0,0,0,0,0,0,0,0],[0,0,0,0,0,0,0,0],[0,0,0,0,0,0,0,0],[0,0,0,0,0,0,0,1],[0,0,0,0,0,0,0,0]],[[0,0,0,0,0,0,0,0],[0,0,0,0,0,0,0,0],[0,0,0,0,0,0,0,0],[0,0,0,0,0,0,0,0],[0,0,0,0,0,0,0,0],[0,0,0,0,0,0,0,0],[0,0,0,0,0,0,0,0],[0,0,0,0,0,0,0,0]]]
Singularities: [t,2*t + 1,361*t^4 - 532*t^3 + 86*t^2 - 8*t + 1,391*t^4 + 428*t^3 + 90*t^2 - 1,95661834710236783623448177*t^22 + 321238153283102341447189168*t^21 + 488624701735827246744986512*t^20 + 485491561606361429172629966*t^19 + 386699946184268657596223449*t^18 + 264708552561893646853323616*t^17 + 149840110833018487165752664*t^16 + 66981226301104343961775186*t^15 + 23098342068684614723681452*t^14 + 5954898391895088182204884*t^13 + 1065918148623120265881662*t^12 + 112133209990442159553704*t^11 + 3137955499916058908309*t^10 - 798377228974471848552*t^9 - 150600216239321570996*t^8 - 16269608514948866650*t^7 - 341111142347057303*t^6 + 10447053351088100*t^5 + 637952172626030*t^4 + 8066784311018*t^3 - 438763381716*t^2 + 1710701880*t - 6144000]

PeriodID: 158
Ramification_at_infinity: [[0,0,0,0,0,0],[0,0,0,0,0,0],[0,0,0,0,0,0],[0,0,0,0,0,0],[0,0,0,0,0,0],[0,0,0,0,0,0]]
Ramification_defect: 0
Ramification_matrices: [[[0,1,0,0,0,0],[0,0,0,0,0,0],[0,0,0,1,0,0],[0,0,0,0,1,0],[0,0,0,0,0,1],[0,0,0,0,0,0]],[[0,0,0,0,0,0],[0,0,0,0,0,0],[0,0,0,0,0,0],[0,0,0,0,0,0],[0,0,0,0,1/2,1],[0,0,0,0,0,1/2]],[[0,0,0,0,0,0],[0,0,0,0,0,0],[0,0,0,0,0,0],[0,0,0,0,0,0],[0,0,0,0,1/2,1],[0,0,0,0,0,1/2]],[[0,0,0,0,0,0],[0,0,0,0,0,0],[0,0,0,0,0,0],[0,0,0,0,0,0],[0,0,0,0,0,1],[0,0,0,0,0,0]],[[0,0,0,0,0,0],[0,0,0,0,0,0],[0,0,0,0,0,0],[0,0,0,0,0,0],[0,0,0,0,0,0],[0,0,0,0,0,0]]]
Singularities: [t,2*t - 1,2*t + 1,6896*t^4 + 576*t^3 + 8*t^2 - 16*t - 1,3012961378560*t^9 + 785377115136*t^8 + 98120944896*t^7 + 12849976832*t^6 + 213698784*t^5 - 157592320*t^4 + 32365584*t^3 + 680864*t^2 - 1511*t + 180]

PeriodID: 159
Ramification_at_infinity: [[0,0,0,0,0,0],[0,0,0,0,0,0],[0,0,0,0,0,0],[0,0,0,0,0,0],[0,0,0,0,0,1],[0,0,0,0,0,0]]
Ramification_defect: 1
Ramification_matrices: [[[0,1,0,0,0,0],[0,0,0,0,0,0],[0,0,0,1,0,0],[0,0,0,0,1,0],[0,0,0,0,0,1],[0,0,0,0,0,0]],[[0,0,0,0,0,0],[0,0,0,0,0,0],[0,0,0,0,0,0],[0,0,0,0,0,0],[0,0,0,0,0,1],[0,0,0,0,0,0]],[[0,0,0,0,0,0],[0,0,0,0,0,0],[0,0,0,0,0,0],[0,0,0,0,0,0],[0,0,0,0,0,1],[0,0,0,0,0,0]],[[0,0,0,0,0,0],[0,0,0,0,0,0],[0,0,0,0,0,0],[0,0,0,0,0,0],[0,0,0,0,0,1],[0,0,0,0,0,0]],[[0,0,0,0,0,0],[0,0,0,0,0,0],[0,0,0,0,0,0],[0,0,0,0,0,0],[0,0,0,0,0,0],[0,0,0,0,0,0]]]
Singularities: [t,2*t - 1,2*t + 1,496*t^6 + 8224*t^5 + 3696*t^4 + 568*t^3 - 4*t^2 - 8*t - 1,118604033744896*t^13 + 192440543207424*t^12 + 153963573566208*t^11 + 91273918133888*t^10 + 47096301846960*t^9 + 16568166104128*t^8 + 3134227768656*t^7 + 364909120560*t^6 + 70243475184*t^5 + 15243484616*t^4 + 1382527176*t^3 + 56107972*t^2 - 131923*t + 16644]

PeriodID: 160
Ramification_at_infinity: [[0,0,0,0,0,0],[0,0,0,0,0,0],[0,0,0,0,0,0],[0,0,0,0,0,0],[0,0,0,0,0,1],[0,0,0,0,0,0]]
Ramification_defect: 1
Ramification_matrices: [[[0,1,0,0,0,0],[0,0,0,0,0,0],[0,0,0,1,0,0],[0,0,0,0,1,0],[0,0,0,0,0,1],[0,0,0,0,0,0]],[[0,0,0,0,0,0],[0,0,0,0,0,0],[0,0,0,0,0,0],[0,0,0,0,0,0],[0,0,0,0,0,1],[0,0,0,0,0,0]],[[0,0,0,0,0,0],[0,0,0,0,0,0],[0,0,0,0,0,0],[0,0,0,0,0,0],[0,0,0,0,0,0],[0,0,0,0,0,0]]]
Singularities: [t,229*t^8 - 1976*t^7 + 4533*t^6 - 6844*t^5 - 1306*t^4 - 544*t^3 - 13*t^2 + 3*t + 1,21238797237714*t^13 + 69609894358032*t^12 + 144149746280106*t^11 + 22091916144571*t^10 - 45191460811833*t^9 + 111498885642382*t^8 + 29167342363866*t^7 + 5370208647346*t^6 - 6676520553728*t^5 + 828056042491*t^4 - 65980435446*t^3 + 4509427030*t^2 + 4104057*t + 687888]

PeriodID: 161
Ramification_at_infinity: [[0,0,0,0,0,0,0,0],[0,0,0,0,0,0,0,0],[0,0,0,0,0,0,0,0],[0,0,0,0,0,0,0,0],[0,0,0,0,0,0,0,0],[0,0,0,0,0,0,0,0],[0,0,0,0,0,0,0,0],[0,0,0,0,0,0,0,0]]
Ramification_defect: 1
Ramification_matrices: [[[0,1,0,0,0,0,0,0],[0,0,0,0,0,0,0,0],[0,0,0,1,0,0,0,0],[0,0,0,0,0,0,0,0],[0,0,0,0,0,1,0,0],[0,0,0,0,0,0,1,0],[0,0,0,0,0,0,0,1],[0,0,0,0,0,0,0,0]],[[0,0,0,0,0,0,0,0],[0,0,0,0,0,0,0,0],[0,0,0,0,0,0,0,0],[0,0,0,0,0,0,0,0],[0,0,0,0,0,0,0,0],[0,0,0,0,0,0,0,0],[0,0,0,0,0,0,0,1],[0,0,0,0,0,0,0,0]],[[0,0,0,0,0,0,0,0],[0,0,0,0,0,0,0,0],[0,0,0,0,0,0,0,0],[0,0,0,0,0,0,0,0],[0,0,0,0,0,0,0,0],[0,0,0,0,0,0,0,0],[0,0,0,0,0,0,3/4,0],[0,0,0,0,0,0,0,1/4]],[[0,0,0,0,0,0,0,0],[0,0,0,0,0,0,0,0],[0,0,0,0,0,0,0,0],[0,0,0,0,0,0,0,0],[0,0,0,0,0,0,0,0],[0,0,0,0,0,0,0,0],[0,0,0,0,0,0,0,1],[0,0,0,0,0,0,0,0]],[[0,0,0,0,0,0,0,0],[0,0,0,0,0,0,0,0],[0,0,0,0,0,0,0,0],[0,0,0,0,0,0,0,0],[0,0,0,0,0,0,0,0],[0,0,0,0,0,0,0,0],[0,0,0,0,0,0,0,1],[0,0,0,0,0,0,0,0]],[[0,0,0,0,0,0,0,0],[0,0,0,0,0,0,0,0],[0,0,0,0,0,0,0,0],[0,0,0,0,0,0,0,0],[0,0,0,0,0,0,0,0],[0,0,0,0,0,0,0,0],[0,0,0,0,0,0,0,0],[0,0,0,0,0,0,0,0]]]
Singularities: [t,2*t - 1,2*t + 1,t + 1,383792*t^8 + 546176*t^7 + 225280*t^6 + 56704*t^5 + 7192*t^4 + 352*t^3 - 72*t^2 - 12*t - 1,620737752385069765070467094912*t^29 + 1752683923307912741163486291712*t^28 - 5929252531667180246792873430816*t^27 - 21224255709148573390468368063488*t^26 - 30391680488878730529893778242080*t^25 - 27230148765056683754708278910464*t^24 - 17557035242544445676770788121256*t^23 - 8744312659005983064754147062128*t^22 - 3510935411798765053239182805856*t^21 - 1168245319940848100118274707848*t^20 - 328092313193080999705302352600*t^19 - 78909270488677011232666586320*t^18 - 16567081545680663688787461372*t^17 - 3119622861387575115306811360*t^16 - 536917534763127153202928422*t^15 - 83325708056720091908991616*t^14 - 11192325523774667071742586*t^13 - 1248284983752868517040184*t^12 - 111477759998401324910900*t^11 - 7541766070097989431335*t^10 - 343089971334571020297*t^9 - 6831973738732866843*t^8 + 326715432327360540*t^7 + 42130175809946490*t^6 + 2643765881187989*t^5 + 103619993030268*t^4 + 2241289750580*t^3 + 21823006310*t^2 + 83773948*t - 455712]

PeriodID: 162
Ramification_at_infinity: [[0,0,0,0,0,0,0,0],[0,0,0,0,0,0,0,0],[0,0,0,0,0,0,0,0],[0,0,0,0,0,0,0,0],[0,0,0,0,0,0,0,0],[0,0,0,0,0,0,0,0],[0,0,0,0,0,0,0,1],[0,0,0,0,0,0,0,0]]
Ramification_defect: 2
Ramification_matrices: [[[0,1,0,0,0,0,0,0],[0,0,0,0,0,0,0,0],[0,0,0,1,0,0,0,0],[0,0,0,0,0,0,0,0],[0,0,0,0,0,1,0,0],[0,0,0,0,0,0,1,0],[0,0,0,0,0,0,0,1],[0,0,0,0,0,0,0,0]],[[0,0,0,0,0,0,0,0],[0,0,0,0,0,0,0,0],[0,0,0,0,0,0,0,0],[0,0,0,0,0,0,0,0],[0,0,0,0,0,0,0,0],[0,0,0,0,0,0,0,0],[0,0,0,0,0,0,0,1],[0,0,0,0,0,0,0,0]],[[0,0,0,0,0,0,0,0],[0,0,0,0,0,0,0,0],[0,0,0,0,0,0,0,0],[0,0,0,0,0,0,0,0],[0,0,0,0,0,0,0,0],[0,0,0,0,0,0,0,0],[0,0,0,0,0,0,0,1],[0,0,0,0,0,0,0,0]],[[0,0,0,0,0,0,0,0],[0,0,0,0,0,0,0,0],[0,0,0,0,0,0,0,0],[0,0,0,0,0,0,0,0],[0,0,0,0,0,0,0,0],[0,0,0,0,0,0,0,0],[0,0,0,0,0,0,0,0],[0,0,0,0,0,0,0,0]]]
Singularities: [t,t + 1,112563*t^11 + 418608*t^10 + 874539*t^9 + 1091983*t^8 + 707980*t^7 + 224357*t^6 + 51905*t^5 + 6616*t^4 + 452*t^3 - 51*t^2 - 10*t - 1,33835021622892273792141152124732*t^36 + 149772836989943881201824091574544*t^35 + 394808141861646548180011992597087*t^34 + 832486580984321258446218994641882*t^33 + 1412469627008848919786151922277385*t^32 + 1759474759580223266344876409738457*t^31 + 1563812862573207700912771656443196*t^30 + 1013455097879755927956247680592680*t^29 + 506904518352886063088363256298266*t^28 + 216438259591862270317244958791211*t^27 + 85857020030075965007923885840832*t^26 + 28683337213698495006917494952366*t^25 + 5230499123239878388931133544990*t^24 + 1772415996543472003480363795081*t^23 + 4995233958937196875294633757099*t^22 + 5329977845823439796083248484036*t^21 + 2961945537429761617739698108090*t^20 + 1005621620068386239843389821560*t^19 + 232796718147906682867254156752*t^18 + 46318597938998078034006213781*t^17 + 10004619338886514438300227944*t^16 + 1665112538145261947140316279*t^15 + 29992830297513211965982087*t^14 - 51571572196988977546769755*t^13 - 10713708698242878711651161*t^12 - 1078078262220910487136022*t^11 - 70317508872902416508689*t^10 - 1995617477089557719813*t^9 + 287029610777438919090*t^8 + 28883862399466180017*t^7 + 1194583111420346862*t^6 + 53385119041412307*t^5 + 2391070240975718*t^4 + 65636522015850*t^3 + 799946192656*t^2 + 4034838784*t + 13533184]

PeriodID: 163
Ramification_at_infinity: [[0,0,0,0,0,0,0,0],[0,0,0,0,0,0,0,0],[0,0,0,0,0,0,0,0],[0,0,0,0,0,0,0,0],[0,0,0,0,0,0,0,0],[0,0,0,0,0,0,0,0],[0,0,0,0,0,0,0,0],[0,0,0,0,0,0,0,0]]
Ramification_defect: 2
Ramification_matrices: [[[0,1,0,0,0,0,0,0],[0,0,0,0,0,0,0,0],[0,0,0,1,0,0,0,0],[0,0,0,0,0,0,0,0],[0,0,0,0,0,1,0,0],[0,0,0,0,0,0,1,0],[0,0,0,0,0,0,0,1],[0,0,0,0,0,0,0,0]],[[0,0,0,0,0,0,0,0],[0,0,0,0,0,0,0,0],[0,0,0,0,0,0,0,0],[0,0,0,0,0,0,0,0],[0,0,0,0,0,0,0,0],[0,0,0,0,0,0,0,0],[0,0,0,0,0,0,0,1],[0,0,0,0,0,0,0,0]],[[0,0,0,0,0,0,0,0],[0,0,0,0,0,0,0,0],[0,0,0,0,0,0,0,0],[0,0,0,0,0,0,0,0],[0,0,0,0,0,0,0,0],[0,0,0,0,0,0,0,0],[0,0,0,0,0,0,0,1],[0,0,0,0,0,0,0,0]],[[0,0,0,0,0,0,0,0],[0,0,0,0,0,0,0,0],[0,0,0,0,0,0,0,0],[0,0,0,0,0,0,0,0],[0,0,0,0,0,0,0,0],[0,0,0,0,0,0,0,0],[0,0,0,0,0,0,0,0],[0,0,0,0,0,0,0,0]]]
Singularities: [t,2*t + 1,2127598*t^12 + 3100453*t^11 + 2263923*t^10 + 1298883*t^9 + 646919*t^8 + 178619*t^7 - 14724*t^6 - 23647*t^5 - 5919*t^4 - 597*t^3 - 3*t^2 + 7*t + 1,14405774234957872280216051947473872*t^36 + 104334799325296547431613626461512728*t^35 + 370485153698309518282559898521269286*t^34 + 858585528451110359238947493443725496*t^33 + 1450431126673950164620600279030855812*t^32 + 1888471127376235785271850907218218270*t^31 + 1959423909179649271132497031332370652*t^30 + 1658747631021094999590429828948323274*t^29 + 1167754929235869049312001342404141152*t^28 + 695529352720650332318724362008444724*t^27 + 356495354787225975965709053707229740*t^26 + 160143341972866137141979365691981638*t^25 + 64388274369519300725385468740600939*t^24 + 23735892258103858869065247307426613*t^23 + 8213495016603035287091940080164481*t^22 + 2704167452485808610530135629698444*t^21 + 842080952433976034177560944969368*t^20 + 242310845564456966344431668014705*t^19 + 62656465083935271372442769616696*t^18 + 14248354103349746824940036697936*t^17 + 2812124411925977648593555634945*t^16 + 476698030383912752350193849057*t^15 + 68220133963626731672669367444*t^14 + 7961773427190835495101842829*t^13 + 708634700062147552981655528*t^12 + 41158476466746689100292505*t^11 + 602147951071088050792825*t^10 - 147276380414454848449105*t^9 - 16006423494744347541374*t^8 - 842527846397964669974*t^7 - 27139464596270969125*t^6 - 664342941626814608*t^5 - 8528349152229910*t^4 - 93246193176428*t^3 - 10438612162003*t^2 - 113237279040*t + 509542400]

PeriodID: 164
Ramification_at_infinity: [[0,0,0,0,0,0],[0,0,0,0,0,0],[0,0,0,0,0,0],[0,0,0,0,0,0],[0,0,0,0,0,0],[0,0,0,0,0,0]]
Ramification_defect: 0
Ramification_matrices: [[[0,1,0,0,0,0],[0,0,0,0,0,0],[0,0,0,1,0,0],[0,0,0,0,1,0],[0,0,0,0,0,1],[0,0,0,0,0,0]],[[0,0,0,0,0,0],[0,0,0,0,0,0],[0,0,0,0,0,0],[0,0,0,0,0,0],[0,0,0,0,0,1],[0,0,0,0,0,0]],[[0,0,0,0,0,0],[0,0,0,0,0,0],[0,0,0,0,0,0],[0,0,0,0,0,0],[0,0,0,0,1/2,1],[0,0,0,0,0,1/2]],[[0,0,0,0,0,0],[0,0,0,0,0,0],[0,0,0,0,0,0],[0,0,0,0,0,0],[0,0,0,0,0,1],[0,0,0,0,0,0]],[[0,0,0,0,0,0],[0,0,0,0,0,0],[0,0,0,0,0,0],[0,0,0,0,0,0],[0,0,0,0,0,1],[0,0,0,0,0,0]],[[0,0,0,0,0,0],[0,0,0,0,0,0],[0,0,0,0,0,0],[0,0,0,0,0,0],[0,0,0,0,0,0],[0,0,0,0,0,0]]]
Singularities: [t,2*t - 1,2*t + 1,20*t^2 + 4*t + 1,440*t^3 - 12*t^2 + 6*t - 1,134902699520*t^9 - 100553744384*t^8 - 91426781568*t^7 - 13293479104*t^6 + 569623904*t^5 + 120122448*t^4 - 2119496*t^3 - 720452*t^2 - 13428*t - 65]

PeriodID: 165
Ramification_at_infinity: [[0,0,0,0,0,0,0,0],[0,0,0,0,0,0,0,0],[0,0,0,0,0,0,0,0],[0,0,0,0,0,0,0,0],[0,0,0,0,0,0,0,0],[0,0,0,0,0,0,0,0],[0,0,0,0,0,0,0,0],[0,0,0,0,0,0,0,0]]
Ramification_defect: 2
Ramification_matrices: [[[0,1,0,0,0,0,0,0],[0,0,0,0,0,0,0,0],[0,0,0,1,0,0,0,0],[0,0,0,0,0,0,0,0],[0,0,0,0,0,1,0,0],[0,0,0,0,0,0,1,0],[0,0,0,0,0,0,0,1],[0,0,0,0,0,0,0,0]],[[0,0,0,0,0,0,0,0],[0,0,0,0,0,0,0,0],[0,0,0,0,0,0,0,0],[0,0,0,0,0,0,0,0],[0,0,0,0,0,0,0,0],[0,0,0,0,0,0,0,0],[0,0,0,0,0,0,0,1],[0,0,0,0,0,0,0,0]],[[0,0,0,0,0,0,0,0],[0,0,0,0,0,0,0,0],[0,0,0,0,0,0,0,0],[0,0,0,0,0,0,0,0],[0,0,0,0,0,0,0,0],[0,0,0,0,0,0,0,0],[0,0,0,0,0,0,0,1],[0,0,0,0,0,0,0,0]],[[0,0,0,0,0,0,0,0],[0,0,0,0,0,0,0,0],[0,0,0,0,0,0,0,0],[0,0,0,0,0,0,0,0],[0,0,0,0,0,0,0,0],[0,0,0,0,0,0,0,0],[0,0,0,0,0,0,0,0],[0,0,0,0,0,0,0,0]]]
Singularities: [t,t + 1,1674157*t^12 + 7304465*t^11 + 13120774*t^10 + 12614928*t^9 + 7132372*t^8 + 2514081*t^7 + 575973*t^6 + 91221*t^5 + 8959*t^4 + 285*t^3 - 70*t^2 - 11*t - 1,80163469954241689031929087152172503*t^36 + 440958679345313704394239525643913432*t^35 + 1152707057873581754129866400404040769*t^34 + 1898545290102849024388367832123789040*t^33 + 2294700490588053602848483912796760849*t^32 + 2306915602494458158560581733951782808*t^31 + 2095306418708855413744482269351291842*t^30 + 1731966599072763086285835354743634372*t^29 + 1251574872614518272391278853264799133*t^28 + 761332829744911455226995901439791446*t^27 + 381805214583118613087743296116635644*t^26 + 156114476634027796633544975713267314*t^25 + 51319721861739428064775574716428620*t^24 + 12929192341403944877546358014678044*t^23 + 1978985361917494790389900783193371*t^22 - 187628792717711275628403865043753*t^21 - 272197855097861950014695723616199*t^20 - 113603960362365991228515319532055*t^19 - 30868239759822421664010142074141*t^18 - 5947533039855162140557346923688*t^17 - 797800457888077392644500141717*t^16 - 63522360032396707808857797128*t^15 + 178369508569191449116671272*t^14 + 872985311800332101464488683*t^13 + 137224368117809192119740057*t^12 + 12250078965102760040013561*t^11 + 724471471778179240977915*t^10 + 36497063813064930984944*t^9 + 2476122752036588711116*t^8 + 152014547011996254691*t^7 + 5716517668193917968*t^6 + 139124678458701393*t^5 + 2921792722026820*t^4 + 35926752447702*t^3 + 50995819820*t^2 - 2727479170*t + 23801344]

PeriodID: 166
Ramification_at_infinity: [[0,0,0,0,0,0,0,0],[0,0,0,0,0,0,0,0],[0,0,0,0,0,0,0,0],[0,0,0,0,0,0,0,0],[0,0,0,0,0,0,0,0],[0,0,0,0,0,0,0,0],[0,0,0,0,0,0,0,0],[0,0,0,0,0,0,0,0]]
Ramification_defect: 1
Ramification_matrices: [[[0,1,0,0,0,0,0,0],[0,0,0,0,0,0,0,0],[0,0,0,1,0,0,0,0],[0,0,0,0,0,0,0,0],[0,0,0,0,0,1,0,0],[0,0,0,0,0,0,1,0],[0,0,0,0,0,0,0,1],[0,0,0,0,0,0,0,0]],[[0,0,0,0,0,0,0,0],[0,0,0,0,0,0,0,0],[0,0,0,0,0,0,0,0],[0,0,0,0,0,0,0,0],[0,0,0,0,0,0,0,0],[0,0,0,0,0,0,0,0],[0,0,0,0,0,0,0,1],[0,0,0,0,0,0,0,0]],[[0,0,0,0,0,0,0,0],[0,0,0,0,0,0,0,0],[0,0,0,0,0,0,0,0],[0,0,0,0,0,0,0,0],[0,0,0,0,0,0,0,0],[0,0,0,0,0,0,0,0],[0,0,0,0,0,0,1/2,0],[0,0,0,0,0,0,0,1/2]],[[0,0,0,0,0,0,0,0],[0,0,0,0,0,0,0,0],[0,0,0,0,0,0,0,0],[0,0,0,0,0,0,0,0],[0,0,0,0,0,0,0,0],[0,0,0,0,0,0,0,0],[0,0,0,0,0,0,0,1],[0,0,0,0,0,0,0,0]],[[0,0,0,0,0,0,0,0],[0,0,0,0,0,0,0,0],[0,0,0,0,0,0,0,0],[0,0,0,0,0,0,0,0],[0,0,0,0,0,0,0,0],[0,0,0,0,0,0,0,0],[0,0,0,0,0,0,0,1],[0,0,0,0,0,0,0,0]],[[0,0,0,0,0,0,0,0],[0,0,0,0,0,0,0,0],[0,0,0,0,0,0,0,0],[0,0,0,0,0,0,0,0],[0,0,0,0,0,0,0,0],[0,0,0,0,0,0,0,0],[0,0,0,0,0,0,0,1],[0,0,0,0,0,0,0,0]],[[0,0,0,0,0,0,0,0],[0,0,0,0,0,0,0,0],[0,0,0,0,0,0,0,0],[0,0,0,0,0,0,0,0],[0,0,0,0,0,0,0,0],[0,0,0,0,0,0,0,0],[0,0,0,0,0,0,0,0],[0,0,0,0,0,0,0,0]]]
Singularities: [t,t - 1,3*t + 1,2*t + 1,51*t^3 + 26*t^2 + 5*t + 1,6928*t^5 - 624*t^4 + 632*t^3 - 48*t^2 + 9*t - 1,55794448776172801809106944000*t^28 + 88276791530681526661883125760*t^27 + 159414074778146531735266940928*t^26 + 324647779845404553462794897408*t^25 + 297031855857725149379540890112*t^24 + 17242866327907189934850580480*t^23 - 218678175666258573233863436288*t^22 - 226418989122132814535155418752*t^21 - 118277506128016665111028224064*t^20 - 36793083144350407342962733280*t^19 - 6725587687276701111447431864*t^18 - 551425428630477119546541552*t^17 + 59535780636567592925431918*t^16 + 39496638018227853221163940*t^15 + 13494598533481871471363402*t^14 + 3180382823625718520983182*t^13 + 457033183391232086361404*t^12 + 32562505265705595392438*t^11 - 278825936044681088134*t^10 - 294461436970182694369*t^9 - 37488525508167341117*t^8 - 3607855701316346666*t^7 - 238706954175612638*t^6 - 6081669013064664*t^5 + 214582202463632*t^4 + 19350180956132*t^3 + 571646849464*t^2 - 73533385*t - 89905275]

PeriodID: 167
Ramification_at_infinity: [[0,0,0,0,0,0,0,0],[0,0,0,0,0,0,0,0],[0,0,0,0,0,0,0,0],[0,0,0,0,0,0,0,0],[0,0,0,0,0,0,0,0],[0,0,0,0,0,0,0,0],[0,0,0,0,0,0,0,0],[0,0,0,0,0,0,0,0]]
Ramification_defect: 2
Ramification_matrices: [[[0,1,0,0,0,0,0,0],[0,0,0,0,0,0,0,0],[0,0,0,1,0,0,0,0],[0,0,0,0,0,0,0,0],[0,0,0,0,0,1,0,0],[0,0,0,0,0,0,1,0],[0,0,0,0,0,0,0,1],[0,0,0,0,0,0,0,0]],[[0,0,0,0,0,0,0,0],[0,0,0,0,0,0,0,0],[0,0,0,0,0,0,0,0],[0,0,0,0,0,0,0,0],[0,0,0,0,0,0,0,0],[0,0,0,0,0,0,0,0],[0,0,0,0,0,0,1/2,1],[0,0,0,0,0,0,0,1/2]],[[0,0,0,0,0,0,0,0],[0,0,0,0,0,0,0,0],[0,0,0,0,0,0,0,0],[0,0,0,0,0,0,0,0],[0,0,0,0,0,0,0,0],[0,0,0,0,0,0,0,0],[0,0,0,0,0,0,0,1],[0,0,0,0,0,0,0,0]],[[0,0,0,0,0,0,0,0],[0,0,0,0,0,0,0,0],[0,0,0,0,0,0,0,0],[0,0,0,0,0,0,0,0],[0,0,0,0,0,0,0,0],[0,0,0,0,0,0,0,0],[0,0,0,0,0,0,0,1],[0,0,0,0,0,0,0,0]],[[0,0,0,0,0,0,0,0],[0,0,0,0,0,0,0,0],[0,0,0,0,0,0,0,0],[0,0,0,0,0,0,0,0],[0,0,0,0,0,0,0,0],[0,0,0,0,0,0,0,0],[0,0,0,0,0,0,0,0],[0,0,0,0,0,0,0,0]]]
Singularities: [t,2*t + 1,t + 1,362062*t^10 + 1007231*t^9 + 1176316*t^8 + 685738*t^7 + 216198*t^6 + 47639*t^5 + 6351*t^4 + 519*t^3 - 11*t^2 - 3*t - 1,392927011536467405269514726400*t^36 - 3134339462899522202262891307520*t^35 - 28400078575564521390937573811472*t^34 - 99327157932636787354828185848176*t^33 - 217060267983932086133017343016060*t^32 - 342625809206983469197130522732292*t^31 - 420763925017991512832793308591618*t^30 - 423582125309293669602030402334090*t^29 - 365138483436112980130449796212448*t^28 - 278141952730237573196327532467455*t^27 - 189010786907433080963249939957218*t^26 - 113168059180075323844670119377715*t^25 - 58584621976051978604020225602816*t^24 - 26079697372987906061040107252839*t^23 - 10217174537817751366420108199162*t^22 - 3717554010153244912309560765945*t^21 - 1326258459481993375855161784072*t^20 - 466626578987351610234599011895*t^19 - 155569857638561018764049692409*t^18 - 47109491152291714940776362649*t^17 - 12568618871387416340094728146*t^16 - 2864207301628818674181588444*t^15 - 535716186257778337148923667*t^14 - 78369347986865191671594072*t^13 - 8454912887199404330303530*t^12 - 614903695782737635980930*t^11 - 24294752041992282424853*t^10 - 54289683513890316176*t^9 + 16817231164292999588*t^8 - 2515688267947949103*t^7 - 190633233588588839*t^6 - 1081190923147503*t^5 - 5250923292960*t^4 - 2527430528814*t^3 - 80990089614*t^2 - 263512926*t - 3353472]

PeriodID: 168
Ramification_at_infinity: [[0,0,0,0,0,0],[0,0,0,0,0,0],[0,0,0,0,0,0],[0,0,0,0,0,0],[0,0,0,0,0,0],[0,0,0,0,0,0]]
Ramification_defect: 1
Ramification_matrices: [[[0,1,0,0,0,0],[0,0,0,0,0,0],[0,0,0,1,0,0],[0,0,0,0,1,0],[0,0,0,0,0,1],[0,0,0,0,0,0]],[[0,0,0,0,0,0],[0,0,0,0,0,0],[0,0,0,0,0,0],[0,0,0,0,0,0],[0,0,0,0,1/2,1],[0,0,0,0,0,1/2]],[[0,0,0,0,0,0],[0,0,0,0,0,0],[0,0,0,0,0,0],[0,0,0,0,0,0],[0,0,0,0,0,1],[0,0,0,0,0,0]],[[0,0,0,0,0,0],[0,0,0,0,0,0],[0,0,0,0,0,0],[0,0,0,0,0,0],[0,0,0,0,0,1],[0,0,0,0,0,0]],[[0,0,0,0,0,0],[0,0,0,0,0,0],[0,0,0,0,0,0],[0,0,0,0,0,0],[0,0,0,0,0,0],[0,0,0,0,0,0]]]
Singularities: [t,2*t + 1,8*t^2 + 4*t + 1,7744*t^5 + 4224*t^4 + 488*t^3 - 12*t^2 + 6*t - 1,13035137662976*t^13 + 40975469248512*t^12 + 56978204672000*t^11 + 45889659568128*t^10 + 24005681999872*t^9 + 8714480585728*t^8 + 2264265790976*t^7 + 417555881856*t^6 + 52279225280*t^5 + 4240614272*t^4 + 228271936*t^3 + 8025345*t^2 + 24729*t + 539]

PeriodID: 169
Ramification_at_infinity: [[0,0,0,0,0,0],[0,0,0,0,0,0],[0,0,0,0,0,0],[0,0,0,0,0,0],[0,0,0,0,0,0],[0,0,0,0,0,0]]
Ramification_defect: 0
Ramification_matrices: [[[0,1,0,0,0,0],[0,0,0,0,0,0],[0,0,0,1,0,0],[0,0,0,0,1,0],[0,0,0,0,0,1],[0,0,0,0,0,0]],[[0,0,0,0,0,0],[0,0,0,0,0,0],[0,0,0,0,0,0],[0,0,0,0,0,0],[0,0,0,0,5/6,0],[0,0,0,0,0,1/6]],[[0,0,0,0,0,0],[0,0,0,0,0,0],[0,0,0,0,0,0],[0,0,0,0,0,0],[0,0,0,0,5/6,0],[0,0,0,0,0,1/6]],[[0,0,0,0,0,0],[0,0,0,0,0,0],[0,0,0,0,0,0],[0,0,0,0,0,0],[0,0,0,0,0,1],[0,0,0,0,0,0]],[[0,0,0,0,0,0],[0,0,0,0,0,0],[0,0,0,0,0,0],[0,0,0,0,0,0],[0,0,0,0,0,0],[0,0,0,0,0,0]]]
Singularities: [t,2*t - 1,2*t + 1,19667*t^4 + 972*t^3 + 8*t^2 - 27*t - 1,292192764771600*t^9 + 45193448223936*t^8 + 3741242699340*t^7 + 528348567568*t^6 - 3638898576*t^5 - 14747904992*t^4 + 1367347014*t^3 + 19473592*t^2 + 4323*t + 3240]

PeriodID: 170
Ramification_at_infinity: [[0,0,0,0,0,0],[0,0,0,0,0,0],[0,0,0,0,0,0],[0,0,0,0,0,0],[0,0,0,0,0,1],[0,0,0,0,0,0]]
Ramification_defect: 1
Ramification_matrices: [[[0,1,0,0,0,0],[0,0,0,0,0,0],[0,0,0,1,0,0],[0,0,0,0,1,0],[0,0,0,0,0,1],[0,0,0,0,0,0]],[[0,0,0,0,0,0],[0,0,0,0,0,0],[0,0,0,0,0,0],[0,0,0,0,0,0],[0,0,0,0,0,1],[0,0,0,0,0,0]],[[0,0,0,0,0,0],[0,0,0,0,0,0],[0,0,0,0,0,0],[0,0,0,0,0,0],[0,0,0,0,0,0],[0,0,0,0,0,0]]]
Singularities: [t,985*t^8 + 432*t^7 - 1228*t^6 - 16360*t^5 - 6168*t^4 - 933*t^3 + 8*t + 1,3022705471664160*t^13 + 4428037855298160*t^12 + 3562336068927552*t^11 + 1984842721333284*t^10 + 1364179686279918*t^9 + 639216802530724*t^8 + 112291971803496*t^7 + 1363193919679*t^6 - 125211299954*t^5 + 401781984248*t^4 + 39618004316*t^3 + 2153544236*t^2 - 2928662*t + 389088]

PeriodID: 171
Ramification_at_infinity: [[0,0,0,0,0,0,0,0],[0,0,0,0,0,0,0,0],[0,0,0,0,0,0,0,0],[0,0,0,0,0,0,0,0],[0,0,0,0,0,0,0,0],[0,0,0,0,0,0,0,0],[0,0,0,0,0,0,0,0],[0,0,0,0,0,0,0,0]]
Ramification_defect: 1
Ramification_matrices: [[[0,1,0,0,0,0,0,0],[0,0,0,0,0,0,0,0],[0,0,0,1,0,0,0,0],[0,0,0,0,0,0,0,0],[0,0,0,0,0,1,0,0],[0,0,0,0,0,0,1,0],[0,0,0,0,0,0,0,1],[0,0,0,0,0,0,0,0]],[[0,0,0,0,0,0,0,0],[0,0,0,0,0,0,0,0],[0,0,0,0,0,0,0,0],[0,0,0,0,0,0,0,0],[0,0,0,0,0,0,0,0],[0,0,0,0,0,0,0,0],[0,0,0,0,0,0,0,1],[0,0,0,0,0,0,0,0]],[[0,0,0,0,0,0,0,0],[0,0,0,0,0,0,0,0],[0,0,0,0,0,0,0,0],[0,0,0,0,0,0,0,0],[0,0,0,0,0,0,0,0],[0,0,0,0,0,0,0,0],[0,0,0,0,0,0,0,1],[0,0,0,0,0,0,0,0]],[[0,0,0,0,0,0,0,0],[0,0,0,0,0,0,0,0],[0,0,0,0,0,0,0,0],[0,0,0,0,0,0,0,0],[0,0,0,0,0,0,0,0],[0,0,0,0,0,0,0,0],[0,0,0,0,0,0,0,1],[0,0,0,0,0,0,0,0]],[[0,0,0,0,0,0,0,0],[0,0,0,0,0,0,0,0],[0,0,0,0,0,0,0,0],[0,0,0,0,0,0,0,0],[0,0,0,0,0,0,0,0],[0,0,0,0,0,0,0,0],[0,0,0,0,0,0,0,0],[0,0,0,0,0,0,0,0]]]
Singularities: [t,2*t + 1,t + 1,923632*t^10 + 3538592*t^9 + 4608488*t^8 + 2678520*t^7 + 771535*t^6 + 142172*t^5 + 14212*t^4 + 634*t^3 - 88*t^2 - 12*t - 1,852815685315043131994795319267328*t^30 + 2777698586343994333842248364478464*t^29 + 3830326741254030794540084482100224*t^28 + 4063692962814389106900182262593536*t^27 + 3869782641756258535920365540213248*t^26 + 3117450827271964614713479571139072*t^25 + 1989188530364673245385171700102784*t^24 + 998835977132494995609528476068864*t^23 + 402174981008825113664736888572368*t^22 + 132500309657774515835954944141584*t^21 + 36302463383820419524568389151036*t^20 + 8364760275551753612204840263048*t^19 + 1655601036615434333510125276248*t^18 + 299189524630292617669443212016*t^17 + 53216305249169322807648183037*t^16 + 9063991588627588399335725432*t^15 + 1311776891051403483555350657*t^14 + 147992902886667251047077693*t^13 + 12572571978538743139816981*t^12 + 756394099065920229725067*t^11 + 24759719152276919418446*t^10 - 113597642163658436761*t^9 - 26492616419901462559*t^8 + 238708737663916296*t^7 + 40563443491240711*t^6 + 545807651765533*t^5 + 5584721366961*t^4 - 1623646755459*t^3 - 33593510990*t^2 - 321867089*t + 405616]

PeriodID: 172
Ramification_at_infinity: [[0,0,0,0,0,0],[0,0,0,0,0,0],[0,0,0,0,0,0],[0,0,0,0,0,0],[0,0,0,0,0,0],[0,0,0,0,0,0]]
Ramification_defect: 1
Ramification_matrices: [[[0,1,0,0,0,0],[0,0,0,0,0,0],[0,0,0,1,0,0],[0,0,0,0,1,0],[0,0,0,0,0,1],[0,0,0,0,0,0]],[[0,1,0,0,0,0],[0,0,0,0,0,0],[0,0,0,1,0,0],[0,0,0,0,0,0],[0,0,0,0,0,1],[0,0,0,0,0,0]],[[0,0,0,0,0,0],[0,0,0,0,0,0],[0,0,0,0,0,0],[0,0,0,0,0,0],[0,0,0,0,0,1],[0,0,0,0,0,0]],[[0,0,0,0,0,0],[0,0,0,0,0,0],[0,0,0,0,0,0],[0,0,0,0,0,0],[0,0,0,0,0,1],[0,0,0,0,0,0]],[[0,0,0,0,0,0],[0,0,0,0,0,0],[0,0,0,0,0,0],[0,0,0,0,0,0],[0,0,0,0,0,0],[0,0,0,0,0,0]]]
Singularities: [t,2*t + 1,20*t^2 + 4*t + 1,1783*t^4 + 836*t^3 - 36*t^2 + 9*t - 1,14754402214176*t^10 + 31493509985968*t^9 + 28468513217576*t^8 + 14712063970812*t^7 + 5101475925844*t^6 + 1237815976370*t^5 + 196086433225*t^4 + 16911667285*t^3 + 751662245*t^2 + 4994600*t + 61200]

PeriodID: 173
Ramification_at_infinity: [[0,0,0,0,0,0,0,0],[0,0,0,0,0,0,0,0],[0,0,0,0,0,0,0,0],[0,0,0,0,0,0,0,0],[0,0,0,0,0,0,0,0],[0,0,0,0,0,0,0,0],[0,0,0,0,0,0,0,0],[0,0,0,0,0,0,0,0]]
Ramification_defect: 1
Ramification_matrices: [[[0,1,0,0,0,0,0,0],[0,0,0,0,0,0,0,0],[0,0,0,1,0,0,0,0],[0,0,0,0,0,0,0,0],[0,0,0,0,0,1,0,0],[0,0,0,0,0,0,1,0],[0,0,0,0,0,0,0,1],[0,0,0,0,0,0,0,0]],[[0,0,0,0,0,0,0,0],[0,0,0,0,0,0,0,0],[0,0,0,0,0,0,0,0],[0,0,0,0,0,0,0,0],[0,0,0,0,0,1,0,0],[0,0,0,0,0,0,0,0],[0,0,0,0,0,0,0,1],[0,0,0,0,0,0,0,0]],[[0,0,0,0,0,0,0,0],[0,0,0,0,0,0,0,0],[0,0,0,0,0,0,0,0],[0,0,0,0,0,0,0,0],[0,0,0,0,0,0,0,0],[0,0,0,0,0,0,0,0],[0,0,0,0,0,0,1/2,0],[0,0,0,0,0,0,0,1/2]],[[0,0,0,0,0,0,0,0],[0,0,0,0,0,0,0,0],[0,0,0,1,0,0,0,0],[0,0,0,0,0,0,0,0],[0,0,0,0,0,1,0,0],[0,0,0,0,0,0,0,0],[0,0,0,0,0,0,0,1],[0,0,0,0,0,0,0,0]],[[0,0,0,0,0,0,0,0],[0,0,0,0,0,0,0,0],[0,0,0,0,0,0,0,0],[0,0,0,0,0,0,0,0],[0,0,0,0,0,0,0,0],[0,0,0,0,0,0,0,0],[0,0,0,0,0,0,0,1],[0,0,0,0,0,0,0,0]],[[0,0,0,0,0,0,0,0],[0,0,0,0,0,0,0,0],[0,0,0,0,0,0,0,0],[0,0,0,0,0,0,0,0],[0,0,0,0,0,0,0,0],[0,0,0,0,0,0,0,0],[0,0,0,0,0,0,0,1],[0,0,0,0,0,0,0,0]],[[0,0,0,0,0,0,0,0],[0,0,0,0,0,0,0,0],[0,0,0,0,0,0,0,0],[0,0,0,0,0,0,0,0],[0,0,0,0,0,0,0,0],[0,0,0,0,0,0,0,0],[0,0,0,0,0,0,0,0],[0,0,0,0,0,0,0,0]]]
Singularities: [t,6*t - 1,3*t + 1,2*t + 1,86*t^2 + t + 1,356*t^3 + 64*t^2 + 5*t - 1,656715894487810876775890944*t^24 + 1648841050668049238399385600*t^23 + 1611641183907862278377385984*t^22 + 1229159359436283235831916544*t^21 + 1192473078283760401335910400*t^20 + 733710865329450786081800192*t^19 + 70253894299847464013692416*t^18 - 160370355617142444692708096*t^17 - 94032442107299690517246592*t^16 - 24550167764299728337879424*t^15 - 3768240303976399805935184*t^14 - 527701845045204408120664*t^13 - 105024368890561402582752*t^12 - 17019351285181538867112*t^11 - 1500734935483798080548*t^10 - 76136954862875050334*t^9 - 1267772326427948110*t^8 + 338473907251515707*t^7 + 19265174248340490*t^6 + 660521763563478*t^5 + 7336094172816*t^4 - 9958851935*t^3 + 2676559500*t^2 + 60626682*t - 41952]

PeriodID: 174
Ramification_at_infinity: [[0,0,0,0,0,0],[0,0,0,0,0,0],[0,0,0,0,0,0],[0,0,0,0,0,0],[0,0,0,0,0,0],[0,0,0,0,0,0]]
Ramification_defect: 1
Ramification_matrices: [[[0,1,0,0,0,0],[0,0,0,0,0,0],[0,0,0,1,0,0],[0,0,0,0,1,0],[0,0,0,0,0,1],[0,0,0,0,0,0]],[[0,0,0,0,0,0],[0,0,0,0,0,0],[0,0,0,1,0,0],[0,0,0,0,0,0],[0,0,0,0,0,1],[0,0,0,0,0,0]],[[0,0,0,0,0,0],[0,0,0,0,0,0],[0,0,0,0,0,0],[0,0,0,0,0,0],[0,0,0,0,0,1],[0,0,0,0,0,0]],[[0,0,0,0,0,0],[0,0,0,0,0,0],[0,0,0,0,0,0],[0,0,0,0,0,0],[0,0,0,0,0,0],[0,0,0,0,0,0]]]
Singularities: [t,2*t + 1,88191*t^7 + 109740*t^6 + 55760*t^5 + 11776*t^4 + 829*t^3 + 4*t^2 + 2*t - 1,41056016251223826*t^13 + 129902102094576312*t^12 + 174897624092328735*t^11 + 133372210701833275*t^10 + 66125526686220176*t^9 + 23416239686167416*t^8 + 6199513186549212*t^7 + 1194358124363730*t^6 + 153144204063708*t^5 + 11884882271325*t^4 + 573331514895*t^3 + 20493808899*t^2 + 52780400*t + 945400]

PeriodID: 175
Ramification_at_infinity: [[0,0,0,0,0,0],[0,0,0,0,0,0],[0,0,0,0,0,0],[0,0,0,0,0,0],[0,0,0,0,0,0],[0,0,0,0,0,0]]
Ramification_defect: 1
Ramification_matrices: [[[0,1,0,0,0,0],[0,0,0,0,0,0],[0,0,0,1,0,0],[0,0,0,0,1,0],[0,0,0,0,0,1],[0,0,0,0,0,0]],[[0,0,0,0,0,0],[0,0,0,0,0,0],[0,0,0,0,0,0],[0,0,0,0,0,0],[0,0,0,0,0,1],[0,0,0,0,0,0]],[[0,0,0,0,0,0],[0,0,0,0,0,0],[0,0,0,0,0,0],[0,0,0,0,0,0],[0,0,0,0,0,1],[0,0,0,0,0,0]],[[0,0,0,0,0,0],[0,0,0,0,0,0],[0,0,0,0,0,0],[0,0,0,0,0,0],[0,0,0,0,0,0],[0,0,0,0,0,0]]]
Singularities: [t,t + 1,7297*t^8 + 25300*t^7 + 33329*t^6 + 21156*t^5 + 6558*t^4 + 1000*t^3 + 13*t^2 - 3*t - 1,158931838777865*t^13 + 284395911356220*t^12 + 531623206149810*t^11 + 535647938549004*t^10 + 21042516124174*t^9 - 236852077951395*t^8 - 95706245361192*t^7 + 8732410175051*t^6 + 11256503900574*t^5 + 2280731342469*t^4 + 188875679430*t^3 + 14642676783*t^2 + 92649411*t + 1540800]

PeriodID: 176
Ramification_at_infinity: [[0,0,0,0,0,0],[0,0,0,0,0,0],[0,0,0,0,0,0],[0,0,0,0,0,0],[0,0,0,0,0,0],[0,0,0,0,0,0]]
Ramification_defect: 0
Ramification_matrices: [[[0,1,0,0,0,0],[0,0,0,0,0,0],[0,0,0,1,0,0],[0,0,0,0,1,0],[0,0,0,0,0,1],[0,0,0,0,0,0]],[[0,0,0,0,0,0],[0,0,0,0,0,0],[0,0,0,0,0,0],[0,0,0,0,0,0],[0,0,0,0,0,1],[0,0,0,0,0,0]],[[0,0,0,0,0,0],[0,0,0,0,0,0],[0,0,0,1,0,0],[0,0,0,0,0,0],[0,0,0,0,0,1],[0,0,0,0,0,0]],[[0,0,0,0,0,0],[0,0,0,0,0,0],[0,0,0,1,0,0],[0,0,0,0,0,0],[0,0,0,0,3/4,0],[0,0,0,0,0,1/4]],[[0,0,0,0,0,0],[0,0,0,0,0,0],[0,0,0,0,0,0],[0,0,0,0,0,0],[0,0,0,0,0,1],[0,0,0,0,0,0]],[[0,0,0,0,0,0],[0,0,0,0,0,0],[0,0,0,0,0,0],[0,0,0,0,0,0],[0,0,0,0,0,0],[0,0,0,0,0,0]]]
Singularities: [t,2*t - 1,14*t - 1,2*t + 1,124*t^2 + 8*t + 1,25568198592*t^7 + 14062716224*t^6 + 1731364880*t^5 - 299105504*t^4 + 6517380*t^3 + 543380*t^2 - 50225*t - 500]

PeriodID: 177
Ramification_at_infinity: [[0,0,0,0,0,0],[0,0,0,0,0,0],[0,0,0,0,0,0],[0,0,0,0,0,0],[0,0,0,0,0,0],[0,0,0,0,0,0]]
Ramification_defect: 0
Ramification_matrices: [[[0,1,0,0,0,0],[0,0,0,0,0,0],[0,0,0,1,0,0],[0,0,0,0,1,0],[0,0,0,0,0,1],[0,0,0,0,0,0]],[[0,0,0,0,0,0],[0,0,0,0,0,0],[0,0,0,1,0,0],[0,0,0,0,0,0],[0,0,0,0,3/4,0],[0,0,0,0,0,1/4]],[[0,0,0,0,0,0],[0,0,0,0,0,0],[0,0,0,0,0,0],[0,0,0,0,0,0],[0,0,0,0,0,1],[0,0,0,0,0,0]],[[0,0,0,0,0,0],[0,0,0,0,0,0],[0,0,0,0,0,0],[0,0,0,0,0,0],[0,0,0,0,0,0],[0,0,0,0,0,0]]]
Singularities: [t,2*t + 1,51808*t^5 + 16752*t^4 + 2000*t^3 - 24*t^2 + 6*t - 1,222226251264*t^9 + 347166990336*t^8 + 281499808896*t^7 + 193846674624*t^6 + 62973196512*t^5 + 7570779184*t^4 + 363718616*t^3 + 17941508*t^2 + 61996*t + 585]

PeriodID: 178
Ramification_at_infinity: [[0,0,0,0,0,0],[0,0,0,0,0,0],[0,0,0,0,0,0],[0,0,0,0,0,0],[0,0,0,0,0,0],[0,0,0,0,0,0]]
Ramification_defect: 1
Ramification_matrices: [[[0,1,0,0,0,0],[0,0,0,0,0,0],[0,0,0,1,0,0],[0,0,0,0,1,0],[0,0,0,0,0,1],[0,0,0,0,0,0]],[[0,0,0,0,0,0],[0,0,0,0,0,0],[0,0,0,0,0,0],[0,0,0,0,0,0],[0,0,0,0,0,1],[0,0,0,0,0,0]],[[0,1,0,0,0,0],[0,0,0,0,0,0],[0,0,0,1,0,0],[0,0,0,0,0,0],[0,0,0,0,3/4,0],[0,0,0,0,0,1/4]],[[0,0,0,0,0,0],[0,0,0,0,0,0],[0,0,0,0,0,0],[0,0,0,0,0,0],[0,0,0,0,0,1],[0,0,0,0,0,0]],[[0,0,0,0,0,0],[0,0,0,0,0,0],[0,0,0,0,0,0],[0,0,0,0,0,0],[0,0,0,0,0,0],[0,0,0,0,0,0]]]
Singularities: [t,2*t - 1,2*t + 1,1568*t^4 - 3248*t^3 + 72*t^2 - 12*t + 1,3162583455360*t^10 + 8793116639296*t^9 + 2464505783708*t^8 - 2345922255552*t^7 - 1345793064056*t^6 - 409223869312*t^5 - 115751565325*t^4 - 17686411756*t^3 - 2450926620*t^2 - 14267896*t - 159732]

PeriodID: 179
Ramification_at_infinity: [[0,0,0,0,0,0],[0,0,0,0,0,0],[0,0,0,0,0,0],[0,0,0,0,0,0],[0,0,0,0,0,0],[0,0,0,0,0,0]]
Ramification_defect: 1
Ramification_matrices: [[[0,1,0,0,0,0],[0,0,0,0,0,0],[0,0,0,1,0,0],[0,0,0,0,1,0],[0,0,0,0,0,1],[0,0,0,0,0,0]],[[0,0,0,0,0,0],[0,0,0,0,0,0],[0,0,4/5,0,0,0],[0,0,0,3/5,0,0],[0,0,0,0,2/5,0],[0,0,0,0,0,1/5]],[[0,0,0,0,0,0],[0,0,0,0,0,0],[0,0,0,0,0,0],[0,0,0,0,0,0],[0,0,0,0,0,1],[0,0,0,0,0,0]],[[0,0,0,0,0,0],[0,0,0,0,0,0],[0,0,0,0,0,0],[0,0,0,0,0,0],[0,0,0,0,0,0],[0,0,0,0,0,0]]]
Singularities: [t,2*t + 1,35512*t^5 - 10469*t^4 + 5922*t^3 - 107*t^2 + 14*t - 1,3889208436992*t^11 + 17061631592192*t^10 + 24888354289984*t^9 + 14016758125888*t^8 + 5160801715436*t^7 + 3055456979844*t^6 + 1393344926520*t^5 + 267013091835*t^4 + 21397421086*t^3 + 2346750221*t^2 + 15566342*t + 96775]

PeriodID: 180
Ramification_at_infinity: [[0,0,0,0,0,0,0,0],[0,0,0,0,0,0,0,0],[0,0,0,0,0,0,0,0],[0,0,0,0,0,0,0,0],[0,0,0,0,0,0,0,0],[0,0,0,0,0,0,0,0],[0,0,0,0,0,0,0,0],[0,0,0,0,0,0,0,0]]
Ramification_defect: 1
Ramification_matrices: [[[0,1,0,0,0,0,0,0],[0,0,0,0,0,0,0,0],[0,0,0,1,0,0,0,0],[0,0,0,0,0,0,0,0],[0,0,0,0,0,1,0,0],[0,0,0,0,0,0,1,0],[0,0,0,0,0,0,0,1],[0,0,0,0,0,0,0,0]],[[0,0,0,0,0,0,0,0],[0,0,0,0,0,0,0,0],[0,0,0,0,0,0,0,0],[0,0,0,0,0,0,0,0],[0,0,0,0,0,0,0,0],[0,0,0,0,0,0,0,0],[0,0,0,0,0,0,0,1],[0,0,0,0,0,0,0,0]],[[0,0,0,0,0,0,0,0],[0,0,0,0,0,0,0,0],[0,0,0,0,0,0,0,0],[0,0,0,0,0,0,0,0],[0,0,0,0,0,0,0,0],[0,0,0,0,0,0,0,0],[0,0,0,0,0,0,0,1],[0,0,0,0,0,0,0,0]],[[0,0,0,0,0,0,0,0],[0,0,0,0,0,0,0,0],[0,0,0,0,0,0,0,0],[0,0,0,0,0,0,0,0],[0,0,0,0,0,0,0,0],[0,0,0,0,0,0,0,0],[0,0,0,0,0,0,0,0],[0,0,0,0,0,0,0,0]]]
Singularities: [t,1397*t^6 - 720*t^5 - 20*t^4 - 46*t^3 + 8*t^2 + 8*t + 1,4853*t^6 - 720*t^5 + 20*t^4 - 174*t^3 + 88*t^2 - 16*t + 1,451889839730552222099231957352*t^30 - 2313044860203512473560954927744*t^29 + 6694422830576775503753954512128*t^28 - 12848223486940051623013695251664*t^27 + 15595882048430610757955188216158*t^26 - 11002040126793142559414587878864*t^25 + 2861247810073001950887917702608*t^24 + 2352486820572262249915078017192*t^23 - 3102418223353145873500718000001*t^22 + 1826341030917618265288849378502*t^21 - 682790968417614845460877459400*t^20 + 173018932607216267054791685436*t^19 - 29833697109834794321941862582*t^18 + 3429690398147365150488686982*t^17 - 262485217516635880162715718*t^16 + 14260417497847267018388837*t^15 + 625304118393400952579910*t^14 - 688496986465503261493120*t^13 + 176682754070578482436824*t^12 - 25530273409190899930928*t^11 + 2283971353239132470323*t^10 - 121114846095256021196*t^9 + 3498577238898150608*t^8 - 51683095714804492*t^7 - 1457610625184498*t^6 + 385301322662658*t^5 - 24387762812804*t^4 + 657970665977*t^3 - 2966700796*t^2 - 68198760*t + 1230080]

PeriodID: 181
Ramification_at_infinity: [[0,0,0,0,0,0],[0,0,0,0,0,0],[0,0,0,0,0,0],[0,0,0,0,0,0],[0,0,0,0,0,0],[0,0,0,0,0,0]]
Ramification_defect: 1
Ramification_matrices: [[[0,1,0,0,0,0],[0,0,0,0,0,0],[0,0,0,1,0,0],[0,0,0,0,1,0],[0,0,0,0,0,1],[0,0,0,0,0,0]],[[0,0,0,0,0,0],[0,0,0,0,0,0],[0,0,0,0,0,0],[0,0,0,0,0,0],[0,0,0,0,0,1],[0,0,0,0,0,0]],[[0,0,0,0,0,0],[0,0,0,0,0,0],[0,0,0,0,0,0],[0,0,0,0,0,0],[0,0,0,0,0,1],[0,0,0,0,0,0]],[[0,0,0,0,0,0],[0,0,0,0,0,0],[0,0,0,0,0,0],[0,0,0,0,0,0],[0,0,0,0,0,1],[0,0,0,0,0,0]],[[0,0,0,0,0,0],[0,0,0,0,0,0],[0,0,0,0,0,0],[0,0,0,0,0,0],[0,0,0,0,0,0],[0,0,0,0,0,0]]]
Singularities: [t,3*t + 1,9*t^2 - 3*t + 1,971*t^6 + 4000*t^5 - 768*t^4 - 50*t^3 + 48*t^2 + t - 1,633419649180846*t^12 - 744096022660080*t^11 + 2287337812713762*t^10 - 844742150376534*t^9 + 130350191944068*t^8 + 9382932207269*t^7 + 6405854953660*t^6 + 1142389773480*t^5 + 882700722768*t^4 + 33924742700*t^3 - 1817489412*t^2 + 240947920*t + 727552]

PeriodID: 182
Ramification_at_infinity: [[0,0,0,0,0,0],[0,0,0,0,0,0],[0,0,0,0,0,0],[0,0,0,0,0,0],[0,0,0,0,3/4,0],[0,0,0,0,0,1/4]]
Ramification_defect: 1
Ramification_matrices: [[[0,1,0,0,0,0],[0,0,0,0,0,0],[0,0,0,1,0,0],[0,0,0,0,1,0],[0,0,0,0,0,1],[0,0,0,0,0,0]],[[0,0,0,0,0,0],[0,0,0,0,0,0],[0,0,0,0,0,0],[0,0,0,0,0,0],[0,0,0,0,0,1],[0,0,0,0,0,0]],[[0,0,0,0,0,0],[0,0,0,0,0,0],[0,0,0,0,0,0],[0,0,0,0,0,0],[0,0,0,0,0,1],[0,0,0,0,0,0]],[[0,0,0,0,0,0],[0,0,0,0,0,0],[0,0,0,0,0,0],[0,0,0,0,0,0],[0,0,0,0,0,0],[0,0,0,0,0,0]]]
Singularities: [t,4*t - 1,45904*t^6 - 16000*t^5 + 768*t^4 + 200*t^3 - 48*t^2 - 4*t + 1,4526975902258640*t^13 - 15510729917921600*t^12 + 23008125355009840*t^11 - 16205699582274868*t^10 + 5915302483663120*t^9 - 896256471110832*t^8 - 141791234841920*t^7 + 92551157349612*t^6 - 17430480722548*t^5 + 1471717850055*t^4 - 50882028194*t^3 + 1318845600*t^2 + 16816760*t + 167200]

PeriodID: 183
Ramification_at_infinity: [[0,0,0,0,0,0,0,0],[0,0,0,0,0,0,0,0],[0,0,0,0,0,0,0,0],[0,0,0,0,0,0,0,0],[0,0,0,0,0,0,0,0],[0,0,0,0,0,0,0,0],[0,0,0,0,0,0,0,0],[0,0,0,0,0,0,0,0]]
Ramification_defect: 1
Ramification_matrices: [[[0,1,0,0,0,0,0,0],[0,0,0,0,0,0,0,0],[0,0,0,1,0,0,0,0],[0,0,0,0,0,0,0,0],[0,0,0,0,0,1,0,0],[0,0,0,0,0,0,1,0],[0,0,0,0,0,0,0,1],[0,0,0,0,0,0,0,0]],[[0,0,0,0,0,0,0,0],[0,0,0,0,0,0,0,0],[0,0,0,0,0,0,0,0],[0,0,0,0,0,0,0,0],[0,0,0,0,0,0,0,0],[0,0,0,0,0,0,0,0],[0,0,0,0,0,0,0,1],[0,0,0,0,0,0,0,0]],[[0,0,0,0,0,0,0,0],[0,0,0,0,0,0,0,0],[0,0,0,0,0,0,0,0],[0,0,0,0,0,0,0,0],[0,0,0,0,0,0,0,0],[0,0,0,0,0,0,0,0],[0,0,0,0,0,0,0,1],[0,0,0,0,0,0,0,0]],[[0,0,0,0,0,0,0,0],[0,0,0,0,0,0,0,0],[0,0,0,0,0,0,0,0],[0,0,0,0,0,0,0,0],[0,0,0,0,0,0,0,0],[0,0,0,0,0,0,0,0],[0,0,0,0,0,0,0,0],[0,0,0,0,0,0,0,0]]]
Singularities: [t,2752*t^6 - 1152*t^5 + 224*t^4 + 96*t^3 - 52*t^2 + 12*t - 1,2752*t^6 + 1152*t^5 + 224*t^4 - 96*t^3 - 52*t^2 - 12*t - 1,4516691026120601600*t^18 + 10894175535784019520*t^16 + 161057014788668272*t^14 + 223186423846901825*t^12 + 1489656860655194*t^10 - 37076036387883*t^8 - 944190030122*t^6 + 1145046509*t^4 + 34077463*t^2 + 3136]

PeriodID: 186
Ramification_at_infinity: [[0,0,0,0,0,0],[0,0,0,0,0,0],[0,0,0,0,0,0],[0,0,0,0,0,0],[0,0,0,0,0,1],[0,0,0,0,0,0]]
Ramification_defect: 1
Ramification_matrices: [[[0,1,0,0,0,0],[0,0,0,0,0,0],[0,0,0,1,0,0],[0,0,0,0,1,0],[0,0,0,0,0,1],[0,0,0,0,0,0]],[[0,0,0,0,0,0],[0,0,0,0,0,0],[0,0,0,0,0,0],[0,0,0,0,0,0],[0,0,0,0,0,1],[0,0,0,0,0,0]],[[0,0,0,0,0,0],[0,0,0,0,0,0],[0,0,0,0,0,0],[0,0,0,0,0,0],[0,0,0,0,0,1],[0,0,0,0,0,0]],[[0,0,0,0,0,0],[0,0,0,0,0,0],[0,0,0,0,0,0],[0,0,0,0,0,0],[0,0,0,0,0,0],[0,0,0,0,0,0]]]
Singularities: [t,4*t^2 + 1,16384*t^6 + 512*t^4 + 44*t^2 - 1,1473757184*t^8 + 13746176*t^6 + 7592448*t^4 + 46808*t^2 + 55]

PeriodID: 187
Ramification_at_infinity: [[0,0,0,0,0,0,0,0],[0,0,0,0,0,0,0,0],[0,0,0,0,0,0,0,0],[0,0,0,0,0,0,0,0],[0,0,0,0,0,0,0,0],[0,0,0,0,0,0,0,0],[0,0,0,0,0,0,0,1],[0,0,0,0,0,0,0,0]]
Ramification_defect: 1
Ramification_matrices: [[[0,1,0,0,0,0,0,0],[0,0,0,0,0,0,0,0],[0,0,0,1,0,0,0,0],[0,0,0,0,0,0,0,0],[0,0,0,0,0,1,0,0],[0,0,0,0,0,0,1,0],[0,0,0,0,0,0,0,1],[0,0,0,0,0,0,0,0]],[[0,0,0,0,0,0,0,0],[0,0,0,0,0,0,0,0],[0,0,0,0,0,0,0,0],[0,0,0,0,0,0,0,0],[0,0,0,0,0,0,0,0],[0,0,0,0,0,0,0,0],[0,0,0,0,0,0,0,1],[0,0,0,0,0,0,0,0]],[[0,0,0,0,0,0,0,0],[0,0,0,0,0,0,0,0],[0,0,0,0,0,0,0,0],[0,0,0,0,0,0,0,0],[0,0,0,0,0,0,0,0],[0,0,0,0,0,0,0,0],[0,0,0,0,0,0,0,1],[0,0,0,0,0,0,0,0]],[[0,0,0,0,0,0,0,0],[0,0,0,0,0,0,0,0],[0,0,0,0,0,0,0,0],[0,0,0,0,0,0,0,0],[0,0,0,0,0,0,0,0],[0,0,0,0,0,0,0,0],[0,0,0,0,0,0,0,1],[0,0,0,0,0,0,0,0]],[[0,0,0,0,0,0,0,0],[0,0,0,0,0,0,0,0],[0,0,0,0,0,0,0,0],[0,0,0,0,0,0,0,0],[0,0,0,0,0,0,0,0],[0,0,0,0,0,0,0,0],[0,0,0,0,0,0,0,1],[0,0,0,0,0,0,0,0]],[[0,0,0,0,0,0,0,0],[0,0,0,0,0,0,0,0],[0,0,0,0,0,0,0,0],[0,0,0,0,0,0,0,0],[0,0,0,0,0,0,0,0],[0,0,0,0,0,0,0,0],[0,0,0,0,0,0,0,0],[0,0,0,0,0,0,0,0]]]
Singularities: [t,4*t + 1,208*t^3 - 56*t^2 + 12*t - 1,112*t^3 + 8*t^2 + 1,37*t^4 + 24*t^3 + 10*t^2 + 7*t + 1,19336381571358608211778633203712*t^30 + 16993451204014639881442200649728*t^29 + 9800033864442353309135239708672*t^28 + 3671910959001965592794673315840*t^27 + 986657148876488778922462625792*t^26 - 511464433107476786587131265024*t^25 - 889136473263974115687909769216*t^24 - 499187074013549915690449842176*t^23 - 134110222331265456746314339328*t^22 + 9782234133603281414247483392*t^21 + 15408617273972487500529873792*t^20 + 4064803099583111347783873344*t^19 + 146632899216001698758473024*t^18 - 166773219843350908311330624*t^17 - 49916604674800154699263376*t^16 - 7193339624243465078690688*t^15 - 486253977197372181269144*t^14 + 10796936196590705839176*t^13 + 5711332349457800735948*t^12 + 286254138921904677524*t^11 - 33713143177824299522*t^10 - 7061032031532522970*t^9 - 477461340884625506*t^8 - 23855279076342033*t^7 - 2218645146594500*t^6 - 175028863168516*t^5 - 8199814571832*t^4 - 281631926344*t^3 - 3774147072*t^2 - 95810400*t - 517120]

PeriodID: 188
Ramification_at_infinity: [[0,0,0,0,0,0,0,0],[0,0,0,0,0,0,0,0],[0,0,0,0,0,0,0,0],[0,0,0,0,0,0,0,0],[0,0,0,0,0,0,0,0],[0,0,0,0,0,0,0,0],[0,0,0,0,0,0,0,1],[0,0,0,0,0,0,0,0]]
Ramification_defect: 2
Ramification_matrices: [[[0,1,0,0,0,0,0,0],[0,0,0,0,0,0,0,0],[0,0,0,1,0,0,0,0],[0,0,0,0,0,0,0,0],[0,0,0,0,0,1,0,0],[0,0,0,0,0,0,1,0],[0,0,0,0,0,0,0,1],[0,0,0,0,0,0,0,0]],[[0,0,0,0,0,0,0,0],[0,0,0,0,0,0,0,0],[0,0,0,0,0,0,0,0],[0,0,0,0,0,0,0,0],[0,0,0,0,0,0,0,0],[0,0,0,0,0,0,0,0],[0,0,0,0,0,0,0,1],[0,0,0,0,0,0,0,0]],[[0,0,0,0,0,0,0,0],[0,0,0,0,0,0,0,0],[0,0,0,0,0,0,0,0],[0,0,0,0,0,0,0,0],[0,0,0,0,0,0,0,0],[0,0,0,0,0,0,0,0],[0,0,0,0,0,0,0,1],[0,0,0,0,0,0,0,0]],[[0,0,0,0,0,0,0,0],[0,0,0,0,0,0,0,0],[0,0,0,0,0,0,0,0],[0,0,0,0,0,0,0,0],[0,0,0,0,0,0,0,0],[0,0,0,0,0,0,0,0],[0,0,0,0,0,0,0,0],[0,0,0,0,0,0,0,0]]]
Singularities: [t,23*t^4 - 6*t^3 + 5*t^2 + 2*t - 1,987392*t^8 + 92928*t^7 - 90400*t^6 - 12080*t^5 + 345*t^4 - 354*t^3 - 61*t^2 + 6*t + 1,2012358551085041899712794217044246528*t^36 - 943067297789135499557983147123802112*t^35 - 14172851216322339287194577069295730688*t^34 - 3966373510178823578670912499140837376*t^33 + 10032777670796387946655680000990972928*t^32 + 1991100975279721555678490231005356032*t^31 - 2149339318539766751668670264840083584*t^30 - 363122321297744828147860597006859904*t^29 + 419825976282744529384716429674168544*t^28 + 131356569800695448657605911421493152*t^27 - 7458770026096537658261834134453916*t^26 + 2805791918367099339622673538854856*t^25 + 4694540592783161718092731231267968*t^24 + 428444542276773107104121903282428*t^23 + 2798365370761109062722892307354*t^22 + 74865701790988598041430186017964*t^21 + 18900354897141752894041739827740*t^20 - 148219299388722885563377670949*t^19 - 340533413027429724106396495321*t^18 - 24498184278120683165027376241*t^17 + 6716269652813382336433501912*t^16 + 1087637544557965754028212396*t^15 + 126447082990497503530522992*t^14 + 58323748816449725413381480*t^13 + 8075218610443544461213402*t^12 - 296714455847994581401802*t^11 - 118965482548939173110380*t^10 - 10561102075275665119452*t^9 - 356653772495227330412*t^8 + 19246039067937121619*t^7 + 1353637895034174613*t^6 + 14878158259853763*t^5 + 269653344296032*t^4 - 19928255364232*t^3 + 1655822163634*t^2 + 9961387958*t + 179627824]

PeriodID: 189
Ramification_at_infinity: [[0,0,0,0],[0,0,0,0],[0,0,1/2,0],[0,0,0,1/2]]
Ramification_defect: 1
Ramification_matrices: [[[0,1,0,0],[0,0,1,0],[0,0,0,1],[0,0,0,0]],[[0,0,0,0],[0,0,0,0],[0,0,0,1],[0,0,0,0]],[[0,0,0,0],[0,0,0,0],[0,0,0,1],[0,0,0,0]],[[0,0,0,0],[0,0,0,0],[0,0,0,1],[0,0,0,0]]]
Singularities: [t,8*t - 1,8*t + 1,16*t^2 + 1]

PeriodID: 190
Ramification_at_infinity: [[0,0,0,0,0,0,0,0],[0,0,0,0,0,0,0,0],[0,0,0,0,0,0,0,0],[0,0,0,0,0,0,0,0],[0,0,0,0,0,0,0,0],[0,0,0,0,0,0,0,0],[0,0,0,0,0,0,0,0],[0,0,0,0,0,0,0,0]]
Ramification_defect: 1
Ramification_matrices: [[[0,1,0,0,0,0,0,0],[0,0,0,0,0,0,0,0],[0,0,0,1,0,0,0,0],[0,0,0,0,0,0,0,0],[0,0,0,0,0,1,0,0],[0,0,0,0,0,0,1,0],[0,0,0,0,0,0,0,1],[0,0,0,0,0,0,0,0]],[[0,0,0,0,0,0,0,0],[0,0,0,0,0,0,0,0],[0,0,0,0,0,0,0,0],[0,0,0,0,0,0,0,0],[0,0,0,0,0,0,0,0],[0,0,0,0,0,0,0,0],[0,0,0,0,0,0,0,1],[0,0,0,0,0,0,0,0]],[[0,0,0,0,0,0,0,0],[0,0,0,0,0,0,0,0],[0,0,0,0,0,0,0,0],[0,0,0,0,0,0,0,0],[0,0,0,0,0,0,0,0],[0,0,0,0,0,0,0,0],[0,0,0,0,0,0,0,1],[0,0,0,0,0,0,0,0]],[[0,0,0,0,0,0,0,0],[0,0,0,0,0,0,0,0],[0,0,0,0,0,0,0,0],[0,0,0,0,0,0,0,0],[0,0,0,0,0,0,0,0],[0,0,0,0,0,0,0,0],[0,0,0,0,0,0,0,1],[0,0,0,0,0,0,0,0]],[[0,0,0,0,0,0,0,0],[0,0,0,0,0,0,0,0],[0,0,0,0,0,0,0,0],[0,0,0,0,0,0,0,0],[0,0,0,0,0,0,0,0],[0,0,0,0,0,0,0,0],[0,0,0,0,0,0,0,0],[0,0,0,0,0,0,0,0]]]
Singularities: [t,2*t - 1,13*t^2 + 5*t + 1,2318787*t^9 - 206173*t^8 - 19833*t^7 - 13657*t^6 + 3592*t^5 + 431*t^4 - 145*t^3 + 15*t^2 + 5*t - 1,721666130592007913043805989477075904*t^30 + 4644787118479377495102826657104964024*t^29 - 440435100152764500648295203744104624*t^28 - 507182273218135907286549916412671652*t^27 + 355728058156885697167682767243625208*t^26 - 260857489656380725385182999628762796*t^25 - 5593909273222500167831829837625676*t^24 + 21017973925798644543943700895025562*t^23 - 14659698792823583268632830377853314*t^22 + 4070280923923813881703079873549740*t^21 - 301965557094479241984492084494371*t^20 + 129136289880254096607336885060832*t^19 - 39326169107249462890524630467720*t^18 + 7716573605164090607764255389913*t^17 - 833754042483520610090156099846*t^16 - 5089227427166959142061932104*t^15 + 1967786354490264441891005619*t^14 + 178199630511583856703856444*t^13 - 86747471967501749338134783*t^12 - 168463733037306761861473*t^11 + 352972387286031266351102*t^10 - 69294523219467078079581*t^9 + 1172277769716140746642*t^8 - 98423529055184910746*t^7 + 9133415443916650147*t^6 - 665962228936355414*t^5 + 20322757062259894*t^4 - 140048645162487*t^3 + 1824143336146*t^2 + 135793152014*t - 236145600]

PeriodID: 194
Ramification_at_infinity: [[0,0,0,0,0,0,0,0],[0,0,0,0,0,0,0,0],[0,0,0,0,0,0,0,0],[0,0,0,0,0,0,0,0],[0,0,0,0,0,0,0,0],[0,0,0,0,0,0,0,0],[0,0,0,0,0,0,0,0],[0,0,0,0,0,0,0,0]]
Ramification_defect: 1
Ramification_matrices: [[[0,1,0,0,0,0,0,0],[0,0,0,0,0,0,0,0],[0,0,0,1,0,0,0,0],[0,0,0,0,0,0,0,0],[0,0,0,0,0,1,0,0],[0,0,0,0,0,0,1,0],[0,0,0,0,0,0,0,1],[0,0,0,0,0,0,0,0]],[[0,0,0,0,0,0,0,0],[0,0,0,0,0,0,0,0],[0,0,0,0,0,0,0,0],[0,0,0,0,0,0,0,0],[0,0,0,0,0,0,0,0],[0,0,0,0,0,0,0,0],[0,0,0,0,0,0,0,1],[0,0,0,0,0,0,0,0]],[[0,0,0,0,0,0,0,0],[0,0,0,0,0,0,0,0],[0,0,0,0,0,0,0,0],[0,0,0,0,0,0,0,0],[0,0,0,0,0,0,0,0],[0,0,0,0,0,0,0,0],[0,0,0,0,0,0,0,1],[0,0,0,0,0,0,0,0]],[[0,0,0,0,0,0,0,0],[0,0,0,0,0,0,0,0],[0,0,0,0,0,0,0,0],[0,0,0,0,0,0,0,0],[0,0,0,0,0,0,0,0],[0,0,0,0,0,0,0,0],[0,0,0,0,0,0,0,1],[0,0,0,0,0,0,0,0]],[[0,0,0,0,0,0,0,0],[0,0,0,0,0,0,0,0],[0,0,0,0,0,0,0,0],[0,0,0,0,0,0,0,0],[0,0,0,0,0,0,0,0],[0,0,0,0,0,0,0,0],[0,0,0,0,0,0,0,0],[0,0,0,0,0,0,0,0]]]
Singularities: [t,4*t + 1,7*t^2 - t + 1,638896*t^9 + 106456*t^8 + 54267*t^7 + 2250*t^6 - 2378*t^5 - 387*t^4 + 256*t^3 + 43*t^2 - 3*t - 1,14097044226924595304813901369602560*t^30 + 95142057133077396336942032195524864*t^29 + 151377159439274374112054117827132448*t^28 + 133206893670069478951168410587548192*t^27 + 88413895761185794807327675326871696*t^26 + 51185233134179994768135822655420876*t^25 + 21630970196806078029517971212538768*t^24 + 6414420272385861893423965763244257*t^23 + 1988072974082049373804199154947579*t^22 + 684272613431057492289216725695744*t^21 + 205750763286443942152903967908927*t^20 + 53316612895356157946070252340984*t^19 + 10539112721168230053708778888937*t^18 + 1120292227731014672744636738391*t^17 + 49384909458800950332342412476*t^16 + 10359701851289773253180080100*t^15 + 3309071500032033911728655290*t^14 + 374047914256513879727901588*t^13 + 36683278573215768438407744*t^12 + 4599637627129190472901759*t^11 + 323040403267366938770023*t^10 + 31975266263435806441894*t^9 + 2376795493270837204877*t^8 + 157855137347620755332*t^7 + 6334803091632890177*t^6 + 11821364252742275*t^5 + 14594299626501292*t^4 - 433569242763184*t^3 - 12540224282204*t^2 - 241668959602*t + 1603650048]

PeriodID: 195
Ramification_at_infinity: [[0,0,0,0,0,0],[0,0,0,0,0,0],[0,0,0,0,0,0],[0,0,0,0,0,0],[0,0,0,0,0,0],[0,0,0,0,0,0]]
Ramification_defect: 1
Ramification_matrices: [[[0,1,0,0,0,0],[0,0,0,0,0,0],[0,0,0,1,0,0],[0,0,0,0,1,0],[0,0,0,0,0,1],[0,0,0,0,0,0]],[[0,0,0,0,0,0],[0,0,0,0,0,0],[0,0,0,0,0,0],[0,0,0,0,0,0],[0,0,0,0,0,1],[0,0,0,0,0,0]],[[0,0,0,0,0,0],[0,0,0,0,0,0],[0,0,0,0,0,0],[0,0,0,0,0,0],[0,0,0,0,0,1],[0,0,0,0,0,0]],[[0,0,0,0,0,0],[0,0,0,0,0,0],[0,0,0,0,0,0],[0,0,0,0,0,0],[0,0,0,0,0,1],[0,0,0,0,0,0]],[[0,0,0,0,0,0],[0,0,0,0,0,0],[0,0,0,0,0,0],[0,0,0,0,0,0],[0,0,0,0,0,1],[0,0,0,0,0,0]],[[0,0,0,0,0,0],[0,0,0,0,0,0],[0,0,0,0,0,0],[0,0,0,0,0,0],[0,0,0,0,0,1],[0,0,0,0,0,0]],[[0,0,0,0,0,0],[0,0,0,0,0,0],[0,0,0,0,0,0],[0,0,0,0,0,0],[0,0,0,0,0,1],[0,0,0,0,0,0]],[[0,0,0,0,0,0],[0,0,0,0,0,0],[0,0,0,0,0,0],[0,0,0,0,0,0],[0,0,0,0,0,0],[0,0,0,0,0,0]]]
Singularities: [t,3*t - 1,7*t - 1,t + 1,13*t^2 - 5*t + 1,37*t^2 + 11*t + 1,9*t^2 + 3*t + 1,1487913984*t^11 + 3937498128*t^10 - 3567972672*t^9 + 1794239488*t^8 + 331814610*t^7 + 692173216*t^6 - 54038826*t^5 - 98326*t^4 + 2457216*t^3 + 144891*t^2 - 11664*t + 768]

PeriodID: 197
Ramification_at_infinity: [[0,0,0,0,0,0,0,0],[0,0,0,0,0,0,0,0],[0,0,0,0,0,0,0,0],[0,0,0,0,0,0,0,0],[0,0,0,0,0,0,0,0],[0,0,0,0,0,0,0,0],[0,0,0,0,0,0,0,0],[0,0,0,0,0,0,0,0]]
Ramification_defect: 1
Ramification_matrices: [[[0,1,0,0,0,0,0,0],[0,0,0,0,0,0,0,0],[0,0,0,1,0,0,0,0],[0,0,0,0,0,0,0,0],[0,0,0,0,0,1,0,0],[0,0,0,0,0,0,1,0],[0,0,0,0,0,0,0,1],[0,0,0,0,0,0,0,0]],[[0,0,0,0,0,0,0,0],[0,0,0,0,0,0,0,0],[0,0,0,0,0,0,0,0],[0,0,0,0,0,0,0,0],[0,0,0,0,0,0,0,0],[0,0,0,0,0,0,0,0],[0,0,0,0,0,0,0,1],[0,0,0,0,0,0,0,0]],[[0,0,0,0,0,0,0,0],[0,0,0,0,0,0,0,0],[0,0,0,0,0,0,0,0],[0,0,0,0,0,0,0,0],[0,0,0,0,0,0,0,0],[0,0,0,0,0,0,0,0],[0,0,0,0,0,0,0,1],[0,0,0,0,0,0,0,0]],[[0,0,0,0,0,0,0,0],[0,0,0,0,0,0,0,0],[0,0,0,0,0,0,0,0],[0,0,0,0,0,0,0,0],[0,0,0,0,0,0,0,0],[0,0,0,0,0,0,0,0],[0,0,0,0,0,0,0,0],[0,0,0,0,0,0,0,0]]]
Singularities: [t,2*t + 1,1715479*t^11 - 404540*t^10 - 90329*t^9 + 207359*t^8 - 43453*t^7 + 4939*t^6 + 4194*t^5 - 578*t^4 + 89*t^3 + 47*t^2 - t - 1,946536789792275767697206105062*t^30 + 339332771480648733593503651706*t^29 - 723218034543882820900899383076*t^28 - 1791634938256411841041553407283*t^27 - 1228478961449713419749310865430*t^26 - 305091688085641669815206400547*t^25 + 86461039683483374954511800802*t^24 + 190862088782085921568336231930*t^23 + 99561956650767840966254595788*t^22 + 24745709994786995681591255510*t^21 - 20464803769052145850672863926*t^20 - 17568141286172904476546114598*t^19 - 4315900737080239536353163602*t^18 + 646060941845602479713580632*t^17 + 180457788633201254891815138*t^16 + 20622417859905134657694224*t^15 - 1896687668900155113343791*t^14 - 530269286483692268128956*t^13 + 251667604422256965805353*t^12 - 45027874830061021291461*t^11 + 1142698904855081722852*t^10 + 34029094474834498568*t^9 + 4503649580881314748*t^8 + 1639710927891464482*t^7 - 105422454879583404*t^6 + 284399573252100*t^5 - 384405353590582*t^4 + 1347630795798*t^3 - 97803867260*t^2 + 454080096*t - 107724800]

PeriodID: 198
Ramification_at_infinity: [[0,0,0,0,0,0,0,0],[0,0,0,0,0,0,0,0],[0,0,0,0,0,0,0,0],[0,0,0,0,0,0,0,0],[0,0,0,0,0,0,0,0],[0,0,0,0,0,0,0,0],[0,0,0,0,0,0,0,0],[0,0,0,0,0,0,0,0]]
Ramification_defect: 1
Ramification_matrices: [[[0,1,0,0,0,0,0,0],[0,0,0,0,0,0,0,0],[0,0,0,1,0,0,0,0],[0,0,0,0,0,0,0,0],[0,0,0,0,0,1,0,0],[0,0,0,0,0,0,1,0],[0,0,0,0,0,0,0,1],[0,0,0,0,0,0,0,0]],[[0,0,0,0,0,0,0,0],[0,0,0,0,0,0,0,0],[0,0,0,0,0,0,0,0],[0,0,0,0,0,0,0,0],[0,0,0,0,0,0,0,0],[0,0,0,0,0,0,0,0],[0,0,0,0,0,0,3/4,0],[0,0,0,0,0,0,0,1/4]],[[0,0,0,0,0,0,0,0],[0,0,0,0,0,0,0,0],[0,0,0,0,0,0,0,0],[0,0,0,0,0,0,0,0],[0,0,0,0,0,0,0,0],[0,0,0,0,0,0,0,0],[0,0,0,0,0,0,0,1],[0,0,0,0,0,0,0,0]],[[0,0,0,0,0,0,0,0],[0,0,0,0,0,0,0,0],[0,0,0,0,0,0,0,0],[0,0,0,0,0,0,0,0],[0,0,0,0,0,0,0,0],[0,0,0,0,0,0,0,0],[0,0,0,0,0,0,0,0],[0,0,0,0,0,0,0,0]]]
Singularities: [t,t + 1,2019613*t^10 - 5436310*t^9 + 935598*t^8 + 390262*t^7 - 52159*t^6 - 15683*t^5 + 2330*t^4 + 142*t^3 - 64*t^2 - 4*t + 1,192125469084244023788264984484276*t^30 - 163260008973739087357233902699344*t^29 + 325829673881028903099000701681596*t^28 - 703444497949618180059093972105332*t^27 + 599713840511514297374643240724320*t^26 - 74328648876969843730831864369636*t^25 - 52740159329508260061525249988736*t^24 + 51697869586887232495450133523544*t^23 - 838847616682071373713814693723*t^22 - 4018438072110835486984860846152*t^21 + 1428783777377391837029117885493*t^20 + 821304742625068477537500073953*t^19 - 169771252446737498110914653276*t^18 + 14669321116865253326746169725*t^17 + 5537205051642086605040176141*t^16 - 66932309868687805836590202*t^15 - 173386506052685694190429980*t^14 - 7208548301096727621907679*t^13 + 3688551619370127506336013*t^12 - 96390208371578539175392*t^11 + 27925129735195564741438*t^10 - 841733477788114452091*t^9 - 178389129004428299179*t^8 - 12910262546068104190*t^7 + 312826084188576853*t^6 + 8661292569178337*t^5 + 835827407079578*t^4 + 12533555825209*t^3 - 225938015458*t^2 + 2395911630*t + 5646784]

PeriodID: 203
Ramification_at_infinity: [[0,0,0,0,0,0],[0,0,0,0,0,0],[0,0,0,0,0,0],[0,0,0,0,0,0],[0,0,0,0,0,0],[0,0,0,0,0,0]]
Ramification_defect: 2
Ramification_matrices: [[[0,1,0,0,0,0],[0,0,0,0,0,0],[0,0,0,1,0,0],[0,0,0,0,1,0],[0,0,0,0,0,1],[0,0,0,0,0,0]],[[0,0,0,0,0,0],[0,0,0,0,0,0],[0,0,0,0,0,0],[0,0,0,0,0,0],[0,0,0,0,0,1],[0,0,0,0,0,0]],[[0,0,0,0,0,0],[0,0,0,0,0,0],[0,0,0,0,0,0],[0,0,0,0,0,0],[0,0,0,0,0,1],[0,0,0,0,0,0]],[[0,0,0,0,0,0],[0,0,0,0,0,0],[0,0,0,0,0,0],[0,0,0,0,0,0],[0,0,0,0,0,0],[0,0,0,0,0,0]]]
Singularities: [t,43*t^4 - 36*t^3 + 8*t^2 - t + 1,1241*t^6 - 3130*t^5 + 1200*t^4 + 10*t^3 - 66*t^2 - t + 1,312148610061228*t^16 + 2021800522558248*t^15 - 9551990906881272*t^14 + 16827745174931068*t^13 - 17145139904424037*t^12 + 12105233646188760*t^11 - 6519712272472452*t^10 + 2744606334847301*t^9 - 876355947653093*t^8 + 199524253851538*t^7 - 30769587441690*t^6 + 3274781497237*t^5 - 259620202125*t^4 + 16743254908*t^3 - 592502996*t^2 + 26302771*t + 74836]

PeriodID: 206
Ramification_at_infinity: [[0,0,0,0,0,0,0,0],[0,0,0,0,0,0,0,0],[0,0,0,0,0,0,0,0],[0,0,0,0,0,0,0,0],[0,0,0,0,0,0,0,0],[0,0,0,0,0,0,0,0],[0,0,0,0,0,0,0,1],[0,0,0,0,0,0,0,0]]
Ramification_defect: 1
Ramification_matrices: [[[0,1,0,0,0,0,0,0],[0,0,0,0,0,0,0,0],[0,0,0,1,0,0,0,0],[0,0,0,0,0,0,0,0],[0,0,0,0,0,1,0,0],[0,0,0,0,0,0,1,0],[0,0,0,0,0,0,0,1],[0,0,0,0,0,0,0,0]],[[0,0,0,0,0,0,0,0],[0,0,0,0,0,0,0,0],[0,0,0,0,0,0,0,0],[0,0,0,0,0,0,0,0],[0,0,0,0,0,0,0,0],[0,0,0,0,0,0,0,0],[0,0,0,0,0,0,0,1],[0,0,0,0,0,0,0,0]],[[0,0,0,0,0,0,0,0],[0,0,0,0,0,0,0,0],[0,0,0,0,0,0,0,0],[0,0,0,0,0,0,0,0],[0,0,0,0,0,0,0,0],[0,0,0,0,0,0,0,0],[0,0,0,0,0,0,0,1],[0,0,0,0,0,0,0,0]],[[0,0,0,0,0,0,0,0],[0,0,0,0,0,0,0,0],[0,0,0,0,0,0,0,0],[0,0,0,0,0,0,0,0],[0,0,0,0,0,0,0,0],[0,0,0,0,0,0,0,0],[0,0,0,0,0,0,0,1],[0,0,0,0,0,0,0,0]],[[0,0,0,0,0,0,0,0],[0,0,0,0,0,0,0,0],[0,0,0,0,0,0,0,0],[0,0,0,0,0,0,0,0],[0,0,0,0,0,0,0,0],[0,0,0,0,0,0,0,0],[0,0,0,0,0,0,0,1],[0,0,0,0,0,0,0,0]],[[0,0,0,0,0,0,0,0],[0,0,0,0,0,0,0,0],[0,0,0,0,0,0,0,0],[0,0,0,0,0,0,0,0],[0,0,0,0,0,0,0,0],[0,0,0,0,0,0,0,0],[0,0,0,0,0,0,0,0],[0,0,0,0,0,0,0,0]]]
Singularities: [t,8*t - 1,4*t + 1,7*t^2 - t + 1,599*t^7 - 13210*t^6 - 5071*t^5 - 589*t^4 - 25*t^3 - 26*t^2 - 10*t - 1,29421805509360605654860512062048*t^30 - 286686192137334180175363870868440*t^29 - 500724757225296567226953438501616*t^28 - 462467441361230033121433028803232*t^27 - 68371226054794007073675432523701*t^26 + 369382112190823175885170570959062*t^25 + 300243878866063774092736337241228*t^24 + 113008428606574596609644476576752*t^23 - 670529012396338975081079297203*t^22 - 47231385309274105876948083981700*t^21 - 40394614703426339853126953940504*t^20 - 18736922009379591086760961380619*t^19 - 5688289913708204349182737078012*t^18 - 1179384596855666870894863195207*t^17 - 149865814856747362233102684639*t^16 - 6369085091075559140102493676*t^15 + 1024021163925875917337102168*t^14 + 127451124067846160326781874*t^13 - 10113991636012742027360079*t^12 - 4793570445645663418023309*t^11 - 722763654633442277429222*t^10 - 65365878575094591134414*t^9 - 3836063057992636717573*t^8 - 161733479299776768221*t^7 - 6979479638564461081*t^6 - 229363529637878236*t^5 - 13258525866069452*t^4 - 199021559248200*t^3 - 1464375601648*t^2 - 10288757246*t - 167491584]

PeriodID: 207
Ramification_at_infinity: [[0,0,0,0,0,0,0,0],[0,0,0,0,0,0,0,0],[0,0,0,0,0,0,0,0],[0,0,0,0,0,0,0,0],[0,0,0,0,0,0,0,0],[0,0,0,0,0,0,0,0],[0,0,0,0,0,0,0,0],[0,0,0,0,0,0,0,0]]
Ramification_defect: 2
Ramification_matrices: [[[0,1,0,0,0,0,0,0],[0,0,0,0,0,0,0,0],[0,0,0,1,0,0,0,0],[0,0,0,0,0,0,0,0],[0,0,0,0,0,1,0,0],[0,0,0,0,0,0,1,0],[0,0,0,0,0,0,0,1],[0,0,0,0,0,0,0,0]],[[0,0,0,0,0,0,0,0],[0,0,0,0,0,0,0,0],[0,0,0,0,0,0,0,0],[0,0,0,0,0,0,0,0],[0,0,0,0,0,0,0,0],[0,0,0,0,0,0,0,0],[0,0,0,0,0,0,0,1],[0,0,0,0,0,0,0,0]],[[0,0,0,0,0,0,0,0],[0,0,0,0,0,0,0,0],[0,0,0,0,0,0,0,0],[0,0,0,0,0,0,0,0],[0,0,0,0,0,0,0,0],[0,0,0,0,0,0,0,0],[0,0,0,0,0,0,0,0],[0,0,0,0,0,0,0,0]]]
Singularities: [t,340589*t^13 + 1451134*t^12 + 2030544*t^11 + 947531*t^10 - 41370*t^9 - 14529*t^8 + 14619*t^7 - 2567*t^6 - 4223*t^5 - 484*t^4 - 256*t^3 - 42*t^2 + 4*t + 1,33155549274697648637379131228*t^36 + 86441168937803079192355164464*t^35 - 9395219627419742439362419664*t^34 + 10088865361702348921280191764*t^33 + 230162511884862188485656835684*t^32 + 1621733786629319522537852440080*t^31 + 3494844011045680622470905449122*t^30 + 3455616244807362098638220413956*t^29 + 1084624685918151281157218316677*t^28 - 1447346176238646728089830127182*t^27 - 2322619316822269486700293482944*t^26 - 1730671088138406213281039314553*t^25 - 834469584094556384889987676905*t^24 - 275948383867706318348000464974*t^23 - 65000188078229024581459700390*t^22 - 15811671557829045426531451640*t^21 - 8135628689437068704128513844*t^20 - 4445138272259002802170426224*t^19 - 1559099226633545739364668810*t^18 - 296833496865819830011494486*t^17 - 36704277320317602890935852*t^16 - 8931177199228032259264228*t^15 - 2022429914346625366774668*t^14 - 162744349484946434863960*t^13 + 3867446207325964998844*t^12 + 1392519007242889332756*t^11 - 204979830285644899356*t^10 - 43772055800578886804*t^9 - 4461580762745064024*t^8 - 243776742490091536*t^7 - 6783408730713136*t^6 - 192857993659312*t^5 - 5506431331824*t^4 - 205260124936*t^3 - 9403329736*t^2 + 25760448*t - 811008]

PeriodID: 211
Ramification_at_infinity: [[0,0,0,0,0,0,0,0],[0,0,0,0,0,0,0,0],[0,0,0,0,0,0,0,0],[0,0,0,0,0,0,0,0],[0,0,0,0,0,0,0,0],[0,0,0,0,0,0,0,0],[0,0,0,0,0,0,0,0],[0,0,0,0,0,0,0,0]]
Ramification_defect: 1
Ramification_matrices: [[[0,1,0,0,0,0,0,0],[0,0,0,0,0,0,0,0],[0,0,0,1,0,0,0,0],[0,0,0,0,0,0,0,0],[0,0,0,0,0,1,0,0],[0,0,0,0,0,0,1,0],[0,0,0,0,0,0,0,1],[0,0,0,0,0,0,0,0]],[[0,0,0,0,0,0,0,0],[0,0,0,0,0,0,0,0],[0,0,0,0,0,0,0,0],[0,0,0,0,0,0,0,0],[0,0,0,0,0,0,0,0],[0,0,0,0,0,0,0,0],[0,0,0,0,0,0,0,1],[0,0,0,0,0,0,0,0]],[[0,0,0,0,0,0,0,0],[0,0,0,0,0,0,0,0],[0,0,0,0,0,0,0,0],[0,0,0,0,0,0,0,0],[0,0,0,0,0,0,0,0],[0,0,0,0,0,0,0,0],[0,0,0,0,0,0,0,1],[0,0,0,0,0,0,0,0]],[[0,0,0,0,0,0,0,0],[0,0,0,0,0,0,0,0],[0,0,0,0,0,0,0,0],[0,0,0,0,0,0,0,0],[0,0,0,0,0,0,0,0],[0,0,0,0,0,0,0,0],[0,0,0,0,0,0,0,1],[0,0,0,0,0,0,0,0]],[[0,0,0,0,0,0,0,0],[0,0,0,0,0,0,0,0],[0,0,0,0,0,0,0,0],[0,0,0,0,0,0,0,0],[0,0,0,0,0,0,0,0],[0,0,0,0,0,0,0,0],[0,0,0,0,0,0,0,1],[0,0,0,0,0,0,0,0]],[[0,0,0,0,0,0,0,0],[0,0,0,0,0,0,0,0],[0,0,0,0,0,0,0,0],[0,0,0,0,0,0,0,0],[0,0,0,0,0,0,0,0],[0,0,0,0,0,0,0,0],[0,0,0,0,0,0,0,1],[0,0,0,0,0,0,0,0]],[[0,0,0,0,0,0,0,0],[0,0,0,0,0,0,0,0],[0,0,0,0,0,0,0,0],[0,0,0,0,0,0,0,0],[0,0,0,0,0,0,0,0],[0,0,0,0,0,0,0,0],[0,0,0,0,0,0,0,0],[0,0,0,0,0,0,0,0]]]
Singularities: [t,t + 1,17*t^2 + 2*t + 1,11*t^3 - 18*t^2 - t - 1,459*t^3 + 54*t^2 - 9*t - 1,43*t^3 + 18*t^2 - t - 1,802554662545352417455450352296920*t^30 + 392125990355227201791982488820704*t^29 - 232925046318675993742855167254400*t^28 - 295128286843379015588354599723416*t^27 + 4240692005150716230401083594416*t^26 + 67641472115772173922460491490464*t^25 + 14308554434202262684914700904918*t^24 - 8146874859381392953824549609680*t^23 - 8223488202615723604667460010275*t^22 - 3106301801480856890462153883008*t^21 - 449733978021884070244392127679*t^20 + 33893476770131104274173036429*t^19 + 19012446698088503160352252399*t^18 + 2421019540884260260894066174*t^17 + 266563618092269609834605120*t^16 - 23409431729810799912361*t^15 - 33994981480995152490481456*t^14 - 11387848684498619082235833*t^13 - 1772431549553961440783509*t^12 - 156322128585578089433555*t^11 - 10115825224515582392729*t^10 - 1157794725666955358604*t^9 - 134997609700110148026*t^8 - 7070009024292589827*t^7 - 182887862187017981*t^6 - 507207354943467*t^5 + 326829692202988*t^4 + 23927331416782*t^3 + 37419668574*t^2 + 4852796702*t - 98003776]

PeriodID: 214
Ramification_at_infinity: [[0,0,0,0,0,0,0,0],[0,0,0,0,0,0,0,0],[0,0,0,0,0,0,0,0],[0,0,0,0,0,0,0,0],[0,0,0,0,0,0,0,0],[0,0,0,0,0,0,0,0],[0,0,0,0,0,0,0,0],[0,0,0,0,0,0,0,0]]
Ramification_defect: 2
Ramification_matrices: [[[0,1,0,0,0,0,0,0],[0,0,0,0,0,0,0,0],[0,0,0,1,0,0,0,0],[0,0,0,0,0,0,0,0],[0,0,0,0,0,1,0,0],[0,0,0,0,0,0,1,0],[0,0,0,0,0,0,0,1],[0,0,0,0,0,0,0,0]],[[0,0,0,0,0,0,0,0],[0,0,0,0,0,0,0,0],[0,0,0,0,0,0,0,0],[0,0,0,0,0,0,0,0],[0,0,0,0,0,0,0,0],[0,0,0,0,0,0,0,0],[0,0,0,0,0,0,0,1],[0,0,0,0,0,0,0,0]],[[0,0,0,0,0,0,0,0],[0,0,0,0,0,0,0,0],[0,0,0,0,0,0,0,0],[0,0,0,0,0,0,0,0],[0,0,0,0,0,0,0,0],[0,0,0,0,0,0,0,0],[0,0,0,0,0,0,0,1],[0,0,0,0,0,0,0,0]],[[0,0,0,0,0,0,0,0],[0,0,0,0,0,0,0,0],[0,0,0,0,0,0,0,0],[0,0,0,0,0,0,0,0],[0,0,0,0,0,0,0,0],[0,0,0,0,0,0,0,0],[0,0,0,0,0,0,0,1],[0,0,0,0,0,0,0,0]],[[0,0,0,0,0,0,0,0],[0,0,0,0,0,0,0,0],[0,0,0,0,0,0,0,0],[0,0,0,0,0,0,0,0],[0,0,0,0,0,0,0,0],[0,0,0,0,0,0,0,0],[0,0,0,0,0,0,0,1],[0,0,0,0,0,0,0,0]],[[0,0,0,0,0,0,0,0],[0,0,0,0,0,0,0,0],[0,0,0,0,0,0,0,0],[0,0,0,0,0,0,0,0],[0,0,0,0,0,0,0,0],[0,0,0,0,0,0,0,0],[0,0,0,0,0,0,0,0],[0,0,0,0,0,0,0,0]]]
Singularities: [t,3*t - 1,9*t^2 + 3*t + 1,5*t^2 + 2*t + 1,394643*t^8 + 224846*t^7 + 54231*t^6 + 9526*t^5 + 2276*t^4 + 502*t^3 + 19*t^2 - 10*t - 1,2279130162019121030510054168748041112*t^36 + 9692335522411418275981489331385564096*t^35 + 22029366710677180617654999329890187820*t^34 + 34782998543291148838146305700377966172*t^33 + 39783266148023540293826500397160204168*t^32 + 33558735115865110015356325313956186860*t^31 + 21602367646222905890964038196170089788*t^30 + 11184200317162309824471912371540652672*t^29 + 4948147220555866494009568837861424232*t^28 + 1947415416294957384031778457246594480*t^27 + 680062104284744600551898191355511252*t^26 + 205520729490730007604739818954356826*t^25 + 53606589852576985892169955225481593*t^24 + 12738978564049014453522630137169114*t^23 + 3056495819106564854876437856006040*t^22 + 785249323274780976265303055553990*t^21 + 206039774968049304783814093854844*t^20 + 51166790339607927173275085486438*t^19 + 11455362971167517374584315621261*t^18 + 2242289154983680500276628760669*t^17 + 374560761638802384114534803287*t^16 + 52433873987470607608263493505*t^15 + 6082666453172473117197432838*t^14 + 581617712171582263347593751*t^13 + 45772938514479492299059374*t^12 + 2961988080946550896084494*t^11 + 156507707856811980316013*t^10 + 6630049162701183613595*t^9 + 229447535031977027322*t^8 + 8876293727362149287*t^7 + 570258599672602316*t^6 + 36693999691550427*t^5 + 1611002172429740*t^4 + 45471173565350*t^3 + 769829520152*t^2 + 5542333442*t + 51627968]

PeriodID: 215
Ramification_at_infinity: [[0,0,0,0,0,0,0,0],[0,0,0,0,0,0,0,0],[0,0,0,0,0,0,0,0],[0,0,0,0,0,0,0,0],[0,0,0,0,0,0,0,0],[0,0,0,0,0,0,0,0],[0,0,0,0,0,0,0,0],[0,0,0,0,0,0,0,0]]
Ramification_defect: 1
Ramification_matrices: [[[0,1,0,0,0,0,0,0],[0,0,0,0,0,0,0,0],[0,0,0,1,0,0,0,0],[0,0,0,0,0,0,0,0],[0,0,0,0,0,1,0,0],[0,0,0,0,0,0,1,0],[0,0,0,0,0,0,0,1],[0,0,0,0,0,0,0,0]],[[0,0,0,0,0,0,0,0],[0,0,0,0,0,0,0,0],[0,0,0,0,0,0,0,0],[0,0,0,0,0,0,0,0],[0,0,0,0,0,0,0,0],[0,0,0,0,0,0,0,0],[0,0,0,0,0,0,0,1],[0,0,0,0,0,0,0,0]],[[0,0,0,0,0,0,0,0],[0,0,0,0,0,0,0,0],[0,0,0,0,0,0,0,0],[0,0,0,0,0,0,0,0],[0,0,0,0,0,0,0,0],[0,0,0,0,0,0,0,0],[0,0,0,0,0,0,0,1],[0,0,0,0,0,0,0,0]],[[0,0,0,0,0,0,0,0],[0,0,0,0,0,0,0,0],[0,0,0,0,0,0,0,0],[0,0,0,0,0,0,0,0],[0,0,0,0,0,0,0,0],[0,0,0,0,0,0,0,0],[0,0,0,0,0,0,0,0],[0,0,0,0,0,0,0,0]]]
Singularities: [t,t + 1,3035147*t^11 + 2805088*t^10 + 2052200*t^9 + 711905*t^8 + 206833*t^7 + 26007*t^6 + 6355*t^5 + 1395*t^4 + 268*t^3 + 36*t^2 - 5*t - 1,168057250187007845905544779806*t^30 + 1208009281506307841876589244500*t^29 + 5635661906145321952479140994504*t^28 + 12989097054669719844393840788374*t^27 + 13459629859532558133327587895041*t^26 + 7885206766291864737274749124728*t^25 + 3616926168637969581383295325091*t^24 + 2038299302788156077989649562383*t^23 + 1381741245648457012116955234445*t^22 + 871834797487302259806249141858*t^21 + 421765775467944371081575472266*t^20 + 147623611146711861104506894209*t^19 + 41374020773884704176276141211*t^18 + 10234962566730460512058327373*t^17 + 2148199603680052368460003058*t^16 + 351627672152187503887086678*t^15 + 45845967719953888038864620*t^14 + 5557683239039772974301088*t^13 + 620582807530887889043437*t^12 + 65583506693076995032448*t^11 + 6912943796643824993396*t^10 + 517283005536012161771*t^9 + 27445412790813274603*t^8 + 1024583879537804511*t^7 + 17074809895316417*t^6 + 1921727076191914*t^5 + 24958698011425*t^4 + 1139582226357*t^3 + 16178992280*t^2 - 45313584*t + 188848]

PeriodID: 217
Ramification_at_infinity: [[0,0,0,0,0,0,0,0],[0,0,0,0,0,0,0,0],[0,0,0,0,0,0,0,0],[0,0,0,0,0,0,0,0],[0,0,0,0,0,0,0,0],[0,0,0,0,0,0,0,0],[0,0,0,0,0,0,0,0],[0,0,0,0,0,0,0,0]]
Ramification_defect: 3
Ramification_matrices: [[[0,1,0,0,0,0,0,0],[0,0,0,0,0,0,0,0],[0,0,0,1,0,0,0,0],[0,0,0,0,0,0,0,0],[0,0,0,0,0,1,0,0],[0,0,0,0,0,0,1,0],[0,0,0,0,0,0,0,1],[0,0,0,0,0,0,0,0]],[[0,0,0,0,0,0,0,0],[0,0,0,0,0,0,0,0],[0,0,0,0,0,0,0,0],[0,0,0,0,0,0,0,0],[0,0,0,0,0,0,0,0],[0,0,0,0,0,0,0,0],[0,0,0,0,0,0,0,1],[0,0,0,0,0,0,0,0]],[[0,0,0,0,0,0,0,0],[0,0,0,0,0,0,0,0],[0,0,0,0,0,0,0,0],[0,0,0,0,0,0,0,0],[0,0,0,0,0,0,0,0],[0,0,0,0,0,0,0,0],[0,0,0,0,0,0,0,1],[0,0,0,0,0,0,0,0]],[[0,0,0,0,0,0,0,0],[0,0,0,0,0,0,0,0],[0,0,0,0,0,0,0,0],[0,0,0,0,0,0,0,0],[0,0,0,0,0,0,0,0],[0,0,0,0,0,0,0,0],[0,0,0,0,0,0,0,0],[0,0,0,0,0,0,0,0]]]
Singularities: [t,3557*t^7 + 1500*t^6 + 168*t^5 - 116*t^4 - 49*t^3 - 24*t^2 - 8*t - 1,28793*t^7 + 28080*t^6 + 7482*t^5 + 554*t^4 + 192*t^3 + 50*t^2 - 3*t - 1,125106607188829655182834668128706391160*t^42 + 843221195334774246290913398622397217280*t^41 + 2728294509576978733951699431360471254760*t^40 + 5516479492048808792266516848056223523144*t^39 + 7165448337732248364360740435806148820366*t^38 + 5104370225388923402186659457159644085160*t^37 - 668233447731180198752317828608195412100*t^36 - 6890842682441162446451461604934296418908*t^35 - 10100714922741713897361912722102893533666*t^34 - 9519328549965314489348854362164369376444*t^33 - 6784942486818853659113003999412602579433*t^32 - 3894275121947900852511273988321969844102*t^31 - 1868045940400132952881607007099603749816*t^30 - 771260099346868146911138363639247191161*t^29 - 281667584339785728066600391117849596432*t^28 - 93262445716611636242988004127607975948*t^27 - 28467406956327072806030741008858180679*t^26 - 8034585466443118555208501211620773078*t^25 - 2074579776879213850692483514425909232*t^24 - 481233652067562864256702012974196817*t^23 - 98391944406937550393725977693954136*t^22 - 17431033571132977254170367198692820*t^21 - 2632784823488174891706581406926361*t^20 - 332316294287252253010078420356158*t^19 - 33822261621823422642296393820228*t^18 - 2528326780564743345479427927055*t^17 - 87493573712956115688839283091*t^16 + 10257913990307777149569580124*t^15 + 2415574769536458754803712638*t^14 + 276107843136594068370066369*t^13 + 21255225480299914846703290*t^12 + 1111807887595135429313576*t^11 + 34176809106510892412185*t^10 + 98248009603380617868*t^9 - 49250007682267962072*t^8 - 3222933780814146669*t^7 - 161741284742913625*t^6 - 7208313081587256*t^5 - 227873152217928*t^4 - 4052005340019*t^3 - 23961367068*t^2 + 131703750*t - 12320640]

PeriodID: 219
Ramification_at_infinity: [[0,0,0,0,0,0,0,0],[0,0,0,0,0,0,0,0],[0,0,0,0,0,0,0,0],[0,0,0,0,0,0,0,0],[0,0,0,0,0,0,0,0],[0,0,0,0,0,0,0,0],[0,0,0,0,0,0,0,0],[0,0,0,0,0,0,0,0]]
Ramification_defect: 1
Ramification_matrices: [[[0,1,0,0,0,0,0,0],[0,0,0,0,0,0,0,0],[0,0,0,1,0,0,0,0],[0,0,0,0,0,0,0,0],[0,0,0,0,0,1,0,0],[0,0,0,0,0,0,1,0],[0,0,0,0,0,0,0,1],[0,0,0,0,0,0,0,0]],[[0,0,0,0,0,0,0,0],[0,0,0,0,0,0,0,0],[0,0,0,0,0,0,0,0],[0,0,0,0,0,0,0,0],[0,0,0,0,0,0,0,0],[0,0,0,0,0,0,0,0],[0,0,0,0,0,0,0,1],[0,0,0,0,0,0,0,0]],[[0,0,0,0,0,0,0,0],[0,0,0,0,0,0,0,0],[0,0,0,0,0,0,0,0],[0,0,0,0,0,0,0,0],[0,0,0,0,0,0,0,0],[0,0,0,0,0,0,0,0],[0,0,0,0,0,0,0,1],[0,0,0,0,0,0,0,0]],[[0,0,0,0,0,0,0,0],[0,0,0,0,0,0,0,0],[0,0,0,0,0,0,0,0],[0,0,0,0,0,0,0,0],[0,0,0,0,0,0,0,0],[0,0,0,0,0,0,0,0],[0,0,0,0,0,0,0,0],[0,0,0,0,0,0,0,0]]]
Singularities: [t,91*t^4 + 24*t^3 - 22*t^2 - 9*t - 1,17033*t^8 - 72848*t^7 - 12116*t^6 - 974*t^5 - 1522*t^4 - 20*t^3 + 5*t^2 - 6*t + 1,782963558276161314910027277205261*t^30 + 783951892108921967464355310570892*t^29 - 89185620423647589759038278437541*t^28 - 604301706714316308896996783395643*t^27 - 265438365299929673873796310657146*t^26 + 169638861346485383105923227754492*t^25 + 228369291753685180653474149524013*t^24 + 105217327489130862274066292618418*t^23 + 17780530089421979512845494614014*t^22 - 5589389694395987665560846316695*t^21 - 4670610152457326504452020068601*t^20 - 1465731716780306768978090106244*t^19 - 230894464983418041447066832852*t^18 - 5429884118226365104261647504*t^17 + 5058210899534610492519343324*t^16 + 1035428172190148720908569532*t^15 + 90234964731107255261607738*t^14 + 489377606314264092735891*t^13 - 940855309060844709846996*t^12 - 129829660094308724372673*t^11 - 5872718357310079543012*t^10 + 364221435306681082152*t^9 + 47432111591744372934*t^8 + 1021737311260791000*t^7 - 171392750596947562*t^6 - 9593261703076636*t^5 - 387026108207736*t^4 - 4448267551936*t^3 + 48120380544*t^2 - 1630802880*t - 2159616]

PeriodID: 220
Ramification_at_infinity: [[0,0,0,0,0,0],[0,0,0,0,0,0],[0,0,0,0,0,0],[0,0,0,0,0,0],[0,0,0,0,0,0],[0,0,0,0,0,0]]
Ramification_defect: 2
Ramification_matrices: [[[0,1,0,0,0,0],[0,0,0,0,0,0],[0,0,0,1,0,0],[0,0,0,0,1,0],[0,0,0,0,0,1],[0,0,0,0,0,0]],[[0,0,0,0,0,0],[0,0,0,0,0,0],[0,0,0,0,0,0],[0,0,0,0,0,0],[0,0,0,0,0,1],[0,0,0,0,0,0]],[[0,0,0,0,0,0],[0,0,0,0,0,0],[0,0,0,0,0,0],[0,0,0,0,0,0],[0,0,0,0,0,1],[0,0,0,0,0,0]],[[0,0,0,0,0,0],[0,0,0,0,0,0],[0,0,0,0,0,0],[0,0,0,0,0,0],[0,0,0,0,0,1],[0,0,0,0,0,0]],[[0,0,0,0,0,0],[0,0,0,0,0,0],[0,0,0,0,0,0],[0,0,0,0,0,0],[0,0,0,0,0,1],[0,0,0,0,0,0]],[[0,0,0,0,0,0],[0,0,0,0,0,0],[0,0,0,0,0,0],[0,0,0,0,0,0],[0,0,0,0,0,0],[0,0,0,0,0,0]]]
Singularities: [t,t - 1,11*t^3 - 18*t^2 - t - 1,19*t^3 - 22*t^2 + 11*t - 1,35*t^3 - 38*t^2 - 13*t - 1,29855618820*t^17 + 195339223496*t^16 - 27007723625388*t^15 + 124890955854636*t^14 - 245263179755319*t^13 + 243363537301532*t^12 - 139663955048745*t^11 + 70258666616563*t^10 - 40914061886230*t^9 + 15611605197858*t^8 - 2874558923213*t^7 + 973322633748*t^6 - 201050392188*t^5 + 39100736125*t^4 + 1154836416*t^3 + 82233895*t^2 + 676599*t + 18221]

PeriodID: 221
Ramification_at_infinity: [[0,0,0,0,0,0,0,0],[0,0,0,0,0,0,0,0],[0,0,0,0,0,0,0,0],[0,0,0,0,0,0,0,0],[0,0,0,0,0,0,0,0],[0,0,0,0,0,0,0,0],[0,0,0,0,0,0,0,0],[0,0,0,0,0,0,0,0]]
Ramification_defect: 2
Ramification_matrices: [[[0,1,0,0,0,0,0,0],[0,0,0,0,0,0,0,0],[0,0,0,1,0,0,0,0],[0,0,0,0,0,0,0,0],[0,0,0,0,0,1,0,0],[0,0,0,0,0,0,1,0],[0,0,0,0,0,0,0,1],[0,0,0,0,0,0,0,0]],[[0,0,0,0,0,0,0,0],[0,0,0,0,0,0,0,0],[0,0,0,0,0,0,0,0],[0,0,0,0,0,0,0,0],[0,0,0,0,0,0,0,0],[0,0,0,0,0,0,0,0],[0,0,0,0,0,0,2/3,0],[0,0,0,0,0,0,0,1/3]],[[0,0,0,0,0,0,0,0],[0,0,0,0,0,0,0,0],[0,0,0,0,0,0,0,0],[0,0,0,0,0,0,0,0],[0,0,0,0,0,0,0,0],[0,0,0,0,0,0,0,0],[0,0,0,0,0,0,0,1],[0,0,0,0,0,0,0,0]],[[0,0,0,0,0,0,0,0],[0,0,0,0,0,0,0,0],[0,0,0,0,0,0,0,0],[0,0,0,0,0,0,0,0],[0,0,0,0,0,0,0,0],[0,0,0,0,0,0,0,0],[0,0,0,0,0,0,0,0],[0,0,0,0,0,0,0,0]]]
Singularities: [t,t + 1,267875*t^11 - 129200*t^10 + 138030*t^9 - 10699*t^8 + 324692*t^7 + 19324*t^6 + 7266*t^5 + 1258*t^4 + 211*t^3 + 57*t^2 - 4*t - 1,228188455512492441465408193606000*t^36 + 1366131216945242537406414844786800*t^35 + 2503664441622241784630878596030380*t^34 + 2900758497694493787494246146914816*t^33 + 2966800838857410407310552023156756*t^32 + 1090688937563045842289894362146112*t^31 - 3813583922464177467445566326975068*t^30 - 6812761033175705981342736634003086*t^29 - 4479053445769061620393976018708659*t^28 - 858832338907692211503907922944424*t^27 + 589406513408122470851822794169284*t^26 + 472087565145458211903999783030770*t^25 + 95597212155424750246386985441797*t^24 - 94960265326888356149887244587242*t^23 - 112277447686239667964390692885954*t^22 - 60140018977704263862495035516732*t^21 - 16325397779867704086740676764182*t^20 - 358368996943046511709674834236*t^19 + 1165767949501287747359519145077*t^18 + 267614686844254085853490708455*t^17 - 29946946406449429463184443503*t^16 - 26044336934367117069345955706*t^15 - 5775572787639450651357569865*t^14 - 740040535256817764068732554*t^13 - 79293326123802001571470092*t^12 - 7690526544568301882251865*t^11 - 563565372245571544984618*t^10 - 60616923497093023577283*t^9 - 5866790027110230649564*t^8 - 190159499881512334864*t^7 - 6930509127268917092*t^6 + 157110378793555562*t^5 - 4372242159338656*t^4 + 109856102640856*t^3 - 116031904672*t^2 - 54619230216*t - 94380032]

PeriodID: 222
Ramification_at_infinity: [[0,0,0,0,0,0,0,0],[0,0,0,0,0,0,0,0],[0,0,0,0,0,0,0,0],[0,0,0,0,0,0,0,0],[0,0,0,0,0,0,0,0],[0,0,0,0,0,0,0,0],[0,0,0,0,0,0,0,0],[0,0,0,0,0,0,0,0]]
Ramification_defect: 2
Ramification_matrices: [[[0,1,0,0,0,0,0,0],[0,0,0,0,0,0,0,0],[0,0,0,1,0,0,0,0],[0,0,0,0,0,0,0,0],[0,0,0,0,0,1,0,0],[0,0,0,0,0,0,1,0],[0,0,0,0,0,0,0,1],[0,0,0,0,0,0,0,0]],[[0,0,0,0,0,0,0,0],[0,0,0,0,0,0,0,0],[0,0,0,0,0,0,0,0],[0,0,0,0,0,0,0,0],[0,0,0,0,0,0,0,0],[0,0,0,0,0,0,0,0],[0,0,0,0,0,0,2/3,0],[0,0,0,0,0,0,0,1/3]],[[0,0,0,0,0,0,0,0],[0,0,0,0,0,0,0,0],[0,0,0,0,0,0,0,0],[0,0,0,0,0,0,0,0],[0,0,0,0,0,0,0,0],[0,0,0,0,0,0,0,0],[0,0,0,0,0,0,0,1],[0,0,0,0,0,0,0,0]],[[0,0,0,0,0,0,0,0],[0,0,0,0,0,0,0,0],[0,0,0,0,0,0,0,0],[0,0,0,0,0,0,0,0],[0,0,0,0,0,0,0,0],[0,0,0,0,0,0,0,0],[0,0,0,0,0,0,0,0],[0,0,0,0,0,0,0,0]]]
Singularities: [t,t + 1,356963*t^11 + 877724*t^10 + 750360*t^9 + 272381*t^8 + 167750*t^7 + 33962*t^6 + 13954*t^5 + 2319*t^4 + 239*t^3 + 33*t^2 - 5*t - 1,9085242691279240359326098696*t^34 + 43154706276006267845884029560*t^33 + 153827088865159168214554553814*t^32 + 427278546381070228617992024560*t^31 + 580350515691078657690461731128*t^30 + 168286466403775669722263952316*t^29 - 294802666929682076341003264204*t^28 - 6288772796391486479093967104*t^27 + 733812837380463098279752321472*t^26 + 1072765526710742637569275284460*t^25 + 815406355651293008850924521775*t^24 + 367882790903279266406477225802*t^23 + 71306824540250969436568127077*t^22 - 27671504026348350887289318111*t^21 - 27599554819033336274710944020*t^20 - 11616160735861722327066274926*t^19 - 3858864938344349321687543179*t^18 - 1430259210913729413199163923*t^17 - 522457477352476331558562125*t^16 - 145352459675870669208986646*t^15 - 30767675771986372115169237*t^14 - 5039264682453698434176237*t^13 - 579027918243853338343048*t^12 - 40344150656944487662138*t^11 - 2939459896807292967217*t^10 - 303538210844835907452*t^9 - 52320997993472758520*t^8 - 4881277383711116130*t^7 - 325184662074125952*t^6 - 3566761187300944*t^5 - 513129896553530*t^4 - 7432932700544*t^3 - 518389728060*t^2 + 303630819*t - 25399008]

PeriodID: 223
Ramification_at_infinity: [[0,0,0,0,0,0,0,0],[0,0,0,0,0,0,0,0],[0,0,0,0,0,0,0,0],[0,0,0,0,0,0,0,0],[0,0,0,0,0,0,0,0],[0,0,0,0,0,0,0,0],[0,0,0,0,0,0,0,0],[0,0,0,0,0,0,0,0]]
Ramification_defect: 2
Ramification_matrices: [[[0,1,0,0,0,0,0,0],[0,0,0,0,0,0,0,0],[0,0,0,1,0,0,0,0],[0,0,0,0,0,0,0,0],[0,0,0,0,0,1,0,0],[0,0,0,0,0,0,1,0],[0,0,0,0,0,0,0,1],[0,0,0,0,0,0,0,0]],[[0,0,0,0,0,0,0,0],[0,0,0,0,0,0,0,0],[0,0,0,0,0,0,0,0],[0,0,0,0,0,0,0,0],[0,0,0,0,0,1,0,0],[0,0,0,0,0,0,0,0],[0,0,0,0,0,0,0,1],[0,0,0,0,0,0,0,0]],[[0,0,0,0,0,0,0,0],[0,0,0,0,0,0,0,0],[0,0,0,0,0,0,0,0],[0,0,0,0,0,0,0,0],[0,0,0,0,0,0,0,0],[0,0,0,0,0,0,0,0],[0,0,0,0,0,0,0,1],[0,0,0,0,0,0,0,0]],[[0,0,0,0,0,0,0,0],[0,0,0,0,0,0,0,0],[0,0,0,0,0,0,0,0],[0,0,0,0,0,0,0,0],[0,0,0,0,0,0,0,0],[0,0,0,0,0,0,0,0],[0,0,0,0,0,0,0,1],[0,0,0,0,0,0,0,0]],[[0,0,0,0,0,0,0,0],[0,0,0,0,0,0,0,0],[0,0,0,0,0,0,0,0],[0,0,0,0,0,0,0,0],[0,0,0,0,0,0,0,0],[0,0,0,0,0,0,0,0],[0,0,0,0,0,0,0,1],[0,0,0,0,0,0,0,0]],[[0,0,0,0,0,0,0,0],[0,0,0,0,0,0,0,0],[0,0,0,0,0,0,0,0],[0,0,0,0,0,0,0,0],[0,0,0,0,0,0,0,0],[0,0,0,0,0,0,0,0],[0,0,0,0,0,0,0,1],[0,0,0,0,0,0,0,0]],[[0,0,0,0,0,0,0,0],[0,0,0,0,0,0,0,0],[0,0,0,0,0,0,0,0],[0,0,0,0,0,0,0,0],[0,0,0,0,0,0,0,0],[0,0,0,0,0,0,0,0],[0,0,0,0,0,0,0,0],[0,0,0,0,0,0,0,0]]]
Singularities: [t,3*t - 1,5*t + 1,t + 1,9*t^2 + 3*t + 1,167281*t^7 - 9407*t^6 - 17424*t^5 - 1006*t^4 - 78*t^3 - 64*t^2 + t + 1,784904645579251047581598872464728567*t^34 - 1044417066391788536556169486883636022*t^33 - 1607637315267190514769512776276227633*t^32 + 616646230511357896083853551150481566*t^31 + 867833186137933094005567851776920131*t^30 - 42819024032750619519033528471053484*t^29 - 247944198816095964531448847531077359*t^28 - 55937620249213700129176424202747705*t^27 + 12675930545259871243099787150741394*t^26 + 4681430830572718602024706806596925*t^25 - 225071699865203365778143910247501*t^24 - 284920030337523544904846266411848*t^23 - 103860780923061270384139683216338*t^22 - 18786036126597570048849170796841*t^21 + 1093729534479963363570571105059*t^20 + 498824737052472829474288828855*t^19 - 37315252893767131860066454229*t^18 - 7498244104549579257245377600*t^17 - 1265137974010207361823195403*t^16 - 391863889638903010074746066*t^15 - 70747083413636756847801217*t^14 - 28816300539138783335749638*t^13 - 4658279663331106671945929*t^12 + 253940682283167162779261*t^11 + 124499111823860093541124*t^10 + 10425709953435623395773*t^9 - 35555550641114746727*t^8 - 54710470937245267188*t^7 - 1867224474849728784*t^6 + 38697241044170331*t^5 + 2141569827780997*t^4 + 15758914855285*t^3 - 3481032848792*t^2 - 35888842244*t - 193003520]

PeriodID: 224
Ramification_at_infinity: [[0,0,0,0,0,0,0,0],[0,0,0,0,0,0,0,0],[0,0,0,0,0,0,0,0],[0,0,0,0,0,0,0,0],[0,0,0,0,0,0,0,0],[0,0,0,0,0,0,0,0],[0,0,0,0,0,0,0,0],[0,0,0,0,0,0,0,0]]
Ramification_defect: 1
Ramification_matrices: [[[0,1,0,0,0,0,0,0],[0,0,0,0,0,0,0,0],[0,0,0,1,0,0,0,0],[0,0,0,0,0,0,0,0],[0,0,0,0,0,1,0,0],[0,0,0,0,0,0,1,0],[0,0,0,0,0,0,0,1],[0,0,0,0,0,0,0,0]],[[0,0,0,0,0,0,0,0],[0,0,0,0,0,0,0,0],[0,0,0,0,0,0,0,0],[0,0,0,0,0,0,0,0],[0,0,0,0,0,0,0,0],[0,0,0,0,0,0,0,0],[0,0,0,0,0,0,0,1],[0,0,0,0,0,0,0,0]],[[0,0,0,0,0,0,0,0],[0,0,0,0,0,0,0,0],[0,0,0,0,0,0,0,0],[0,0,0,0,0,0,0,0],[0,0,0,0,0,0,0,0],[0,0,0,0,0,0,0,0],[0,0,0,0,0,0,0,0],[0,0,0,0,0,0,0,0]]]
Singularities: [t,1773799*t^12 + 522939*t^11 - 1531866*t^10 + 3635269*t^9 + 3125277*t^8 + 881606*t^7 + 157489*t^6 + 31470*t^5 + 3753*t^4 + 74*t^3 + 7*t^2 - 3*t - 1,202849626655584529071937390313151307*t^30 + 287676006273951384663598955516652910*t^29 + 188507240833267514019275335619528249*t^28 + 71763438827531665212380791029570381*t^27 + 20905932101812459777926498710114162*t^26 + 9231938182638923294926895107058735*t^25 + 5523917890273078010633027822094114*t^24 + 2594841245719402726858911523099431*t^23 + 743818047031403267888851472548335*t^22 + 69239689871792888723632181279360*t^21 - 34508846938521831866071581532536*t^20 - 14205362626294951066698185679912*t^19 - 1452817848987473180389104736116*t^18 + 405025643119047459678192595578*t^17 + 164130856388233999896983736659*t^16 + 25796758455983513202608764872*t^15 + 1745346483974737923945995387*t^14 - 103475875050765158145988368*t^13 - 40064645495027357287894654*t^12 - 4868783069355552370102183*t^11 - 312467664314925211925975*t^10 - 8624996520384791789116*t^9 - 6728821343423962940*t^8 - 15754789561325628028*t^7 - 2777371602021152398*t^6 - 191346802067628092*t^5 - 8366453597080968*t^4 - 194392631077794*t^3 - 2578757886966*t^2 - 30710149056*t - 158662656]

PeriodID: 225
Ramification_at_infinity: [[0,0,0,0,0,0,0,0],[0,0,0,0,0,0,0,0],[0,0,0,0,0,0,0,0],[0,0,0,0,0,0,0,0],[0,0,0,0,0,1,0,0],[0,0,0,0,0,0,0,0],[0,0,0,0,0,0,0,1],[0,0,0,0,0,0,0,0]]
Ramification_defect: 1
Ramification_matrices: [[[0,1,0,0,0,0,0,0],[0,0,0,0,0,0,0,0],[0,0,0,1,0,0,0,0],[0,0,0,0,0,0,0,0],[0,0,0,0,0,1,0,0],[0,0,0,0,0,0,1,0],[0,0,0,0,0,0,0,1],[0,0,0,0,0,0,0,0]],[[0,0,0,0,0,0,0,0],[0,0,0,0,0,0,0,0],[0,0,0,0,0,0,0,0],[0,0,0,0,0,0,0,0],[0,0,0,0,0,0,0,0],[0,0,0,0,0,0,0,0],[0,0,0,0,0,0,0,1],[0,0,0,0,0,0,0,0]],[[0,0,0,0,0,0,0,0],[0,0,0,0,0,0,0,0],[0,0,0,0,0,0,0,0],[0,0,0,0,0,0,0,0],[0,0,0,0,0,0,0,0],[0,0,0,0,0,0,0,0],[0,0,0,0,0,0,0,1],[0,0,0,0,0,0,0,0]],[[0,0,0,0,0,0,0,0],[0,0,0,0,0,0,0,0],[0,0,0,0,0,0,0,0],[0,0,0,0,0,0,0,0],[0,0,0,0,0,0,0,0],[0,0,0,0,0,0,0,0],[0,0,0,0,0,0,0,1],[0,0,0,0,0,0,0,0]],[[0,0,0,0,0,0,0,0],[0,0,0,0,0,0,0,0],[0,0,0,0,0,0,0,0],[0,0,0,0,0,0,0,0],[0,0,0,0,0,0,0,0],[0,0,0,0,0,0,0,0],[0,0,0,0,0,0,0,1],[0,0,0,0,0,0,0,0]],[[0,0,0,0,0,0,0,0],[0,0,0,0,0,0,0,0],[0,0,0,0,0,0,0,0],[0,0,0,0,0,0,0,0],[0,0,0,0,0,0,0,0],[0,0,0,0,0,0,0,0],[0,0,0,0,0,0,0,0],[0,0,0,0,0,0,0,0]]]
Singularities: [t,4*t - 1,4*t + 1,688*t^4 + 96*t^3 - 40*t^2 - 12*t - 1,176*t^4 + 96*t^3 + 8*t^2 + 4*t - 1,9696639875157512307081216*t^28 + 1413105581957956811882496*t^27 - 67242684115207142251167744*t^26 + 124343458143601963379458048*t^25 + 246223895461547249090101248*t^24 + 78845793989945664576946176*t^23 + 2327031958196782548172800*t^22 - 15217873609165183362760704*t^21 - 24945359772009025679626240*t^20 - 21700738058868945750896640*t^19 - 11550992559995214783193088*t^18 - 4214359304342705460989952*t^17 - 1088791795004137030554624*t^16 - 178002579506444739955712*t^15 - 14763636552549329464320*t^14 + 1218368152551580474112*t^13 + 824571323369469448672*t^12 + 179897825401795837920*t^11 + 18869065930780123476*t^10 + 1338932833611896840*t^9 + 69517973614374574*t^8 + 3919726160174828*t^7 + 135661493131789*t^6 - 1024225633719*t^5 + 83852018256*t^4 + 3149412363*t^3 + 385920289*t^2 + 3429348*t + 43264]

PeriodID: 226
Ramification_at_infinity: [[0,0,0,0,0,0],[0,0,0,0,0,0],[0,0,0,0,0,0],[0,0,0,0,0,0],[0,0,0,0,0,0],[0,0,0,0,0,0]]
Ramification_defect: 2
Ramification_matrices: [[[0,1,0,0,0,0],[0,0,0,0,0,0],[0,0,0,1,0,0],[0,0,0,0,1,0],[0,0,0,0,0,1],[0,0,0,0,0,0]],[[0,0,0,0,0,0],[0,0,0,0,0,0],[0,0,0,0,0,0],[0,0,0,0,0,0],[0,0,0,0,0,1],[0,0,0,0,0,0]],[[0,0,0,0,0,0],[0,0,0,0,0,0],[0,0,0,0,0,0],[0,0,0,0,0,0],[0,0,0,0,0,1],[0,0,0,0,0,0]],[[0,0,0,0,0,0],[0,0,0,0,0,0],[0,0,0,0,0,0],[0,0,0,0,0,0],[0,0,0,0,0,0],[0,0,0,0,0,0]]]
Singularities: [t,176*t^4 + 288*t^3 + 32*t^2 - 2*t - 1,997*t^6 - 72*t^5 - 56*t^4 + 31*t^3 + 13*t^2 - 3*t - 1,22557734773008480*t^17 + 5250284536706496*t^16 + 4501058050481904*t^15 + 22532258552184544*t^14 + 23940257493795450*t^13 + 11728505355408140*t^12 + 3158378998506512*t^11 + 919304998504649*t^10 + 164883334203231*t^9 - 36474160980759*t^8 - 17113246680807*t^7 - 1846476934960*t^6 - 15284903096*t^5 + 30962120768*t^4 + 1088117040*t^3 + 68029056*t^2 - 50112*t + 41472]

PeriodID: 227
Ramification_at_infinity: [[0,0,0,0,0,0,0,0],[0,0,0,0,0,0,0,0],[0,0,0,0,0,0,0,0],[0,0,0,0,0,0,0,0],[0,0,0,0,0,0,0,0],[0,0,0,0,0,0,0,0],[0,0,0,0,0,0,0,0],[0,0,0,0,0,0,0,0]]
Ramification_defect: 1
Ramification_matrices: [[[0,1,0,0,0,0,0,0],[0,0,0,0,0,0,0,0],[0,0,0,1,0,0,0,0],[0,0,0,0,0,0,0,0],[0,0,0,0,0,1,0,0],[0,0,0,0,0,0,1,0],[0,0,0,0,0,0,0,1],[0,0,0,0,0,0,0,0]],[[0,0,0,0,0,0,0,0],[0,0,0,0,0,0,0,0],[0,0,0,0,0,0,0,0],[0,0,0,0,0,0,0,0],[0,0,0,0,0,0,0,0],[0,0,0,0,0,0,0,0],[0,0,0,0,0,0,0,1],[0,0,0,0,0,0,0,0]],[[0,0,0,0,0,0,0,0],[0,0,0,0,0,0,0,0],[0,0,0,0,0,0,0,0],[0,0,0,0,0,0,0,0],[0,0,0,0,0,0,0,0],[0,0,0,0,0,0,0,0],[0,0,0,0,0,0,0,1],[0,0,0,0,0,0,0,0]],[[0,0,0,0,0,0,0,0],[0,0,0,0,0,0,0,0],[0,0,0,0,0,0,0,0],[0,0,0,0,0,0,0,0],[0,0,0,0,0,0,0,0],[0,0,0,0,0,0,0,0],[0,0,0,0,0,0,0,1],[0,0,0,0,0,0,0,0]],[[0,0,0,0,0,0,0,0],[0,0,0,0,0,0,0,0],[0,0,0,0,0,0,0,0],[0,0,0,0,0,0,0,0],[0,0,0,0,0,0,0,0],[0,0,0,0,0,0,0,0],[0,0,0,0,0,0,0,1],[0,0,0,0,0,0,0,0]],[[0,0,0,0,0,0,0,0],[0,0,0,0,0,0,0,0],[0,0,0,0,0,0,0,0],[0,0,0,0,0,0,0,0],[0,0,0,0,0,0,0,0],[0,0,0,0,0,0,0,0],[0,0,0,0,0,0,0,0],[0,0,0,0,0,0,0,0]]]
Singularities: [t,2*t - 1,13*t^2 + 5*t + 1,7*t^3 - 3*t^2 + 8*t - 1,11821*t^6 + 3558*t^5 - 95*t^4 - 71*t^3 + 34*t^2 + 11*t + 1,30413727129089631707288098316*t^29 + 8447010432971628711330848956*t^28 - 32612632295371866178397935388*t^27 - 32496991124821466325606375226*t^26 + 7776676688415673245584918270*t^25 + 1436904047735343340565770332*t^24 - 9512142356449413338282951446*t^23 - 8859916991343427815821818901*t^22 - 3373916154352114020674944320*t^21 + 35232252249805907054992377*t^20 + 377697053652882088611399673*t^19 + 119061800429308770169922339*t^18 + 24114076341129711380068256*t^17 + 5313025453734916732301293*t^16 + 750785600885370535703216*t^15 + 40902768485321409434234*t^14 - 9550881569610811512934*t^13 - 2343696452166846764526*t^12 - 280410578386541765505*t^11 - 37196186979407788473*t^10 - 2427142358538058205*t^9 - 151681257367020813*t^8 - 15011182439705325*t^7 - 467122240588527*t^6 - 52798625554041*t^5 - 746147336895*t^4 - 100363173555*t^3 + 339094098*t^2 + 36124830*t + 381024]

PeriodID: 228
Ramification_at_infinity: [[0,0,0,0,0,0,0,0],[0,0,0,0,0,0,0,0],[0,0,0,0,0,0,0,0],[0,0,0,0,0,0,0,0],[0,0,0,0,0,0,0,0],[0,0,0,0,0,0,0,0],[0,0,0,0,0,0,0,0],[0,0,0,0,0,0,0,0]]
Ramification_defect: 1
Ramification_matrices: [[[0,1,0,0,0,0,0,0],[0,0,0,0,0,0,0,0],[0,0,0,1,0,0,0,0],[0,0,0,0,0,0,0,0],[0,0,0,0,0,1,0,0],[0,0,0,0,0,0,1,0],[0,0,0,0,0,0,0,1],[0,0,0,0,0,0,0,0]],[[0,0,0,0,0,0,0,0],[0,0,0,0,0,0,0,0],[0,0,0,0,0,0,0,0],[0,0,0,0,0,0,0,0],[0,0,0,0,0,0,0,0],[0,0,0,0,0,0,0,0],[0,0,0,0,0,0,0,1],[0,0,0,0,0,0,0,0]],[[0,0,0,0,0,0,0,0],[0,0,0,0,0,0,0,0],[0,0,0,0,0,0,0,0],[0,0,0,0,0,0,0,0],[0,0,0,0,0,0,0,0],[0,0,0,0,0,0,0,0],[0,0,0,0,0,0,0,1],[0,0,0,0,0,0,0,0]],[[0,0,0,0,0,0,0,0],[0,0,0,0,0,0,0,0],[0,0,0,0,0,0,0,0],[0,0,0,0,0,0,0,0],[0,0,0,0,0,0,0,0],[0,0,0,0,0,0,0,0],[0,0,0,0,0,0,0,0],[0,0,0,0,0,0,0,0]]]
Singularities: [t,997*t^6 - 1076*t^5 + 482*t^4 - 134*t^3 + 29*t^2 - 10*t + 1,2891*t^6 + 2884*t^5 + 902*t^4 - 10*t^3 - 69*t^2 - 14*t - 1,186318143898189485860492023636*t^30 - 94902943637958945666425019072*t^29 - 557646513725057115384673528704*t^28 - 11877351926361584840044351216*t^27 + 990554371577066271520270688660*t^26 + 1060496842055395722279040155664*t^25 + 744259801591256408280014435772*t^24 + 454882047725529929714619763068*t^23 + 166518228617769958891066258172*t^22 + 22316165294755509959833203372*t^21 + 487533729050204255865824880*t^20 + 2004369616280232986121837344*t^19 + 274707855083950185142798996*t^18 - 59731020754847600169300044*t^17 - 36828769749979004231196959*t^16 - 3740541259524710105913125*t^15 + 133500379838195599349179*t^14 + 56417649352264095915136*t^13 - 15964869613876466889894*t^12 - 1945185588860690116310*t^11 - 141474705339590103320*t^10 + 13040985114686735954*t^9 + 1535315029034010499*t^8 + 163991476817554039*t^7 - 2012775813443371*t^6 - 51063189215890*t^5 - 15074638348233*t^4 - 93515513877*t^3 + 4763730179*t^2 + 144303288*t - 3521024]

PeriodID: 230
Ramification_at_infinity: [[0,0,0,0,0,0],[0,0,0,0,0,0],[0,0,0,0,0,0],[0,0,0,0,0,0],[0,0,0,0,0,0],[0,0,0,0,0,0]]
Ramification_defect: 1
Ramification_matrices: [[[0,1,0,0,0,0],[0,0,0,0,0,0],[0,0,0,1,0,0],[0,0,0,0,1,0],[0,0,0,0,0,1],[0,0,0,0,0,0]],[[0,0,0,0,0,0],[0,0,0,0,0,0],[0,0,0,0,0,0],[0,0,0,0,0,0],[0,0,0,0,0,1],[0,0,0,0,0,0]],[[0,0,0,0,0,0],[0,0,0,0,0,0],[0,0,0,0,0,0],[0,0,0,0,0,0],[0,0,0,0,0,1],[0,0,0,0,0,0]],[[0,0,0,0,0,0],[0,0,0,0,0,0],[0,0,0,0,0,0],[0,0,0,0,0,0],[0,0,0,0,0,1],[0,0,0,0,0,0]],[[0,0,0,0,0,0],[0,0,0,0,0,0],[0,0,0,0,0,0],[0,0,0,0,0,0],[0,0,0,0,0,1],[0,0,0,0,0,0]],[[0,0,0,0,0,0],[0,0,0,0,0,0],[0,0,0,0,0,0],[0,0,0,0,0,0],[0,0,0,0,0,0],[0,0,0,0,0,0]]]
Singularities: [t,3*t + 1,9*t^2 - 3*t + 1,25*t^2 + 5*t - 1,139*t^4 - 65*t^3 + 20*t^2 + 8*t + 1,29283936811410*t^13 + 48366656484408*t^12 - 14151690702149*t^11 + 8343304521015*t^10 + 18165893913504*t^9 + 10062820281450*t^8 + 577942986748*t^7 - 277799626928*t^6 - 53175766677*t^5 + 5913337423*t^4 - 7861288*t^3 + 31829332*t^2 + 463520*t + 11648]

PeriodID: 231
Ramification_at_infinity: [[0,0,0,0,0,0,0,0],[0,0,0,0,0,0,0,0],[0,0,0,0,0,0,0,0],[0,0,0,0,0,0,0,0],[0,0,0,0,0,0,0,0],[0,0,0,0,0,0,0,0],[0,0,0,0,0,0,0,0],[0,0,0,0,0,0,0,0]]
Ramification_defect: 2
Ramification_matrices: [[[0,1,0,0,0,0,0,0],[0,0,0,0,0,0,0,0],[0,0,0,1,0,0,0,0],[0,0,0,0,0,0,0,0],[0,0,0,0,0,1,0,0],[0,0,0,0,0,0,1,0],[0,0,0,0,0,0,0,1],[0,0,0,0,0,0,0,0]],[[0,0,0,0,0,0,0,0],[0,0,0,0,0,0,0,0],[0,0,0,0,0,0,0,0],[0,0,0,0,0,0,0,0],[0,0,0,0,0,0,0,0],[0,0,0,0,0,0,0,0],[0,0,0,0,0,0,0,1],[0,0,0,0,0,0,0,0]],[[0,0,0,0,0,0,0,0],[0,0,0,0,0,0,0,0],[0,0,0,0,0,0,0,0],[0,0,0,0,0,0,0,0],[0,0,0,0,0,0,0,0],[0,0,0,0,0,0,0,0],[0,0,0,0,0,0,0,0],[0,0,0,0,0,0,0,0]]]
Singularities: [t,3387793*t^13 + 3979161*t^12 + 4576340*t^11 + 2956560*t^10 + 1477997*t^9 + 588844*t^8 + 194068*t^7 + 19354*t^6 + 1491*t^5 + 1477*t^4 + 503*t^3 + 25*t^2 - 7*t - 1,48376405082322191663050511296956522*t^36 + 38812551192522187969809647875395324*t^35 - 196162656553678554391658065671424566*t^34 - 503136480205899902405431885949398410*t^33 - 287691836893008619021163042432606016*t^32 + 348423506962632272203995155833025751*t^31 + 697500989210135138695170474647342221*t^30 + 622467144886345162488725208027509320*t^29 + 399318774617422375239736005746883139*t^28 + 214027149043538497735711325074419396*t^27 + 101795751714865168890147219217225957*t^26 + 44741939918942075609172035603686686*t^25 + 17430701359625023334642224452415920*t^24 + 4760379431198234913684972424919625*t^23 + 323483665912017445376005590224489*t^22 - 354902486810073021306367533498954*t^21 - 177052020167593383634628489436217*t^20 - 49520119470060928718059344696371*t^19 - 10200615126752519875384105956296*t^18 - 1248485175561108243388410587497*t^17 + 45572097729530113381272040729*t^16 + 44015826362870215308620336403*t^15 + 6663345956055961769963892512*t^14 + 484483581085146495092608963*t^13 + 23009192889075632682148914*t^12 + 654774272372126080295498*t^11 + 12227158851907074863336*t^10 + 51661099282922265223458*t^9 + 8537235678887259673748*t^8 + 576833197240798201634*t^7 + 24176157611233384061*t^6 + 694921249353295327*t^5 + 33803542015629104*t^4 + 61286842286052*t^3 - 16915766717214*t^2 - 314890461418*t + 179752960]

PeriodID: 232
Ramification_at_infinity: [[0,0,0,0,0,0,0,0],[0,0,0,0,0,0,0,0],[0,0,0,0,0,0,0,0],[0,0,0,0,0,0,0,0],[0,0,0,0,0,0,0,0],[0,0,0,0,0,0,0,0],[0,0,0,0,0,0,0,0],[0,0,0,0,0,0,0,0]]
Ramification_defect: 2
Ramification_matrices: [[[0,1,0,0,0,0,0,0],[0,0,0,0,0,0,0,0],[0,0,0,1,0,0,0,0],[0,0,0,0,0,0,0,0],[0,0,0,0,0,1,0,0],[0,0,0,0,0,0,1,0],[0,0,0,0,0,0,0,1],[0,0,0,0,0,0,0,0]],[[0,0,0,0,0,0,0,0],[0,0,0,0,0,0,0,0],[0,0,0,0,0,0,0,0],[0,0,0,0,0,0,0,0],[0,0,0,0,0,0,0,0],[0,0,0,0,0,0,0,0],[0,0,0,0,0,0,1/2,1],[0,0,0,0,0,0,0,1/2]],[[0,0,0,0,0,0,0,0],[0,0,0,0,0,0,0,0],[0,0,0,0,0,0,0,0],[0,0,0,0,0,0,0,0],[0,0,0,0,0,0,0,0],[0,0,0,0,0,0,0,0],[0,0,0,0,0,0,0,1],[0,0,0,0,0,0,0,0]],[[0,0,0,0,0,0,0,0],[0,0,0,0,0,0,0,0],[0,0,0,0,0,0,0,0],[0,0,0,0,0,0,0,0],[0,0,0,0,0,0,0,0],[0,0,0,0,0,0,0,0],[0,0,0,0,0,0,0,0],[0,0,0,0,0,0,0,0]]]
Singularities: [t,t + 1,4135256*t^11 + 4420808*t^10 + 1398806*t^9 + 439151*t^8 + 251216*t^7 - 33892*t^6 + 15012*t^5 + 244*t^4 + 33*t^3 + 16*t^2 + 3*t - 1,9080028971345157817255399295963136*t^36 + 78725750416534693208637931804999680*t^35 + 282001470002381301682622786286687744*t^34 + 427505696120616047465055461763293184*t^33 + 367877743537905615000695708032429696*t^32 + 225130592939715814013830319369123456*t^31 + 167561935700453166218896977184678688*t^30 + 104466764525911075984211095659278208*t^29 + 36988200296193962848776578725944208*t^28 + 13309765032653461133270967753051520*t^27 + 4084294802220838776786679561157704*t^26 + 1270178131057595623335677039227976*t^25 + 612331855708223273122262130778892*t^24 + 142770639323428344429921906835968*t^23 + 7903657433350654289567769238106*t^22 + 3876475163057827767416832034334*t^21 + 3237241019766524849208050844162*t^20 + 907095200734357077100203099762*t^19 - 213544235098625021965994079964*t^18 - 77598379109747435421635279345*t^17 - 186950092074518465038188026*t^16 + 1146640026016400309594815487*t^15 - 8046679859985116310624576*t^14 - 6251617048095642739439947*t^13 - 353447806956565474520890*t^12 - 20786395133554090377969*t^11 - 6304327702758466769390*t^10 + 4140469400973037519473*t^9 + 206994254540788164796*t^8 + 9939632563294222351*t^7 + 19784592265887972*t^6 + 26997164116240979*t^5 + 667200848977918*t^4 + 26582244538405*t^3 + 90137610864*t^2 - 5729238130*t + 4764352]

PeriodID: 233
Ramification_at_infinity: [[0,0,0,0,0,0],[0,0,0,0,0,0],[0,0,0,0,0,0],[0,0,0,0,0,0],[0,0,0,0,1/2,1],[0,0,0,0,0,1/2]]
Ramification_defect: 1
Ramification_matrices: [[[0,1,0,0,0,0],[0,0,0,0,0,0],[0,0,0,1,0,0],[0,0,0,0,1,0],[0,0,0,0,0,1],[0,0,0,0,0,0]],[[0,0,0,0,0,0],[0,0,0,0,0,0],[0,0,0,0,0,0],[0,0,0,0,0,0],[0,0,0,0,0,1],[0,0,0,0,0,0]],[[0,0,0,0,0,0],[0,0,0,0,0,0],[0,0,0,0,0,0],[0,0,0,0,0,0],[0,0,0,0,0,1],[0,0,0,0,0,0]],[[0,0,0,0,0,0],[0,0,0,0,0,0],[0,0,0,0,0,0],[0,0,0,0,0,0],[0,0,0,0,0,1],[0,0,0,0,0,0]],[[0,0,0,0,0,0],[0,0,0,0,0,0],[0,0,0,0,0,0],[0,0,0,0,0,0],[0,0,0,0,0,0],[0,0,0,0,0,0]]]
Singularities: [t,t - 1,44*t^3 - 48*t^2 - 12*t - 1,172*t^3 - 48*t^2 + 12*t - 1,343336313232*t^12 - 1378417144896*t^11 + 2644769069220*t^10 - 1923347843540*t^9 - 339222555264*t^8 + 1765587319307*t^7 - 1172261606364*t^6 + 255360546744*t^5 - 1607296368*t^4 - 10680119158*t^3 + 344155098*t^2 - 15129956*t - 48960]

PeriodID: 236
Ramification_at_infinity: [[0,0,0,0,0,0,0,0],[0,0,0,0,0,0,0,0],[0,0,0,0,0,0,0,0],[0,0,0,0,0,0,0,0],[0,0,0,0,0,0,0,0],[0,0,0,0,0,0,0,0],[0,0,0,0,0,0,0,1],[0,0,0,0,0,0,0,0]]
Ramification_defect: 1
Ramification_matrices: [[[0,1,0,0,0,0,0,0],[0,0,0,0,0,0,0,0],[0,0,0,1,0,0,0,0],[0,0,0,0,0,0,0,0],[0,0,0,0,0,1,0,0],[0,0,0,0,0,0,1,0],[0,0,0,0,0,0,0,1],[0,0,0,0,0,0,0,0]],[[0,0,0,0,0,0,0,0],[0,0,0,0,0,0,0,0],[0,0,0,0,0,0,0,0],[0,0,0,0,0,0,0,0],[0,0,0,0,0,0,0,0],[0,0,0,0,0,0,0,0],[0,0,0,0,0,0,0,1],[0,0,0,0,0,0,0,0]],[[0,0,0,0,0,0,0,0],[0,0,0,0,0,0,0,0],[0,0,0,0,0,0,0,0],[0,0,0,0,0,0,0,0],[0,0,0,0,0,0,0,0],[0,0,0,0,0,0,0,0],[0,0,0,0,0,0,0,1],[0,0,0,0,0,0,0,0]],[[0,0,0,0,0,0,0,0],[0,0,0,0,0,0,0,0],[0,0,0,0,0,0,0,0],[0,0,0,0,0,0,0,0],[0,0,0,0,0,0,0,0],[0,0,0,0,0,0,0,0],[0,0,0,0,0,0,0,1],[0,0,0,0,0,0,0,0]],[[0,0,0,0,0,0,0,0],[0,0,0,0,0,0,0,0],[0,0,0,0,0,0,0,0],[0,0,0,0,0,0,0,0],[0,0,0,0,0,0,0,0],[0,0,0,0,0,0,0,0],[0,0,0,0,0,0,0,1],[0,0,0,0,0,0,0,0]],[[0,0,0,0,0,0,0,0],[0,0,0,0,0,0,0,0],[0,0,0,0,0,0,0,0],[0,0,0,0,0,0,0,0],[0,0,0,0,0,0,0,0],[0,0,0,0,0,0,0,0],[0,0,0,0,0,0,0,1],[0,0,0,0,0,0,0,0]],[[0,0,0,0,0,0,0,0],[0,0,0,0,0,0,0,0],[0,0,0,0,0,0,0,0],[0,0,0,0,0,0,0,0],[0,0,0,0,0,1,0,0],[0,0,0,0,0,0,0,0],[0,0,0,0,0,0,0,1],[0,0,0,0,0,0,0,0]],[[0,0,0,0,0,0,0,0],[0,0,0,0,0,0,0,0],[0,0,0,0,0,0,0,0],[0,0,0,0,0,0,0,0],[0,0,0,0,0,0,0,0],[0,0,0,0,0,0,0,0],[0,0,0,0,0,0,0,1],[0,0,0,0,0,0,0,0]],[[0,0,0,0,0,0,0,0],[0,0,0,0,0,0,0,0],[0,0,0,0,0,0,0,0],[0,0,0,0,0,0,0,0],[0,0,0,0,0,0,0,0],[0,0,0,0,0,0,0,0],[0,0,0,0,0,0,0,1],[0,0,0,0,0,0,0,0]],[[0,0,0,0,0,0,0,0],[0,0,0,0,0,0,0,0],[0,0,0,0,0,0,0,0],[0,0,0,0,0,0,0,0],[0,0,0,0,0,0,0,0],[0,0,0,0,0,0,0,0],[0,0,0,0,0,0,0,0],[0,0,0,0,0,0,0,0]]]
Singularities: [t,3*t - 1,4*t - 1,8*t - 1,5*t + 1,4*t + 1,t + 1,16*t^2 + 1,32*t^2 + 8*t + 1,430055317360596989509632000*t^28 + 1429815522491836837417451520*t^27 + 2475210009995601502732812288*t^26 + 2297124669854848737047740416*t^25 + 1342660232389297036326862848*t^24 + 690539331356529080598003712*t^23 - 15994949510587974633193472*t^22 - 583769784304790646043639808*t^21 - 556082582876240420257153024*t^20 - 276524811850268920378691584*t^19 - 96996797036415002740103168*t^18 - 25278414029492074512515584*t^17 - 4856768732564625430005888*t^16 - 1035473134344208710790400*t^15 - 184496498350932802013568*t^14 - 17346319799028892798144*t^13 + 153151934277044516312*t^12 + 512258509447189358560*t^11 + 55340031341206841092*t^10 + 6097483638816769740*t^9 + 327180341123380718*t^8 + 2206246609467960*t^7 - 1034552246967779*t^6 - 33358726859143*t^5 - 2290574960474*t^4 + 31190513587*t^3 + 314243951*t^2 + 15721244*t - 309760]

PeriodID: 245
Ramification_at_infinity: [[0,0,0,0,0,0,0,0],[0,0,0,0,0,0,0,0],[0,0,0,0,0,0,0,0],[0,0,0,0,0,0,0,0],[0,0,0,0,0,0,0,0],[0,0,0,0,0,0,0,0],[0,0,0,0,0,0,0,1],[0,0,0,0,0,0,0,0]]
Ramification_defect: 3
Ramification_matrices: [[[0,1,0,0,0,0,0,0],[0,0,0,0,0,0,0,0],[0,0,0,1,0,0,0,0],[0,0,0,0,0,0,0,0],[0,0,0,0,0,1,0,0],[0,0,0,0,0,0,1,0],[0,0,0,0,0,0,0,1],[0,0,0,0,0,0,0,0]],[[0,0,0,0,0,0,0,0],[0,0,0,0,0,0,0,0],[0,0,0,0,0,0,0,0],[0,0,0,0,0,0,0,0],[0,0,0,0,0,0,0,0],[0,0,0,0,0,0,0,0],[0,0,0,0,0,0,0,1],[0,0,0,0,0,0,0,0]],[[0,0,0,0,0,0,0,0],[0,0,0,0,0,0,0,0],[0,0,0,0,0,0,0,0],[0,0,0,0,0,0,0,0],[0,0,0,0,0,0,0,0],[0,0,0,0,0,0,0,0],[0,0,0,0,0,0,0,0],[0,0,0,0,0,0,0,0]]]
Singularities: [t,439624*t^13 - 1038741*t^12 + 1961523*t^11 - 1490075*t^10 + 414640*t^9 + 7274*t^8 + 21041*t^7 - 19746*t^6 + 2097*t^5 + 255*t^4 + 325*t^3 + 50*t^2 - 2*t - 1,521636811960248391012514367118300*t^42 - 346755876113210858805511079277228*t^41 - 4964706998702443728972130414839453*t^40 + 16436923259588093611181180905584444*t^39 - 29371046181839938334475194782720119*t^38 + 31237169953729257153293078590170789*t^37 - 16346980433844815036681514971056978*t^36 - 2111141460432865071642262427236830*t^35 + 9320542748748411377870848341990928*t^34 - 6231673828497303453438535234717872*t^33 + 346241990618147170158948211237167*t^32 + 4062499366645520651300144456089934*t^31 - 4537053537075415858656050656928718*t^30 + 1850768293995771912923510820036813*t^29 + 617828916842309644836172819500211*t^28 - 1098497569825056667888093339357774*t^27 + 464384572520884146908436230421662*t^26 + 56002817303493881351626709643104*t^25 - 175600553922049269035172872052134*t^24 + 115031700357387993980534893529628*t^23 - 48798035915857546232242311455362*t^22 + 15486826199638190568989101758202*t^21 - 3684390809677420096953866551633*t^20 + 620094003289191131940719854140*t^19 - 85440711890695519171753673306*t^18 + 23077205781707734150588235082*t^17 - 8991934672553455835919722026*t^16 + 2456530011437734806557015729*t^15 - 453235709107852258054017940*t^14 + 59894535124156491049159073*t^13 - 5901150679459976406053842*t^12 + 420777499207514387521318*t^11 - 24343930380359926005714*t^10 + 2630740065062369219496*t^9 - 320231222637935223882*t^8 + 21135391629516250399*t^7 - 1098625160786788825*t^6 + 18573316220075339*t^5 - 1750163325417798*t^4 - 13526592916932*t^3 - 947708346906*t^2 + 11382154058*t - 220102400]

PeriodID: 247
Ramification_at_infinity: [[0,0,0,0,0,0],[0,0,0,0,0,0],[0,0,0,0,0,0],[0,0,0,0,0,0],[0,0,0,0,0,0],[0,0,0,0,0,0]]
Ramification_defect: 1
Ramification_matrices: [[[0,1,0,0,0,0],[0,0,0,0,0,0],[0,0,0,1,0,0],[0,0,0,0,1,0],[0,0,0,0,0,1],[0,0,0,0,0,0]],[[0,0,0,0,0,0],[0,0,0,0,0,0],[0,0,0,0,0,0],[0,0,0,0,0,0],[0,0,0,0,0,1],[0,0,0,0,0,0]],[[0,0,0,0,0,0],[0,0,0,0,0,0],[0,0,0,0,0,0],[0,0,0,0,0,0],[0,0,0,0,0,1],[0,0,0,0,0,0]],[[0,0,0,0,0,0],[0,0,0,0,0,0],[0,0,0,0,0,0],[0,0,0,0,0,0],[0,0,0,0,0,1],[0,0,0,0,0,0]],[[0,0,0,0,0,0],[0,0,0,0,0,0],[0,0,0,0,0,0],[0,0,0,0,0,0],[0,0,0,0,0,1],[0,0,0,0,0,0]],[[0,0,0,0,0,0],[0,0,0,0,0,0],[0,0,0,0,0,0],[0,0,0,0,0,0],[0,0,0,0,0,0],[0,0,0,0,0,0]]]
Singularities: [t,2*t - 1,t + 1,404*t^3 + 58*t^2 - 3*t - 1,43*t^4 + 36*t^3 + 8*t^2 + t + 1,1255327334400*t^13 + 6469100156160*t^12 + 6175920393984*t^11 + 3261478460416*t^10 + 1579554084792*t^9 + 847903768096*t^8 + 177640276063*t^7 + 13824608906*t^6 - 3503643234*t^5 + 183652152*t^4 + 26579084*t^3 + 679256*t^2 + 18924*t + 432]

PeriodID: 248
Ramification_at_infinity: [[0,0,0,0,0,0,0,0],[0,0,0,0,0,0,0,0],[0,0,0,0,0,0,0,0],[0,0,0,0,0,0,0,0],[0,0,0,0,0,0,0,0],[0,0,0,0,0,0,0,0],[0,0,0,0,0,0,0,1],[0,0,0,0,0,0,0,0]]
Ramification_defect: 1
Ramification_matrices: [[[0,1,0,0,0,0,0,0],[0,0,0,0,0,0,0,0],[0,0,0,1,0,0,0,0],[0,0,0,0,0,0,0,0],[0,0,0,0,0,1,0,0],[0,0,0,0,0,0,1,0],[0,0,0,0,0,0,0,1],[0,0,0,0,0,0,0,0]],[[0,0,0,0,0,0,0,0],[0,0,0,0,0,0,0,0],[0,0,0,0,0,0,0,0],[0,0,0,0,0,0,0,0],[0,0,0,0,0,0,0,0],[0,0,0,0,0,0,0,0],[0,0,0,0,0,0,0,1],[0,0,0,0,0,0,0,0]],[[0,0,0,0,0,0,0,0],[0,0,0,0,0,0,0,0],[0,0,0,0,0,0,0,0],[0,0,0,0,0,0,0,0],[0,0,0,0,0,0,0,0],[0,0,0,0,0,0,0,0],[0,0,0,0,0,0,0,1],[0,0,0,0,0,0,0,0]],[[0,0,0,0,0,0,0,0],[0,0,0,0,0,0,0,0],[0,0,0,0,0,0,0,0],[0,0,0,0,0,0,0,0],[0,0,0,0,0,0,0,0],[0,0,0,0,0,0,0,0],[0,0,0,0,0,0,0,1],[0,0,0,0,0,0,0,0]],[[0,0,0,0,0,0,0,0],[0,0,0,0,0,0,0,0],[0,0,0,0,0,0,0,0],[0,0,0,0,0,0,0,0],[0,0,0,0,0,0,0,0],[0,0,0,0,0,0,0,0],[0,0,0,0,0,0,0,0],[0,0,0,0,0,0,0,0]]]
Singularities: [t,t + 1,5*t^2 + 2*t + 1,283856*t^8 - 9984*t^7 + 20536*t^6 + 4128*t^5 - 1043*t^4 - 436*t^3 - 54*t^2 + 4*t + 1,10869018835772744224625210266400*t^30 + 34949112830348825433710030340640*t^29 + 93478631062677624467947468217096*t^28 + 123925136453563069407164991277096*t^27 + 71617779398989235504969943428588*t^26 + 18780772585942410151578688242036*t^25 + 4233643891965351613632760905866*t^24 + 2488221261467284078583548224728*t^23 + 1458476806256881380222546992877*t^22 + 378988318337260019519582874847*t^21 - 106875901966474553888495187733*t^20 - 65949948960553273156939263720*t^19 - 11043024529389642038255297582*t^18 + 10447438781402029627042534*t^17 + 30920602376367168046500868*t^16 - 69184494900685599219142192*t^15 - 34779790394339830867820543*t^14 - 4645089308237670202032633*t^13 - 419217858159164467580357*t^12 - 17803157777694469712808*t^11 - 3601031360252252340444*t^10 - 113697099863975580176*t^9 - 18523768214244920924*t^8 + 164125058860285112*t^7 + 39012112284454568*t^6 - 506543140788584*t^5 + 55475547606200*t^4 - 526539174080*t^3 + 14818610672*t^2 + 515394624*t - 5292032]

PeriodID: 249
Ramification_at_infinity: [[0,0,0,0,0,0,0,0],[0,0,0,0,0,0,0,0],[0,0,0,0,0,0,0,0],[0,0,0,0,0,0,0,0],[0,0,0,0,0,1,0,0],[0,0,0,0,0,0,0,0],[0,0,0,0,0,0,0,1],[0,0,0,0,0,0,0,0]]
Ramification_defect: 2
Ramification_matrices: [[[0,1,0,0,0,0,0,0],[0,0,0,0,0,0,0,0],[0,0,0,1,0,0,0,0],[0,0,0,0,0,0,0,0],[0,0,0,0,0,1,0,0],[0,0,0,0,0,0,1,0],[0,0,0,0,0,0,0,1],[0,0,0,0,0,0,0,0]],[[0,0,0,0,0,0,0,0],[0,0,0,0,0,0,0,0],[0,0,0,0,0,0,0,0],[0,0,0,0,0,0,0,0],[0,0,0,0,0,0,0,0],[0,0,0,0,0,0,0,0],[0,0,0,0,0,0,0,1],[0,0,0,0,0,0,0,0]],[[0,0,0,0,0,0,0,0],[0,0,0,0,0,0,0,0],[0,0,0,0,0,0,0,0],[0,0,0,0,0,0,0,0],[0,0,0,0,0,0,0,0],[0,0,0,0,0,0,0,0],[0,0,0,0,0,0,0,1],[0,0,0,0,0,0,0,0]],[[0,0,0,0,0,0,0,0],[0,0,0,0,0,0,0,0],[0,0,0,0,0,0,0,0],[0,0,0,0,0,0,0,0],[0,0,0,0,0,0,0,0],[0,0,0,0,0,0,0,0],[0,0,0,0,0,0,0,1],[0,0,0,0,0,0,0,0]],[[0,0,0,0,0,0,0,0],[0,0,0,0,0,0,0,0],[0,0,0,0,0,0,0,0],[0,0,0,0,0,0,0,0],[0,0,0,0,0,0,0,0],[0,0,0,0,0,0,0,0],[0,0,0,0,0,0,0,0],[0,0,0,0,0,0,0,0]]]
Singularities: [t,25*t^3 - 17*t^2 + 2*t + 1,176*t^4 - 144*t^3 + 20*t^2 + 8*t - 1,592*t^4 + 176*t^3 + 60*t^2 + 8*t + 1,41953099151237971486742937600*t^34 - 183725226467791778859198185472*t^33 + 402008330110955908348555165696*t^32 - 464692079720727266020744626176*t^31 + 85890557104568456756769226752*t^30 + 842295385454312029328795664384*t^29 - 392130293550608975518103207936*t^28 - 638608232504897120190708465664*t^27 + 1131913870686200017499309328384*t^26 - 1019242665501521015389961381888*t^25 + 617042602288923753237515976192*t^24 - 2957538405264162648682215936*t^23 - 147425057263703726469022197376*t^22 + 96368898649740228216699817344*t^21 - 40791713362260040697194059840*t^20 + 12136135090150420356204810624*t^19 - 978086105009096610172336800*t^18 - 505102241974087832802270880*t^17 + 164080862156984660620098640*t^16 - 22939620332471355751556224*t^15 + 3831591624460372512390768*t^14 - 968444918423363771878048*t^13 + 137634999891778765519792*t^12 - 2595322879310700077768*t^11 + 480939608024849185884*t^10 - 26309403179050003176*t^9 - 7543831126099155506*t^8 - 399584718054700742*t^7 + 16002847256795188*t^6 - 14926953582406*t^5 + 43690440871804*t^4 - 205159660792*t^3 + 19790000855*t^2 - 134437939*t + 4073920]

PeriodID: 256
Ramification_at_infinity: [[0,0,0,0,0,0,0,0],[0,0,0,0,0,0,0,0],[0,0,0,0,0,0,0,0],[0,0,0,0,0,0,0,0],[0,0,0,0,0,0,0,0],[0,0,0,0,0,0,0,0],[0,0,0,0,0,0,0,1],[0,0,0,0,0,0,0,0]]
Ramification_defect: 1
Ramification_matrices: [[[0,1,0,0,0,0,0,0],[0,0,0,0,0,0,0,0],[0,0,0,1,0,0,0,0],[0,0,0,0,0,0,0,0],[0,0,0,0,0,1,0,0],[0,0,0,0,0,0,1,0],[0,0,0,0,0,0,0,1],[0,0,0,0,0,0,0,0]],[[0,0,0,0,0,0,0,0],[0,0,0,0,0,0,0,0],[0,0,0,0,0,0,0,0],[0,0,0,0,0,0,0,0],[0,0,0,0,0,0,0,0],[0,0,0,0,0,0,0,0],[0,0,0,0,0,0,0,1],[0,0,0,0,0,0,0,0]],[[0,0,0,0,0,0,0,0],[0,0,0,0,0,0,0,0],[0,0,0,0,0,0,0,0],[0,0,0,0,0,0,0,0],[0,0,0,0,0,0,0,0],[0,0,0,0,0,0,0,0],[0,0,0,0,0,0,0,1],[0,0,0,0,0,0,0,0]],[[0,0,0,0,0,0,0,0],[0,0,0,0,0,0,0,0],[0,0,0,0,0,0,0,0],[0,0,0,0,0,0,0,0],[0,0,0,0,0,0,0,0],[0,0,0,0,0,0,0,0],[0,0,0,0,0,0,0,1],[0,0,0,0,0,0,0,0]],[[0,0,0,0,0,0,0,0],[0,0,0,0,0,0,0,0],[0,0,0,0,0,0,0,0],[0,0,0,0,0,0,0,0],[0,0,0,0,0,0,0,0],[0,0,0,0,0,0,0,0],[0,0,0,0,0,0,0,1],[0,0,0,0,0,0,0,0]],[[0,0,0,0,0,0,0,0],[0,0,0,0,0,0,0,0],[0,0,0,0,0,0,0,0],[0,0,0,0,0,0,0,0],[0,0,0,0,0,0,0,0],[0,0,0,0,0,0,0,0],[0,0,0,0,0,0,0,1],[0,0,0,0,0,0,0,0]],[[0,0,0,0,0,0,0,0],[0,0,0,0,0,0,0,0],[0,0,0,0,0,0,0,0],[0,0,0,0,0,0,0,0],[0,0,0,0,0,0,0,0],[0,0,0,0,0,0,0,0],[0,0,0,0,0,0,0,0],[0,0,0,0,0,0,0,0]]]
Singularities: [t,4*t + 1,4*t^2 + 1,20*t^2 + 8*t + 1,172*t^3 - 48*t^2 + 12*t - 1,108*t^3 - 1,87507230090569357018949222400*t^30 - 219393002138396144000672563200*t^29 - 841476928673609087346330845184*t^28 - 1101651477275718522427635081216*t^27 - 484200047083742903376866488320*t^26 - 284014973354445312526948552704*t^25 - 197835733287938993193739831296*t^24 - 102568069261471287605786932224*t^23 - 29854726651410482134929372672*t^22 + 1509031149472862386206301312*t^21 + 4098591214269496208206842048*t^20 + 943882458012932174370648160*t^19 + 138434379108848517720127120*t^18 + 33821744821356147298560736*t^17 + 9726431245316619513644864*t^16 + 1405564802493923240416160*t^15 + 77282036870548384060984*t^14 - 10129545150006980305672*t^13 - 2371370513579093663272*t^12 - 275158879408880510956*t^11 - 25942502028745639354*t^10 - 1929042638771912572*t^9 - 69904221984073562*t^8 - 347701926024866*t^7 + 17040947670915*t^6 + 845607208603*t^5 + 71949731584*t^4 - 3246866188*t^3 - 91438815*t^2 - 2454990*t + 11552]

PeriodID: 258
Ramification_at_infinity: [[0,0,0,0,0,0,0,0],[0,0,0,0,0,0,0,0],[0,0,0,0,0,0,0,0],[0,0,0,0,0,0,0,0],[0,0,0,0,0,0,0,0],[0,0,0,0,0,0,0,0],[0,0,0,0,0,0,0,0],[0,0,0,0,0,0,0,0]]
Ramification_defect: 2
Ramification_matrices: [[[0,1,0,0,0,0,0,0],[0,0,0,0,0,0,0,0],[0,0,0,1,0,0,0,0],[0,0,0,0,0,0,0,0],[0,0,0,0,0,1,0,0],[0,0,0,0,0,0,1,0],[0,0,0,0,0,0,0,1],[0,0,0,0,0,0,0,0]],[[0,0,0,0,0,0,0,0],[0,0,0,0,0,0,0,0],[0,0,0,0,0,0,0,0],[0,0,0,0,0,0,0,0],[0,0,0,0,0,0,0,0],[0,0,0,0,0,0,0,0],[0,0,0,0,0,0,0,1],[0,0,0,0,0,0,0,0]],[[0,0,0,0,0,0,0,0],[0,0,0,0,0,0,0,0],[0,0,0,0,0,0,0,0],[0,0,0,0,0,0,0,0],[0,0,0,0,0,0,0,0],[0,0,0,0,0,0,0,0],[0,0,0,0,0,0,0,1],[0,0,0,0,0,0,0,0]],[[0,0,0,0,0,0,0,0],[0,0,0,0,0,0,0,0],[0,0,0,0,0,0,0,0],[0,0,0,0,0,0,0,0],[0,0,0,0,0,0,0,0],[0,0,0,0,0,0,0,0],[0,0,0,0,0,0,0,1],[0,0,0,0,0,0,0,0]],[[0,0,0,0,0,0,0,0],[0,0,0,0,0,0,0,0],[0,0,0,0,0,0,0,0],[0,0,0,0,0,0,0,0],[0,0,0,0,0,0,0,0],[0,0,0,0,0,0,0,0],[0,0,0,0,0,0,0,0],[0,0,0,0,0,0,0,0]]]
Singularities: [t,2*t - 1,13*t^2 + 5*t + 1,1322363*t^10 + 1730295*t^9 + 972480*t^8 + 297227*t^7 + 56042*t^6 + 9722*t^5 + 2070*t^4 + 411*t^3 + 34*t^2 - 6*t - 1,3688357210714931259697341187084683700*t^36 + 20689269160822945355897147181497526868*t^35 + 53711231005756435103386035419173835768*t^34 + 86290664269058654565711335099649528910*t^33 + 98365243312005909092279783198659973682*t^32 + 88084656998638757375888287487469715804*t^31 + 67309884888336703124010486578062563046*t^30 + 45849609079659079537547225248599803065*t^29 + 27714547255841448254471915996030371915*t^28 + 14506164614831145367326617960691879068*t^27 + 6495767241257344498800337390514529840*t^26 + 2519034527555328251677914301556518601*t^25 + 873892460788249277798542287582397641*t^24 + 281076692421357545712169626846815931*t^23 + 85017124408017050370637281199892681*t^22 + 23782933694992159349254997998264979*t^21 + 5965777301800667405420314358795912*t^20 + 1308090629055158273377207801276189*t^19 + 247255282382572455161519325738517*t^18 + 40074457390918971990435226203803*t^17 + 5561360624843050206475611098945*t^16 + 660916192997335347128873127527*t^15 + 67454377169422360332328820658*t^14 + 5964037109438995069159652512*t^13 + 463147176576213703146175405*t^12 + 31841543588170960973634620*t^11 + 1916363514310101814487530*t^10 + 99307130656752561564643*t^9 + 4618819152213091845069*t^8 + 223568307508802498084*t^7 + 11846084892431321628*t^6 + 547476178340334081*t^5 + 17707581686520456*t^4 + 376317412923015*t^3 + 4470616755256*t^2 + 16667912374*t + 151816192]

PeriodID: 259
Ramification_at_infinity: [[0,0,0,0,0,0,0,0],[0,0,0,0,0,0,0,0],[0,0,0,0,0,0,0,0],[0,0,0,0,0,0,0,0],[0,0,0,0,0,0,0,0],[0,0,0,0,0,0,0,0],[0,0,0,0,0,0,0,0],[0,0,0,0,0,0,0,0]]
Ramification_defect: 2
Ramification_matrices: [[[0,1,0,0,0,0,0,0],[0,0,0,0,0,0,0,0],[0,0,0,1,0,0,0,0],[0,0,0,0,0,0,0,0],[0,0,0,0,0,1,0,0],[0,0,0,0,0,0,1,0],[0,0,0,0,0,0,0,1],[0,0,0,0,0,0,0,0]],[[0,0,0,0,0,0,0,0],[0,0,0,0,0,0,0,0],[0,0,0,0,0,0,0,0],[0,0,0,0,0,0,0,0],[0,0,0,0,0,0,0,0],[0,0,0,0,0,0,0,0],[0,0,0,0,0,0,0,1],[0,0,0,0,0,0,0,0]],[[0,0,0,0,0,0,0,0],[0,0,0,0,0,0,0,0],[0,0,0,0,0,0,0,0],[0,0,0,0,0,0,0,0],[0,0,0,0,0,0,0,0],[0,0,0,0,0,0,0,0],[0,0,0,0,0,0,0,1],[0,0,0,0,0,0,0,0]],[[0,0,0,0,0,0,0,0],[0,0,0,0,0,0,0,0],[0,0,0,0,0,0,0,0],[0,0,0,0,0,0,0,0],[0,0,0,0,0,0,0,0],[0,0,0,0,0,0,0,0],[0,0,0,0,0,0,0,0],[0,0,0,0,0,0,0,0]]]
Singularities: [t,5*t^2 + 2*t + 1,1265912*t^11 + 2064680*t^10 + 1725436*t^9 + 796427*t^8 + 285286*t^7 + 64856*t^6 + 11423*t^5 + 1670*t^4 + 404*t^3 + 40*t^2 - 5*t - 1,29242247378848971454918819686912*t^36 - 22921191379293957767052903613440*t^35 - 581939662931802768589101608471808*t^34 - 2135248880277381872026390396093440*t^33 - 3337426144435609638042424975492800*t^32 - 2370750290176965860043227033523456*t^31 - 82201130434321411189759696233368*t^30 + 1497442055685106250477739354582896*t^29 + 1751857648389516466441244764534790*t^28 + 1294269223099824260860424315555968*t^27 + 749204797149399347175291376198077*t^26 + 362466945835686540642193096808639*t^25 + 150298473402343683826342669881791*t^24 + 54146803759521165183112800247003*t^23 + 16680148815994380774363012132649*t^22 + 4175750850682219923785026791713*t^21 + 792336014764702318100966307255*t^20 + 101142407282430719905860199805*t^19 + 3422183736952613363443229724*t^18 - 2278676565316242912382334334*t^17 - 598634483992781286339820910*t^16 - 30012461976054492273322526*t^15 + 18222296900542415247756934*t^14 + 5461359538574274071394678*t^13 + 841865136159365212165984*t^12 + 94176218710713745875022*t^11 + 8488306206538214944545*t^10 + 731390027625957598327*t^9 + 61706566189144255503*t^8 + 3940814424972337539*t^7 + 196181052469954217*t^6 + 6296146896893561*t^5 + 278141173190211*t^4 + 6311669482101*t^3 + 56522458950*t^2 - 337600568*t + 1571072]

PeriodID: 262
Ramification_at_infinity: [[0,0,0,0,0,0,0,0],[0,0,0,0,0,0,0,0],[0,0,0,0,0,0,0,0],[0,0,0,0,0,0,0,0],[0,0,0,0,0,1,0,0],[0,0,0,0,0,0,0,0],[0,0,0,0,0,0,0,1],[0,0,0,0,0,0,0,0]]
Ramification_defect: 2
Ramification_matrices: [[[0,1,0,0,0,0,0,0],[0,0,0,0,0,0,0,0],[0,0,0,1,0,0,0,0],[0,0,0,0,0,0,0,0],[0,0,0,0,0,1,0,0],[0,0,0,0,0,0,1,0],[0,0,0,0,0,0,0,1],[0,0,0,0,0,0,0,0]],[[0,0,0,0,0,0,0,0],[0,0,0,0,0,0,0,0],[0,0,0,0,0,0,0,0],[0,0,0,0,0,0,0,0],[0,0,0,0,0,0,0,0],[0,0,0,0,0,0,0,0],[0,0,0,0,0,0,0,1],[0,0,0,0,0,0,0,0]],[[0,0,0,0,0,0,0,0],[0,0,0,0,0,0,0,0],[0,0,0,0,0,0,0,0],[0,0,0,0,0,0,0,0],[0,0,0,0,0,0,0,0],[0,0,0,0,0,0,0,0],[0,0,0,0,0,0,0,1],[0,0,0,0,0,0,0,0]],[[0,0,0,0,0,0,0,0],[0,0,0,0,0,0,0,0],[0,0,0,0,0,0,0,0],[0,0,0,0,0,0,0,0],[0,0,0,0,0,0,0,0],[0,0,0,0,0,0,0,0],[0,0,0,0,0,0,0,1],[0,0,0,0,0,0,0,0]],[[0,0,0,0,0,0,0,0],[0,0,0,0,0,0,0,0],[0,0,0,0,0,0,0,0],[0,0,0,0,0,0,0,0],[0,0,0,0,0,0,0,0],[0,0,0,0,0,0,0,0],[0,0,0,0,0,0,0,0],[0,0,0,0,0,0,0,0]]]
Singularities: [t,t + 1,4*t^2 + 1,26048*t^8 + 322304*t^7 + 121296*t^6 + 21664*t^5 + 3956*t^4 + 688*t^3 + 19*t^2 - 10*t - 1,13512853520366858053058691072*t^34 + 20613529418962219515438170112*t^33 + 46664386607256596531125420032*t^32 + 12113710238553892719220850688*t^31 - 22384305679884695953949908992*t^30 - 37606164792837994164933943296*t^29 - 191930706094647173320861446144*t^28 - 300861365204447716659625730048*t^27 - 197178444276161709945646865920*t^26 - 36697684947177441773300283392*t^25 + 44534701584912417719002248192*t^24 + 54280708809952967647164932992*t^23 + 39543384453447839202198938976*t^22 + 21435954841146404503177690912*t^21 + 8610671988017512118204584336*t^20 + 2626259172846204449913194736*t^19 + 627419675411299899310094104*t^18 + 119667644779918519075717184*t^17 + 20350110348623424637928622*t^16 + 3354800132474483569532892*t^15 + 433357763391505724541362*t^14 + 33467851641408790511408*t^13 + 4716175155374037340898*t^12 + 1377713762471275483692*t^11 + 239981009191117734713*t^10 + 25261155177760152435*t^9 + 1828776639535927192*t^8 + 80884451446940213*t^7 + 2050037499371007*t^6 + 53562342098886*t^5 + 3479561500822*t^4 + 127523143957*t^3 + 3369269116*t^2 + 21334129*t + 240912]

PeriodID: 263
Ramification_at_infinity: [[0,0,0,0,0,0,0,0],[0,0,0,0,0,0,0,0],[0,0,0,0,0,0,0,0],[0,0,0,0,0,0,0,0],[0,0,0,0,0,0,0,0],[0,0,0,0,0,0,0,0],[0,0,0,0,0,0,3/4,0],[0,0,0,0,0,0,0,1/4]]
Ramification_defect: 2
Ramification_matrices: [[[0,1,0,0,0,0,0,0],[0,0,0,0,0,0,0,0],[0,0,0,1,0,0,0,0],[0,0,0,0,0,0,0,0],[0,0,0,0,0,1,0,0],[0,0,0,0,0,0,1,0],[0,0,0,0,0,0,0,1],[0,0,0,0,0,0,0,0]],[[0,0,0,0,0,0,0,0],[0,0,0,0,0,0,0,0],[0,0,0,0,0,0,0,0],[0,0,0,0,0,0,0,0],[0,0,0,0,0,0,0,0],[0,0,0,0,0,0,0,0],[0,0,0,0,0,0,0,1],[0,0,0,0,0,0,0,0]],[[0,0,0,0,0,0,0,0],[0,0,0,0,0,0,0,0],[0,0,0,0,0,0,0,0],[0,0,0,0,0,0,0,0],[0,0,0,0,0,1,0,0],[0,0,0,0,0,0,0,0],[0,0,0,0,0,0,0,1],[0,0,0,0,0,0,0,0]],[[0,0,0,0,0,0,0,0],[0,0,0,0,0,0,0,0],[0,0,0,0,0,0,0,0],[0,0,0,0,0,0,0,0],[0,0,0,0,0,0,0,0],[0,0,0,0,0,0,0,0],[0,0,0,0,0,0,0,1],[0,0,0,0,0,0,0,0]],[[0,0,0,0,0,0,0,0],[0,0,0,0,0,0,0,0],[0,0,0,0,0,0,0,0],[0,0,0,0,0,0,0,0],[0,0,0,0,0,0,0,0],[0,0,0,0,0,0,0,0],[0,0,0,0,0,0,0,1],[0,0,0,0,0,0,0,0]],[[0,0,0,0,0,0,0,0],[0,0,0,0,0,0,0,0],[0,0,0,0,0,0,0,0],[0,0,0,0,0,0,0,0],[0,0,0,0,0,0,0,0],[0,0,0,0,0,0,0,0],[0,0,0,0,0,0,0,1],[0,0,0,0,0,0,0,0]],[[0,0,0,0,0,0,0,0],[0,0,0,0,0,0,0,0],[0,0,0,0,0,0,0,0],[0,0,0,0,0,0,0,0],[0,0,0,0,0,0,0,0],[0,0,0,0,0,0,0,0],[0,0,0,0,0,0,0,0],[0,0,0,0,0,0,0,0]]]
Singularities: [t,4*t + 1,t + 1,17*t^2 + 2*t + 1,108*t^3 - 1,364*t^3 + 72*t^2 - 4*t - 1,4447903165188568967074337018784*t^33 + 32691723315891283575801004524480*t^32 + 102496861893237934122494097831792*t^31 + 180646922750003515958131993640040*t^30 + 191849654364996596719922113899096*t^29 + 114372576112182999075327485438964*t^28 + 13325009710352328905494499646552*t^27 - 45226541718334086918509130148044*t^26 - 54445901413565234873066772641004*t^25 - 40124274716490245624710841196438*t^24 - 22503343998701468667131489023164*t^23 - 9580495131046134800804795123898*t^22 - 2867733370915835283929559204063*t^21 - 560074044612923524139855561190*t^20 - 98142129227604873218278431372*t^19 - 45079232522297832922409501430*t^18 - 23153326494292984033576851711*t^17 - 7489817957760188968152711546*t^16 - 1544560862075411953155709576*t^15 - 207540391048185226095977230*t^14 - 17252503746233886555247842*t^13 - 626047897540754032993062*t^12 + 35437839303499190652508*t^11 + 5765677351555956575862*t^10 + 285574431737976581966*t^9 + 5279602245115692008*t^8 + 169410305451513420*t^7 + 1521408205518952*t^6 - 651428202161967*t^5 + 2183008381184*t^4 + 1257905302176*t^3 + 14388787140*t^2 + 124793045*t - 7093632]

PeriodID: 264
Ramification_at_infinity: [[0,0,0,0,0,0,0,0],[0,0,0,0,0,0,0,0],[0,0,0,0,0,0,0,0],[0,0,0,0,0,0,0,0],[0,0,0,0,0,0,0,0],[0,0,0,0,0,0,0,0],[0,0,0,0,0,0,2/3,0],[0,0,0,0,0,0,0,1/3]]
Ramification_defect: 3
Ramification_matrices: [[[0,1,0,0,0,0,0,0],[0,0,0,0,0,0,0,0],[0,0,0,1,0,0,0,0],[0,0,0,0,0,0,0,0],[0,0,0,0,0,1,0,0],[0,0,0,0,0,0,1,0],[0,0,0,0,0,0,0,1],[0,0,0,0,0,0,0,0]],[[0,0,0,0,0,0,0,0],[0,0,0,0,0,0,0,0],[0,0,0,0,0,0,0,0],[0,0,0,0,0,0,0,0],[0,0,0,0,0,0,0,0],[0,0,0,0,0,0,0,0],[0,0,0,0,0,0,0,1],[0,0,0,0,0,0,0,0]],[[0,0,0,0,0,0,0,0],[0,0,0,0,0,0,0,0],[0,0,0,0,0,0,0,0],[0,0,0,0,0,0,0,0],[0,0,0,0,0,0,0,0],[0,0,0,0,0,0,0,0],[0,0,0,0,0,0,0,0],[0,0,0,0,0,0,0,0]]]
Singularities: [t,144531*t^12 + 282622*t^11 + 357136*t^10 - 67418*t^9 - 45159*t^8 + 100144*t^7 + 48939*t^6 + 20490*t^5 + 3943*t^4 + 488*t^3 + 23*t^2 - 7*t - 1,881579257556465062617585200352*t^41 - 1740564543096352132168899540420*t^40 - 12843489925010486437844135461920*t^39 - 20694818485956975069003189487986*t^38 - 35634393369808199560544310684786*t^37 - 67031596597407050015895837850794*t^36 - 193068334250716487873777983462788*t^35 - 405411326938433087711508271717176*t^34 - 475685364141917511976966058008548*t^33 - 363438188649302978628985453801264*t^32 - 131735228533289945873445918762136*t^31 - 30513820522919517582594717804150*t^30 - 56149250629970522946003463111941*t^29 - 101105162495675597421584281060787*t^28 - 91281877078168316251184066635342*t^27 - 69506834908797842052460948242693*t^26 - 53252035210671052596296599371368*t^25 - 31463266176824015620579948302335*t^24 - 11107831833840314964868088074959*t^23 - 2020713380708190542905277773066*t^22 - 371258376872235971536919527400*t^21 - 218014890626919376480361823364*t^20 - 76446700541286205545606875823*t^19 - 11279206710274450043928465502*t^18 - 1955218706495510842443587136*t^17 - 623158289382951936791565906*t^16 - 42413314248131378625789253*t^15 + 12759020805065495811020319*t^14 + 4257134109411638144322296*t^13 + 349398987412405835838313*t^12 - 160364594188916760494712*t^11 - 46395634763023836282103*t^10 - 986553050735555608189*t^9 + 182585361121890468748*t^8 + 47731341971512619060*t^7 + 795678790176506*t^6 - 15878001904391870*t^5 - 1401826134255864*t^4 - 53463189893646*t^3 - 466765054644*t^2 + 3505484466*t - 75233152]

PeriodID: 266
Ramification_at_infinity: [[0,0,0,0,0,0],[0,0,0,0,0,0],[0,0,0,0,0,0],[0,0,0,0,0,0],[0,0,0,0,0,0],[0,0,0,0,0,0]]
Ramification_defect: 3
Ramification_matrices: [[[0,1,0,0,0,0],[0,0,0,0,0,0],[0,0,0,1,0,0],[0,0,0,0,1,0],[0,0,0,0,0,1],[0,0,0,0,0,0]],[[0,0,0,0,0,0],[0,0,0,0,0,0],[0,0,0,0,0,0],[0,0,0,0,0,0],[0,0,0,0,0,1],[0,0,0,0,0,0]],[[0,0,0,0,0,0],[0,0,0,0,0,0],[0,0,0,0,0,0],[0,0,0,0,0,0],[0,0,0,0,0,1],[0,0,0,0,0,0]],[[0,0,0,0,0,0],[0,0,0,0,0,0],[0,0,0,0,0,0],[0,0,0,0,0,0],[0,0,0,0,0,1],[0,0,0,0,0,0]],[[0,0,0,0,0,0],[0,0,0,0,0,0],[0,0,0,0,0,0],[0,0,0,0,0,0],[0,0,0,0,0,0],[0,0,0,0,0,0]]]
Singularities: [t,2*t + 1,344*t^3 + 72*t^2 - 2*t - 1,1991*t^7 + 2725*t^6 + 1457*t^5 + 529*t^4 + 186*t^3 + 37*t^2 + 7*t + 1,4147164042654265344*t^21 + 19001360289950954496*t^20 + 36791385038779436288*t^19 + 34473579776581573120*t^18 + 12500071823743902720*t^17 - 7456014197551222464*t^16 - 13473707230059480848*t^15 - 10066624109884305024*t^14 - 5049130136235515830*t^13 - 1857553007238117468*t^12 - 504018081378453761*t^11 - 97912732355040627*t^10 - 12989030883065937*t^9 - 1145156015914019*t^8 - 83504548542295*t^7 - 9336315389625*t^6 - 1177240823685*t^5 - 100915815729*t^4 - 5055988442*t^3 - 148258939*t^2 - 2450408*t - 28820]

PeriodID: 267
Ramification_at_infinity: [[0,0,0,0,0,0],[0,0,0,0,0,0],[0,0,0,0,0,0],[0,0,0,0,0,0],[0,0,0,0,0,0],[0,0,0,0,0,0]]
Ramification_defect: 2
Ramification_matrices: [[[0,1,0,0,0,0],[0,0,0,0,0,0],[0,0,0,1,0,0],[0,0,0,0,1,0],[0,0,0,0,0,1],[0,0,0,0,0,0]],[[0,0,0,0,0,0],[0,0,0,0,0,0],[0,0,0,0,0,0],[0,0,0,0,0,0],[0,0,0,0,1/2,0],[0,0,0,0,0,1/2]],[[0,0,0,0,0,0],[0,0,0,0,0,0],[0,0,0,0,0,0],[0,0,0,0,0,0],[0,0,0,0,0,1],[0,0,0,0,0,0]],[[0,0,0,0,0,0],[0,0,0,0,0,0],[0,0,0,0,0,0],[0,0,0,0,0,0],[0,0,0,0,0,1],[0,0,0,0,0,0]],[[0,0,0,0,0,0],[0,0,0,0,0,0],[0,0,0,0,0,0],[0,0,0,0,0,0],[0,0,0,0,0,0],[0,0,0,0,0,0]]]
Singularities: [t,t + 1,11*t^3 + 18*t^2 - t + 1,997*t^5 - 468*t^4 + 361*t^3 + 81*t^2 - 2*t - 1,1589599752363294*t^16 + 1812291462162186*t^15 - 2727585349653885*t^14 - 9217316732195002*t^13 - 8812348311134576*t^12 - 3818318284860838*t^11 - 1556983089141721*t^10 - 1181355892364158*t^9 - 849391717618685*t^8 - 320864621412550*t^7 - 71139338072781*t^6 - 1826982734146*t^5 - 126645509276*t^4 - 73954937114*t^3 - 1720726345*t^2 - 27523834*t - 626841]

PeriodID: 268
Ramification_at_infinity: [[0,0,0,0,0,0,0,0],[0,0,0,0,0,0,0,0],[0,0,0,0,0,0,0,0],[0,0,0,0,0,0,0,0],[0,0,0,0,0,0,0,0],[0,0,0,0,0,0,0,0],[0,0,0,0,0,0,0,0],[0,0,0,0,0,0,0,0]]
Ramification_defect: 3
Ramification_matrices: [[[0,1,0,0,0,0,0,0],[0,0,0,0,0,0,0,0],[0,0,0,1,0,0,0,0],[0,0,0,0,0,0,0,0],[0,0,0,0,0,1,0,0],[0,0,0,0,0,0,1,0],[0,0,0,0,0,0,0,1],[0,0,0,0,0,0,0,0]],[[0,0,0,0,0,0,0,0],[0,0,0,0,0,0,0,0],[0,0,0,0,0,0,0,0],[0,0,0,0,0,0,0,0],[0,0,0,0,0,0,0,0],[0,0,0,0,0,0,0,0],[0,0,0,0,0,0,0,1],[0,0,0,0,0,0,0,0]],[[0,0,0,0,0,0,0,0],[0,0,0,0,0,0,0,0],[0,0,0,0,0,0,0,0],[0,0,0,0,0,0,0,0],[0,0,0,0,0,0,0,0],[0,0,0,0,0,0,0,0],[0,0,0,0,0,0,0,1],[0,0,0,0,0,0,0,0]],[[0,0,0,0,0,0,0,0],[0,0,0,0,0,0,0,0],[0,0,0,0,0,0,0,0],[0,0,0,0,0,0,0,0],[0,0,0,0,0,0,0,0],[0,0,0,0,0,0,0,0],[0,0,0,0,0,0,0,0],[0,0,0,0,0,0,0,0]]]
Singularities: [t,89*t^4 + 59*t^3 + 17*t^2 + 5*t + 1,650169*t^10 + 1088898*t^9 + 804185*t^8 + 358203*t^7 + 100134*t^6 + 16486*t^5 + 2003*t^4 + 418*t^3 + 46*t^2 - 5*t - 1,23119400032178096860870015314809778042*t^42 + 183971226368845166309267039006825670876*t^41 + 654231211394942988840093423334808024106*t^40 + 1408891826388338478625010399023244682022*t^39 + 2047523646426357584960507880053296165414*t^38 + 2078282346237382974999384931181903196710*t^37 + 1446430654805659139271302760206684877648*t^36 + 636684180061316875493721315563312564174*t^35 + 187195115920538360586882454373915602542*t^34 + 214326312951723683547620852575557800891*t^33 + 447348839719418053928646389630214215907*t^32 + 587350310588955027272191639226441023901*t^31 + 540184467446541307308866361136751770558*t^30 + 381620826076419402930770556490279713175*t^29 + 217765465211617805401428978411153059804*t^28 + 103394842579717810179275102272328319097*t^27 + 41667568843635266080081475985149522613*t^26 + 14477296716838117551326551633168745440*t^25 + 4399620240469171811476590899987993907*t^24 + 1185658632605279800797576891584694895*t^23 + 286419142846893421704267730204806012*t^22 + 62176401817250990629284423111840340*t^21 + 11990436775144343258011923216172049*t^20 + 1996124543206601864981760091323819*t^19 + 273219387401249940018812047116991*t^18 + 28216395104043144169133594816559*t^17 + 1752025701552777663245470187593*t^16 - 17213126307650168568407775314*t^15 - 15635105020004330725695744008*t^14 - 983224272270056257191191069*t^13 + 147634484331060640122415428*t^12 + 39903634038429843682162981*t^11 + 4708098586949273407056485*t^10 + 348363716035925385102074*t^9 + 16888774981487136498035*t^8 + 555871473572296210026*t^7 + 18687957490314866852*t^6 + 1054252210204732628*t^5 + 51378215478548787*t^4 + 1389293472928247*t^3 + 19582485747731*t^2 + 75099164608*t + 755302400]

PeriodID: 269
Ramification_at_infinity: [[0,0,0,0,0,0],[0,0,0,0,0,0],[0,0,0,0,0,0],[0,0,0,0,0,0],[0,0,0,0,0,0],[0,0,0,0,0,0]]
Ramification_defect: 1
Ramification_matrices: [[[0,1,0,0,0,0],[0,0,0,0,0,0],[0,0,0,1,0,0],[0,0,0,0,1,0],[0,0,0,0,0,1],[0,0,0,0,0,0]],[[0,0,0,0,0,0],[0,0,0,0,0,0],[0,0,0,0,0,0],[0,0,0,0,0,0],[0,0,0,0,0,1],[0,0,0,0,0,0]],[[0,0,0,0,0,0],[0,0,0,0,0,0],[0,0,0,0,0,0],[0,0,0,0,0,0],[0,0,0,0,0,1],[0,0,0,0,0,0]],[[0,0,0,0,0,0],[0,0,0,0,0,0],[0,0,0,0,0,0],[0,0,0,0,0,0],[0,0,0,0,0,1],[0,0,0,0,0,0]],[[0,0,0,0,0,0],[0,0,0,0,0,0],[0,0,0,0,0,0],[0,0,0,0,0,0],[0,0,0,0,0,1],[0,0,0,0,0,0]],[[0,0,0,0,0,0],[0,0,0,0,0,0],[0,0,0,0,0,0],[0,0,0,0,0,0],[0,0,0,0,0,0],[0,0,0,0,0,0]]]
Singularities: [t,2*t + 1,32*t^2 + 1,16*t^2 + 8*t - 1,37*t^4 + 24*t^3 + 10*t^2 + 7*t + 1,6568447163904*t^13 + 12843045511552*t^12 - 1905909034848*t^11 - 24241317987328*t^10 - 26698255405592*t^9 - 14651073993888*t^8 - 4998273112452*t^7 - 1238473866484*t^6 - 231850448012*t^5 - 26644778982*t^4 - 1629414268*t^3 - 99504684*t^2 - 311393*t - 12352]

PeriodID: 271
Ramification_at_infinity: [[0,0,0,0,0,0,0,0],[0,0,0,0,0,0,0,0],[0,0,0,0,0,0,0,0],[0,0,0,0,0,0,0,0],[0,0,0,0,0,0,0,0],[0,0,0,0,0,0,0,0],[0,0,0,0,0,0,0,0],[0,0,0,0,0,0,0,0]]
Ramification_defect: 2
Ramification_matrices: [[[0,1,0,0,0,0,0,0],[0,0,0,0,0,0,0,0],[0,0,0,1,0,0,0,0],[0,0,0,0,0,0,0,0],[0,0,0,0,0,1,0,0],[0,0,0,0,0,0,1,0],[0,0,0,0,0,0,0,1],[0,0,0,0,0,0,0,0]],[[0,0,0,0,0,0,0,0],[0,0,0,0,0,0,0,0],[0,0,0,0,0,0,0,0],[0,0,0,0,0,0,0,0],[0,0,0,0,0,0,0,0],[0,0,0,0,0,0,0,0],[0,0,0,0,0,0,0,1],[0,0,0,0,0,0,0,0]],[[0,0,0,0,0,0,0,0],[0,0,0,0,0,0,0,0],[0,0,0,0,0,0,0,0],[0,0,0,0,0,0,0,0],[0,0,0,0,0,0,0,0],[0,0,0,0,0,0,0,0],[0,0,0,0,0,0,0,1],[0,0,0,0,0,0,0,0]],[[0,0,0,0,0,0,0,0],[0,0,0,0,0,0,0,0],[0,0,0,0,0,0,0,0],[0,0,0,0,0,0,0,0],[0,0,0,0,0,0,0,0],[0,0,0,0,0,0,0,0],[0,0,0,0,0,0,0,1],[0,0,0,0,0,0,0,0]],[[0,0,0,0,0,0,0,0],[0,0,0,0,0,0,0,0],[0,0,0,0,0,0,0,0],[0,0,0,0,0,0,0,0],[0,0,0,0,0,0,0,0],[0,0,0,0,0,0,0,0],[0,0,0,0,0,0,0,1],[0,0,0,0,0,0,0,0]],[[0,0,0,0,0,0,0,0],[0,0,0,0,0,0,0,0],[0,0,0,0,0,0,0,0],[0,0,0,0,0,0,0,0],[0,0,0,0,0,0,0,0],[0,0,0,0,0,0,0,0],[0,0,0,0,0,0,0,0],[0,0,0,0,0,0,0,0]]]
Singularities: [t,2*t - 1,3*t + 1,13*t^2 + 5*t + 1,920344*t^9 + 100744*t^8 - 211158*t^7 - 19629*t^6 + 14836*t^5 + 1125*t^4 - 158*t^3 + 51*t^2 + 5*t - 1,20160219335789029585763030822379520*t^36 + 70369244164870519265797498634403840*t^35 + 80826521150882257294250081377735680*t^34 - 101876965585628090637414617157979136*t^33 - 297033036283914623345212300108837376*t^32 - 280851666801811720078258544400654848*t^31 - 171687824139791554280404349885196992*t^30 - 111784359787511889785896448698889984*t^29 - 84083963565033827344184540204300896*t^28 - 54307664362826088229762244056795168*t^27 - 26701496815372091111700869071107844*t^26 - 9715285046960862536157174145066520*t^25 - 2548832290009868950929474669342000*t^24 - 526772484263550140791792608702678*t^23 - 138680528522937187459239126853658*t^22 - 50372233122667554458247617132250*t^21 - 13693502857418890852495274010576*t^20 - 2042573333465890176007939084574*t^19 - 106701404241450174385993269692*t^18 + 5995532351073542972553774203*t^17 - 588932888758379657150015146*t^16 - 449827546184463262197101507*t^15 - 103086713846662276808328506*t^14 - 25131993617406332697427317*t^13 - 4235153294216408377730374*t^12 - 297386040756917482396533*t^11 + 12727803556526019730488*t^10 + 4091404180880715037078*t^9 + 304847828618032216392*t^8 + 3047292665221081684*t^7 - 472544416558544608*t^6 - 10717079321872510*t^5 - 76546229542188*t^4 + 10754347901016*t^3 - 148179220784*t^2 - 3309032456*t - 10370240]

PeriodID: 272
Ramification_at_infinity: [[0,0,0,0,0,0,0,0],[0,0,0,0,0,0,0,0],[0,0,0,0,0,0,0,0],[0,0,0,0,0,0,0,0],[0,0,0,0,0,0,0,0],[0,0,0,0,0,0,0,0],[0,0,0,0,0,0,0,0],[0,0,0,0,0,0,0,0]]
Ramification_defect: 2
Ramification_matrices: [[[0,1,0,0,0,0,0,0],[0,0,0,0,0,0,0,0],[0,0,0,1,0,0,0,0],[0,0,0,0,0,0,0,0],[0,0,0,0,0,1,0,0],[0,0,0,0,0,0,1,0],[0,0,0,0,0,0,0,1],[0,0,0,0,0,0,0,0]],[[0,0,0,0,0,0,0,0],[0,0,0,0,0,0,0,0],[0,0,0,0,0,0,0,0],[0,0,0,0,0,0,0,0],[0,0,0,0,0,0,0,0],[0,0,0,0,0,0,0,0],[0,0,0,0,0,0,0,1],[0,0,0,0,0,0,0,0]],[[0,0,0,0,0,0,0,0],[0,0,0,0,0,0,0,0],[0,0,0,0,0,0,0,0],[0,0,0,0,0,0,0,0],[0,0,0,0,0,0,0,0],[0,0,0,0,0,0,0,0],[0,0,0,0,0,0,1/2,1],[0,0,0,0,0,0,0,1/2]],[[0,0,0,0,0,0,0,0],[0,0,0,0,0,0,0,0],[0,0,0,0,0,0,0,0],[0,0,0,0,0,0,0,0],[0,0,0,0,0,0,0,0],[0,0,0,0,0,0,0,0],[0,0,0,0,0,0,0,1],[0,0,0,0,0,0,0,0]],[[0,0,0,0,0,0,0,0],[0,0,0,0,0,0,0,0],[0,0,0,0,0,0,0,0],[0,0,0,0,0,0,0,0],[0,0,0,0,0,0,0,0],[0,0,0,0,0,0,0,0],[0,0,0,0,0,0,0,0],[0,0,0,0,0,0,0,0]]]
Singularities: [t,3*t - 1,t + 1,559301*t^10 + 1407578*t^9 + 839476*t^8 - 102040*t^7 - 70372*t^6 - 28323*t^5 - 3411*t^4 - 156*t^3 - 60*t^2 + 1,20496014554287434021763194872424*t^36 - 3524855538111971100567683128415888*t^35 + 25052500861315209324282054136787544*t^34 + 32223339185172472453885646706311840*t^33 - 5882101479180742752710234208401306*t^32 + 8848523218660917980976571054289035*t^31 + 62170227534575149461965799634647227*t^30 + 71341897024541484239296911298987055*t^29 + 45927961252321501756136830800491499*t^28 + 25410817012071486758619752814542029*t^27 + 15578740645114064454773169547426661*t^26 + 9212123626309035806360945364873262*t^25 + 4065235392763898456186479286647043*t^24 + 1106587193410302236384365624375394*t^23 + 82933931211349412886328010638816*t^22 - 75780281797486294294826042253713*t^21 - 35201744926777795924113098962816*t^20 - 9948808907260191729459649925473*t^19 - 3767454767220276489959374049043*t^18 - 788064954326795016678638775500*t^17 - 2678409156342768870671970288*t^16 + 740731533333772881695922479*t^15 - 983950931130779584688337559*t^14 + 96257896663717797418797609*t^13 - 67627397620719263164644275*t^12 - 17402450912940316528383747*t^11 - 382126034423104694979745*t^10 - 130383262652011143449736*t^9 - 12811343252188445685181*t^8 - 1695055270113558609024*t^7 - 35160579556262056640*t^6 - 206044299751604667*t^5 - 24898893371047740*t^4 - 1370189436070293*t^3 - 50152302050157*t^2 - 20176122214*t - 3060755072]

PeriodID: 274
Ramification_at_infinity: [[0,0,0,0,0,0,0,0],[0,0,0,0,0,0,0,0],[0,0,0,0,0,0,0,0],[0,0,0,0,0,0,0,0],[0,0,0,0,0,0,0,0],[0,0,0,0,0,0,0,0],[0,0,0,0,0,0,0,0],[0,0,0,0,0,0,0,0]]
Ramification_defect: 2
Ramification_matrices: [[[0,1,0,0,0,0,0,0],[0,0,0,0,0,0,0,0],[0,0,0,1,0,0,0,0],[0,0,0,0,0,0,0,0],[0,0,0,0,0,1,0,0],[0,0,0,0,0,0,1,0],[0,0,0,0,0,0,0,1],[0,0,0,0,0,0,0,0]],[[0,0,0,0,0,0,0,0],[0,0,0,0,0,0,0,0],[0,0,0,0,0,0,0,0],[0,0,0,0,0,0,0,0],[0,0,0,0,0,0,0,0],[0,0,0,0,0,0,0,0],[0,0,0,0,0,0,0,1],[0,0,0,0,0,0,0,0]],[[0,0,0,0,0,0,0,0],[0,0,0,0,0,0,0,0],[0,0,0,0,0,0,0,0],[0,0,0,0,0,0,0,0],[0,0,0,0,0,0,0,0],[0,0,0,0,0,0,0,0],[0,0,0,0,0,0,0,1],[0,0,0,0,0,0,0,0]],[[0,0,0,0,0,0,0,0],[0,0,0,0,0,0,0,0],[0,0,0,0,0,0,0,0],[0,0,0,0,0,0,0,0],[0,0,0,0,0,0,0,0],[0,0,0,0,0,0,0,0],[0,0,0,0,0,0,0,1],[0,0,0,0,0,0,0,0]],[[0,0,0,0,0,0,0,0],[0,0,0,0,0,0,0,0],[0,0,0,0,0,0,0,0],[0,0,0,0,0,0,0,0],[0,0,0,0,0,0,0,0],[0,0,0,0,0,0,0,0],[0,0,0,0,0,0,0,0],[0,0,0,0,0,0,0,0]]]
Singularities: [t,t - 1,4279*t^5 + 1165*t^4 + 377*t^3 + 14*t^2 - 3*t - 1,4149*t^7 + 1000*t^6 + 8*t^5 + 396*t^4 + 159*t^3 - 5*t^2 - 9*t - 1,713135208012995806834882890426979764*t^36 - 363946058816657427281721373033846896*t^35 - 6164214637011496226283638187854639586*t^34 - 12382831399931008562233927657028440990*t^33 - 13144309333681197125196420555265904007*t^32 - 8293965435521947497840333603479668060*t^31 - 1863885144543228213543445661939991549*t^30 + 2345288295042808239839507774761976726*t^29 + 3281420255616184592208957246571808095*t^28 + 2314964739234036385915456761745126367*t^27 + 1132585318393375981065382379737055240*t^26 + 428357272889336493278462118892804204*t^25 + 138349275838420960140859460091092521*t^24 + 42591782785382455879392773229488545*t^23 + 12941433031002851421429110816011428*t^22 + 3564474122389521871317769738214244*t^21 + 808967134650712936630254112003411*t^20 + 148830838935079408943418924826793*t^19 + 24316868819490064484411890796677*t^18 + 4044091893738009516453817360590*t^17 + 667171285454038663072236581367*t^16 + 93065672566738548449993998609*t^15 + 10549674347355160808401683697*t^14 + 1241589976539145642473786528*t^13 + 192485102651645528715679294*t^12 + 29563162026279788444104695*t^11 + 3426419129608236914984578*t^10 + 275612623708999395268486*t^9 + 14839444107971891876625*t^8 + 505801872691746134648*t^7 + 7293577241603257617*t^6 - 394676706388490940*t^5 - 31779794845982297*t^4 - 813369206807946*t^3 - 5345668576423*t^2 - 27280031587*t + 4153928064]

PeriodID: 277
Ramification_at_infinity: [[0,0,0,0,0,0,0,0],[0,0,0,0,0,0,0,0],[0,0,0,0,0,0,0,0],[0,0,0,0,0,0,0,0],[0,0,0,0,0,0,0,0],[0,0,0,0,0,0,0,0],[0,0,0,0,0,0,0,0],[0,0,0,0,0,0,0,0]]
Ramification_defect: 1
Ramification_matrices: [[[0,1,0,0,0,0,0,0],[0,0,0,0,0,0,0,0],[0,0,0,1,0,0,0,0],[0,0,0,0,0,0,0,0],[0,0,0,0,0,1,0,0],[0,0,0,0,0,0,1,0],[0,0,0,0,0,0,0,1],[0,0,0,0,0,0,0,0]],[[0,0,0,0,0,0,0,0],[0,0,0,0,0,0,0,0],[0,0,0,0,0,0,0,0],[0,0,0,0,0,0,0,0],[0,0,0,0,0,0,0,0],[0,0,0,0,0,0,0,0],[0,0,0,0,0,0,0,1],[0,0,0,0,0,0,0,0]],[[0,0,0,0,0,0,0,0],[0,0,0,0,0,0,0,0],[0,0,0,0,0,0,0,0],[0,0,0,0,0,0,0,0],[0,0,0,0,0,0,0,0],[0,0,0,0,0,0,0,0],[0,0,0,0,0,0,0,1],[0,0,0,0,0,0,0,0]],[[0,0,0,0,0,0,0,0],[0,0,0,0,0,0,0,0],[0,0,0,0,0,0,0,0],[0,0,0,0,0,0,0,0],[0,0,0,0,0,0,0,0],[0,0,0,0,0,0,0,0],[0,0,0,0,0,0,0,1],[0,0,0,0,0,0,0,0]],[[0,0,0,0,0,0,0,0],[0,0,0,0,0,0,0,0],[0,0,0,0,0,0,0,0],[0,0,0,0,0,0,0,0],[0,0,0,0,0,0,0,0],[0,0,0,0,0,0,0,0],[0,0,0,0,0,0,0,1],[0,0,0,0,0,0,0,0]],[[0,0,0,0,0,0,0,0],[0,0,0,0,0,0,0,0],[0,0,0,0,0,0,0,0],[0,0,0,0,0,0,0,0],[0,0,0,0,0,0,0,0],[0,0,0,0,0,0,0,0],[0,0,0,0,0,0,0,0],[0,0,0,0,0,0,0,0]]]
Singularities: [t,11*t^3 - 18*t^2 - t - 1,19*t^3 - 22*t^2 + 11*t - 1,43*t^3 + 18*t^2 - t - 1,141*t^3 + 74*t^2 + 13*t + 1,385419729448047458300966883930*t^30 + 544134422917707077117653606992*t^29 + 2408117311922353223924891031612*t^28 + 4996226611307169831860481871992*t^27 + 4792396683484496229694635942120*t^26 + 3096912041810589227300685427692*t^25 + 1601079480826066005900417646228*t^24 + 596031307427948549294977476164*t^23 + 183015221175814194597300790418*t^22 + 63317112752729845900981195244*t^21 + 11537190023171882426367215652*t^20 - 3071864558062642582745004416*t^19 - 1979269721421620744248578065*t^18 - 361278159042628258563671608*t^17 - 35979150554722478811668507*t^16 - 5907549953241386002552913*t^15 - 2159306893403014233199001*t^14 - 428854688326881725497986*t^13 - 33522886033055380944148*t^12 + 1672879218139349204342*t^11 + 529653081188081473883*t^10 + 64697688464082509758*t^9 + 4183890596096327131*t^8 + 153171087146837681*t^7 - 1523976157253198*t^6 - 121488883540272*t^5 - 10076647790597*t^4 + 183381581513*t^3 + 10106365963*t^2 + 167520492*t - 1571072]

PeriodID: 279
Ramification_at_infinity: [[0,0,0,0,0,0,0,0],[0,0,0,0,0,0,0,0],[0,0,0,0,0,0,0,0],[0,0,0,0,0,0,0,0],[0,0,0,0,0,0,0,0],[0,0,0,0,0,0,0,0],[0,0,0,0,0,0,0,0],[0,0,0,0,0,0,0,0]]
Ramification_defect: 2
Ramification_matrices: [[[0,1,0,0,0,0,0,0],[0,0,0,0,0,0,0,0],[0,0,0,1,0,0,0,0],[0,0,0,0,0,0,0,0],[0,0,0,0,0,1,0,0],[0,0,0,0,0,0,1,0],[0,0,0,0,0,0,0,1],[0,0,0,0,0,0,0,0]],[[0,0,0,0,0,0,0,0],[0,0,0,0,0,0,0,0],[0,0,0,0,0,0,0,0],[0,0,0,0,0,0,0,0],[0,0,0,0,0,0,0,0],[0,0,0,0,0,0,0,0],[0,0,0,0,0,0,1/2,1],[0,0,0,0,0,0,0,1/2]],[[0,0,0,0,0,0,0,0],[0,0,0,0,0,0,0,0],[0,0,0,0,0,0,0,0],[0,0,0,0,0,0,0,0],[0,0,0,0,0,0,0,0],[0,0,0,0,0,0,0,0],[0,0,0,0,0,0,0,1],[0,0,0,0,0,0,0,0]],[[0,0,0,0,0,0,0,0],[0,0,0,0,0,0,0,0],[0,0,0,0,0,0,0,0],[0,0,0,0,0,0,0,0],[0,0,0,0,0,0,0,0],[0,0,0,0,0,0,0,0],[0,0,0,0,0,0,0,0],[0,0,0,0,0,0,0,0]]]
Singularities: [t,t + 1,340403*t^11 + 129584*t^10 - 142738*t^9 - 211661*t^8 + 248804*t^7 + 61351*t^6 + 7056*t^5 + 1222*t^4 + 551*t^3 + 41*t^2 - 4*t - 1,12634021834805047598181913987691*t^36 - 92751250415549090449639849124180*t^35 + 464355675252401503283035745328114*t^34 + 1144789262548131663272255414561859*t^33 + 2245389865381193423229867907541899*t^32 + 2222526325237032218012488755017744*t^31 + 786361323357648378050307857953760*t^30 - 571876367562857574122863578481054*t^29 - 986338400296604560805139727153141*t^28 - 876391910438022318270072735709228*t^27 - 691279611055380532370382155350848*t^26 - 464671881471976813553525690972070*t^25 - 243250637825589467698758797670198*t^24 - 103543017355206132434539543678307*t^23 - 33166843648826953248729799252863*t^22 - 6009327013525907942967250918192*t^21 - 367069865368186523709901655081*t^20 + 12858409042432427323585008036*t^19 + 42862042950419186210859237002*t^18 + 19038237128532806787148760207*t^17 - 3858931521954485935195297121*t^16 - 3294707398029403457630811890*t^15 - 616218881010312548338655590*t^14 - 35165292552800887591620874*t^13 + 3705080630558078478165301*t^12 + 798371450461894042861696*t^11 + 102303284905157867264356*t^10 + 6436794960207996885376*t^9 - 440455267284884139420*t^8 - 65911061230707449651*t^7 - 3601477169323510611*t^6 - 100688248924670064*t^5 - 3572143228178394*t^4 - 54960883048236*t^3 - 200214722376*t^2 + 1148128668*t - 12925440]

PeriodID: 283
Ramification_at_infinity: [[0,0,0,0,0,0,0,0],[0,0,0,0,0,0,0,0],[0,0,0,0,0,0,0,0],[0,0,0,0,0,0,0,0],[0,0,0,0,0,0,0,0],[0,0,0,0,0,0,0,0],[0,0,0,0,0,0,0,0],[0,0,0,0,0,0,0,0]]
Ramification_defect: 2
Ramification_matrices: [[[0,1,0,0,0,0,0,0],[0,0,0,0,0,0,0,0],[0,0,0,1,0,0,0,0],[0,0,0,0,0,0,0,0],[0,0,0,0,0,1,0,0],[0,0,0,0,0,0,1,0],[0,0,0,0,0,0,0,1],[0,0,0,0,0,0,0,0]],[[0,0,0,0,0,0,0,0],[0,0,0,0,0,0,0,0],[0,0,0,0,0,0,0,0],[0,0,0,0,0,0,0,0],[0,0,0,0,0,0,0,0],[0,0,0,0,0,0,0,0],[0,0,0,0,0,0,0,1],[0,0,0,0,0,0,0,0]],[[0,0,0,0,0,0,0,0],[0,0,0,0,0,0,0,0],[0,0,0,0,0,0,0,0],[0,0,0,0,0,0,0,0],[0,0,0,0,0,0,0,0],[0,0,0,0,0,0,0,0],[0,0,0,0,0,0,0,1],[0,0,0,0,0,0,0,0]],[[0,0,0,0,0,0,0,0],[0,0,0,0,0,0,0,0],[0,0,0,0,0,0,0,0],[0,0,0,0,0,0,0,0],[0,0,0,0,0,0,0,0],[0,0,0,0,0,0,0,0],[0,0,0,0,0,0,0,1],[0,0,0,0,0,0,0,0]],[[0,0,0,0,0,0,0,0],[0,0,0,0,0,0,0,0],[0,0,0,0,0,0,0,0],[0,0,0,0,0,0,0,0],[0,0,0,0,0,0,0,0],[0,0,0,0,0,0,0,0],[0,0,0,0,0,0,0,1],[0,0,0,0,0,0,0,0]],[[0,0,0,0,0,0,0,0],[0,0,0,0,0,0,0,0],[0,0,0,0,0,0,0,0],[0,0,0,0,0,0,0,0],[0,0,0,0,0,0,0,0],[0,0,0,0,0,0,0,0],[0,0,0,0,0,0,0,0],[0,0,0,0,0,0,0,0]]]
Singularities: [t,9*t - 1,27*t^2 + 9*t + 1,9*t^3 + 23*t^2 + 4*t + 1,5087*t^7 + 3274*t^6 + 1206*t^5 + 353*t^4 + 48*t^3 - 18*t^2 - 8*t - 1,370291753832839971049139826582119088*t^36 + 1806538125406080179985475848215837472*t^35 + 4656418336021483636845745832305762932*t^34 + 8319353486922768003183093282085532592*t^33 + 11194650729329575696903487082601916838*t^32 + 11652035058009413679832108787501566512*t^31 + 9499905172209538750026145499711073702*t^30 + 6136371807503461610527577274437058072*t^29 + 3180273168004937544795220396803260410*t^28 + 1341565918641974897309465489822258064*t^27 + 468924002220337199327036811159419548*t^26 + 139348294743369164313749336388097922*t^25 + 36638296734862480689459268488802094*t^24 + 8996123572396398824292568564726556*t^23 + 2160585916590267876185430374354513*t^22 + 511041018176195840178697583031938*t^21 + 115676401960549032554269618062768*t^20 + 24248666269823833353696904236941*t^19 + 4587555918644286386755426307266*t^18 + 762309591585241445007222040135*t^17 + 107855731114391854718783608182*t^16 + 12681007738602842279637437897*t^15 + 1242111697290682560819474388*t^14 + 107307799448428070280571199*t^13 + 9112994865145761578780616*t^12 + 791523668371805085290363*t^11 + 62790324075511968175323*t^10 + 3974485388080426324183*t^9 + 190342897390318961667*t^8 + 7602705016956850996*t^7 + 340048294396749848*t^6 + 15868197425830113*t^5 + 439775151140862*t^4 - 692725852719*t^3 - 9278698977*t^2 - 4113406107*t + 15327936]

PeriodID: 289
Ramification_at_infinity: [[0,0,0,0,0,0,0,0],[0,0,0,0,0,0,0,0],[0,0,0,0,0,0,0,0],[0,0,0,0,0,0,0,0],[0,0,0,0,0,0,0,0],[0,0,0,0,0,0,0,0],[0,0,0,0,0,0,0,0],[0,0,0,0,0,0,0,0]]
Ramification_defect: 2
Ramification_matrices: [[[0,1,0,0,0,0,0,0],[0,0,0,0,0,0,0,0],[0,0,0,1,0,0,0,0],[0,0,0,0,0,0,0,0],[0,0,0,0,0,1,0,0],[0,0,0,0,0,0,1,0],[0,0,0,0,0,0,0,1],[0,0,0,0,0,0,0,0]],[[0,0,0,0,0,0,0,0],[0,0,0,0,0,0,0,0],[0,0,0,0,0,0,0,0],[0,0,0,0,0,0,0,0],[0,0,0,0,0,0,0,0],[0,0,0,0,0,0,0,0],[0,0,0,0,0,0,0,1],[0,0,0,0,0,0,0,0]],[[0,0,0,0,0,0,0,0],[0,0,0,0,0,0,0,0],[0,0,0,0,0,0,0,0],[0,0,0,0,0,0,0,0],[0,0,0,0,0,0,0,0],[0,0,0,0,0,0,0,0],[0,0,0,0,0,0,0,1],[0,0,0,0,0,0,0,0]],[[0,0,0,0,0,0,0,0],[0,0,0,0,0,0,0,0],[0,0,0,0,0,0,0,0],[0,0,0,0,0,0,0,0],[0,0,0,0,0,0,0,0],[0,0,0,0,0,0,0,0],[0,0,0,0,0,0,0,0],[0,0,0,0,0,0,0,0]]]
Singularities: [t,89*t^4 + 59*t^3 + 17*t^2 + 5*t + 1,271103*t^9 + 162259*t^8 + 10004*t^7 + 8943*t^6 + 12188*t^5 + 4105*t^4 + 679*t^3 + 34*t^2 - 7*t - 1,3562160649823822900015170699694908*t^36 + 23607926503887441051545230897813224*t^35 + 78753485485092937014666584403613188*t^34 + 174859496025338542270983913123403596*t^33 + 293698924881779710001098619209063698*t^32 + 401769830434894380590186091586458764*t^31 + 460144983344705771642858458159628348*t^30 + 439340827861822329826961150441207372*t^29 + 345029715156322094478733194317348537*t^28 + 220702552531661487435127558124310104*t^27 + 114443637303429077182115117125467598*t^26 + 47982038526977578770954058374020913*t^25 + 16212782372006535966545370499894874*t^24 + 4392222045035227494133344488204213*t^23 + 948653969323559534478289275427710*t^22 + 163627569023374046184515719596005*t^21 + 23268182299029423406958212278615*t^20 + 3012639879054950151512854594553*t^19 + 404989014060097040279535280783*t^18 + 56201901633787374547829744612*t^17 + 7244531185827001350636233526*t^16 + 860994688759768253784155399*t^15 + 97141888643274621958516134*t^14 + 9409339397834425601346113*t^13 + 773961078209173272790672*t^12 + 92628194600872937005461*t^11 + 15887236641837198770869*t^10 + 2009577118707576224197*t^9 + 155216538782176160048*t^8 + 6977751353706671688*t^7 + 183314571488499778*t^6 + 5991057256961260*t^5 + 317164821173918*t^4 + 3704677630542*t^3 + 36612599452*t^2 - 2139439096*t + 4535536]

PeriodID: 292
Ramification_at_infinity: [[0,0,0,0,0,0,0,0],[0,0,0,0,0,0,0,0],[0,0,0,0,0,0,0,0],[0,0,0,0,0,0,0,0],[0,0,0,0,0,0,0,0],[0,0,0,0,0,0,0,0],[0,0,0,0,0,0,0,0],[0,0,0,0,0,0,0,0]]
Ramification_defect: 2
Ramification_matrices: [[[0,1,0,0,0,0,0,0],[0,0,0,0,0,0,0,0],[0,0,0,1,0,0,0,0],[0,0,0,0,0,0,0,0],[0,0,0,0,0,1,0,0],[0,0,0,0,0,0,1,0],[0,0,0,0,0,0,0,1],[0,0,0,0,0,0,0,0]],[[0,0,0,0,0,0,0,0],[0,0,0,0,0,0,0,0],[0,0,0,0,0,0,0,0],[0,0,0,0,0,0,0,0],[0,0,0,0,0,0,0,0],[0,0,0,0,0,0,0,0],[0,0,0,0,0,0,0,1],[0,0,0,0,0,0,0,0]],[[0,0,0,0,0,0,0,0],[0,0,0,0,0,0,0,0],[0,0,0,0,0,0,0,0],[0,0,0,0,0,0,0,0],[0,0,0,0,0,0,0,0],[0,0,0,0,0,0,0,0],[0,0,0,0,0,0,0,1],[0,0,0,0,0,0,0,0]],[[0,0,0,0,0,0,0,0],[0,0,0,0,0,0,0,0],[0,0,0,0,0,0,0,0],[0,0,0,0,0,0,0,0],[0,0,0,0,0,0,0,0],[0,0,0,0,0,0,0,0],[0,0,0,0,0,0,0,1],[0,0,0,0,0,0,0,0]],[[0,0,0,0,0,0,0,0],[0,0,0,0,0,0,0,0],[0,0,0,0,0,0,0,0],[0,0,0,0,0,0,0,0],[0,0,0,0,0,0,0,0],[0,0,0,0,0,0,0,0],[0,0,0,0,0,0,0,1],[0,0,0,0,0,0,0,0]],[[0,0,0,0,0,0,0,0],[0,0,0,0,0,0,0,0],[0,0,0,0,0,0,0,0],[0,0,0,0,0,0,0,0],[0,0,0,0,0,0,0,0],[0,0,0,0,0,0,0,0],[0,0,0,0,0,0,0,0],[0,0,0,0,0,0,0,0]]]
Singularities: [t,3*t + 1,91*t^4 + 24*t^3 - 22*t^2 - 9*t - 1,171*t^4 + 156*t^3 + 50*t^2 + 3*t - 1,123*t^4 + 116*t^3 - 30*t^2 + 3*t - 1,334355208450214201016379914807604*t^36 + 2533947896880213508661239335846096*t^35 + 10401106232216462176763498806201179*t^34 + 28909465374540177645353302038000786*t^33 + 58208474176350690648936277559066040*t^32 + 88249607246938904141383499241892563*t^31 + 103906303774354147961599324304542380*t^30 + 97517908925744382012867956829784368*t^29 + 74542636908559124723907350730211671*t^28 + 47205511193915763754663103589575778*t^27 + 25064589065179452429543218645961651*t^26 + 11227560845245994786180707980068226*t^25 + 4239669672539789517227467297056949*t^24 + 1336924485702361424064787524317550*t^23 + 344340595649564591219642682450544*t^22 + 69057687230963455033323610975434*t^21 + 9475943211763361288888227953059*t^20 + 387147327200871279484438958228*t^19 - 210763266349392904016985426757*t^18 - 68950988215226793870872545621*t^17 - 11452951224256700871349096555*t^16 - 884864583740992491953348118*t^15 + 106152516685808353394699654*t^14 + 52263005549490045420204101*t^13 + 10602063598425772063554357*t^12 + 1435643160285919679886526*t^11 + 137790343073729773339184*t^10 + 9125609281620680209808*t^9 + 363218537532792954991*t^8 + 2597144888953706987*t^7 - 646506079171787015*t^6 - 41392834802323848*t^5 - 1200118966259600*t^4 - 11763892527272*t^3 + 492321373240*t^2 + 6423251328*t + 3866624]

PeriodID: 293
Ramification_at_infinity: [[0,0,0,0,0,0,0,0],[0,0,0,0,0,0,0,0],[0,0,0,0,0,0,0,0],[0,0,0,0,0,0,0,0],[0,0,0,0,0,0,0,0],[0,0,0,0,0,0,0,0],[0,0,0,0,0,0,0,0],[0,0,0,0,0,0,0,0]]
Ramification_defect: 2
Ramification_matrices: [[[0,1,0,0,0,0,0,0],[0,0,0,0,0,0,0,0],[0,0,0,1,0,0,0,0],[0,0,0,0,0,0,0,0],[0,0,0,0,0,1,0,0],[0,0,0,0,0,0,1,0],[0,0,0,0,0,0,0,1],[0,0,0,0,0,0,0,0]],[[0,0,0,0,0,0,0,0],[0,0,0,0,0,0,0,0],[0,0,0,0,0,0,0,0],[0,0,0,0,0,0,0,0],[0,0,0,0,0,0,0,0],[0,0,0,0,0,0,0,0],[0,0,0,0,0,0,0,1],[0,0,0,0,0,0,0,0]],[[0,0,0,0,0,0,0,0],[0,0,0,0,0,0,0,0],[0,0,0,0,0,0,0,0],[0,0,0,0,0,0,0,0],[0,0,0,0,0,1,0,0],[0,0,0,0,0,0,0,0],[0,0,0,0,0,0,1/2,0],[0,0,0,0,0,0,0,1/2]],[[0,0,0,0,0,0,0,0],[0,0,0,0,0,0,0,0],[0,0,0,0,0,0,0,0],[0,0,0,0,0,0,0,0],[0,0,0,0,0,0,0,0],[0,0,0,0,0,0,0,0],[0,0,0,0,0,0,0,1],[0,0,0,0,0,0,0,0]],[[0,0,0,0,0,0,0,0],[0,0,0,0,0,0,0,0],[0,0,0,0,0,0,0,0],[0,0,0,0,0,0,0,0],[0,0,0,0,0,0,0,0],[0,0,0,0,0,0,0,0],[0,0,0,0,0,0,0,1],[0,0,0,0,0,0,0,0]],[[0,0,0,0,0,0,0,0],[0,0,0,0,0,0,0,0],[0,0,0,0,0,0,0,0],[0,0,0,0,0,0,0,0],[0,0,0,0,0,0,0,0],[0,0,0,0,0,0,0,0],[0,0,0,0,0,0,0,1],[0,0,0,0,0,0,0,0]],[[0,0,0,0,0,0,0,0],[0,0,0,0,0,0,0,0],[0,0,0,0,0,0,0,0],[0,0,0,0,0,0,0,0],[0,0,0,0,0,0,0,0],[0,0,0,0,0,0,0,0],[0,0,0,0,0,0,0,1],[0,0,0,0,0,0,0,0]],[[0,0,0,0,0,0,0,0],[0,0,0,0,0,0,0,0],[0,0,0,0,0,0,0,0],[0,0,0,0,0,0,0,0],[0,0,0,0,0,0,0,0],[0,0,0,0,0,0,0,0],[0,0,0,0,0,0,0,0],[0,0,0,0,0,0,0,0]]]
Singularities: [t,3*t - 1,t + 1,37*t^2 + 11*t + 1,9*t^2 + 3*t + 1,11*t^2 + 9*t - 1,101*t^3 + 36*t^2 + 4*t + 1,1922053761467897195508586416*t^33 + 15623248615735841153746248528*t^32 + 63778891817391105705987301200*t^31 + 179268188247886442181717833028*t^30 + 391806262964511097911372830946*t^29 + 694996927801090558159960471446*t^28 + 1010357534090961978844854217308*t^27 + 1206116490900718665534944158556*t^26 + 1185015295215747076827924490708*t^25 + 960268719831409826754843403854*t^24 + 641369395588720231709358258828*t^23 + 350944864202392190933737908104*t^22 + 154980921422455993830140925880*t^21 + 53518846394831015647578139098*t^20 + 13434053737596556063447072274*t^19 + 1903893608903688238893181872*t^18 - 148867823906829118617580898*t^17 - 172808407258740617898305606*t^16 - 53314171708459466605372367*t^15 - 10037833041394200935773729*t^14 - 1202735466247289361811668*t^13 - 67919697637939461217209*t^12 + 5653815682859615202646*t^11 + 1826891568263337315997*t^10 + 219664047342528616858*t^9 + 14954920681237345851*t^8 + 524517772544489162*t^7 + 1188317940145731*t^6 - 342531492914666*t^5 - 15829069524097*t^4 - 318048604143*t^3 + 3328310612*t^2 + 58081084*t - 294720]

PeriodID: 295
Ramification_at_infinity: [[0,0,0,0,0,0,0,0],[0,0,0,0,0,0,0,0],[0,0,0,0,0,0,0,0],[0,0,0,0,0,0,0,0],[0,0,0,0,0,0,0,0],[0,0,0,0,0,0,0,0],[0,0,0,0,0,0,3/4,0],[0,0,0,0,0,0,0,1/4]]
Ramification_defect: 2
Ramification_matrices: [[[0,1,0,0,0,0,0,0],[0,0,0,0,0,0,0,0],[0,0,0,1,0,0,0,0],[0,0,0,0,0,0,0,0],[0,0,0,0,0,1,0,0],[0,0,0,0,0,0,1,0],[0,0,0,0,0,0,0,1],[0,0,0,0,0,0,0,0]],[[0,0,0,0,0,0,0,0],[0,0,0,0,0,0,0,0],[0,0,0,0,0,0,0,0],[0,0,0,0,0,0,0,0],[0,0,0,0,0,0,0,0],[0,0,0,0,0,0,0,0],[0,0,0,0,0,0,1/2,1],[0,0,0,0,0,0,0,1/2]],[[0,0,0,0,0,0,0,0],[0,0,0,0,0,0,0,0],[0,0,0,0,0,0,0,0],[0,0,0,0,0,0,0,0],[0,0,0,0,0,0,0,0],[0,0,0,0,0,0,0,0],[0,0,0,0,0,0,0,1],[0,0,0,0,0,0,0,0]],[[0,0,0,0,0,0,0,0],[0,0,0,0,0,0,0,0],[0,0,0,0,0,0,0,0],[0,0,0,0,0,0,0,0],[0,0,0,0,0,0,0,0],[0,0,0,0,0,0,0,0],[0,0,0,0,0,0,0,0],[0,0,0,0,0,0,0,0]]]
Singularities: [t,t + 1,65984*t^9 + 196491*t^8 + 437417*t^7 + 122464*t^6 + 21611*t^5 + 3633*t^4 + 515*t^3 + 40*t^2 - 4*t - 1,131910312842185957116161319000*t^35 + 943529372405475049657546810260*t^34 + 2052338548801202833536085358700*t^33 + 4869361332375719332415033695259*t^32 + 8943560603008917632604423958644*t^31 + 13721683259303719379773002631674*t^30 + 20258792963953634818515453675594*t^29 + 33528869440737547900801179023927*t^28 + 49733492851321056417347499604842*t^27 + 53386676092705144513006030086803*t^26 + 40212266482460119333477291325951*t^25 + 19814003161480301555586798921784*t^24 + 1993191681290284801582587479286*t^23 - 6990269852050764509091686752753*t^22 - 6962292868004551576061884803173*t^21 - 3528324886440532880065091431196*t^20 - 1099397270083510042532283915077*t^19 - 169104750186302644913674845962*t^18 + 51645933995194717146953356797*t^17 + 49946060092453341798528223583*t^16 + 18042279454923368048214940581*t^15 + 3818896070793628118771255022*t^14 + 537880228130908922307309371*t^13 + 65804555575023119884454145*t^12 + 10680295912078603634291517*t^11 + 1220001932579433010982537*t^10 + 110501738995431820860414*t^9 + 11826305584477391692404*t^8 + 580918945410666024615*t^7 + 23095332870427712043*t^6 + 357009140194179330*t^5 + 15942741053227362*t^4 + 296455663401220*t^3 + 4624291232140*t^2 + 27746102364*t + 209006592]

PeriodID: 296
Ramification_at_infinity: [[0,0,0,0,0,0,0,0],[0,0,0,0,0,0,0,0],[0,0,0,0,0,0,0,0],[0,0,0,0,0,0,0,0],[0,0,0,0,0,0,0,0],[0,0,0,0,0,0,0,0],[0,0,0,0,0,0,0,0],[0,0,0,0,0,0,0,0]]
Ramification_defect: 3
Ramification_matrices: [[[0,1,0,0,0,0,0,0],[0,0,0,0,0,0,0,0],[0,0,0,1,0,0,0,0],[0,0,0,0,0,0,0,0],[0,0,0,0,0,1,0,0],[0,0,0,0,0,0,1,0],[0,0,0,0,0,0,0,1],[0,0,0,0,0,0,0,0]],[[0,0,0,0,0,0,0,0],[0,0,0,0,0,0,0,0],[0,0,0,0,0,0,0,0],[0,0,0,0,0,0,0,0],[0,0,0,0,0,0,0,0],[0,0,0,0,0,0,0,0],[0,0,0,0,0,0,0,1],[0,0,0,0,0,0,0,0]],[[0,0,0,0,0,0,0,0],[0,0,0,0,0,0,0,0],[0,0,0,0,0,0,0,0],[0,0,0,0,0,0,0,0],[0,0,0,0,0,0,0,0],[0,0,0,0,0,0,0,0],[0,0,0,0,0,0,0,1],[0,0,0,0,0,0,0,0]],[[0,0,0,0,0,0,0,0],[0,0,0,0,0,0,0,0],[0,0,0,0,0,0,0,0],[0,0,0,0,0,0,0,0],[0,0,0,0,0,0,0,0],[0,0,0,0,0,0,0,0],[0,0,0,0,0,0,0,0],[0,0,0,0,0,0,0,0]]]
Singularities: [t,t + 1,130541*t^13 + 223221*t^12 + 299121*t^11 + 409728*t^10 + 776150*t^9 + 669689*t^8 + 340586*t^7 + 123361*t^6 + 36156*t^5 + 6144*t^4 + 586*t^3 + 23*t^2 - 7*t - 1,5863834145390640159247191939328*t^42 + 167763901247848949972145412290944*t^41 + 817309925779038299278325328227448*t^40 + 2338352300813879582044577600456080*t^39 + 4843083003076196835359950875455996*t^38 + 7676696935521945492525305278769000*t^37 + 9541256560841401101257419246539404*t^36 + 9459714058800068609854597041865512*t^35 + 7509388696819714617481880826580932*t^34 + 4633070215444422525298229161032172*t^33 + 2006424651627713908248790939740630*t^32 + 361413893780921320885645039625188*t^31 - 287084284858190918636483745402682*t^30 - 385417376216793623976233552506950*t^29 - 353333260734537509216615531241726*t^28 - 318809373121026616688316082393834*t^27 - 250994735928006306568207436611432*t^26 - 154537314523886137817629026831902*t^25 - 73588749345311939041989060560307*t^24 - 28124907828676859503334538888948*t^23 - 9136357687499612113252206966270*t^22 - 2721709103974180802115993547439*t^21 - 831036558239463059152893382572*t^20 - 281653095243360036231927288154*t^19 - 97201712612805768837721268374*t^18 - 29247563229129808790165048764*t^17 - 7129074773687947953397696574*t^16 - 1433050897779484472286857230*t^15 - 254650512158141045563217630*t^14 - 41463245253532940724395282*t^13 - 5765611538380264753722642*t^12 - 598159022005978152082704*t^11 - 40000921216137087567766*t^10 - 1166193626769371832934*t^9 + 44669905966202409663*t^8 + 3512255888778008310*t^7 - 156448402096972336*t^6 - 5529694650042679*t^5 - 207215886142852*t^4 - 3878703880068*t^3 - 160753506752*t^2 - 1906748756*t - 9489600]

PeriodID: 298
Ramification_at_infinity: [[0,0,0,0,0,0],[0,0,0,0,0,0],[0,0,0,0,0,0],[0,0,0,0,0,0],[0,0,0,0,2/3,0],[0,0,0,0,0,1/3]]
Ramification_defect: 2
Ramification_matrices: [[[0,1,0,0,0,0],[0,0,0,0,0,0],[0,0,0,1,0,0],[0,0,0,0,1,0],[0,0,0,0,0,1],[0,0,0,0,0,0]],[[0,0,0,0,0,0],[0,0,0,0,0,0],[0,0,0,0,0,0],[0,0,0,0,0,0],[0,0,0,0,0,1],[0,0,0,0,0,0]],[[0,0,0,0,0,0],[0,0,0,0,0,0],[0,0,0,0,0,0],[0,0,0,0,0,0],[0,0,0,0,0,1],[0,0,0,0,0,0]],[[0,0,0,0,0,0],[0,0,0,0,0,0],[0,0,0,0,0,0],[0,0,0,0,0,0],[0,0,0,0,0,1],[0,0,0,0,0,0]],[[0,0,0,0,0,0],[0,0,0,0,0,0],[0,0,0,0,0,0],[0,0,0,0,0,0],[0,0,0,0,0,0],[0,0,0,0,0,0]]]
Singularities: [t,27*t^2 + 1,t^2 + 11*t - 1,73*t^4 + 49*t^3 + 56*t^2 + 14*t + 1,611156365000*t^16 + 3822794295950*t^15 + 1332583918100*t^14 - 3619526087540*t^13 - 12477568080400*t^12 - 29745773508555*t^11 - 27821407883534*t^10 - 16711320145929*t^9 - 7448125033211*t^8 - 2605348044940*t^7 - 572413087530*t^6 - 59847435634*t^5 - 5211129618*t^4 - 633258127*t^3 - 18043838*t^2 - 160373*t - 3445]

PeriodID: 299
Ramification_at_infinity: [[0,0,0,0,0,0],[0,0,0,0,0,0],[0,0,0,0,0,0],[0,0,0,0,0,0],[0,0,0,0,1/2,1],[0,0,0,0,0,1/2]]
Ramification_defect: 1
Ramification_matrices: [[[0,1,0,0,0,0],[0,0,0,0,0,0],[0,0,0,1,0,0],[0,0,0,0,1,0],[0,0,0,0,0,1],[0,0,0,0,0,0]],[[0,0,0,0,0,0],[0,0,0,0,0,0],[0,0,0,0,0,0],[0,0,0,0,0,0],[0,0,0,0,0,1],[0,0,0,0,0,0]],[[0,0,0,0,0,0],[0,0,0,0,0,0],[0,0,0,1,0,0],[0,0,0,0,0,0],[0,0,0,0,0,1],[0,0,0,0,0,0]],[[0,0,0,0,0,0],[0,0,0,0,0,0],[0,0,0,0,0,0],[0,0,0,0,0,0],[0,0,0,0,0,1],[0,0,0,0,0,0]],[[0,0,0,0,0,0],[0,0,0,0,0,0],[0,0,0,0,0,0],[0,0,0,0,0,0],[0,0,0,0,0,0],[0,0,0,0,0,0]]]
Singularities: [t,4*t - 1,4*t + 1,1472*t^4 + 576*t^3 + 32*t^2 - 4*t - 1,9763528704*t^11 + 46618828800*t^10 + 70283275776*t^9 + 44654040320*t^8 + 14273860640*t^7 + 1980749024*t^6 - 119544224*t^5 - 78317311*t^4 - 8999965*t^3 - 308065*t^2 + 2427*t - 126]

PeriodID: 300
Ramification_at_infinity: [[0,0,0,0,0,0],[0,0,0,0,0,0],[0,0,0,0,0,0],[0,0,0,0,0,0],[0,0,0,0,1/2,1],[0,0,0,0,0,1/2]]
Ramification_defect: 1
Ramification_matrices: [[[0,1,0,0,0,0],[0,0,0,0,0,0],[0,0,0,1,0,0],[0,0,0,0,1,0],[0,0,0,0,0,1],[0,0,0,0,0,0]],[[0,0,0,0,0,0],[0,0,0,0,0,0],[0,0,0,0,0,0],[0,0,0,0,0,0],[0,0,0,0,0,1],[0,0,0,0,0,0]],[[0,0,0,0,0,0],[0,0,0,0,0,0],[0,0,0,0,0,0],[0,0,0,0,0,0],[0,0,0,0,0,1],[0,0,0,0,0,0]],[[0,0,0,0,0,0],[0,0,0,0,0,0],[0,0,0,0,0,0],[0,0,0,0,0,0],[0,0,0,0,0,0],[0,0,0,0,0,0]]]
Singularities: [t,t + 1,4528*t^6 + 5680*t^5 + 168*t^4 + 568*t^3 + 47*t^2 - 2*t - 1,1526202893904*t^13 + 7614395240184*t^12 + 20199506451612*t^11 + 29375376614788*t^10 + 25205715852240*t^9 + 8696770587798*t^8 + 1599233188853*t^7 + 2397215023887*t^6 + 1295149932113*t^5 + 69665771055*t^4 - 9021962218*t^3 + 680571872*t^2 + 1902552*t + 82080]

PeriodID: 301
Ramification_at_infinity: [[0,0,0,0,0,0],[0,0,0,0,0,0],[0,0,0,0,0,0],[0,0,0,0,0,0],[0,0,0,0,0,1],[0,0,0,0,0,0]]
Ramification_defect: 1
Ramification_matrices: [[[0,1,0,0,0,0],[0,0,0,0,0,0],[0,0,0,1,0,0],[0,0,0,0,1,0],[0,0,0,0,0,1],[0,0,0,0,0,0]],[[0,0,0,0,0,0],[0,0,0,0,0,0],[0,0,0,0,0,0],[0,0,0,0,0,0],[0,0,0,0,0,1],[0,0,0,0,0,0]],[[0,0,0,0,0,0],[0,0,0,0,0,0],[0,0,0,0,0,0],[0,0,0,0,0,0],[0,0,0,0,0,1],[0,0,0,0,0,0]],[[0,0,0,0,0,0],[0,0,0,0,0,0],[0,0,0,0,0,0],[0,0,0,0,0,0],[0,0,0,0,0,1],[0,0,0,0,0,0]],[[0,0,0,0,0,0],[0,0,0,0,0,0],[0,0,0,0,0,0],[0,0,0,0,0,0],[0,0,0,0,0,1],[0,0,0,0,0,0]],[[0,0,0,0,0,0],[0,0,0,0,0,0],[0,0,0,0,0,0],[0,0,0,0,0,0],[0,0,0,0,0,1],[0,0,0,0,0,0]],[[0,0,0,0,0,0],[0,0,0,0,0,0],[0,0,0,0,0,0],[0,0,0,0,0,0],[0,0,0,0,0,1],[0,0,0,0,0,0]],[[0,0,0,0,0,0],[0,0,0,0,0,0],[0,0,0,0,0,0],[0,0,0,0,0,0],[0,0,0,0,0,0],[0,0,0,0,0,0]]]
Singularities: [t,3*t - 1,5*t + 1,2*t + 1,t + 1,48*t^2 + 8*t + 1,16*t^2 + 8*t - 1,62058700800*t^13 + 95915335680*t^12 - 33014062080*t^11 - 178831904256*t^10 - 171984003872*t^9 - 80154263968*t^8 - 18837331524*t^7 - 1524758292*t^6 + 236577668*t^5 + 63509740*t^4 + 3635513*t^3 + 221273*t^2 + 818*t + 48]

PeriodID: 302
Ramification_at_infinity: [[0,0,0,0,0,0,0,0],[0,0,0,0,0,0,0,0],[0,0,0,0,0,0,0,0],[0,0,0,0,0,0,0,0],[0,0,0,0,0,0,0,0],[0,0,0,0,0,0,0,0],[0,0,0,0,0,0,0,1],[0,0,0,0,0,0,0,0]]
Ramification_defect: 2
Ramification_matrices: [[[0,1,0,0,0,0,0,0],[0,0,0,0,0,0,0,0],[0,0,0,1,0,0,0,0],[0,0,0,0,0,0,0,0],[0,0,0,0,0,1,0,0],[0,0,0,0,0,0,1,0],[0,0,0,0,0,0,0,1],[0,0,0,0,0,0,0,0]],[[0,0,0,0,0,0,0,0],[0,0,0,0,0,0,0,0],[0,0,0,0,0,0,0,0],[0,0,0,0,0,0,0,0],[0,0,0,0,0,0,0,0],[0,0,0,0,0,0,0,0],[0,0,0,0,0,0,1/2,0],[0,0,0,0,0,0,0,1/2]],[[0,0,0,0,0,0,0,0],[0,0,0,0,0,0,0,0],[0,0,0,0,0,0,0,0],[0,0,0,0,0,0,0,0],[0,0,0,0,0,0,0,0],[0,0,0,0,0,0,0,0],[0,0,0,0,0,0,0,1],[0,0,0,0,0,0,0,0]],[[0,0,0,0,0,0,0,0],[0,0,0,0,0,0,0,0],[0,0,0,0,0,0,0,0],[0,0,0,0,0,0,0,0],[0,0,0,0,0,0,0,0],[0,0,0,0,0,0,0,0],[0,0,0,0,0,0,0,1],[0,0,0,0,0,0,0,0]],[[0,0,0,0,0,0,0,0],[0,0,0,0,0,0,0,0],[0,0,0,0,0,0,0,0],[0,0,0,0,0,0,0,0],[0,0,0,0,0,0,0,0],[0,0,0,0,0,0,0,0],[0,0,0,0,0,0,0,1],[0,0,0,0,0,0,0,0]],[[0,0,0,0,0,0,0,0],[0,0,0,0,0,0,0,0],[0,0,0,0,0,0,0,0],[0,0,0,0,0,0,0,0],[0,0,0,0,0,0,0,0],[0,0,0,0,0,0,0,0],[0,0,0,0,0,0,0,0],[0,0,0,0,0,0,0,0]]]
Singularities: [t,t + 1,5*t^2 + 2*t + 1,736*t^4 + 128*t^3 + 57*t^2 + 10*t + 1,800*t^4 + 592*t^3 + 59*t^2 - 2*t - 1,348471861391910067554274508800000*t^35 + 2351087442363199387930491617280000*t^34 + 7393857370418569062169997423411200*t^33 + 14378947575867801649962605456916480*t^32 + 18508736205490768682526919426375680*t^31 + 15611303816920019570975210215669760*t^30 + 7585363498921192111161942031642624*t^29 + 370003053175320694806398702268416*t^28 - 2693693434914307443014444353984512*t^27 - 2548515755607434096919510210700288*t^26 - 1425332690613941673245647580529216*t^25 - 568586314918830958527376695973088*t^24 - 167593617104549545364180337728184*t^23 - 34712937492950154927955974991448*t^22 - 3642354312720346909363912888631*t^21 + 588965204243781743693422743189*t^20 + 403413004261814366751674855198*t^19 + 115318682574246407399338367639*t^18 + 23410499892735315269036556210*t^17 + 3815996499347614542173822361*t^16 + 525885740442848977194770696*t^15 + 61927359421138894675602931*t^14 + 6123071489837626104770856*t^13 + 487532471515232925451083*t^12 + 28373802645258799278384*t^11 + 848012111269126997249*t^10 - 31374646337345827170*t^9 - 4928504324951567381*t^8 - 241664039326901880*t^7 - 7667428878186991*t^6 - 362589613336105*t^5 - 12905017558420*t^4 - 232058976102*t^3 - 5418616516*t^2 - 21651096*t + 388240]

PeriodID: 303
Ramification_at_infinity: [[0,0,0,0,0,0],[0,0,0,0,0,0],[0,0,0,0,0,0],[0,0,0,0,0,0],[0,0,0,0,1/2,0],[0,0,0,0,0,1/2]]
Ramification_defect: 1
Ramification_matrices: [[[0,1,0,0,0,0],[0,0,0,0,0,0],[0,0,0,1,0,0],[0,0,0,0,1,0],[0,0,0,0,0,1],[0,0,0,0,0,0]],[[0,0,0,0,0,0],[0,0,0,0,0,0],[0,0,0,0,0,0],[0,0,0,0,0,0],[0,0,0,0,0,1],[0,0,0,0,0,0]],[[0,0,0,0,0,0],[0,0,0,0,0,0],[0,0,0,0,0,0],[0,0,0,0,0,0],[0,0,0,0,0,1],[0,0,0,0,0,0]],[[0,0,0,0,0,0],[0,0,0,0,0,0],[0,0,0,0,0,0],[0,0,0,0,0,0],[0,0,0,0,0,1],[0,0,0,0,0,0]],[[0,0,0,0,0,0],[0,0,0,0,0,0],[0,0,0,0,0,0],[0,0,0,0,0,0],[0,0,0,0,0,0],[0,0,0,0,0,0]]]
Singularities: [t,t + 1,496*t^3 + 72*t^2 - t - 1,9*t^3 + 23*t^2 + 4*t + 1,460475850576*t^12 + 8608875203816*t^11 + 10248754114156*t^10 + 27474667467323*t^9 + 23932850815520*t^8 + 4893523085023*t^7 - 589996777052*t^6 - 374600473265*t^5 + 51703442085*t^4 - 3186961380*t^3 + 230309185*t^2 - 1999425*t + 17050]

PeriodID: 306
Ramification_at_infinity: [[0,0,0,0,0,0,0,0],[0,0,0,0,0,0,0,0],[0,0,0,0,0,0,0,0],[0,0,0,0,0,0,0,0],[0,0,0,0,0,0,0,0],[0,0,0,0,0,0,0,0],[0,0,0,0,0,0,0,0],[0,0,0,0,0,0,0,0]]
Ramification_defect: 2
Ramification_matrices: [[[0,1,0,0,0,0,0,0],[0,0,0,0,0,0,0,0],[0,0,0,1,0,0,0,0],[0,0,0,0,0,0,0,0],[0,0,0,0,0,1,0,0],[0,0,0,0,0,0,1,0],[0,0,0,0,0,0,0,1],[0,0,0,0,0,0,0,0]],[[0,0,0,0,0,0,0,0],[0,0,0,0,0,0,0,0],[0,0,0,1,0,0,0,0],[0,0,0,0,0,0,0,0],[0,0,0,0,0,1,0,0],[0,0,0,0,0,0,0,0],[0,0,0,0,0,0,0,1],[0,0,0,0,0,0,0,0]],[[0,0,0,0,0,0,0,0],[0,0,0,0,0,0,0,0],[0,0,0,0,0,0,0,0],[0,0,0,0,0,0,0,0],[0,0,0,0,0,0,0,0],[0,0,0,0,0,0,0,0],[0,0,0,0,0,0,0,1],[0,0,0,0,0,0,0,0]],[[0,0,0,0,0,0,0,0],[0,0,0,0,0,0,0,0],[0,0,0,0,0,0,0,0],[0,0,0,0,0,0,0,0],[0,0,0,0,0,0,0,0],[0,0,0,0,0,0,0,0],[0,0,0,0,0,0,0,1],[0,0,0,0,0,0,0,0]],[[0,0,0,0,0,0,0,0],[0,0,0,0,0,0,0,0],[0,0,0,0,0,0,0,0],[0,0,0,0,0,0,0,0],[0,0,0,0,0,0,0,0],[0,0,0,0,0,0,0,0],[0,0,0,0,0,0,0,1],[0,0,0,0,0,0,0,0]],[[0,0,0,0,0,0,0,0],[0,0,0,0,0,0,0,0],[0,0,0,0,0,0,0,0],[0,0,0,0,0,0,0,0],[0,0,0,0,0,0,0,0],[0,0,0,0,0,0,0,0],[0,0,0,0,0,0,0,0],[0,0,0,0,0,0,0,0]]]
Singularities: [t,2*t + 1,t + 1,29*t^3 + 19*t^2 + 2*t + 1,31151*t^6 + 2097*t^5 - 2536*t^4 - 681*t^3 - 69*t^2 + 3*t + 1,38746801644901698097712816128*t^29 + 564089072115336812036078107264*t^28 + 2632992657074216676034535241984*t^27 + 6498110225187397990226014863008*t^26 + 10205661365245460713811137035376*t^25 + 11221315229735206974123296959800*t^24 + 9147949764785526385596812178236*t^23 + 5740949691183183480638845176748*t^22 + 2846009806751709038634825139020*t^21 + 1136278935048969923720352855068*t^20 + 372099720209128925075551853286*t^19 + 102301154920489852874006295012*t^18 + 24376933328193842756329806842*t^17 + 5204657029488240805818216954*t^16 + 1011376687911682593184068798*t^15 + 176511692284754563821659094*t^14 + 26758680624465608753172319*t^13 + 3371948175766499697901251*t^12 + 335010627327953510171131*t^11 + 25061703725063026319825*t^10 + 1451171267969095222977*t^9 + 81901850270176665433*t^8 + 5549415798816471336*t^7 + 308202592751692548*t^6 + 6295011878944293*t^5 + 4537039003361*t^4 + 6855625367913*t^3 + 138900659257*t^2 + 4502815297*t - 36705015]

PeriodID: 307
Ramification_at_infinity: [[0,0,0,0,0,0,0,0],[0,0,0,0,0,0,0,0],[0,0,0,0,0,0,0,0],[0,0,0,0,0,0,0,0],[0,0,0,0,0,0,0,0],[0,0,0,0,0,0,0,0],[0,0,0,0,0,0,0,0],[0,0,0,0,0,0,0,0]]
Ramification_defect: 2
Ramification_matrices: [[[0,1,0,0,0,0,0,0],[0,0,0,0,0,0,0,0],[0,0,0,1,0,0,0,0],[0,0,0,0,0,0,0,0],[0,0,0,0,0,1,0,0],[0,0,0,0,0,0,1,0],[0,0,0,0,0,0,0,1],[0,0,0,0,0,0,0,0]],[[0,0,0,0,0,0,0,0],[0,0,0,0,0,0,0,0],[0,0,0,0,0,0,0,0],[0,0,0,0,0,0,0,0],[0,0,0,0,0,0,0,0],[0,0,0,0,0,0,0,0],[0,0,0,0,0,0,0,1],[0,0,0,0,0,0,0,0]],[[0,0,0,0,0,0,0,0],[0,0,0,0,0,0,0,0],[0,0,0,0,0,0,0,0],[0,0,0,0,0,0,0,0],[0,0,0,0,0,0,0,0],[0,0,0,0,0,0,0,0],[0,0,0,0,0,0,0,1],[0,0,0,0,0,0,0,0]],[[0,0,0,0,0,0,0,0],[0,0,0,0,0,0,0,0],[0,0,0,0,0,0,0,0],[0,0,0,0,0,0,0,0],[0,0,0,0,0,0,0,0],[0,0,0,0,0,0,0,0],[0,0,0,0,0,0,0,0],[0,0,0,0,0,0,0,0]]]
Singularities: [t,2*t + 1,2062861*t^12 + 4157372*t^11 + 3194038*t^10 + 992713*t^9 - 179749*t^8 - 356259*t^7 - 193156*t^6 - 55327*t^5 - 8448*t^4 - 724*t^3 - 22*t^2 + 7*t + 1,57235261029247011167600725658736*t^36 + 597333121855211716611233114243504*t^35 + 2978182663864003121951880882761612*t^34 + 9384445665269761570806111239780568*t^33 + 20975925744614933920803332328439684*t^32 + 35485563188253400362329218937111684*t^31 + 47385803740227230110216848245626990*t^30 + 51428007932071534869875295716978824*t^29 + 46321647380590402515490593918257064*t^28 + 35148456306222742102186802997397020*t^27 + 22709357305672472521102337562263902*t^26 + 12592050157770516284653466679477158*t^25 + 6032263939587644954392788730573474*t^24 + 2514833869379265376511552586852214*t^23 + 921081626626088840554862571495329*t^22 + 300066494335330603871223813431374*t^21 + 88141937669206535068389449252385*t^20 + 23580644719936653251242807432227*t^19 + 5747214569116363660568198757863*t^18 + 1260185979000286138284861156025*t^17 + 242881425196231082726450934690*t^16 + 39922183737177679629205719428*t^15 + 5388748978654100150692147051*t^14 + 564347893939803424000858690*t^13 + 40502507493707511697925334*t^12 + 1085853215950347813111830*t^11 - 157881076858839057949429*t^10 - 24646213596594465770836*t^9 - 1684114632395913566984*t^8 - 56733585368167976969*t^7 - 409783858549873161*t^6 + 20567298781117160*t^5 + 1031468446213812*t^4 + 19196391329434*t^3 - 78358765726*t^2 - 1676372256*t + 15921152]

PeriodID: 308
Ramification_at_infinity: [[0,0,0,0,0,0],[0,0,0,0,0,0],[0,0,0,0,0,0],[0,0,0,0,0,0],[0,0,0,0,0,1],[0,0,0,0,0,0]]
Ramification_defect: 1
Ramification_matrices: [[[0,1,0,0,0,0],[0,0,0,0,0,0],[0,0,0,1,0,0],[0,0,0,0,1,0],[0,0,0,0,0,1],[0,0,0,0,0,0]],[[0,0,0,0,0,0],[0,0,0,0,0,0],[0,0,0,0,0,0],[0,0,0,0,0,0],[0,0,0,0,1/2,1],[0,0,0,0,0,1/2]],[[0,0,0,0,0,0],[0,0,0,0,0,0],[0,0,0,0,0,0],[0,0,0,0,0,0],[0,0,0,0,0,1],[0,0,0,0,0,0]],[[0,0,0,0,0,0],[0,0,0,0,0,0],[0,0,0,0,0,0],[0,0,0,0,0,0],[0,0,0,0,0,1],[0,0,0,0,0,0]],[[0,0,0,0,0,0],[0,0,0,0,0,0],[0,0,0,0,0,0],[0,0,0,0,0,0],[0,0,0,0,0,1],[0,0,0,0,0,0]],[[0,0,0,0,0,0],[0,0,0,0,0,0],[0,0,0,0,0,0],[0,0,0,0,0,0],[0,0,0,0,0,0],[0,0,0,0,0,0]]]
Singularities: [t,4*t + 1,3*t + 1,16*t^2 + 1,496*t^3 - 48*t^2 + 12*t - 1,249141832187904*t^13 + 199059371384832*t^12 + 127042278592512*t^11 - 22973494273024*t^10 - 37489324341760*t^9 - 12077364901664*t^8 - 1560354205168*t^7 - 106844388096*t^6 - 20340970460*t^5 - 4140778066*t^4 - 335900902*t^3 - 11139263*t^2 - 54612*t - 2200]

PeriodID: 309
Ramification_at_infinity: [[0,0,0,0,0,0,0,0],[0,0,0,0,0,0,0,0],[0,0,0,0,0,0,0,0],[0,0,0,0,0,0,0,0],[0,0,0,0,0,0,0,0],[0,0,0,0,0,0,0,0],[0,0,0,0,0,0,0,0],[0,0,0,0,0,0,0,0]]
Ramification_defect: 1
Ramification_matrices: [[[0,1,0,0,0,0,0,0],[0,0,0,0,0,0,0,0],[0,0,0,1,0,0,0,0],[0,0,0,0,0,0,0,0],[0,0,0,0,0,1,0,0],[0,0,0,0,0,0,1,0],[0,0,0,0,0,0,0,1],[0,0,0,0,0,0,0,0]],[[0,0,0,0,0,0,0,0],[0,0,0,0,0,0,0,0],[0,0,0,0,0,0,0,0],[0,0,0,0,0,0,0,0],[0,0,0,0,0,0,0,0],[0,0,0,0,0,0,0,0],[0,0,0,0,0,0,1/2,1],[0,0,0,0,0,0,0,1/2]],[[0,0,0,0,0,0,0,0],[0,0,0,0,0,0,0,0],[0,0,0,0,0,0,0,0],[0,0,0,0,0,0,0,0],[0,0,0,0,0,0,0,0],[0,0,0,0,0,0,0,0],[0,0,0,0,0,0,0,1],[0,0,0,0,0,0,0,0]],[[0,0,0,0,0,0,0,0],[0,0,0,0,0,0,0,0],[0,0,0,0,0,0,0,0],[0,0,0,0,0,0,0,0],[0,0,0,0,0,0,0,0],[0,0,0,0,0,0,0,0],[0,0,0,0,0,0,0,1],[0,0,0,0,0,0,0,0]],[[0,0,0,0,0,0,0,0],[0,0,0,0,0,0,0,0],[0,0,0,0,0,0,0,0],[0,0,0,0,0,0,0,0],[0,0,0,0,0,0,0,0],[0,0,0,0,0,0,0,0],[0,0,0,0,0,0,0,0],[0,0,0,0,0,0,0,0]]]
Singularities: [t,t + 1,43*t^3 + 18*t^2 - t - 1,122407*t^7 + 113379*t^6 + 42118*t^5 + 8332*t^4 + 741*t^3 - 23*t^2 - 11*t - 1,25440187200035315823246405440025*t^30 + 163866184118889980867274046353138*t^29 + 427339646624821790624360879996570*t^28 + 619842012918982504457440533574069*t^27 + 552013707413878119010599298040086*t^26 + 288574494625798382592972783294638*t^25 + 41137121286189086346890977061850*t^24 - 72002764863679502309169152286857*t^23 - 76954855616165639631382205786731*t^22 - 45369158223359062252645818525181*t^21 - 19192064168846057394211816141553*t^20 - 6283346413567084228415897724141*t^19 - 1635476359333597346531787117049*t^18 - 333413759966430656062636500434*t^17 - 47631786613762635933238790929*t^16 - 2120591352926996524439564577*t^15 + 1207355064163013231067972062*t^14 + 443221192202849279493224053*t^13 + 89021569991121013813007555*t^12 + 12324529231502089294105518*t^11 + 1224692855245767571120316*t^10 + 85575928926247130208588*t^9 + 3735739286439681094835*t^8 + 41388287567816065946*t^7 - 7085803120916706402*t^6 - 572607672350205760*t^5 - 22703167064718640*t^4 - 502309036481238*t^3 - 4736301118615*t^2 - 11964268974*t + 184361408]

PeriodID: 310
Ramification_at_infinity: [[0,0,0,0,0,0,0,0],[0,0,0,0,0,0,0,0],[0,0,0,0,0,0,0,0],[0,0,0,0,0,0,0,0],[0,0,0,0,0,0,0,0],[0,0,0,0,0,0,0,0],[0,0,0,0,0,0,0,0],[0,0,0,0,0,0,0,0]]
Ramification_defect: 2
Ramification_matrices: [[[0,1,0,0,0,0,0,0],[0,0,0,0,0,0,0,0],[0,0,0,1,0,0,0,0],[0,0,0,0,0,0,0,0],[0,0,0,0,0,1,0,0],[0,0,0,0,0,0,1,0],[0,0,0,0,0,0,0,1],[0,0,0,0,0,0,0,0]],[[0,0,0,0,0,0,0,0],[0,0,0,0,0,0,0,0],[0,0,0,0,0,0,0,0],[0,0,0,0,0,0,0,0],[0,0,0,0,0,0,0,0],[0,0,0,0,0,0,0,0],[0,0,0,0,0,0,0,1],[0,0,0,0,0,0,0,0]],[[0,0,0,0,0,0,0,0],[0,0,0,0,0,0,0,0],[0,0,0,0,0,0,0,0],[0,0,0,0,0,0,0,0],[0,0,0,0,0,0,0,0],[0,0,0,0,0,0,0,0],[0,0,0,0,0,0,1/2,1],[0,0,0,0,0,0,0,1/2]],[[0,0,0,0,0,0,0,0],[0,0,0,0,0,0,0,0],[0,0,0,0,0,0,0,0],[0,0,0,0,0,0,0,0],[0,0,0,0,0,0,0,0],[0,0,0,0,0,0,0,0],[0,0,0,0,0,0,0,1],[0,0,0,0,0,0,0,0]],[[0,0,0,0,0,0,0,0],[0,0,0,0,0,0,0,0],[0,0,0,0,0,0,0,0],[0,0,0,0,0,0,0,0],[0,0,0,0,0,0,0,0],[0,0,0,0,0,0,0,0],[0,0,0,0,0,0,0,0],[0,0,0,0,0,0,0,0]]]
Singularities: [t,2*t + 1,t + 1,299707*t^10 + 530505*t^9 + 629214*t^8 + 304253*t^7 + 68939*t^6 + 25220*t^5 + 5926*t^4 + 902*t^3 + 16*t^2 - 7*t - 1,414525219080029876730293487110536*t^36 + 2699426649679316526521695241334692*t^35 + 8712848996230867780642231739591403*t^34 + 19447841243647262207217594949790642*t^33 + 33825034616093847550910115092942262*t^32 + 46864774035178928754909412310912161*t^31 + 50886391303698190548610435065307250*t^30 + 41990724777903595410344551109557733*t^29 + 24725547754215691040568393204320685*t^28 + 8308196659422757776076492536438770*t^27 - 1147144599758327776477961643640956*t^26 - 3763382329725323987526388195422929*t^25 - 2947369670503010847298788788124425*t^24 - 1536102931713994837736117312398891*t^23 - 607113321567569020884791276557372*t^22 - 184487297835837427968393578921841*t^21 - 39547180876761630628850663362042*t^20 - 3798416865086788860177696242131*t^19 + 992628535354061408831435833073*t^18 + 544894267481670946663045247381*t^17 + 134667130715021983606119264617*t^16 + 23724640756258578359246333518*t^15 + 3761937355933751465818513153*t^14 + 615961707518440016440012844*t^13 + 99179465898066032133920950*t^12 + 14149582012281061197712219*t^11 + 1640584622499008031391525*t^10 + 140725109942611922588314*t^9 + 8217618620372278387274*t^8 + 363850211722585243356*t^7 + 16453426038393094697*t^6 + 594509326900176480*t^5 + 10253249111286751*t^4 - 302859562975182*t^3 - 9786703000373*t^2 - 82772517024*t + 52240384]

PeriodID: 311
Ramification_at_infinity: [[0,0,0,0,0,0,0,0],[0,0,0,0,0,0,0,0],[0,0,0,0,0,0,0,0],[0,0,0,0,0,0,0,0],[0,0,0,0,0,0,0,0],[0,0,0,0,0,0,0,0],[0,0,0,0,0,0,0,0],[0,0,0,0,0,0,0,0]]
Ramification_defect: 2
Ramification_matrices: [[[0,1,0,0,0,0,0,0],[0,0,0,0,0,0,0,0],[0,0,0,1,0,0,0,0],[0,0,0,0,0,0,0,0],[0,0,0,0,0,1,0,0],[0,0,0,0,0,0,1,0],[0,0,0,0,0,0,0,1],[0,0,0,0,0,0,0,0]],[[0,0,0,0,0,0,0,0],[0,0,0,0,0,0,0,0],[0,0,0,0,0,0,0,0],[0,0,0,0,0,0,0,0],[0,0,0,0,0,0,0,0],[0,0,0,0,0,0,0,0],[0,0,0,0,0,0,0,1],[0,0,0,0,0,0,0,0]],[[0,0,0,0,0,0,0,0],[0,0,0,0,0,0,0,0],[0,0,0,0,0,0,0,0],[0,0,0,0,0,0,0,0],[0,0,0,0,0,0,0,0],[0,0,0,0,0,0,0,0],[0,0,0,0,0,0,0,1],[0,0,0,0,0,0,0,0]],[[0,0,0,0,0,0,0,0],[0,0,0,0,0,0,0,0],[0,0,0,0,0,0,0,0],[0,0,0,0,0,0,0,0],[0,0,0,0,0,0,0,0],[0,0,0,0,0,0,0,0],[0,0,0,0,0,0,0,1],[0,0,0,0,0,0,0,0]],[[0,0,0,0,0,0,0,0],[0,0,0,0,0,0,0,0],[0,0,0,0,0,0,0,0],[0,0,0,0,0,0,0,0],[0,0,0,0,0,0,0,0],[0,0,0,0,0,0,0,0],[0,0,0,0,0,0,0,1],[0,0,0,0,0,0,0,0]],[[0,0,0,0,0,0,0,0],[0,0,0,0,0,0,0,0],[0,0,0,0,0,0,0,0],[0,0,0,0,0,0,0,0],[0,0,0,0,0,0,0,0],[0,0,0,0,0,0,0,0],[0,0,0,0,0,0,0,0],[0,0,0,0,0,0,0,0]]]
Singularities: [t,2*t + 1,t + 1,59*t^3 + 13*t^2 - 4*t - 1,76249*t^8 + 142399*t^7 + 96023*t^6 + 32860*t^5 + 6607*t^4 + 733*t^3 + 4*t^2 - 6*t - 1,12167256462696165434372030740576*t^36 + 73899330876072968420786315003776*t^35 + 212006036039711992988568740057944*t^34 + 396139700145577147783394610099104*t^33 + 597692093738419840242375090692528*t^32 + 893875528494420261816708716484944*t^31 + 1399806420728995326163917379860028*t^30 + 2048338529032059489787497254044612*t^29 + 2534227161228554712290953472135718*t^28 + 2559842338482684094858978965730388*t^27 + 2104331808995282674212632197063175*t^26 + 1415852593107979010199708566398308*t^25 + 784508065049635704671127817360965*t^24 + 359392941545712001586777702521871*t^23 + 136221131450391399477052108855416*t^22 + 42563115979765885428366055492560*t^21 + 10845732129233714212540930364918*t^20 + 2195996504765117032124111366106*t^19 + 329154984544005553444243475402*t^18 + 27069486244402798485524371740*t^17 - 2635368762340549520105327562*t^16 - 1600117276582460155155627128*t^15 - 376679102612413250665559587*t^14 - 61460582825344181220518934*t^13 - 7554402249947269551543459*t^12 - 705648675683389983187307*t^11 - 49044926231886521953645*t^10 - 2407662661600632195564*t^9 - 71774115082660153571*t^8 - 171378633580895047*t^7 + 121140370830191951*t^6 + 8094401780937738*t^5 + 291884739839491*t^4 + 6082546777553*t^3 + 74267954720*t^2 + 328069392*t - 3211040]

PeriodID: 312
Ramification_at_infinity: [[0,0,0,0,0,0,0,0],[0,0,0,0,0,0,0,0],[0,0,0,0,0,0,0,0],[0,0,0,0,0,0,0,0],[0,0,0,0,0,0,0,0],[0,0,0,0,0,0,0,0],[0,0,0,0,0,0,0,0],[0,0,0,0,0,0,0,0]]
Ramification_defect: 3
Ramification_matrices: [[[0,1,0,0,0,0,0,0],[0,0,0,0,0,0,0,0],[0,0,0,1,0,0,0,0],[0,0,0,0,0,0,0,0],[0,0,0,0,0,1,0,0],[0,0,0,0,0,0,1,0],[0,0,0,0,0,0,0,1],[0,0,0,0,0,0,0,0]],[[0,0,0,0,0,0,0,0],[0,0,0,0,0,0,0,0],[0,0,0,0,0,0,0,0],[0,0,0,0,0,0,0,0],[0,0,0,0,0,0,0,0],[0,0,0,0,0,0,0,0],[0,0,0,0,0,0,1/2,1],[0,0,0,0,0,0,0,1/2]],[[0,0,0,0,0,0,0,0],[0,0,0,0,0,0,0,0],[0,0,0,0,0,0,0,0],[0,0,0,0,0,0,0,0],[0,0,0,0,0,0,0,0],[0,0,0,0,0,0,0,0],[0,0,0,0,0,0,0,1],[0,0,0,0,0,0,0,0]],[[0,0,0,0,0,0,0,0],[0,0,0,0,0,0,0,0],[0,0,0,0,0,0,0,0],[0,0,0,0,0,0,0,0],[0,0,0,0,0,0,0,0],[0,0,0,0,0,0,0,0],[0,0,0,0,0,0,0,0],[0,0,0,0,0,0,0,0]]]
Singularities: [t,t + 1,3591461*t^12 + 10818032*t^11 + 14481822*t^10 + 11149407*t^9 + 5402874*t^8 + 1752466*t^7 + 418690*t^6 + 81955*t^5 + 11724*t^4 + 913*t^3 - 16*t^2 - 11*t - 1,1350709436650785333066644896660492*t^42 + 13744564838034767212901719447673184*t^41 + 74467821025027255501266581948265980*t^40 + 269933966678304155633328673067856724*t^39 + 714119385160286944048074734258899834*t^38 + 1477909540777138539386582534888508900*t^37 + 2569932978240799373433241518723332242*t^36 + 3996524164681694171986727879279849748*t^35 + 5716775019757286170871020466907067539*t^34 + 7428943477890223354400247644412770338*t^33 + 8514944970077814877531792394221389721*t^32 + 8406179221778385382658437029208826435*t^31 + 7061759775603351993251499860317803339*t^30 + 5030116385102742617083962790857296107*t^29 + 3042046902093237082299441236534153766*t^28 + 1568780135810522711791978261379647367*t^27 + 695051547963605685886106074190005185*t^26 + 267960660030730515327760551273208502*t^25 + 91904962407647646012942446325211330*t^24 + 29048897064978357362601802425110363*t^23 + 8833070648400955791719555758984130*t^22 + 2655368633501843471881400617010876*t^21 + 779460321831902090335293197849873*t^20 + 213971993932849783530709721296956*t^19 + 52530469564527609945418560119369*t^18 + 11196946216607822484906254575637*t^17 + 2044083879088659664652406711401*t^16 + 319021152129240184513644799551*t^15 + 42772479119410271593798086997*t^14 + 4948133255800484985585745973*t^13 + 491720002600572698714977854*t^12 + 41226591020244873910378211*t^11 + 2834672469871207545924943*t^10 + 155662323282827353125396*t^9 + 6901832747672544302964*t^8 + 278357143230478469147*t^7 + 11514363364886202544*t^6 + 409833151173048468*t^5 + 10957212727162893*t^4 + 169330288184466*t^3 + 2118423666996*t^2 + 22253307699*t + 48564096]

PeriodID: 313
Ramification_at_infinity: [[0,0,0,0,0,0,0,0],[0,0,0,0,0,0,0,0],[0,0,0,0,0,0,0,0],[0,0,0,0,0,0,0,0],[0,0,0,0,0,0,0,0],[0,0,0,0,0,0,0,0],[0,0,0,0,0,0,0,0],[0,0,0,0,0,0,0,0]]
Ramification_defect: 2
Ramification_matrices: [[[0,1,0,0,0,0,0,0],[0,0,0,0,0,0,0,0],[0,0,0,1,0,0,0,0],[0,0,0,0,0,0,0,0],[0,0,0,0,0,1,0,0],[0,0,0,0,0,0,1,0],[0,0,0,0,0,0,0,1],[0,0,0,0,0,0,0,0]],[[0,0,0,0,0,0,0,0],[0,0,0,0,0,0,0,0],[0,0,0,0,0,0,0,0],[0,0,0,0,0,0,0,0],[0,0,0,0,0,0,0,0],[0,0,0,0,0,0,0,0],[0,0,0,0,0,0,0,1],[0,0,0,0,0,0,0,0]],[[0,0,0,0,0,0,0,0],[0,0,0,0,0,0,0,0],[0,0,0,0,0,0,0,0],[0,0,0,0,0,0,0,0],[0,0,0,0,0,0,0,0],[0,0,0,0,0,0,0,0],[0,0,0,0,0,0,0,1],[0,0,0,0,0,0,0,0]],[[0,0,0,0,0,0,0,0],[0,0,0,0,0,0,0,0],[0,0,0,0,0,0,0,0],[0,0,0,0,0,0,0,0],[0,0,0,0,0,0,0,0],[0,0,0,0,0,0,0,0],[0,0,0,0,0,0,0,0],[0,0,0,0,0,0,0,0]]]
Singularities: [t,3*t + 1,4711009*t^12 + 8971117*t^11 + 10677748*t^10 + 8085109*t^9 + 3590135*t^8 + 834128*t^7 + 45368*t^6 - 25049*t^5 - 6676*t^4 - 751*t^3 - 43*t^2 + 3*t + 1,123224926866952036846077633817063533*t^36 + 788458225599117699106506483941958996*t^35 + 2460935543199707465932195707094399276*t^34 + 5028091905412396999420005155685177361*t^33 + 7601392172774201094225288262747826225*t^32 + 9081320340614102067802542612087404085*t^31 + 8905651144360325022431365424708604277*t^30 + 7329624865997605690996011677537799034*t^29 + 5131824514151005032026503865227502915*t^28 + 3085742559607880936860987702069725073*t^27 + 1606502110249678671891823199489395873*t^26 + 729925348979234863108015621182612826*t^25 + 291701930197001682521354683847192955*t^24 + 103272971068433338581610981701050597*t^23 + 32582835232463390531347476323942356*t^22 + 9198786228677512257809388718602012*t^21 + 2328627535840079615562651505903815*t^20 + 528494902672327345137368688405971*t^19 + 107265219390897872867055719052993*t^18 + 19366330474124920335650231264254*t^17 + 3084032346048868027864938729004*t^16 + 428130426844906755330064684801*t^15 + 51047077917727733347707736873*t^14 + 5131311382924963914068242994*t^13 + 423506484370501791448778521*t^12 + 27290686999427142774945472*t^11 + 1187022669826930032005798*t^10 + 9532082269903337928755*t^9 - 3800719358960611640228*t^8 - 391227133475323741363*t^7 - 22424601925693722434*t^6 - 841414334956395184*t^5 - 20550458873544624*t^4 - 276865166214676*t^3 - 513091436680*t^2 + 10231716672*t + 14856192]

PeriodID: 314
Ramification_at_infinity: [[0,1,0,0,0,0],[0,0,0,0,0,0],[0,0,0,1,0,0],[0,0,0,0,0,0],[0,0,0,0,0,1],[0,0,0,0,0,0]]
Ramification_defect: 1
Ramification_matrices: [[[0,1,0,0,0,0],[0,0,0,0,0,0],[0,0,0,1,0,0],[0,0,0,0,1,0],[0,0,0,0,0,1],[0,0,0,0,0,0]],[[0,0,0,0,0,0],[0,0,0,0,0,0],[0,0,0,0,0,0],[0,0,0,0,0,0],[0,0,0,0,0,1],[0,0,0,0,0,0]],[[0,0,0,0,0,0],[0,0,0,0,0,0],[0,0,0,0,0,0],[0,0,0,0,0,0],[0,0,0,0,0,1],[0,0,0,0,0,0]],[[0,0,0,0,0,0],[0,0,0,0,0,0],[0,0,0,0,0,0],[0,0,0,0,0,0],[0,0,0,0,0,0],[0,0,0,0,0,0]]]
Singularities: [t,t^2 + 11*t - 1,1369*t^4 + 265*t^3 + 110*t^2 + 14*t + 1,2159675200*t^10 + 1354069212*t^9 - 879851795*t^8 + 663097599*t^7 + 6038657020*t^6 + 2444690448*t^5 + 2206882640*t^4 - 128849104*t^3 + 6054912*t^2 + 4160*t + 512]

PeriodID: 315
Ramification_at_infinity: [[0,0,0,0,0,0],[0,0,0,0,0,0],[0,0,0,0,0,0],[0,0,0,0,0,0],[0,0,0,0,0,1],[0,0,0,0,0,0]]
Ramification_defect: 1
Ramification_matrices: [[[0,1,0,0,0,0],[0,0,0,0,0,0],[0,0,0,1,0,0],[0,0,0,0,1,0],[0,0,0,0,0,1],[0,0,0,0,0,0]],[[0,0,0,0,0,0],[0,0,0,0,0,0],[0,0,0,0,0,0],[0,0,0,0,0,0],[0,0,0,0,0,1],[0,0,0,0,0,0]],[[0,0,0,0,0,0],[0,0,0,0,0,0],[0,0,0,0,0,0],[0,0,0,0,0,0],[0,0,0,0,1/2,1],[0,0,0,0,0,1/2]],[[0,0,0,0,0,0],[0,0,0,0,0,0],[0,0,0,0,0,0],[0,0,0,0,0,0],[0,0,0,0,0,1],[0,0,0,0,0,0]],[[0,0,0,0,0,0],[0,0,0,0,0,0],[0,0,0,0,0,0],[0,0,0,0,0,0],[0,0,0,0,0,1],[0,0,0,0,0,0]],[[0,0,0,0,0,0],[0,0,0,0,0,0],[0,0,0,0,0,0],[0,0,0,0,0,0],[0,0,0,0,0,0],[0,0,0,0,0,0]]]
Singularities: [t,11*t - 1,t + 1,4*t^2 + 1,148*t^3 + 92*t^2 + 13*t + 1,999874731504*t^13 + 3216350515840*t^12 + 3317654760280*t^11 + 1468616782660*t^10 + 1702066074527*t^9 + 2256744877731*t^8 + 1237125182575*t^7 + 295810602033*t^6 + 29548036917*t^5 + 2431682431*t^4 + 153611951*t^3 + 74615627*t^2 + 725136*t + 9568]

PeriodID: 316
Ramification_at_infinity: [[0,0,0,0,0,0,0,0],[0,0,0,0,0,0,0,0],[0,0,0,0,0,0,0,0],[0,0,0,0,0,0,0,0],[0,0,0,0,0,0,0,0],[0,0,0,0,0,0,0,0],[0,0,0,0,0,0,0,0],[0,0,0,0,0,0,0,0]]
Ramification_defect: 1
Ramification_matrices: [[[0,1,0,0,0,0,0,0],[0,0,0,0,0,0,0,0],[0,0,0,1,0,0,0,0],[0,0,0,0,0,0,0,0],[0,0,0,0,0,1,0,0],[0,0,0,0,0,0,1,0],[0,0,0,0,0,0,0,1],[0,0,0,0,0,0,0,0]],[[0,0,0,0,0,0,0,0],[0,0,0,0,0,0,0,0],[0,0,0,0,0,0,0,0],[0,0,0,0,0,0,0,0],[0,0,0,0,0,0,0,0],[0,0,0,0,0,0,0,0],[0,0,0,0,0,0,0,1],[0,0,0,0,0,0,0,0]],[[0,0,0,0,0,0,0,0],[0,0,0,0,0,0,0,0],[0,0,0,0,0,0,0,0],[0,0,0,0,0,0,0,0],[0,0,0,0,0,0,0,0],[0,0,0,0,0,0,0,0],[0,0,0,0,0,0,1/2,1],[0,0,0,0,0,0,0,1/2]],[[0,0,0,0,0,0,0,0],[0,0,0,0,0,0,0,0],[0,0,0,0,0,0,0,0],[0,0,0,0,0,0,0,0],[0,0,0,0,0,0,0,0],[0,0,0,0,0,0,0,0],[0,0,0,0,0,0,0,1],[0,0,0,0,0,0,0,0]],[[0,0,0,0,0,0,0,0],[0,0,0,0,0,0,0,0],[0,0,0,0,0,0,0,0],[0,0,0,0,0,0,0,0],[0,0,0,0,0,0,0,0],[0,0,0,0,0,0,0,0],[0,0,0,0,0,0,0,0],[0,0,0,0,0,0,0,0]]]
Singularities: [t,2*t + 1,t + 1,625941*t^9 + 369081*t^8 - 154752*t^7 - 122116*t^6 - 8872*t^5 + 4903*t^4 + 988*t^3 + 58*t^2 - 4*t - 1,326438624169431045330942755800*t^30 + 2633086499550791579791381558584*t^29 + 9295533958306454153868828570426*t^28 + 19344381880578379258410186005304*t^27 + 26814743485656457412445419668932*t^26 + 26280965917887659952103059451146*t^25 + 18580882950528560332171288069240*t^24 + 9200682918032022437191374455177*t^23 + 2659670584362858120986276960497*t^22 - 168509310642947122407889035393*t^21 - 701570318999564038335216892861*t^20 - 463450884567521955711984480226*t^19 - 198637411466960541376250411032*t^18 - 64223326486341423636174593378*t^17 - 16548988899288317769411357464*t^16 - 3494353357061811145594148337*t^15 - 611150566288812318764478069*t^14 - 87681670963299529756871905*t^13 - 9934488765810246964760327*t^12 - 817514702735243983181054*t^11 - 39079372751506576278588*t^10 + 276241294250965702406*t^9 + 214663077527904599126*t^8 + 17991260943932310924*t^7 + 794778044405433560*t^6 + 25678580484404024*t^5 + 591072150902576*t^4 + 5379707986376*t^3 + 181771182056*t^2 + 2310812640*t - 4659200]

PeriodID: 317
Ramification_at_infinity: [[0,0,0,0,0,0,0,0],[0,0,0,0,0,0,0,0],[0,0,0,0,0,0,0,0],[0,0,0,0,0,0,0,0],[0,0,0,0,0,1,0,0],[0,0,0,0,0,0,0,0],[0,0,0,0,0,0,3/4,0],[0,0,0,0,0,0,0,1/4]]
Ramification_defect: 1
Ramification_matrices: [[[0,1,0,0,0,0,0,0],[0,0,0,0,0,0,0,0],[0,0,0,1,0,0,0,0],[0,0,0,0,0,0,0,0],[0,0,0,0,0,1,0,0],[0,0,0,0,0,0,1,0],[0,0,0,0,0,0,0,1],[0,0,0,0,0,0,0,0]],[[0,0,0,0,0,0,0,0],[0,0,0,0,0,0,0,0],[0,0,0,0,0,0,0,0],[0,0,0,0,0,0,0,0],[0,0,0,0,0,0,0,0],[0,0,0,0,0,0,0,0],[0,0,0,0,0,0,0,1],[0,0,0,0,0,0,0,0]],[[0,0,0,0,0,0,0,0],[0,0,0,0,0,0,0,0],[0,0,0,0,0,0,0,0],[0,0,0,0,0,0,0,0],[0,0,0,0,0,0,0,0],[0,0,0,0,0,0,0,0],[0,0,0,0,0,0,3/4,0],[0,0,0,0,0,0,0,1/4]],[[0,0,0,0,0,0,0,0],[0,0,0,0,0,0,0,0],[0,0,0,0,0,0,0,0],[0,0,0,0,0,0,0,0],[0,0,0,0,0,0,0,0],[0,0,0,0,0,0,0,0],[0,0,0,0,0,0,0,1],[0,0,0,0,0,0,0,0]],[[0,0,0,0,0,0,0,0],[0,0,0,0,0,0,0,0],[0,0,0,0,0,0,0,0],[0,0,0,0,0,0,0,0],[0,0,0,0,0,0,0,0],[0,0,0,0,0,0,0,0],[0,0,0,0,0,0,0,1],[0,0,0,0,0,0,0,0]],[[0,0,0,0,0,0,0,0],[0,0,0,0,0,0,0,0],[0,0,0,0,0,0,0,0],[0,0,0,0,0,0,0,0],[0,0,0,0,0,0,0,0],[0,0,0,0,0,0,0,0],[0,0,0,0,0,0,0,0],[0,0,0,0,0,0,0,0]]]
Singularities: [t,4*t - 1,4*t + 1,496*t^3 - 48*t^2 + 12*t - 1,432*t^3 - 1,284280877827493465851628093440*t^28 + 704308128959802136083755433984*t^27 + 568198682409239697014890168320*t^26 + 379763650203229419684743872512*t^25 + 206239082180989482390148153344*t^24 - 681850174948725703176706719744*t^23 - 204795774564546847371917524992*t^22 + 49834479696124731411115376640*t^21 - 50546721228615617998206652416*t^20 + 11254318384591108340714520576*t^19 - 7754605412052822217226618880*t^18 + 1368031236137137274752751616*t^17 + 899535999756927882568774144*t^16 + 63337679063658544157687808*t^15 + 6988889803037289241291264*t^14 - 982823197865689029853952*t^13 + 377583548970968828660128*t^12 + 44821671399813542321056*t^11 - 598952684702434786100*t^10 - 153296252825673740312*t^9 + 12300676436540427274*t^8 - 1061093719227808920*t^7 - 20493053859705737*t^6 - 464187088039203*t^5 + 28601407724388*t^4 - 917488162275*t^3 - 14557166124*t^2 - 263628612*t + 811200]

PeriodID: 318
Ramification_at_infinity: [[0,0,0,0,0,0],[0,0,0,0,0,0],[0,0,0,0,0,0],[0,0,0,0,0,0],[0,0,0,0,0,1],[0,0,0,0,0,0]]
Ramification_defect: 1
Ramification_matrices: [[[0,1,0,0,0,0],[0,0,0,0,0,0],[0,0,0,1,0,0],[0,0,0,0,1,0],[0,0,0,0,0,1],[0,0,0,0,0,0]],[[0,0,0,0,0,0],[0,0,0,0,0,0],[0,0,0,0,0,0],[0,0,0,0,0,0],[0,0,0,0,0,1],[0,0,0,0,0,0]],[[0,0,0,0,0,0],[0,0,0,0,0,0],[0,0,0,0,0,0],[0,0,0,0,0,0],[0,0,0,0,0,1],[0,0,0,0,0,0]],[[0,0,0,0,0,0],[0,0,0,0,0,0],[0,0,0,0,0,0],[0,0,0,0,0,0],[0,0,0,0,0,1],[0,0,0,0,0,0]],[[0,0,0,0,0,0],[0,0,0,0,0,0],[0,0,0,0,0,0],[0,0,0,0,0,0],[0,0,0,0,0,1],[0,0,0,0,0,0]],[[0,0,0,0,0,0],[0,0,0,0,0,0],[0,0,0,0,0,0],[0,0,0,0,0,0],[0,0,0,0,0,0],[0,0,0,0,0,0]]]
Singularities: [t,4*t + 1,2*t + 1,148*t^3 + 72*t^2 + 4*t + 1,76*t^3 + 56*t^2 + 8*t - 1,16419509966976*t^13 + 53651164279296*t^12 + 80306948182336*t^11 + 72642105154688*t^10 + 43671154969704*t^9 + 18031269068160*t^8 + 5135690589248*t^7 + 1000529654808*t^6 + 132025548224*t^5 + 11854781384*t^4 + 740306404*t^3 + 29184308*t^2 + 141905*t + 2134]

PeriodID: 319
Ramification_at_infinity: [[0,0,0,0,0,0,0,0],[0,0,0,0,0,0,0,0],[0,0,0,0,0,0,0,0],[0,0,0,0,0,0,0,0],[0,0,0,0,0,0,0,0],[0,0,0,0,0,0,0,0],[0,0,0,0,0,0,0,0],[0,0,0,0,0,0,0,0]]
Ramification_defect: 2
Ramification_matrices: [[[0,1,0,0,0,0,0,0],[0,0,0,0,0,0,0,0],[0,0,0,1,0,0,0,0],[0,0,0,0,0,0,0,0],[0,0,0,0,0,1,0,0],[0,0,0,0,0,0,1,0],[0,0,0,0,0,0,0,1],[0,0,0,0,0,0,0,0]],[[0,0,0,0,0,0,0,0],[0,0,0,0,0,0,0,0],[0,0,0,0,0,0,0,0],[0,0,0,0,0,0,0,0],[0,0,0,0,0,0,0,0],[0,0,0,0,0,0,0,0],[0,0,0,0,0,0,0,1],[0,0,0,0,0,0,0,0]],[[0,0,0,0,0,0,0,0],[0,0,0,0,0,0,0,0],[0,0,0,0,0,0,0,0],[0,0,0,0,0,0,0,0],[0,0,0,0,0,0,0,0],[0,0,0,0,0,0,0,0],[0,0,0,0,0,0,0,1],[0,0,0,0,0,0,0,0]],[[0,0,0,0,0,0,0,0],[0,0,0,0,0,0,0,0],[0,0,0,0,0,0,0,0],[0,0,0,0,0,0,0,0],[0,0,0,0,0,0,0,0],[0,0,0,0,0,0,0,0],[0,0,0,0,0,0,0,1],[0,0,0,0,0,0,0,0]],[[0,0,0,0,0,0,0,0],[0,0,0,0,0,0,0,0],[0,0,0,0,0,0,0,0],[0,0,0,0,0,0,0,0],[0,0,0,0,0,0,0,0],[0,0,0,0,0,0,0,0],[0,0,0,0,0,0,0,0],[0,0,0,0,0,0,0,0]]]
Singularities: [t,2*t + 1,t + 1,1988437*t^11 + 3666727*t^10 + 2969858*t^9 + 1576976*t^8 + 733432*t^7 + 293140*t^6 + 79172*t^5 + 12717*t^4 + 1156*t^3 - 9*t^2 - 9*t - 1,539222377207700828009366302993344*t^36 + 3560954956609428814732492798071120*t^35 + 11398515314750641244841723748288116*t^34 + 21632971554890635784749380657789392*t^33 + 24058476728268451827096654856753628*t^32 + 9575566876981527514095089344549464*t^31 - 17289350342518295439573411269468636*t^30 - 40633222252257968722551102550150790*t^29 - 48175468017867022828924882671970346*t^28 - 40318418586758261889472575908968628*t^27 - 25811414464510706832385004669200680*t^26 - 12866829816825120168790927713132584*t^25 - 4844898083965401604416640075882129*t^24 - 1195258891320280774551128742266474*t^23 - 40913135428169810931902015283795*t^22 + 134660119276496447039660507344491*t^21 + 81053870844894123890786607986326*t^20 + 29940230657257022529555482364282*t^19 + 8343031639875883117619752059782*t^18 + 1896129093647570091435010188914*t^17 + 369099986836811280100154700050*t^16 + 63235016416573688357375263026*t^15 + 9552881923663782486449430410*t^14 + 1256488262870759582852926122*t^13 + 142709367655216078289307736*t^12 + 14013987430662499710998212*t^11 + 1182546504641755949474450*t^10 + 83420521475199932887578*t^9 + 4798031451427101315185*t^8 + 227657135302260655374*t^7 + 8668592920053162859*t^6 + 215467488275617439*t^5 + 2194596302490774*t^4 - 37054488845592*t^3 - 966066589394*t^2 - 3421791282*t + 75192800]

PeriodID: 320
Ramification_at_infinity: [[0,0,0,0,0,0,0,0],[0,0,0,0,0,0,0,0],[0,0,0,0,0,0,0,0],[0,0,0,0,0,0,0,0],[0,0,0,0,0,0,0,0],[0,0,0,0,0,0,0,0],[0,0,0,0,0,0,0,0],[0,0,0,0,0,0,0,0]]
Ramification_defect: 2
Ramification_matrices: [[[0,1,0,0,0,0,0,0],[0,0,0,0,0,0,0,0],[0,0,0,1,0,0,0,0],[0,0,0,0,0,0,0,0],[0,0,0,0,0,1,0,0],[0,0,0,0,0,0,1,0],[0,0,0,0,0,0,0,1],[0,0,0,0,0,0,0,0]],[[0,1,0,0,0,0,0,0],[0,0,0,0,0,0,0,0],[0,0,0,1,0,0,0,0],[0,0,0,0,0,0,0,0],[0,0,0,0,0,1,0,0],[0,0,0,0,0,0,0,0],[0,0,0,0,0,0,0,1],[0,0,0,0,0,0,0,0]],[[0,0,0,0,0,0,0,0],[0,0,0,0,0,0,0,0],[0,0,0,0,0,0,0,0],[0,0,0,0,0,0,0,0],[0,0,0,0,0,0,0,0],[0,0,0,0,0,0,0,0],[0,0,0,0,0,0,0,1],[0,0,0,0,0,0,0,0]],[[0,0,0,0,0,0,0,0],[0,0,0,0,0,0,0,0],[0,0,0,0,0,0,0,0],[0,0,0,0,0,0,0,0],[0,0,0,0,0,0,0,0],[0,0,0,0,0,0,0,0],[0,0,0,0,0,0,0,0],[0,0,0,0,0,0,0,0]]]
Singularities: [t,t + 1,576077*t^9 + 1399466*t^8 + 1146334*t^7 + 323124*t^6 + 76519*t^5 + 11511*t^4 + 1234*t^3 + 8*t^2 - 7*t - 1,27776179123726014542063771108*t^28 + 157687978149811396085479422496*t^27 + 457492815534182856764916595132*t^26 + 873695714308513849878902153860*t^25 + 1142255243890854478759730747926*t^24 + 1047257427421197313650231992996*t^23 + 738300764391159854831010673478*t^22 + 491176784678083274916468364976*t^21 + 359446840798444750604199261529*t^20 + 254927058541875969904038190898*t^19 + 145507230842533411443014605054*t^18 + 60391679691402032404099121417*t^17 + 16756563628207938863552186400*t^16 + 2621587671237754990444076090*t^15 + 78283501647949429757641007*t^14 - 41204134894974578122653822*t^13 - 3585829225962016698650020*t^12 + 1081937140572656110401609*t^11 + 333548460357967799799711*t^10 + 48654144596251133209176*t^9 + 4209123021962170963539*t^8 + 190190626158267413769*t^7 + 6323580714941344133*t^6 + 234157930276870633*t^5 + 8810527810447010*t^4 + 160822888984765*t^3 + 1690699990590*t^2 + 11445659952*t + 25006080]

PeriodID: 321
Ramification_at_infinity: [[0,0,0,0,0,0,0,0],[0,0,0,0,0,0,0,0],[0,0,0,0,0,0,0,0],[0,0,0,0,0,0,0,0],[0,0,0,0,0,0,0,0],[0,0,0,0,0,0,0,0],[0,0,0,0,0,0,0,0],[0,0,0,0,0,0,0,0]]
Ramification_defect: 2
Ramification_matrices: [[[0,1,0,0,0,0,0,0],[0,0,0,0,0,0,0,0],[0,0,0,1,0,0,0,0],[0,0,0,0,0,0,0,0],[0,0,0,0,0,1,0,0],[0,0,0,0,0,0,1,0],[0,0,0,0,0,0,0,1],[0,0,0,0,0,0,0,0]],[[0,0,0,0,0,0,0,0],[0,0,0,0,0,0,0,0],[0,0,0,0,0,0,0,0],[0,0,0,0,0,0,0,0],[0,0,0,0,0,0,0,0],[0,0,0,0,0,0,0,0],[0,0,0,0,0,0,0,1],[0,0,0,0,0,0,0,0]],[[0,0,0,0,0,0,0,0],[0,0,0,0,0,0,0,0],[0,0,0,0,0,0,0,0],[0,0,0,0,0,0,0,0],[0,0,0,0,0,1,0,0],[0,0,0,0,0,0,0,0],[0,0,0,0,0,0,1/2,0],[0,0,0,0,0,0,0,1/2]],[[0,0,0,0,0,0,0,0],[0,0,0,0,0,0,0,0],[0,0,0,0,0,0,0,0],[0,0,0,0,0,0,0,0],[0,0,0,0,0,0,0,0],[0,0,0,0,0,0,0,0],[0,0,0,0,0,0,0,1],[0,0,0,0,0,0,0,0]],[[0,0,0,0,0,0,0,0],[0,0,0,0,0,0,0,0],[0,0,0,0,0,0,0,0],[0,0,0,0,0,0,0,0],[0,0,0,0,0,0,0,0],[0,0,0,0,0,0,0,0],[0,0,0,0,0,0,0,0],[0,0,0,0,0,0,0,0]]]
Singularities: [t,2*t + 1,t + 1,1666247*t^9 + 2476851*t^8 + 1495570*t^7 + 504593*t^6 + 108104*t^5 + 14161*t^4 + 1136*t^3 - 10*t^2 - 7*t - 1,1687509834829936092261921545948*t^33 + 12143915640842139739885017084158*t^32 + 40671760678262193418267330373038*t^31 + 89063221620179981996760641149553*t^30 + 150804854256941064333596132466625*t^29 + 212453896627802549254002578505345*t^28 + 248296613598124742694219923817782*t^27 + 232876106516752376083599311768197*t^26 + 169815023568155546700844774848504*t^25 + 93500402894542154073907732946470*t^24 + 37343964000454776026820383257388*t^23 + 10112734746293901012097308820228*t^22 + 1771838161879774174515651633009*t^21 + 456405778390179897987679306354*t^20 + 369218119640681008002659292573*t^19 + 228892512097544550998980810386*t^18 + 90552470243102469995299534171*t^17 + 24322454002928579888861226252*t^16 + 4512135053838532644217903574*t^15 + 545567668167235892724411799*t^14 + 29919692951744918302391037*t^13 - 3043068436626521084273393*t^12 - 924878843224112584679220*t^11 - 115745441283513231022017*t^10 - 9635848852747667159920*t^9 - 621416870517545092360*t^8 - 32718199255656997208*t^7 - 1195800697921801468*t^6 - 19385136222581191*t^5 + 70462417524374*t^4 + 4891616218633*t^3 + 42117352442*t^2 + 83542489*t - 1229088]

PeriodID: 322
Ramification_at_infinity: [[0,0,0,0,0,0],[0,0,0,0,0,0],[0,0,0,0,0,0],[0,0,0,0,0,0],[0,0,0,0,0,0],[0,0,0,0,0,0]]
Ramification_defect: 1
Ramification_matrices: [[[0,1,0,0,0,0],[0,0,0,0,0,0],[0,0,0,1,0,0],[0,0,0,0,1,0],[0,0,0,0,0,1],[0,0,0,0,0,0]],[[0,1,0,0,0,0],[0,0,0,0,0,0],[0,0,0,1,0,0],[0,0,0,0,0,0],[0,0,0,0,0,1],[0,0,0,0,0,0]],[[0,0,0,0,0,0],[0,0,0,0,0,0],[0,0,0,0,0,0],[0,0,0,0,0,0],[0,0,0,0,0,1],[0,0,0,0,0,0]],[[0,0,0,0,0,0],[0,0,0,0,0,0],[0,0,0,0,0,0],[0,0,0,0,0,0],[0,0,0,0,0,0],[0,0,0,0,0,0]]]
Singularities: [t,t + 1,12469*t^6 + 11852*t^5 + 5032*t^4 + 1472*t^3 + 48*t^2 - t - 1,434175435972*t^10 + 1261336864212*t^9 + 1682867152362*t^8 + 1553688078309*t^7 + 1087687372620*t^6 + 463273757144*t^5 + 92093741952*t^4 + 7276107072*t^3 + 1438106176*t^2 + 10750720*t + 128000]

PeriodID: 323
Ramification_at_infinity: [[0,0,0,0,0,0],[0,0,0,0,0,0],[0,0,0,0,0,0],[0,0,0,0,0,0],[0,0,0,0,0,0],[0,0,0,0,0,0]]
Ramification_defect: 1
Ramification_matrices: [[[0,1,0,0,0,0],[0,0,0,0,0,0],[0,0,0,1,0,0],[0,0,0,0,1,0],[0,0,0,0,0,1],[0,0,0,0,0,0]],[[0,0,0,0,0,0],[0,0,0,0,0,0],[0,0,0,0,0,0],[0,0,0,0,0,0],[0,0,0,0,0,1],[0,0,0,0,0,0]],[[0,0,0,0,0,0],[0,0,0,0,0,0],[0,0,0,0,0,0],[0,0,0,0,0,0],[0,0,0,0,0,1],[0,0,0,0,0,0]],[[0,0,0,0,0,0],[0,0,0,0,0,0],[0,0,0,0,0,0],[0,0,0,0,0,0],[0,0,0,0,0,0],[0,0,0,0,0,0]]]
Singularities: [t,2*t + 1,108349*t^8 + 228295*t^7 + 190075*t^6 + 78640*t^5 + 16346*t^4 + 1453*t^3 + 32*t^2 - 1,2869959281626290*t^13 + 8993231953841740*t^12 + 12606170810048875*t^11 + 10551605948863885*t^10 + 5931265984269105*t^9 + 2358219924034090*t^8 + 668843621489740*t^7 + 132480481023635*t^6 + 17719552196076*t^5 + 1572773792385*t^4 + 95844275547*t^3 + 3772320361*t^2 + 18046411*t + 190800]

PeriodID: 324
Ramification_at_infinity: [[0,0,0,0,0,0],[0,0,0,0,0,0],[0,0,0,0,0,0],[0,0,0,0,0,0],[0,0,0,0,0,0],[0,0,0,0,0,0]]
Ramification_defect: 1
Ramification_matrices: [[[0,1,0,0,0,0],[0,0,0,0,0,0],[0,0,0,1,0,0],[0,0,0,0,1,0],[0,0,0,0,0,1],[0,0,0,0,0,0]],[[0,0,0,0,0,0],[0,0,0,0,0,0],[0,0,0,0,0,0],[0,0,0,0,0,0],[0,0,0,0,0,1],[0,0,0,0,0,0]],[[0,0,0,0,0,0],[0,0,0,0,0,0],[0,0,0,0,0,0],[0,0,0,0,0,0],[0,0,0,0,0,1],[0,0,0,0,0,0]],[[0,0,0,0,0,0],[0,0,0,0,0,0],[0,0,0,0,0,0],[0,0,0,0,0,0],[0,0,0,0,0,0],[0,0,0,0,0,0]]]
Singularities: [t,11*t^4 - 36*t^3 + 8*t^2 + t - 1,4421*t^5 - 1500*t^4 - 72*t^3 + 75*t^2 + t - 1,1458247930726620*t^12 + 7821456415573680*t^11 - 10354721748635396*t^10 + 5042046629382735*t^9 - 1594887162293906*t^8 + 381498391512450*t^7 - 55235075056652*t^6 + 3089706238556*t^5 + 123357580584*t^4 - 85349754556*t^3 + 3071748894*t^2 - 184757217*t - 1195040]

PeriodID: 325
Ramification_at_infinity: [[0,0,0,0,0,0],[0,0,0,0,0,0],[0,0,0,0,0,0],[0,0,0,0,0,0],[0,0,0,0,0,0],[0,0,0,0,0,0]]
Ramification_defect: 0
Ramification_matrices: [[[0,1,0,0,0,0],[0,0,0,0,0,0],[0,0,0,1,0,0],[0,0,0,0,1,0],[0,0,0,0,0,1],[0,0,0,0,0,0]],[[0,0,0,0,0,0],[0,0,0,0,0,0],[0,0,0,0,0,0],[0,0,0,0,0,0],[0,0,0,0,0,1],[0,0,0,0,0,0]],[[0,0,0,0,0,0],[0,0,0,0,0,0],[0,0,0,0,0,0],[0,0,0,0,0,0],[0,0,0,0,0,1],[0,0,0,0,0,0]],[[0,0,0,0,0,0],[0,0,0,0,0,0],[0,0,0,0,0,0],[0,0,0,0,0,0],[0,0,0,0,0,1],[0,0,0,0,0,0]],[[0,0,0,0,0,0],[0,0,0,0,0,0],[0,0,0,0,0,0],[0,0,0,0,0,0],[0,0,0,0,0,1],[0,0,0,0,0,0]],[[0,0,0,0,0,0],[0,0,0,0,0,0],[0,0,0,0,0,0],[0,0,0,0,0,0],[0,0,0,0,0,0],[0,0,0,0,0,0]]]
Singularities: [t,8*t^2 - 4*t + 1,28*t^2 - 4*t - 1,28*t^2 + 4*t - 1,8*t^2 + 4*t + 1,1245440*t^6 + 159472*t^4 - 353*t^2 + 2]

PeriodID: 326
Ramification_at_infinity: [[0,0,0,0,0,0],[0,0,0,0,0,0],[0,0,0,0,0,0],[0,0,0,0,0,0],[0,0,0,0,0,1],[0,0,0,0,0,0]]
Ramification_defect: 1
Ramification_matrices: [[[0,1,0,0,0,0],[0,0,0,0,0,0],[0,0,0,1,0,0],[0,0,0,0,1,0],[0,0,0,0,0,1],[0,0,0,0,0,0]],[[0,0,0,0,0,0],[0,0,0,0,0,0],[0,0,0,0,0,0],[0,0,0,0,0,0],[0,0,0,0,0,1],[0,0,0,0,0,0]],[[0,0,0,0,0,0],[0,0,0,0,0,0],[0,0,0,0,0,0],[0,0,0,0,0,0],[0,0,0,0,0,1],[0,0,0,0,0,0]],[[0,0,0,0,0,0],[0,0,0,0,0,0],[0,0,0,0,0,0],[0,0,0,0,0,0],[0,0,0,0,0,1],[0,0,0,0,0,0]],[[0,0,0,0,0,0],[0,0,0,0,0,0],[0,0,0,0,0,0],[0,0,0,0,0,0],[0,0,0,0,0,0],[0,0,0,0,0,0]]]
Singularities: [t,2*t - 1,2*t + 1,8000*t^6 + 528*t^4 + 60*t^2 - 1,64404500*t^8 - 1791160*t^6 + 729408*t^4 + 2144*t^2 + 5]

PeriodID: 327
Ramification_at_infinity: [[0,0,0,0,0,0],[0,0,0,0,0,0],[0,0,0,0,0,0],[0,0,0,0,0,0],[0,0,0,0,0,1],[0,0,0,0,0,0]]
Ramification_defect: 1
Ramification_matrices: [[[0,1,0,0,0,0],[0,0,0,0,0,0],[0,0,0,1,0,0],[0,0,0,0,1,0],[0,0,0,0,0,1],[0,0,0,0,0,0]],[[0,0,0,0,0,0],[0,0,0,0,0,0],[0,0,0,0,0,0],[0,0,0,0,0,0],[0,0,0,0,0,1],[0,0,0,0,0,0]],[[0,0,0,0,0,0],[0,0,0,0,0,0],[0,0,0,0,0,0],[0,0,0,0,0,0],[0,0,0,0,0,1],[0,0,0,0,0,0]],[[0,0,0,0,0,0],[0,0,0,0,0,0],[0,0,0,0,0,0],[0,0,0,0,0,0],[0,0,0,0,0,0],[0,0,0,0,0,0]]]
Singularities: [t,32*t^4 - 144*t^3 + 40*t^2 - 12*t + 1,32*t^4 + 144*t^3 + 40*t^2 + 12*t + 1,1379024896*t^8 - 181690112*t^6 + 32203856*t^4 + 160775*t^2 + 136]

PeriodID: 328
Ramification_at_infinity: [[0,0,0,0,0,0,0,0],[0,0,0,0,0,0,0,0],[0,0,0,0,0,0,0,0],[0,0,0,0,0,0,0,0],[0,0,0,0,0,0,0,0],[0,0,0,0,0,0,0,0],[0,0,0,0,0,0,0,0],[0,0,0,0,0,0,0,0]]
Ramification_defect: 1
Ramification_matrices: [[[0,1,0,0,0,0,0,0],[0,0,0,0,0,0,0,0],[0,0,0,1,0,0,0,0],[0,0,0,0,0,0,0,0],[0,0,0,0,0,1,0,0],[0,0,0,0,0,0,1,0],[0,0,0,0,0,0,0,1],[0,0,0,0,0,0,0,0]],[[0,0,0,0,0,0,0,0],[0,0,0,0,0,0,0,0],[0,0,0,0,0,0,0,0],[0,0,0,0,0,0,0,0],[0,0,0,0,0,0,0,0],[0,0,0,0,0,0,0,0],[0,0,0,0,0,0,0,1],[0,0,0,0,0,0,0,0]],[[0,0,0,0,0,0,0,0],[0,0,0,0,0,0,0,0],[0,0,0,0,0,0,0,0],[0,0,0,0,0,0,0,0],[0,0,0,0,0,0,0,0],[0,0,0,0,0,0,0,0],[0,0,0,0,0,0,0,1],[0,0,0,0,0,0,0,0]],[[0,0,0,0,0,0,0,0],[0,0,0,0,0,0,0,0],[0,0,0,0,0,0,0,0],[0,0,0,0,0,0,0,0],[0,0,0,0,0,0,0,0],[0,0,0,0,0,0,0,0],[0,0,0,0,0,0,0,1],[0,0,0,0,0,0,0,0]],[[0,0,0,0,0,0,0,0],[0,0,0,0,0,0,0,0],[0,0,0,0,0,0,0,0],[0,0,0,0,0,0,0,0],[0,0,0,0,0,0,0,0],[0,0,0,0,0,0,0,0],[0,0,0,0,0,0,0,0],[0,0,0,0,0,0,0,0]]]
Singularities: [t,197*t^4 - 180*t^3 + 76*t^2 - 15*t + 1,11*t^4 + 36*t^3 + 8*t^2 - t - 1,37*t^4 + 204*t^3 + 100*t^2 + 17*t + 1,683120519918114673454479147*t^30 - 599992477963870089536376220*t^29 + 740030579740154168186721678*t^28 - 513302550727877844363171867*t^27 - 91774720007563411592296884*t^26 + 321470132192283223836330344*t^25 + 157830243051447668491541399*t^24 - 186402322145817458160381173*t^23 + 24683854893857212057448449*t^22 + 32102572265705976705651181*t^21 + 16590426226734195230603312*t^20 + 3716171543218358344572448*t^19 - 3903533674997939159017300*t^18 + 1845404216225247156402501*t^17 - 286796125486425579053486*t^16 + 41835898113951767838092*t^15 - 3430514043675941014349*t^14 - 1157773106859653879145*t^13 + 308195679597522208016*t^12 - 32021043601534404475*t^11 + 210337935285775942*t^10 - 18131893258028745*t^9 + 19939514915889607*t^8 - 149467040150211*t^7 - 48253943632171*t^6 + 2561362813428*t^5 + 79718149698*t^4 + 8057657874*t^3 - 65917170*t^2 - 1478880*t + 73728]

PeriodID: 331
Ramification_at_infinity: [[0,0,0,0,0,0,0,0],[0,0,0,0,0,0,0,0],[0,0,0,0,0,0,0,0],[0,0,0,0,0,0,0,0],[0,0,0,0,0,0,0,0],[0,0,0,0,0,0,0,0],[0,0,0,0,0,0,0,0],[0,0,0,0,0,0,0,0]]
Ramification_defect: 2
Ramification_matrices: [[[0,1,0,0,0,0,0,0],[0,0,0,0,0,0,0,0],[0,0,0,1,0,0,0,0],[0,0,0,0,0,0,0,0],[0,0,0,0,0,1,0,0],[0,0,0,0,0,0,1,0],[0,0,0,0,0,0,0,1],[0,0,0,0,0,0,0,0]],[[0,0,0,0,0,0,0,0],[0,0,0,0,0,0,0,0],[0,0,0,0,0,0,0,0],[0,0,0,0,0,0,0,0],[0,0,0,0,0,0,0,0],[0,0,0,0,0,0,0,0],[0,0,0,0,0,0,0,1],[0,0,0,0,0,0,0,0]],[[0,0,0,0,0,0,0,0],[0,0,0,0,0,0,0,0],[0,0,0,0,0,0,0,0],[0,0,0,0,0,0,0,0],[0,0,0,0,0,0,0,0],[0,0,0,0,0,0,0,0],[0,0,0,0,0,0,0,1],[0,0,0,0,0,0,0,0]],[[0,0,0,0,0,0,0,0],[0,0,0,0,0,0,0,0],[0,0,0,0,0,0,0,0],[0,0,0,0,0,0,0,0],[0,0,0,0,0,0,0,0],[0,0,0,0,0,0,0,0],[0,0,0,0,0,0,0,0],[0,0,0,0,0,0,0,0]]]
Singularities: [t,37*t^5 - 96*t^4 + 30*t^3 + t^2 + t - 1,56467*t^8 - 72402*t^7 + 26208*t^6 + 2479*t^5 - 2799*t^4 + 97*t^3 + 101*t^2 - t - 1,18845303049176672247693486638073*t^36 - 121239615504005048316659444064808*t^35 + 456959975198730765178337197140793*t^34 - 1226425968198483971485381788428967*t^33 + 2486882741694209842193681673238461*t^32 - 3950006957707449203772040908434616*t^31 + 5063347957879656027303064339551678*t^30 - 5371654188905955025074747785849503*t^29 + 4806999888018095315540777925717720*t^28 - 3674575945003538934558437789653992*t^27 + 2417357048766805480154167054275106*t^26 - 1373761554669515050618375370517151*t^25 + 675013515275892387326245663130209*t^24 - 286280002692904168403863452228882*t^23 + 104315900748898808599982019586329*t^22 - 32388847107266436421319992025365*t^21 + 8452857270224678052491750605985*t^20 - 1813589522463173442181661314026*t^19 + 307785645474195338541210139132*t^18 - 38036540702207101812057240972*t^17 + 2544182545148974556568003100*t^16 + 159894749373108859539180514*t^15 - 72796320909834982757502669*t^14 + 10902870802442133561350003*t^13 - 996613690847022279693148*t^12 + 68088524821402320386576*t^11 - 5956841111549449077344*t^10 + 654480754744761944266*t^9 - 41617611352524315658*t^8 + 502576651822003348*t^7 + 36903262128040942*t^6 + 2009900496654115*t^5 + 69965954830282*t^4 - 1109490411498*t^3 + 127638379521*t^2 - 519794322*t + 7828704]

PeriodID: 334
Ramification_at_infinity: [[0,0,0,0,0,0,0,0],[0,0,0,0,0,0,0,0],[0,0,0,0,0,0,0,0],[0,0,0,0,0,0,0,0],[0,0,0,0,0,0,0,0],[0,0,0,0,0,0,0,0],[0,0,0,0,0,0,0,0],[0,0,0,0,0,0,0,0]]
Ramification_defect: 2
Ramification_matrices: [[[0,1,0,0,0,0,0,0],[0,0,0,0,0,0,0,0],[0,0,0,1,0,0,0,0],[0,0,0,0,0,0,0,0],[0,0,0,0,0,1,0,0],[0,0,0,0,0,0,1,0],[0,0,0,0,0,0,0,1],[0,0,0,0,0,0,0,0]],[[0,0,0,0,0,0,0,0],[0,0,0,0,0,0,0,0],[0,0,0,0,0,0,0,0],[0,0,0,0,0,0,0,0],[0,0,0,0,0,0,0,0],[0,0,0,0,0,0,0,0],[0,0,0,0,0,0,0,1],[0,0,0,0,0,0,0,0]],[[0,0,0,0,0,0,0,0],[0,0,0,0,0,0,0,0],[0,0,0,0,0,0,0,0],[0,0,0,0,0,0,0,0],[0,0,0,0,0,0,0,0],[0,0,0,0,0,0,0,0],[0,0,0,0,0,0,0,1],[0,0,0,0,0,0,0,0]],[[0,0,0,0,0,0,0,0],[0,0,0,0,0,0,0,0],[0,0,0,0,0,0,0,0],[0,0,0,0,0,0,0,0],[0,0,0,0,0,0,0,0],[0,0,0,0,0,0,0,0],[0,0,0,0,0,0,0,1],[0,0,0,0,0,0,0,0]],[[0,0,0,0,0,0,0,0],[0,0,0,0,0,0,0,0],[0,0,0,0,0,0,0,0],[0,0,0,0,0,0,0,0],[0,0,0,0,0,0,0,0],[0,0,0,0,0,0,0,0],[0,0,0,0,0,0,0,0],[0,0,0,0,0,0,0,0]]]
Singularities: [t,t + 1,11*t^4 + 36*t^3 + 8*t^2 - t - 1,159127*t^8 + 120040*t^7 + 38736*t^6 + 8894*t^5 + 2462*t^4 + 664*t^3 + 39*t^2 - 10*t - 1,8554736165255643292560640311783048*t^36 + 51601577774638964256923725010433648*t^35 + 149877098414688881212256338590421284*t^34 + 272853520069797291826473864737164884*t^33 + 346104565735187658163065602676756124*t^32 + 325022593931367156595138607262860264*t^31 + 234962174598143479413255810734462068*t^30 + 133447865261902207718575116817508856*t^29 + 59197659457264921590116221801242796*t^28 + 19335087892644928310003912874238048*t^27 + 3569483498303726350918305311569512*t^26 - 500577263585505361676620335268182*t^25 - 717716998748093432334375555967379*t^24 - 320028440965064786468440999001766*t^23 - 86589662590319887930478270752317*t^22 - 11586587374657804415974148553224*t^21 + 2187404387878021360079702338311*t^20 + 1993427027443163831363933948628*t^19 + 755095434814962500738081522896*t^18 + 203115011596051940151111332773*t^17 + 42659125890638547205337790639*t^16 + 7205842184588763855760288116*t^15 + 987996683153749244485558529*t^14 + 109811617740188775180976570*t^13 + 9779951809423693658489274*t^12 + 678707806650646421310745*t^11 + 34409981068492003016572*t^10 + 1053648609610178618871*t^9 + 1039688311430033518*t^8 - 1388963823953210920*t^7 - 21773120914132433*t^6 + 4165797294086370*t^5 + 329473766132244*t^4 + 12372313732176*t^3 + 269528033418*t^2 + 2102698272*t + 22617600]

PeriodID: 335
Ramification_at_infinity: [[0,0,0,0,0,0,0,0],[0,0,0,0,0,0,0,0],[0,0,0,0,0,0,0,0],[0,0,0,0,0,0,0,0],[0,0,0,0,0,0,0,0],[0,0,0,0,0,0,0,0],[0,0,0,0,0,0,0,0],[0,0,0,0,0,0,0,0]]
Ramification_defect: 2
Ramification_matrices: [[[0,1,0,0,0,0,0,0],[0,0,0,0,0,0,0,0],[0,0,0,1,0,0,0,0],[0,0,0,0,0,0,0,0],[0,0,0,0,0,1,0,0],[0,0,0,0,0,0,1,0],[0,0,0,0,0,0,0,1],[0,0,0,0,0,0,0,0]],[[0,0,0,0,0,0,0,0],[0,0,0,0,0,0,0,0],[0,0,0,0,0,0,0,0],[0,0,0,0,0,0,0,0],[0,0,0,0,0,0,0,0],[0,0,0,0,0,0,0,0],[0,0,0,0,0,0,0,1],[0,0,0,0,0,0,0,0]],[[0,0,0,0,0,0,0,0],[0,0,0,0,0,0,0,0],[0,0,0,0,0,0,0,0],[0,0,0,0,0,0,0,0],[0,0,0,0,0,0,0,0],[0,0,0,0,0,0,0,0],[0,0,0,0,0,0,0,1],[0,0,0,0,0,0,0,0]],[[0,0,0,0,0,0,0,0],[0,0,0,0,0,0,0,0],[0,0,0,0,0,0,0,0],[0,0,0,0,0,0,0,0],[0,0,0,0,0,0,0,0],[0,0,0,0,0,0,0,0],[0,0,0,0,0,0,0,1],[0,0,0,0,0,0,0,0]],[[0,0,0,0,0,0,0,0],[0,0,0,0,0,0,0,0],[0,0,0,0,0,0,0,0],[0,0,0,0,0,0,0,0],[0,0,0,0,0,0,0,0],[0,0,0,0,0,0,0,0],[0,0,0,0,0,0,0,1],[0,0,0,0,0,0,0,0]],[[0,0,0,0,0,0,0,0],[0,0,0,0,0,0,0,0],[0,0,0,0,0,0,0,0],[0,0,0,0,0,0,0,0],[0,0,0,0,0,0,0,0],[0,0,0,0,0,0,0,0],[0,0,0,0,0,0,0,0],[0,0,0,0,0,0,0,0]]]
[truncated: 559,293 more chars]
