# Supplementary material for: Four-dimensional Fano toric complete intersections
Source: Proc Math Phys Eng Sci. 2015 Mar 8;471(2175):20140704. doi: 10.1098/rspa.2014.0704 (PMC4353041; doi:10.1098/rspa.2014.0704)
Supplement: Data [file rspa20140704supp2.zip › data/README.txt]

Quantum periods and other geometric data for certain four-dimensional Fano
toric complete intersections

This data was computed and assembled in 2014 by:

    Tom Coates <t.coates@imperial.ac.uk>
    Alexander Kasprzyk <a.m.kasprzyk@imperial.ac.uk>
    Thomas Prince <t.prince12@imperial.ac.uk>

To the extent possible under law, Tom Coates, Alexander Kasprzyk, and Thomas
Prince, who associated CC0 with "Quantum periods and other geometric data for
certain four-dimensional Fano toric complete intersections" have waived all
copyright and related or neighboring rights to "Quantum periods and other
geometric data for certain four-dimensional Fano toric complete intersections".

You should have received a copy of the CC0 Public Domain Dedication along with
this work. If not, see <http://creativecommons.org/publicdomain/zero/1.0/>.

If you make use of this data in an academic or commercial context, you should
acknowledge this by including a reference or citation to the paper
"Four-Dimensional Fano Toric Complete Intersections" by  Tom Coates, Alexander
Kasprzyk, and Thomas Prince, 2014.

===============================================================================

This directory contains three files:

    complete_intersection_data.txt
    period_sequence_data.txt
    ramification_data.txt

Each contains geometric data, as described in the paper "Four-Dimensional Fano
Toric Complete Intersections" by  Tom Coates, Alexander Kasprzyk, and Thomas
Prince, 2014. The files are in key:value format.

The file complete_intersection_data.txt describes how to realise certain
four-dimensional Fano manifolds as toric complete intersections. The keys are
as follows:

PolyID:        The ID in the Graded Ring Database <http://grdb.lboro.ac.uk> of
               the Fano polytope that defines the ambient toric variety Y.
PolyDimension: The dimension of Y.
PolyRank:      The Picard rank, r, of Y.
Weights:       The weights of an action of the r-dimensional complex torus T on
               the standard N-dimensional complex vector space C^N such that Y
               is the GIT quotient [C^N/T], where the stability condition is
               taken to be the sum of the torus weights.
Bundles:       The weights of the torus T that define line bundles L_1,...,L_c
               on Y such that the complete intersection X defined by a regular
               section of the direct sum of L_1,...,L_c is Fano.
PeriodID:      The ID of the regularized quantum period sequence for X.

Note that the ID in PeriodID is just a local ID for this paper, and does not
have globally-recognised meaning. In particular, the period sequence IDs here
differ from those in the paper "Quantum Periods of Certain Four-Dimensional
Fano Manifolds" by Tom Coates, Sergey Galkin, Alexander Kasprzyk, and Andrew
Strangeway, 2014.

The file period_sequence.txt contains data about the quantum period sequences.
The keys are as follows:

PeriodID:      The ID of the regularized quantum period sequence.
FanoIndex:     The Fano index of a four-dimensional Fano manifold with this
               regularized quantum period sequence.
Degree:        The degree of a four-dimensional Fano manifold with this
               regularized quantum period sequence.
EulerNumber:  The Euler number of a four-dimensional Fano manifold with this
               regularized quantum period sequence.
Laurent:       A representative Laurent polynomial f that is mirror-dual to X,
               where X is a four-dimensional Fano manifold with this regularized
               quantum period sequence. The classical period sequence for f
               coincides with the regularized quantum period sequence for X.
Period:        The first 21 terms in the regularized quantum period sequence.
HilbDelta:     Assuming that a Fano manifold X with this regularized quantum
               period sequence admits a degeneration to the singular toric
               variety defined by the Newton polytope of the Laurent polynomial
               f, this is the Hilbert delta-vector of X, that is, the numerator
               g of the rational function g / (1-t)^5 that is a generating
               function for the Hilbert series h^0(-mK_X) with m = 0,1,2,...
Hilb:          With assumptions and notation as for HilbDelta, the first 6 terms
               of the Hilbert series for X.
PFOperator:    The regularized quantum differential operator for a Fano manifold
               X with this regularized quantum period sequence. Equivalently,
               the Picard--Fuchs operator for a Laurent polynomial f with this
               classical period sequence. Here D = t*d/dt.

The file ramification_data.txt contains ramification data for 575 of the
regularized quantum differential operators (or, equivalently, Picard--Fuchs
operators) in period_sequence.txt. Keys are as follows:

PeriodID:      The ID of the regularized quantum period sequence
Singularities: Polynomials in the variable t which vanish at the singular
               points, other than infinity, of the local system of solutions to
               the regularized quantum differential equation.
Ramification_matrices: A list of matrices, expressed as sequences of rows, that
               give the local log-monodromies, in Jordan normal form, of the
               local system of solutions to the regularized quantum
               differential equation. The k-th entry in this list is the local
               log-monodromy at each of the zeroes of the k-th polynomial in
               the list given by the key "singularities".
Ramification_at_infinity: The local log-monodromy at infinity, in Jordan normal
               form, of the local system of solutions to the regularized
               quantum differential equation.
Ramification_defect: The ramification defect of the  local system of solutions
               to the regularized quantum differential equation.
